# Supplementary material for: Two approaches reveal a new paradigm of ‘switchable or genetics-influenced allele-specific DNA methylation’ with potential in human disease
Source: Cell Discov. 2017 Nov 14;3:17038–. doi: 10.1038/celldisc.2017.38 (PMC5787696; doi:10.1038/celldisc.2017.38)
Supplement: Supplementary Table S1 [file celldisc201738-s2.xlsx]

## Sheet: Sheet1
Imprinted gASMa	Position (mm10b)	WTc	1KOc	DKOc	TKOc	r1KOd
H19 ICR	chr7:142586025-142586025	0.6718	0.0662	0.1225	0.0098	0.1389
Rasgrf1 ICR	chr9:89880290-89880290	0.6919	0.1217	0.1586	0.001	0.2721
Gtl2/Meg3 ICR	chr12:109534883-109534883	0.4846	0.0329	0.3062	0.0039	0.0652
Gpr1	chr1:63200726-63200726	0.3686	0.0106	0.013	0.0075	0.0223
Mcts2 (H13)	chr2:152687433-152687433	0.3755	0.0077	0.0029	0.0043	0.0138
Nespas-GnasXL ICR	chr2:174301063-174301063	0.4624	0.0185	0.0811	0.0066	0.037
Gnas 1A ICR	chr2:174329137-174329137	0.1721	0.0367	0.0327	0.0051	0.0911
Peg10	chr6:4749483-4749483	0.3898	0.0088	0.0289	0.0063	0.0206
Nap1L5 (Herc3)	chr6:58907397-58907397	0.3486	0.0102	0.0149	0.002	0.0174
Peg1/Mest	chr6:30739966-30739966	0.4668	0.0145	0.0041	0.0046	0.0337
Peg3 ICR	chr7:6731546-6731546	0.4374	0.0076	0.1501	0.0069	0.0082
Snrpn ICR	chr7:60006697-60006697	0.359	0.0056	0.0302	0.0038	0.0079
Inpp5f_v2 (Inpp5f)	chr7:128688735-128688735	0.4479	0.0165	0.1271	0.0007	0.0511
Kcnq1ot1 ICR	chr7:143296905-143296905	0.3931	0.0052	0.0042	0.003	0.0051
Plagl1	chr10:13092325-13092325	0.5321	0.0347	0.0952	0.0086	0.0575
Grb10 ICR	chr11:12027097-12027097	0.3187	0.0098	0.0047	0.005	0.0286
Zrsr1 (Commd1/Murr1)	chr11:22974212-22974212	0.4402	0.0065	0.006	0.0046	0.0092
Peg13/Trappc9	chr15:72810912-72810912	0.5334	0.0096	0.162	0.0023	0.0153
Slc38a4	chr15:97055299-97055299	0.0112	0.0294	0.0242	0.0133	0.0216
Igf2r ICR	chr17:12742950-12742950	0.4472	0.0154	0.0386	0.0057	0.0259
Impact	chr18:12975001-12975001	0.4133	0.0075	0.0029	0.0043	0.0022
a Germline Allele-Specific Methylation (gASMs, also referred to as germline imprinted DMR) in common from two sources (Arnaud, 2010 PMID: 20501788; MacDonald and Mann, 2013 PMID: 23893518)
b Positions from mm9 for gASMs (MacDonald and Mann, 2013 PMID: 23893518) converted to UCSC mm10 with LiftOver from UCSC Genome Browser (https://genome.ucsc.edu/cgi-bin/hgLiftOver; Kent, 2002 PMID: 12045153)
c Methylation at gASMs for wild type (WT, J1) and DNMT-deficient ESCs including the loss of maintenance DNMT1 (DNMT1-/-, 1KO), of de novo DNMT3a/3b (DNMT3a-/-/3b-/-, DKO), and of all three (DNMT1-/-/3a-/-/3b-/-, TKO). Average methylation of imprinted gASMs is significantly lower in 1KO (0.023), DKO (0.067), and TKO (0.005) compared to WT (0.417, p = 1.1 x 10-5). Compared to TKO, gASMs have signif…
d Average methylation at gASMs for DNMT1-rescued 1KO cells (DNMT1-/- + DNMT1, r1KO) is 0.045.
