# Supplementary material for: Two approaches reveal a new paradigm of ‘switchable or genetics-influenced allele-specific DNA methylation’ with potential in human disease
Source: Cell Discov. 2017 Nov 14;3:17038–. doi: 10.1038/celldisc.2017.38 (PMC5787696; doi:10.1038/celldisc.2017.38)
Supplement: Supplementary Table S2 [file celldisc201738-s3.xls]

## Sheet: NR_0.25_0.05_0.125_regions_qval
Position (mm10)	qvalue	nearest_tx_name
chr1:63199813-63200708	0	uc033fje.1
chr1:93825020-93825457	0	uc007cep.2
chr1:93825898-93826406	0.00147059	uc007ceo.2
chr1:134328756-134329228	0.00140187	uc007crp.2
chr1:33162585-33162912	0.00381944	uc007ans.2
chr1:131148330-131149072	0.00438144	uc007cmx.2
chr1:112925123-112930623	0.00540541	uc007chy.1
chr1:99772749-99773465	0.00625	uc007cfy.1
chr1:167689717-167689900	0.00625	uc007dlc.1
chr1:115684903-115685240	0.00712251	uc007cia.1
chr1:191061128-191062372	0.00712251	uc007eby.2
chr1:133890406-133890603	0.00710227	uc007cqy.2
chr1:49028984-49043335	0.00816062	uc007axf.1
chr1:49138696-49146111	0.00816062	uc007axf.1
chr1:135659375-135660146	0.00884521	uc007ctn.1
chr1:62984463-62984839	0.00912951	uc011wmb.1
chr1:123613485-123619053	0.00912951	uc029qsu.1
chr1:135620976-135622169	0.00912951	uc007ctj.2
chr1:156961643-156962121	0.00912951	uc007dcu.2
chr1:178348653-178348875	0.00912951	uc007dvb.2
chr1:23959036-23959336	0.00900901	uc007amh.2
chr1:89935417-89935562	0.00900901	uc007bzb.1
chr1:145746212-145760198	0.00900901	uc029qtv.1
chr1:159523831-159524109	0.00900901	uc007dea.2
chr1:180312431-180312804	0.00900901	uc007dwg.1
chr1:180892894-180893318	0.00922939	uc007dwu.1
chr1:156956081-156956694	0.00958549	uc007dcu.2
chr1:32286112-32290266	0.0107704	uc007ann.1
chr1:107481492-107481576	0.0107704	uc007chn.2
chr1:173709656-173712259	0.0107704	uc007dru.3
chr1:192825979-192826168	0.0107704	uc007edr.2
chr1:87098908-87099078	0.011674	uc007bwa.2
chr1:171525839-171527756	0.011674	uc007doq.2
chr1:19110135-19110786	0.0132999	uc007akp.1
chr1:29321734-29323754	0.0132999	uc033fii.1
chr1:31470204-31470463	0.0132999	uc011wiu.1
chr1:33815198-33815458	0.0132999	uc007anz.2
chr1:56984297-56984408	0.0132999	uc011wld.1
chr1:59456319-59456645	0.0132999	uc011wlq.1
chr1:78202169-78202586	0.0132999	uc007bqb.2
chr1:86421169-86421540	0.0132999	uc007bvo.2
chr1:90945328-90945566	0.0132999	uc011wpd.1
chr1:113058217-113062194	0.0132999	uc007chy.1
chr1:15806743-15807339	0.0139752	uc007ajf.2
chr1:27307647-27308059	0.0139752	uc029qno.1
chr1:62991142-62991427	0.0139752	uc011wmb.1
chr1:74401270-74401447	0.0139752	uc007bma.2
chr1:85179725-85180759	0.0139752	uc007btp.1
chr1:92899633-92899904	0.0139752	uc007cbt.1
chr1:94081049-94081288	0.0139752	uc007cev.1
chr1:102825292-102825574	0.0139752	uc029qsk.1
chr1:133777723-133777861	0.0139752	uc007cqx.1
chr1:148156600-148156726	0.0139752	uc029qtw.1
chr1:155490900-155491548	0.0139752	uc007dbi.1
chr1:171494444-171494548	0.0139752	uc007dop.1
chr1:135324939-135325146	0.0139059	uc007cta.1
chr1:34678691-34678769	0.0143762	uc007ape.1
chr1:81439134-81443934	0.0143762	uc007brn.1
chr1:9291301-9297139	0.0151839	uc007agh.2
chr1:63129993-63130067	0.0151839	uc029qov.1
chr1:67556516-67558560	0.0151839	uc007bja.1
chr1:72963456-72963757	0.0151839	uc007bky.1
chr1:78200345-78200420	0.0151839	uc007bqb.2
chr1:86435041-86435206	0.0151839	uc007bvo.2
chr1:88053884-88055674	0.0151839	uc007bya.1
chr1:89466981-89467957	0.0151839	uc007byw.1
chr1:104692166-104703123	0.0151839	uc029qsl.1
chr1:118172491-118174696	0.0151839	uc007cib.1
chr1:33719343-33719529	0.0158546	uc007anu.1
chr1:49555822-49560580	0.0158546	uc029qof.1
chr1:63198824-63199383	0.0158546	uc033fje.1
chr1:85736362-85736561	0.0158546	uc007bui.2
chr1:94243445-94247164	0.0158546	uc029qsd.1
chr1:107327373-107332131	0.0158546	uc007chl.1
chr1:181984491-181984511	0.0158546	uc007dxp.2
chr1:21946627-21950490	0.0175851	uc007alq.2
chr1:47965901-47969139	0.0175851	uc007axe.1
chr1:49323022-49323095	0.0175851	uc029qof.1
chr1:50790092-50790289	0.0175851	uc007axh.1
chr1:80967906-80973140	0.0175851	uc007brj.1
chr1:93824814-93824967	0.0175851	uc007cep.2
chr1:94228530-94228649	0.0175851	uc029qsd.1
chr1:102642629-102652081	0.0175851	uc029qsk.1
chr1:105843217-105843457	0.0175851	uc007cgo.1
chr1:132982585-132982817	0.0175851	uc007cpk.2
chr1:133050057-133050259	0.0175851	uc007cpq.1
chr1:135580601-135581098	0.0175851	uc007ctm.1
chr1:136692576-136693112	0.0175851	uc007cuy.1
chr1:136839264-136839492	0.0175851	uc007cuz.1
chr1:167382709-167383354	0.0175851	uc007dky.1
chr1:167638392-167638603	0.0175851	uc007dlb.2
chr1:172356556-172356898	0.0175851	uc033foa.1
chr1:180829487-180829878	0.0175851	uc007dwr.1
chr1:181852681-181852775	0.0175851	uc007dxo.2
chr1:23968463-23968802	0.0189551	uc007amj.2
chr1:55103375-55103502	0.0189551	uc007bac.2
chr1:62564772-62565037	0.0189551	uc007bfi.1
chr1:64118967-64119374	0.0189551	uc007bgo.2
chr1:73898949-73900388	0.0189551	uc007bld.2
chr1:97660130-97660413	0.0189551	uc007cfg.2
chr1:116849367-116851234	0.0189551	uc029qss.1
chr1:118161126-118163923	0.0189551	uc007cib.1
chr1:120964050-120964117	0.0189551	uc007cjn.2
chr1:123913768-123920516	0.0189551	uc007cjx.2
chr1:129274056-129274125	0.0189551	uc007clu.2
chr1:132140003-132140433	0.0189551	uc007coh.2
chr1:141868303-141869859	0.0189551	uc029qtr.1
chr1:144665980-144670518	0.0189551	uc056yee.1
chr1:146107561-146108051	0.0189551	uc007cxm.1
chr1:148949109-148951908	0.0189551	uc029qtx.1
chr1:164018611-164018723	0.0189551	uc033fmr.1
chr1:166053240-166053528	0.0189551	uc007djy.2
chr1:173603574-173604665	0.0189551	uc007drq.2
chr1:15172941-15174442	0.019019	uc007aje.1
chr1:166525227-166526506	0.019019	uc011wvl.1
chr1:132928515-132928640	0.019671	uc033flc.1
chr1:161143102-161143364	0.019671	uc007dfj.2
chr1:166538376-166541413	0.019671	uc011wvl.1
chr1:192191663-192191871	0.019671	uc007edn.2
chr1:19226535-19226804	0.0209481	uc007aku.2
chr1:19713784-19716498	0.0209481	uc029qnc.1
chr1:20787059-20787374	0.0209481	uc007ala.2
chr1:24133986-24134022	0.0209481	uc007aml.2
chr1:29681839-29685330	0.0209481	uc033fii.1
chr1:34116174-34116263	0.0209481	uc033fij.1
chr1:48529848-48534199	0.0209481	uc007axf.1
chr1:50434466-50441225	0.0209481	uc007axh.1
chr1:52150205-52150413	0.0209481	uc007ayd.2
chr1:63664805-63664860	0.0209481	uc007bgi.1
chr1:74333261-74333517	0.0209481	uc056ydf.1
chr1:74816680-74816780	0.0209481	uc033fjm.1
chr1:74884079-74884302	0.0209481	uc007bnh.2
chr1:75480614-75481975	0.0209481	uc007bpm.2
chr1:78198920-78199248	0.0209481	uc007bqb.2
chr1:84623132-84623377	0.0209481	uc029qpm.1
chr1:85163920-85164735	0.0209481	uc007bto.1
chr1:92919837-92919918	0.0209481	uc007cbw.2
chr1:117871490-117874910	0.0209481	uc029qst.1
chr1:127493824-127495725	0.0209481	uc007ckt.3
chr1:133124408-133126049	0.0209481	uc007cpt.2
chr1:138840124-138840163	0.0209481	uc007cvr.1
chr1:152764320-152765367	0.0209481	uc007czj.2
chr1:153345687-153345894	0.0209481	uc007czu.1
chr1:156532459-156532496	0.0209481	uc007dcl.2
chr1:180925429-180925826	0.0209481	uc007dww.1
chr1:191419379-191419533	0.0209481	uc056yfr.1
chr1:195333973-195335840	0.0209481	uc007eez.1
chr2:174293692-174298026	0	uc008oep.1
chr2:174299016-174300450	0	uc008oet.1
chr2:174298047-174298914	0	uc008oet.1
chr2:157559602-157560417	0	uc008npe.2
chr2:157561077-157561984	0	uc008npe.2
chr2:152686927-152687288	0	uc008nge.1
chr2:152686347-152686904	0	uc008nge.1
chr2:162485692-162485820	0	uc008nsa.2
chr2:181307114-181307303	0.000675676	uc056zrc.1
chr2:174300469-174300620	0.00126582	uc008oet.1
chr2:105511256-105512346	0.00176471	uc008lks.1
chr2:31304679-31305167	0.00178571	uc008jdq.1
chr2:34671610-34671792	0.00178571	uc008jip.2
chr2:131044421-131045271	0.0025641	uc008mkf.2
chr2:32630974-32631585	0.00286885	uc008jgj.2
chr2:28370200-28370811	0.00271318	uc008iye.1
chr2:39806681-39806881	0.00405405	uc008joi.1
chr2:166522472-166522714	0.00405405	uc008nym.1
chr2:130365512-130365714	0.00398773	uc008mir.2
chr2:158614669-158614805	0.00398773	uc029uhu.1
chr2:59348096-59348285	0.00421348	uc008jth.2
chr2:164767985-164768851	0.00540541	uc008nvy.1
chr2:98326624-98329738	0.00553279	uc033hou.1
chr2:129253264-129253381	0.00553279	uc008mhn.2
chr2:168253034-168253529	0.00553279	uc008oat.1
chr2:174292776-174292985	0.00553279	uc008oep.1
chr2:77412148-77412471	0.00577689	uc008kgb.2
chr2:166670145-166671145	0.00594796	uc056zqw.1
chr2:23290719-23290875	0.00625	uc008iog.1
chr2:157560427-157560502	0.00625	uc008npe.2
chr2:181307370-181307823	0.00641026	uc056zrc.1
chr2:11838570-11838651	0.00712251	uc008ijj.2
chr2:32581574-32581992	0.00712251	uc008jfx.2
chr2:166175433-166176046	0.00712251	uc008nyl.2
chr2:30534621-30535020	0.00884521	uc008jcp.1
chr2:99759267-99763346	0.00884521	uc029udn.1
chr2:172367627-172368597	0.00884521	uc008ocn.2
chr2:18694955-18695552	0.00912951	uc008ima.1
chr2:93813372-93813514	0.00912951	uc008lgi.1
chr2:105397461-105398428	0.00912951	uc008lks.1
chr2:119896504-119896705	0.00912951	uc008lus.1
chr2:120501361-120501829	0.00912951	uc012ccf.1
chr2:138843368-138845123	0.00912951	uc012cex.1
chr2:150643957-150644203	0.00912951	uc008mug.2
chr2:168970319-168970482	0.00912951	uc008obn.2
chr2:26856544-26856741	0.00900901	uc008iwb.2
chr2:52378546-52378890	0.00900901	uc008jqv.1
chr2:69802892-69803570	0.00900901	uc033hnl.1
chr2:73590128-73590262	0.00900901	uc029tyb.1
chr2:91712244-91712504	0.00900901	uc008kwo.1
chr2:104572958-104573030	0.00900901	uc029udr.1
chr2:116072485-116072873	0.00900901	uc012cbg.1
chr2:152688131-152688764	0.00922939	uc008nge.1
chr2:71537239-71537748	0.011674	uc008kaw.2
chr2:91975115-91975484	0.011674	uc008kxd.2
chr2:12633473-12638155	0.0132999	uc008ijn.1
chr2:36494227-36499273	0.0132999	uc008jlq.1
chr2:82539328-82544804	0.0132999	uc008khw.1
chr2:85537914-85545735	0.0132999	uc008kkj.1
chr2:104040636-104041144	0.0132999	uc008ljh.1
chr2:122300791-122301048	0.0132999	uc008mam.1
chr2:165371266-165371593	0.0132999	uc008nxp.1
chr2:165741154-165741509	0.0132999	uc008nxy.2
chr2:4817340-4817493	0.0139752	uc008ifb.1
chr2:7675113-7684321	0.0139752	uc008igp.2
chr2:24489122-24489146	0.0139752	uc008ipb.2
chr2:31239330-31239358	0.0139752	uc008jdq.1
chr2:69822022-69822147	0.0139752	uc008jys.2
chr2:84624337-84624437	0.0139752	uc008kiu.1
chr2:104886085-104886238	0.0139752	uc008lkk.2
chr2:105231507-105231928	0.0139752	uc008lkq.2
chr2:127163210-127164709	0.0139752	uc008mew.2
chr2:148740816-148742499	0.0139752	uc008mtj.1
chr2:158258390-158258668	0.0139752	uc008npw.1
chr2:166675041-166675617	0.0139752	uc056zqw.1
chr2:116465117-116469474	0.0139059	uc029ueb.1
chr2:127009755-127010027	0.0143762	uc008meo.1
chr2:150162097-150168745	0.0143762	uc012cfr.1
chr2:168167277-168167504	0.0143762	uc008oap.2
chr2:177929962-177935603	0.0143762	uc008ohf.1
chr2:21368480-21368593	0.0151839	uc008ine.1
chr2:62656595-62656733	0.0151839	uc008jvp.1
chr2:70838600-70838898	0.0151839	uc008jzt.1
chr2:104732299-104732411	0.0151839	uc008lke.1
chr2:104886334-104886450	0.0151839	uc008lkk.2
chr2:157342048-157342185	0.0151839	uc008noy.1
chr2:171753763-171753985	0.0151839	uc008oci.1
chr2:173173830-173174372	0.0151839	uc008odl.1
chr2:175109855-175115822	0.0151839	uc008ofk.1
chr2:13620532-13625047	0.0158546	uc008ikb.2
chr2:38584690-38584904	0.0158546	uc008jnp.1
chr2:93835978-93836180	0.0158546	uc008lge.2
chr2:122467060-122467359	0.0158546	uc008mau.2
chr2:163095013-163095029	0.0158546	uc008nsm.1
chr2:165055059-165055204	0.0158546	uc008nwx.1
chr2:169958895-169959152	0.0158546	uc008obs.1
chr2:22085392-22085520	0.0175851	uc008ing.2
chr2:23291053-23291117	0.0175851	uc008iog.1
chr2:24934102-24934448	0.0175851	uc008ipm.2
chr2:25095256-25095415	0.0175851	uc008iqh.2
chr2:27396000-27396353	0.0175851	uc008ixh.1
chr2:30691135-30691539	0.0175851	uc008jcq.1
chr2:32571769-32572342	0.0175851	uc008jfu.1
chr2:37227515-37228963	0.0175851	uc008jmm.1
chr2:38378995-38379221	0.0175851	uc008jnl.2
chr2:49718067-49718299	0.0175851	uc008jpz.1
chr2:70147099-70147209	0.0175851	uc008jze.1
chr2:77401332-77401579	0.0175851	uc008kgb.2
chr2:78816206-78823634	0.0175851	uc008kgm.1
chr2:92185924-92187076	0.0175851	uc008kxi.2
chr2:93976958-93977154	0.0175851	uc029udl.1
chr2:130663449-130663829	0.0175851	uc008mjs.1
chr2:147191282-147191663	0.0175851	uc033hqo.1
chr2:151357134-151360825	0.0175851	uc008nbq.1
chr2:152657744-152658093	0.0175851	uc008nfy.1
chr2:152802489-152802660	0.0175851	uc008ngi.2
chr2:155792767-155793119	0.0175851	uc008nlj.1
chr2:156781063-156781138	0.0175851	uc008nnw.2
chr2:167905794-167906014	0.0175851	uc008oaj.1
chr2:171840234-171840517	0.0175851	uc008oci.1
chr2:173771771-173771963	0.0175851	uc008oei.1
chr2:180272668-180272934	0.0175851	uc008oit.1
chr2:7808840-7808891	0.0189551	uc008igp.2
chr2:17308184-17308299	0.0189551	uc008ilb.1
chr2:23291306-23291384	0.0189551	uc008iog.1
chr2:24386619-24386685	0.0189551	uc008ipa.1
chr2:27320983-27321187	0.0189551	uc008ixg.2
chr2:30736701-30737047	0.0189551	uc012btn.1
chr2:31887562-31887616	0.0189551	uc008jef.1
chr2:33643475-33643622	0.0189551	uc008jia.1
chr2:36360353-36363528	0.0189551	uc008jln.1
chr2:39801155-39806412	0.0189551	uc008joi.1
chr2:58532456-58532798	0.0189551	uc008jss.1
chr2:66042015-66042323	0.0189551	uc056zmu.1
chr2:69530531-69530782	0.0189551	uc008jyc.1
chr2:81056112-81058548	0.0189551	uc029tzi.1
chr2:84479162-84481399	0.0189551	uc008kil.1
chr2:84736847-84736903	0.0189551	uc008kjc.1
chr2:127589377-127590165	0.0189551	uc008mft.1
chr2:141838865-141840515	0.0189551	uc029ufc.1
chr2:144526770-144526939	0.0189551	uc008mrd.1
chr2:144529185-144529489	0.0189551	uc008mrg.1
chr2:148960621-148963560	0.0189551	uc008mtt.1
chr2:151285441-151288935	0.0189551	uc008mzn.2
chr2:162923388-162923882	0.0189551	uc008nsc.2
chr2:164744245-164745100	0.0189551	uc008nvu.1
chr2:165070218-165070234	0.0189551	uc008nwx.1
chr2:167376303-167376754	0.0189551	uc008nzm.1
chr2:167887414-167887692	0.0189551	uc008oaj.1
chr2:172976858-172977357	0.0189551	uc008odd.1
chr2:174051161-174051247	0.0189551	uc008oej.1
chr2:180528054-180528280	0.0189551	uc012cmd.1
chr2:107993181-107995029	0.019019	uc029udx.1
chr2:35491373-35491441	0.019671	uc008jkk.2
chr2:37117865-37123462	0.019671	uc008jmk.1
chr2:71140510-71140940	0.019671	uc008kaf.2
chr2:75990842-75991086	0.019671	uc008kew.3
chr2:86551193-86559382	0.019671	uc033hnu.1
chr2:91725197-91725793	0.019671	uc008kwq.1
chr2:127838938-127839146	0.019671	uc008mgd.2
chr2:168866147-168866664	0.019671	uc008obj.1
chr2:181306728-181306801	0.019671	uc056zrc.1
chr2:10369592-10369856	0.0209481	uc008iht.2
chr2:11664269-11664536	0.0209481	uc008iip.2
chr2:22623971-22624188	0.0209481	uc008ini.1
chr2:23311698-23312712	0.0209481	uc008iog.1
chr2:24141033-24141807	0.0209481	uc008ion.1
chr2:28792922-28793374	0.0209481	uc008ize.2
chr2:30495835-30496034	0.0209481	uc008jco.1
chr2:58341804-58341875	0.0209481	uc008jsp.2
chr2:74713424-74713762	0.0209481	uc008kec.1
chr2:83197300-83197368	0.0209481	uc008khx.1
chr2:101193164-101195213	0.0209481	uc029udn.1
chr2:112089962-112092683	0.0209481	uc008lok.1
chr2:113311276-113313719	0.0209481	uc008lpk.1
chr2:118779250-118779489	0.0209481	uc008lsr.2
chr2:122160657-122161534	0.0209481	uc008mah.1
chr2:135717337-135717492	0.0209481	uc008mod.1
chr2:149081297-149087551	0.0209481	uc008mtt.1
chr2:151670653-151670740	0.0209481	uc012cfy.1
chr2:151964640-151964921	0.0209481	uc012cfz.1
chr2:162948584-162948668	0.0209481	uc008nse.1
chr2:173234710-173234784	0.0209481	uc008odo.3
chr2:174289239-174289625	0.0209481	uc033hrp.1
chr2:181697285-181697379	0.0209481	uc008onh.1
chr2:181953008-181953099	0.0209481	uc029uji.1
chr3:3194456-3199479	0.000675676	uc033hsa.1
chr3:94413377-94413565	0.00421348	uc008qgf.1
chr3:76065987-76069113	0.00553279	uc008pnj.2
chr3:31091133-31091985	0.00594796	uc008ovt.2
chr3:67374528-67381254	0.00625	uc008plk.1
chr3:52045058-52045184	0.00641026	uc008pef.2
chr3:66978263-66978423	0.00641026	uc056zss.1
chr3:45750049-45761963	0.00712251	uc029ulu.1
chr3:26153117-26153188	0.00816062	uc008otb.1
chr3:76914927-76925827	0.00816062	uc029umt.1
chr3:89788975-89789220	0.00816062	uc008qad.2
chr3:18054011-18054281	0.00912951	uc008orl.2
chr3:96340889-96341143	0.00912951	uc033hxm.1
chr3:114540732-114547361	0.00912951	uc008rbl.1
chr3:141466395-141466545	0.00912951	uc008roc.1
chr3:20419212-20419309	0.00900901	uc008oss.1
chr3:31097387-31097587	0.00900901	uc008ovt.2
chr3:42802941-42816595	0.00900901	uc029uls.1
chr3:131471118-131471509	0.00900901	uc008rjr.2
chr3:34661964-34662407	0.00958549	uc008oxu.1
chr3:148424596-148425042	0.00958549	uc008rry.1
chr3:36145144-36145289	0.0107704	uc008ozg.2
chr3:101413198-101413501	0.0107704	uc008qrg.2
chr3:121589102-121589588	0.0107704	uc008reb.3
chr3:152715094-152715819	0.0107704	uc008rtr.1
chr3:9034090-9034269	0.011674	uc008oox.2
chr3:23531311-23536582	0.0132999	uc008osz.1
chr3:34738880-34739226	0.0132999	uc029ula.1
chr3:94412600-94412718	0.0132999	uc008qgc.1
chr3:116253244-116253979	0.0132999	uc008rbz.2
chr3:122294371-122294711	0.0132999	uc012cwz.1
chr3:9065246-9065442	0.0139752	uc008oox.2
chr3:34705462-34705624	0.0139752	uc029ula.1
chr3:70959951-70970232	0.0139752	uc029uml.1
chr3:88548351-88548593	0.0139752	uc008pvn.1
chr3:113090895-113091003	0.0139752	uc008rav.2
chr3:114904490-114904807	0.0139752	uc033hzg.1
chr3:155099252-155101220	0.0139752	uc008ruv.1
chr3:40683285-40683418	0.0139059	uc008pbi.2
chr3:46316346-46321171	0.0143762	uc033htg.1
chr3:68708224-68709011	0.0143762	uc008plv.3
chr3:76055871-76061053	0.0143762	uc008pnj.2
chr3:84666446-84666794	0.0143762	uc008pqi.1
chr3:51358381-51358511	0.0151839	uc033hth.1
chr3:96699542-96699726	0.0151839	uc008qnu.2
chr3:129198686-129198832	0.0151839	uc008rhu.2
chr3:151877494-151879754	0.0151839	uc008rsn.1
chr3:154333992-154334233	0.0158546	uc008run.1
chr3:158497374-158504002	0.0158546	uc008rvw.2
chr3:14472618-14472707	0.0175851	uc008oqg.1
chr3:16941121-16941447	0.0175851	uc029ukf.1
chr3:18029903-18032349	0.0175851	uc008ork.1
chr3:26153622-26154985	0.0175851	uc008otb.1
chr3:31088106-31088465	0.0175851	uc008ovt.2
chr3:43943428-43944541	0.0175851	uc029ult.1
chr3:62844252-62851479	0.0175851	uc008pjo.1
chr3:77190166-77190434	0.0175851	uc029umt.1
chr3:88512917-88513206	0.0175851	uc008pvj.3
chr3:88606563-88606655	0.0175851	uc008pvu.2
chr3:96254859-96255013	0.0175851	uc008qmn.3
chr3:101414565-101414902	0.0175851	uc008qrg.2
chr3:106212399-106217201	0.0175851	uc008qvx.2
chr3:127202623-127202935	0.0175851	uc008rgz.1
chr3:129918621-129918785	0.0175851	uc056zuh.1
chr3:144398020-144398303	0.0175851	uc008rpq.1
chr3:152929791-152930185	0.0175851	uc008rtu.1
chr3:20119254-20119390	0.0189551	uc008osn.2
chr3:20434995-20439776	0.0189551	uc008oss.1
chr3:30699172-30699588	0.0189551	uc008ove.1
chr3:34753624-34753853	0.0189551	uc033hsx.1
chr3:41839362-41839597	0.0189551	uc008pcw.1
chr3:52046411-52046588	0.0189551	uc008pef.2
chr3:69656857-69659789	0.0189551	uc008pmj.2
chr3:75265243-75268455	0.0189551	uc008pna.2
chr3:79434477-79434741	0.0189551	uc008pno.2
chr3:88242542-88242638	0.0189551	uc008pui.1
chr3:88502314-88502438	0.0189551	uc008pvj.3
chr3:89803710-89803992	0.0189551	uc008qae.2
chr3:90900011-90900776	0.0189551	uc012ctd.1
chr3:96730854-96731271	0.0189551	uc008qoe.2
chr3:100160979-100161096	0.0189551	uc008qqo.2
chr3:102804159-102806305	0.0189551	uc008qrx.1
chr3:107896254-107896313	0.0189551	uc008qxp.2
chr3:127459066-127459302	0.0189551	uc008rgx.1
chr3:34643466-34643758	0.019019	uc012cos.1
chr3:94659566-94659682	0.019671	uc008qgv.1
chr3:122184762-122185108	0.019671	uc008ren.1
chr3:124301058-124304383	0.019671	uc008rfr.1
chr3:155262423-155269972	0.019671	uc008ruv.1
chr3:3155143-3163306	0.0209481	uc033hsa.1
chr3:9340876-9340970	0.0209481	uc012cne.1
chr3:15491888-15496505	0.0209481	uc008oqx.2
chr3:20253056-20255404	0.0209481	uc008osp.2
chr3:28782249-28782507	0.0209481	uc008oud.1
chr3:42051844-42052473	0.0209481	uc008pcw.1
chr3:42441823-42443995	0.0209481	uc029uls.1
chr3:66974133-66975172	0.0209481	uc056zss.1
chr3:69318388-69318426	0.0209481	uc008pmg.1
chr3:73794954-73797482	0.0209481	uc029umo.1
chr3:79813835-79813896	0.0209481	uc008pnw.1
chr3:87032838-87033234	0.0209481	uc012cre.1
chr3:91492760-91492909	0.0209481	uc008qdh.1
chr3:94478432-94478608	0.0209481	uc008qgn.2
chr3:104218755-104218965	0.0209481	uc008qua.2
chr3:108772349-108772537	0.0209481	uc008qzq.1
chr3:123677584-123681659	0.0209481	uc008rfp.1
chr3:125107813-125109354	0.0209481	uc029uoo.1
chr3:156612508-156614397	0.0209481	uc008rvb.1
chr3:159105923-159107961	0.0209481	uc029upi.1
chr4:43992511-43993691	0	uc008srg.1
chr4:145514859-145516993	0.00176471	uc029vam.1
chr4:121052686-121053078	0.00166667	uc008unx.2
chr4:139142929-139143492	0.00147059	uc008vlu.2
chr4:140814187-140814664	0.00147059	uc029vaf.1
chr4:43629280-43629987	0.0025641	uc008sqm.1
chr4:138677545-138677765	0.00271318	uc033igd.1
chr4:140869176-140869307	0.00364964	uc029vag.1
chr4:93044119-93048203	0.00392157	uc008tou.1
chr4:147808990-147809826	0.00398773	uc012dpf.2
chr4:136225076-136225355	0.00421348	uc012dng.1
chr4:150879968-150880071	0.00438144	uc008vxx.1
chr4:150039937-150040661	0.00458937	uc012dpu.1
chr4:48029965-48030010	0.00594796	uc029uuf.1
chr4:138504787-138505010	0.00594796	uc008vkz.2
chr4:117146088-117146249	0.00625	uc012djr.1
chr4:106606630-106607352	0.00641026	uc012dhz.1
chr4:138547331-138547753	0.00641026	uc008vla.2
chr4:139145419-139145455	0.00641026	uc008vlu.2
chr4:43406562-43406867	0.00712251	uc008spn.2
chr4:99183193-99183213	0.00712251	uc008tut.1
chr4:141576488-141576706	0.00712251	uc008vot.2
chr4:146514544-146515529	0.00816062	uc029vas.1
chr4:147867836-147868370	0.00816062	uc008vtd.2
chr4:33587073-33587394	0.00912951	uc033iaz.1
chr4:60041675-60041827	0.00912951	uc008tai.2
chr4:138497645-138498173	0.00912951	uc008vkz.2
chr4:150939943-150940218	0.00912951	uc008vyc.1
chr4:116647407-116649137	0.00900901	uc008uha.2
chr4:128994303-128994757	0.00900901	uc008uvt.2
chr4:133250312-133250547	0.00900901	uc008vcl.1
chr4:138711501-138711648	0.00900901	uc033igd.1
chr4:146501985-146503001	0.00900901	uc029var.1
chr4:147131847-147133392	0.00900901	uc033ign.1
chr4:148107554-148107790	0.00900901	uc008vtz.1
chr4:150721640-150722083	0.00900901	uc008vxt.1
chr4:11026123-11026335	0.00958549	uc008ryw.2
chr4:124396924-124397174	0.0107704	uc008uqr.1
chr4:138673729-138674311	0.0107704	uc033igd.1
chr4:78513504-78513595	0.011674	uc056zwl.1
chr4:139556077-139556189	0.011674	uc008vmo.3
chr4:139556205-139556420	0.011674	uc008vmo.3
chr4:140639969-140640077	0.011674	uc008vmw.2
chr4:142164009-142165173	0.011674	uc008vpw.2
chr4:33265062-33265590	0.0132999	uc008sfu.1
chr4:89186345-89186418	0.0132999	uc008tof.2
chr4:128924638-128924898	0.0132999	uc008uvp.2
chr4:131797970-131798176	0.0132999	uc008vad.1
chr4:150162750-150162998	0.0132999	uc008vxl.1
chr4:153417570-153417789	0.0132999	uc008was.1
chr4:155362284-155362810	0.0132999	uc008wdd.2
chr4:4910599-4912946	0.0139752	uc029upm.1
chr4:46545479-46545704	0.0139752	uc008suc.1
chr4:107701166-107701447	0.0139752	uc008tzz.1
chr4:116143296-116143751	0.0139752	uc008ugg.2
chr4:136031156-136031932	0.0139752	uc008vhq.1
chr4:136739489-136739649	0.0139752	uc008vil.1
chr4:137909282-137909955	0.0139752	uc008vjv.1
chr4:140003720-140003986	0.0139752	uc008vmt.1
chr4:140816709-140816956	0.0139752	uc029vaf.1
chr4:141993480-141994610	0.0139752	uc029vai.1
chr4:148100769-148100953	0.0139752	uc008vtz.1
chr4:149562341-149562588	0.0139752	uc008vwn.2
chr4:149960202-149960420	0.0139752	uc008vxg.1
chr4:150879475-150879636	0.0139752	uc008vxx.1
chr4:152800016-152801284	0.0139752	uc008waq.1
chr4:130252421-130252840	0.0139059	uc029uzq.1
chr4:126463587-126463698	0.0143762	uc012dle.1
chr4:138496849-138497337	0.0143762	uc008vkz.2
chr4:147275255-147275346	0.0143762	uc029vau.1
chr4:10976937-10977282	0.0151839	uc033ian.1
chr4:34900342-34900869	0.0151839	uc008sgq.1
chr4:40522226-40522526	0.0151839	uc008shn.1
chr4:45653815-45653954	0.0151839	uc008ssv.1
chr4:117146579-117146684	0.0151839	uc012djr.1
chr4:131400717-131400979	0.0151839	uc008uzy.1
chr4:136865273-136865638	0.0151839	uc008vip.2
chr4:149574549-149574720	0.0151839	uc008vwo.2
chr4:150799007-150799452	0.0151839	uc008vxv.1
chr4:44066838-44066906	0.0158546	uc008srn.2
chr4:99660664-99660976	0.0158546	uc008tuv.1
chr4:99663286-99663473	0.0158546	uc008tuv.1
chr4:128960101-128960932	0.0158546	uc008uvp.2
chr4:5919719-5924403	0.0175851	uc033ial.1
chr4:7763977-7764227	0.0175851	uc029upo.1
chr4:9261734-9266426	0.0175851	uc008ryc.2
chr4:10573110-10576399	0.0175851	uc008ryu.1
chr4:21340185-21340573	0.0175851	uc008sco.1
chr4:42951053-42951518	0.0175851	uc008soo.1
chr4:43405523-43405644	0.0175851	uc056zvs.1
chr4:43964292-43965232	0.0175851	uc008srf.1
chr4:43968984-43969939	0.0175851	uc008srf.1
chr4:44585807-44585934	0.0175851	uc056zvx.1
chr4:56845662-56845984	0.0175851	uc008sxv.2
chr4:78489207-78495978	0.0175851	uc056zwl.1
chr4:80300586-80310925	0.0175851	uc029uwj.1
chr4:115134223-115134354	0.0175851	uc008uep.1
chr4:122603405-122607565	0.0175851	uc008uof.1
chr4:124862808-124863088	0.0175851	uc008urg.1
chr4:130100910-130101442	0.0175851	uc008uyv.2
chr4:130266496-130266740	0.0175851	uc029uzq.1
chr4:131799365-131799682	0.0175851	uc008vad.1
chr4:139019289-139019622	0.0175851	uc008vlq.1
chr4:143948578-143949031	0.0175851	uc012dor.3
chr4:146750319-146750447	0.0175851	uc029vat.2
chr4:150230101-150230646	0.0175851	uc008vxo.2
chr4:154957834-154958204	0.0175851	uc008wck.1
chr4:17329019-17334227	0.0189551	uc008sbu.2
chr4:18632626-18641549	0.0189551	uc029ups.1
chr4:36190397-36190754	0.0189551	uc008sgz.2
chr4:40301208-40301268	0.0189551	uc029uqb.1
chr4:41753482-41754952	0.0189551	uc008sjn.2
chr4:43382586-43383214	0.0189551	uc008spm.2
chr4:45856179-45856329	0.0189551	uc008ssz.3
chr4:78243107-78246058	0.0189551	uc008tjm.2
chr4:79971363-79984690	0.0189551	uc029uwj.1
chr4:96476094-96479514	0.0189551	uc009vcs.1
chr4:98805331-98805414	0.0189551	uc008tul.2
chr4:109683337-109683541	0.0189551	uc008uct.1
chr4:117003294-117003317	0.0189551	uc008uht.1
chr4:123649288-123649361	0.0189551	uc008upq.1
chr4:124645736-124645812	0.0189551	uc029uzh.1
chr4:128963440-128963450	0.0189551	uc008uvp.2
chr4:129226127-129226502	0.0189551	uc008uwl.2
chr4:129967870-129968293	0.0189551	uc029uzo.1
chr4:131696562-131696744	0.0189551	uc008vad.1
chr4:134356240-134356324	0.0189551	uc008vev.2
chr4:140220735-140220843	0.0189551	uc008vmu.2
chr4:141090608-141090878	0.0189551	uc008vnv.1
chr4:147868783-147868865	0.0189551	uc008vtd.2
chr4:148284452-148284521	0.0189551	uc008vum.1
chr4:148429580-148429751	0.0189551	uc008vup.1
chr4:153670268-153670466	0.0189551	uc008was.1
chr4:30295475-30299817	0.019019	uc029upw.1
chr4:130251092-130251463	0.019019	uc029uzq.1
chr4:62230965-62231145	0.019671	uc008tda.1
chr4:77979487-77980592	0.019671	uc008tjm.2
chr4:115671256-115673966	0.019671	uc008ufc.1
chr4:129772228-129772440	0.019671	uc008uyc.2
chr4:136882332-136883326	0.019671	uc008vip.2
chr4:142249709-142249888	0.019671	uc008vpx.2
chr4:150965831-150966135	0.019671	uc008vyd.1
chr4:3055553-3056424	0.0209481	uc012dad.1
chr4:43653559-43653616	0.0209481	uc008sqq.1
chr4:43799410-43799747	0.0209481	uc012ddf.1
chr4:45713554-45714097	0.0209481	uc008ssw.1
chr4:55399034-55399078	0.0209481	uc029uuj.1
chr4:73366691-73369693	0.0209481	uc008tio.1
chr4:77779026-77783578	0.0209481	uc008tjm.2
chr4:102978948-102979092	0.0209481	uc008twx.2
chr4:115079264-115079666	0.0209481	uc008uen.2
chr4:119044151-119044452	0.0209481	uc008ule.2
chr4:129228137-129228232	0.0209481	uc008uwl.2
chr4:130251700-130252300	0.0209481	uc029uzq.1
chr4:132961358-132961678	0.0209481	uc012dmj.1
chr4:133447809-133448048	0.0209481	uc008vct.2
chr4:134001387-134001641	0.0209481	uc008vds.1
chr4:134060414-134060526	0.0209481	uc008vdx.2
chr4:134256404-134256626	0.0209481	uc008veo.1
chr4:138675982-138676203	0.0209481	uc033igd.1
chr4:139843434-139843502	0.0209481	uc008vms.1
chr4:140640304-140640437	0.0209481	uc008vmw.2
chr4:142170669-142170910	0.0209481	uc008vpw.2
chr4:151902503-151902581	0.0209481	uc008vys.2
chr4:152026409-152026582	0.0209481	uc008vyz.1
chr4:156136482-156136525	0.0209481	uc029vbg.1
chr5:143128699-143129529	0	uc009ajm.2
chr5:117348264-117349083	0	uc008zfq.1
chr5:52515885-52516367	0	uc029vhk.1
chr5:37040212-37041347	0	uc008xfg.1
chr5:35313365-35313892	0.000724638	uc009vdd.1
chr5:143133061-143133869	0.000675676	uc009ajm.2
chr5:116082856-116083275	0.00176471	uc012ecg.1
chr5:105732186-105732404	0.00147059	uc008ylh.2
chr5:120783028-120783454	0.00147059	uc008zhz.1
chr5:36830677-36831279	0.00140187	uc008xfb.2
chr5:3733077-3733199	0.00271318	uc012drq.2
chr5:136245578-136246023	0.00381944	uc009aag.2
chr5:137071619-137072273	0.00405405	uc009abn.2
chr5:118268910-118269285	0.00392157	uc008zgj.1
chr5:120761506-120761888	0.00392157	uc008zhw.2
chr5:105732003-105732105	0.00421348	uc008ylh.2
chr5:35447917-35448235	0.00540541	uc008xds.1
chr5:52515433-52515767	0.00540541	uc029vhk.1
chr5:119660477-119660773	0.00540541	uc008zgw.2
chr5:139550460-139551440	0.00540541	uc009agu.1
chr5:140002462-140002508	0.00540541	uc033ink.1
chr5:149313040-149313367	0.00540541	uc009apq.1
chr5:36830503-36830567	0.00712251	uc008xfb.2
chr5:101667980-101668290	0.00816062	uc008yim.1
chr5:113724249-113724510	0.00816062	uc012ebp.1
chr5:21735201-21735338	0.00884521	uc008wox.1
chr5:53678528-53678844	0.00884521	uc029vhm.1
chr5:145666806-145669414	0.00884521	uc012egw.1
chr5:150491335-150491831	0.00884521	uc057acf.1
chr5:115464926-115465327	0.00912951	uc008zdw.1
chr5:119803156-119803325	0.00912951	uc008zgx.1
chr5:136073660-136073875	0.00912951	uc008zzt.2
chr5:93682419-93684633	0.00900901	uc008yeg.2
chr5:112448834-112449275	0.00900901	uc012ebj.1
chr5:123496602-123497054	0.00900901	uc008znu.2
chr5:126788112-126788279	0.00900901	uc008zrv.1
chr5:127703658-127704179	0.00900901	uc008zsd.1
chr5:33994970-33995134	0.00958549	uc008xbs.1
chr5:24780059-24780380	0.0107704	uc008wsi.2
chr5:35525025-35525240	0.0107704	uc008xdt.1
chr5:76819050-76819272	0.0107704	uc008xve.1
chr5:77239385-77239845	0.0107704	uc008xvz.2
chr5:98855617-98855928	0.0107704	uc008ygg.1
chr5:135612401-135612601	0.0107704	uc008zyp.1
chr5:35592183-35592334	0.011674	uc008xdw.1
chr5:113180933-113181112	0.011674	uc008yua.2
chr5:22757303-22758696	0.0132999	uc012dss.1
chr5:23891002-23891262	0.0132999	uc012dsy.3
chr5:34634992-34635371	0.0132999	uc012duy.1
chr5:36557824-36558321	0.0132999	uc008xet.1
chr5:92276991-92277082	0.0132999	uc008ycq.2
chr5:120833553-120833835	0.0132999	uc008zig.2
chr5:125241767-125242145	0.0132999	uc008zqv.2
chr5:148453839-148454169	0.0132999	uc009aos.2
chr5:36870422-36870520	0.0139752	uc008xfe.1
chr5:37686621-37686733	0.0139752	uc008xft.2
chr5:59468310-59473271	0.0139752	uc008xlx.2
chr5:71699446-71699935	0.0139752	uc008xrb.1
chr5:100569457-100569742	0.0139752	uc008yht.1
chr5:113322346-113322979	0.0139752	uc008yum.1
chr5:114823639-114823677	0.0139752	uc008zau.1
chr5:136895638-136895963	0.0139752	uc009abc.1
chr5:137569938-137570158	0.0139752	uc009acv.2
chr5:151492975-151495021	0.0139752	uc009aup.1
chr5:63495300-63498532	0.0143762	uc008xmd.1
chr5:25907908-25911908	0.0151839	uc033ihz.1
chr5:48366137-48369371	0.0151839	uc008xjs.1
chr5:99707485-99708779	0.0151839	uc008ygn.2
chr5:103772494-103773311	0.0151839	uc008yju.1
chr5:104859330-104860007	0.0151839	uc012ead.1
chr5:111701855-111702042	0.0151839	uc008ysi.2
chr5:112655638-112655859	0.0151839	uc008ytm.1
chr5:113352362-113352722	0.0151839	uc029vmi.1
chr5:117347281-117348052	0.0151839	uc008zfq.1
chr5:120631288-120631312	0.0151839	uc012ecs.1
chr5:135353916-135354040	0.0151839	uc008zyf.1
chr5:137072445-137072836	0.0151839	uc009abn.2
chr5:147913232-147913528	0.0151839	uc009aom.1
chr5:17583735-17584198	0.0158546	uc008wnl.1
chr5:53214492-53214979	0.0158546	uc008xle.1
chr5:67097115-67097353	0.0158546	uc008xpm.1
chr5:78260634-78265683	0.0158546	uc029viu.1
chr5:104662053-104662427	0.0158546	uc008ykq.1
chr5:109353294-109355577	0.0158546	uc009vdn.1
chr5:110026788-110027210	0.0158546	uc008ypn.1
chr5:113393609-113393881	0.0158546	uc008yyg.1
chr5:119215293-119215601	0.0158546	uc008zgq.1
chr5:125189967-125190345	0.0158546	uc008zqv.2
chr5:129909831-129910133	0.0158546	uc033imn.1
chr5:135065222-135065905	0.0158546	uc008zxn.1
chr5:139808204-139808282	0.0158546	uc009ahe.2
chr5:145751947-145752036	0.0158546	uc012egw.1
chr5:3897527-3898440	0.0175851	uc008why.1
chr5:8292200-8292420	0.0175851	uc008wjk.2
chr5:21383464-21383771	0.0175851	uc008wom.2
chr5:24598058-24598183	0.0175851	uc008wsd.1
chr5:33593794-33594614	0.0175851	uc008xat.2
chr5:37823031-37823094	0.0175851	uc008xfw.1
chr5:37826408-37826542	0.0175851	uc008xfw.1
chr5:40237619-40244299	0.0175851	uc008xgy.2
chr5:53976349-53976650	0.0175851	uc008xlq.2
chr5:64706282-64706365	0.0175851	uc008xmq.2
chr5:73503036-73503367	0.0175851	uc008xsz.2
chr5:110386059-110386244	0.0175851	uc008yqw.1
chr5:114619483-114619536	0.0175851	uc008yzu.1
chr5:119840126-119840260	0.0175851	uc008zgz.2
chr5:120662107-120662232	0.0175851	uc008zhs.2
chr5:123891376-123891981	0.0175851	uc008zoq.2
chr5:125388210-125388891	0.0175851	uc033img.1
chr5:128974761-128975025	0.0175851	uc008zsl.1
chr5:136937242-136937325	0.0175851	uc012eeu.1
chr5:137759435-137759623	0.0175851	uc009adw.2
chr5:138280908-138281037	0.0175851	uc009afm.1
chr5:142212444-142212553	0.0175851	uc009aio.1
chr5:145619699-145621196	0.0175851	uc012egw.1
chr5:147307779-147307862	0.0175851	uc009anz.1
chr5:150495780-150496087	0.0175851	uc012ehl.1
chr5:30470447-30470620	0.0189551	uc008wvm.1
chr5:33039331-33039460	0.0189551	uc008xag.2
chr5:33435716-33436111	0.0189551	uc056zzg.1
chr5:36486102-36486208	0.0189551	uc008xeq.1
chr5:41766539-41766641	0.0189551	uc008xhc.1
chr5:52368153-52368229	0.0189551	uc033ijt.1
chr5:62960920-62961006	0.0189551	uc012dwj.1
chr5:64797586-64797994	0.0189551	uc008xmr.1
chr5:71700493-71700615	0.0189551	uc008xrb.1
chr5:78458159-78461184	0.0189551	uc029viu.1
chr5:103418433-103418741	0.0189551	uc008yjj.1
chr5:107853525-107854066	0.0189551	uc008ync.1
chr5:110102048-110102167	0.0189551	uc008ypp.2
chr5:121341479-121341551	0.0189551	uc008ziu.2
chr5:122111542-122111576	0.0189551	uc008zkp.1
chr5:122637245-122637269	0.0189551	uc008zlo.1
chr5:125534660-125534729	0.0189551	uc012eds.1
chr5:125590079-125590347	0.0189551	uc008zrt.2
chr5:128952779-128952957	0.0189551	uc008zsl.1
chr5:129061238-129061554	0.0189551	uc008zst.1
chr5:130393444-130393599	0.0189551	uc008zun.1
chr5:137135178-137135341	0.0189551	uc009abr.1
chr5:137583477-137583542	0.0189551	uc009acy.2
chr5:141044039-141044157	0.0189551	uc009aik.2
chr5:145758397-145760360	0.0189551	uc012egw.1
chr5:149641851-149642242	0.0189551	uc009aqb.1
chr5:150216175-150216361	0.0189551	uc009atv.2
chr5:68619826-68628803	0.019671	uc029vin.1
chr5:119724159-119724369	0.019671	uc029vnz.1
chr5:125185008-125185625	0.019671	uc008zqv.2
chr5:150050144-150050839	0.019671	uc009atq.1
chr5:7079522-7085498	0.0209481	uc033ihq.1
chr5:8623298-8623522	0.0209481	uc008wkk.1
chr5:29474965-29475035	0.0209481	uc008wuk.2
chr5:31328355-31328636	0.0209481	uc008wyf.1
chr5:37240255-37240585	0.0209481	uc008xfl.2
chr5:48370874-48372135	0.0209481	uc008xjs.1
chr5:54521162-54525680	0.0209481	uc029vho.1
chr5:58009958-58015615	0.0209481	uc012dwh.1
chr5:58281033-58281197	0.0209481	uc029vhs.1
chr5:76784757-76785176	0.0209481	uc008xve.1
chr5:77972814-77975861	0.0209481	uc029viu.1
chr5:89968557-89968651	0.0209481	uc029vjd.1
chr5:108262712-108262981	0.0209481	uc008ynt.1
chr5:112640884-112641049	0.0209481	uc008ytm.1
chr5:113348264-113348399	0.0209481	uc008yxi.2
chr5:113394167-113394286	0.0209481	uc008yyg.1
chr5:121076892-121077276	0.0209481	uc008zim.2
chr5:127243582-127243606	0.0209481	uc008zry.2
chr5:131616243-131616354	0.0209481	uc008zuu.1
chr5:135049454-135049717	0.0209481	uc008zxo.1
chr5:135725899-135726014	0.0209481	uc029vpf.1
chr5:135967948-135967984	0.0209481	uc008zzi.2
chr5:140648361-140648518	0.0209481	uc009ahw.2
chr5:143126797-143127543	0.0209481	uc009ajm.2
chr5:151189819-151189916	0.0209481	uc009aum.2
chr5:151228813-151228885	0.0209481	uc009aum.2
chr6:30736607-30738780	0	uc009bft.2
chr6:4748054-4749480	0	uc009avv.1
chr6:58906186-58907095	0	uc009cdg.1
chr6:4746229-4747314	0	uc009avp.2
chr6:4747440-4747696	0	uc009avv.1
chr6:30735435-30736116	0	uc009bfs.2
chr6:4747780-4747996	0	uc009avv.1
chr6:125349316-125349717	0	uc009dul.2
chr6:30732981-30733591	0	uc009bfs.2
chr6:30739031-30740864	0	uc012ejm.1
chr6:136518731-136518889	0.0016129	uc009elu.1
chr6:119594548-119594870	0.00140187	uc009dmi.2
chr6:115729908-115730603	0.0025641	uc012eql.2
chr6:85378234-85378818	0.0029661	uc009cpn.1
chr6:39269183-39269977	0.00364964	uc009bli.2
chr6:107531195-107531557	0.00419355	uc009ddd.2
chr6:130973317-130980712	0.00438144	uc009eio.1
chr6:34948776-34948940	0.00458937	uc009bia.1
chr6:37464011-37464558	0.00458937	uc009bjf.2
chr6:29092851-29093141	0.00553279	uc009bcv.1
chr6:49332046-49332303	0.00594796	uc009bwq.1
chr6:125349743-125349922	0.00594796	uc009dul.2
chr6:4738074-4738639	0.00641026	uc009avp.2
chr6:36367864-36372004	0.00816062	uc009biu.1
chr6:42247314-42247620	0.00816062	uc009bqo.1
chr6:117871473-117871610	0.00816062	uc033iug.1
chr6:29620282-29621066	0.00884521	uc009bdy.1
chr6:48594649-48595024	0.00912951	uc009buv.1
chr6:51170722-51171238	0.00912951	uc012elv.1
chr6:51423243-51423857	0.00912951	uc009bxk.1
chr6:111154103-111154189	0.00912951	uc057aed.1
chr6:116668975-116669222	0.00912951	uc009dkm.2
chr6:123156227-123158396	0.00912951	uc009dqd.2
chr6:146686047-146686186	0.00912951	uc029wct.1
chr6:35075458-35075522	0.00900901	uc009bid.2
chr6:72918424-72918827	0.00900901	uc009cjd.1
chr6:83217251-83217511	0.00900901	uc012enx.1
chr6:83217734-83217960	0.00900901	uc012enx.1
chr6:124552923-124553028	0.00900901	uc009drc.1
chr6:136518953-136519037	0.00900901	uc009elu.1
chr6:121812261-121814883	0.00958549	uc009dor.1
chr6:4935969-4936063	0.0107704	uc009awb.1
chr6:37222207-37222722	0.0107704	uc009bjb.1
chr6:72519673-72520171	0.0107704	uc009cir.1
chr6:143114984-143115227	0.0107704	uc009epw.3
chr6:83350155-83350468	0.011674	uc009cnh.1
chr6:28481695-28482630	0.0132999	uc012eiu.1
chr6:29399970-29400391	0.0132999	uc009bdk.2
chr6:129170767-129170889	0.0132999	uc009efe.2
chr6:20280173-20281645	0.0139752	uc033iog.1
chr6:22853984-22854104	0.0139752	uc009bba.1
chr6:38915026-38916048	0.0139752	uc009bld.1
chr6:54719116-54719687	0.0139752	uc009cad.2
chr6:64508365-64511101	0.0139752	uc009ceb.2
chr6:67388904-67390122	0.0139752	uc009cfo.1
chr6:69695941-69702666	0.0139752	uc012end.2
chr6:122259120-122259130	0.0139752	uc009dov.2
chr6:29092336-29092692	0.0143762	uc009bcv.1
chr6:37378073-37378394	0.0151839	uc009bje.2
chr6:39848899-39849225	0.0151839	uc009bmh.2
chr6:46426309-46430347	0.0151839	uc009bsu.1
chr6:49008561-49009130	0.0151839	uc057adb.1
chr6:53698499-53698767	0.0151839	uc009bzl.1
chr6:108182418-108184515	0.0151839	uc009ddf.2
chr6:114088911-114089158	0.0151839	uc009dhs.1
chr6:117871862-117872168	0.0151839	uc033iug.1
chr6:121300140-121300241	0.0151839	uc009doh.1
chr6:127266448-127266816	0.0151839	uc033ivc.1
chr6:29397565-29397810	0.0158546	uc012ejb.1
chr6:30738794-30738865	0.0158546	uc009bft.2
chr6:48619401-48619638	0.0158546	uc009bvc.1
chr6:64541631-64544294	0.0158546	uc009ceb.2
chr6:70088378-70088469	0.0158546	uc057ado.1
chr6:85188683-85188746	0.0158546	uc009cpi.1
chr6:95216733-95216749	0.0158546	uc009czw.3
chr6:129578605-129581313	0.0158546	uc009egb.1
chr6:16428610-16428743	0.0175851	uc009aze.2
chr6:25148568-25148682	0.0175851	uc029vtr.1
chr6:37430323-37430475	0.0175851	uc009bjf.2
chr6:48090072-48090531	0.0175851	uc009btv.2
chr6:51170112-51170179	0.0175851	uc012elv.1
chr6:74550758-74554708	0.0175851	uc009cjp.1
chr6:85477502-85477676	0.0175851	uc009cpw.2
chr6:91003878-91004477	0.0175851	uc009cxt.1
chr6:103511440-103511789	0.0175851	uc009dcm.1
chr6:121272340-121272449	0.0175851	uc009dog.2
chr6:127337367-127337456	0.0175851	uc033ivc.1
chr6:130465155-130466544	0.0175851	uc009ein.1
chr6:131174041-131182182	0.0175851	uc009eip.1
chr6:25148365-25148454	0.0189551	uc029vtr.1
chr6:29527643-29527678	0.0189551	uc009bdu.2
chr6:31567339-31567788	0.0189551	uc009bgh.2
chr6:48675328-48675733	0.0189551	uc009bvh.1
chr6:49366867-49367321	0.0189551	uc009bwr.2
chr6:50381942-50382412	0.0189551	uc009bwy.2
chr6:58907225-58907433	0.0189551	uc009cdh.1
chr6:69546052-69547733	0.0189551	uc012end.2
chr6:79138905-79145765	0.0189551	uc009ckc.2
chr6:83215666-83215965	0.0189551	uc012enx.1
chr6:90606577-90606674	0.0189551	uc009cxo.1
chr6:90632409-90632599	0.0189551	uc009cxp.2
chr6:97926647-97927702	0.0189551	uc009dba.2
chr6:104175557-104175926	0.0189551	uc009dco.1
chr6:110162875-110166508	0.0189551	uc009dds.1
chr6:122627879-122628000	0.0189551	uc009dpn.1
chr6:142879145-142879340	0.0189551	uc009epu.1
chr6:148031791-148035401	0.0189551	uc009etb.1
chr6:40463271-40465926	0.019019	uc009bmr.1
chr6:134407086-134407229	0.019019	uc009ekg.1
chr6:22287537-22288027	0.019671	uc009baw.2
chr6:72724998-72725266	0.019671	uc009cjc.1
chr6:104438162-104443987	0.019671	uc009dco.1
chr6:105198834-105208860	0.019671	uc009dcp.2
chr6:4506228-4506528	0.0209481	uc009avl.1
chr6:7069700-7071471	0.0209481	uc029vtg.1
chr6:27491783-27498200	0.0209481	uc012eir.1
chr6:30461257-30461334	0.0209481	uc009bfg.1
chr6:38677361-38677530	0.0209481	uc029vuf.1
chr6:48596574-48596667	0.0209481	uc033irn.1
chr6:48645638-48645706	0.0209481	uc009bvf.1
chr6:63357929-63362826	0.0209481	uc009cea.1
chr6:78720621-78722317	0.0209481	uc009ckb.1
chr6:118610065-118610296	0.0209481	uc009dlr.1
chr6:120592392-120592514	0.0209481	uc009dnm.1
chr6:120644707-120644853	0.0209481	uc009dno.2
chr6:125051055-125051263	0.0209481	uc009dta.2
chr6:127251339-127251858	0.0209481	uc033ivc.1
chr6:129954876-129955837	0.0209481	uc009egx.2
chr6:131121720-131125210	0.0209481	uc009eip.1
chr6:132376847-132382308	0.0209481	uc029wby.1
chr6:137630592-137630691	0.0209481	uc009ene.1
chr7:6727892-6732060	0	uc009fbw.1
chr7:143295635-143297239	0	uc012fxx.1
chr7:128687633-128688728	0	uc009jzg.1
chr7:142580201-142582623	0	uc029wpy.1
chr7:60002938-60005042	0	uc009heq.3
chr7:19175647-19176796	0	uc009fkz.2
chr7:143293662-143295410	0	uc012fxx.1
chr7:142577780-142578554	0	uc009kob.2
chr7:25301189-25301458	0.00166667	uc009fsh.1
chr7:102289205-102289935	0.00166667	uc009irn.1
chr7:6727076-6727722	0.00147059	uc009fbw.1
chr7:60005123-60008428	0.00147059	uc009heq.3
chr7:4531968-4532355	0.00178571	uc009exw.1
chr7:16893755-16894739	0.0025641	uc009fik.1
chr7:45340239-45340780	0.00364964	uc012fkg.1
chr7:24611394-24611596	0.00381944	uc009fqc.1
chr7:29211649-29211960	0.00381944	uc009gbe.1
chr7:33836946-33837410	0.00421348	uc009gin.2
chr7:41964212-41974972	0.00421348	uc012fiu.1
chr7:10324647-10325420	0.00438144	uc009fdd.1
chr7:19811098-19811297	0.00438144	uc009fnj.1
chr7:25903349-25903407	0.00438144	uc009fud.2
chr7:28862921-28863257	0.00540541	uc009gae.1
chr7:29213386-29213617	0.00540541	uc012fhe.1
chr7:139937307-139938063	0.00553279	uc009kgf.1
chr7:144790124-144790377	0.00553279	uc009kqo.1
chr7:31208597-31209020	0.00577689	uc009gih.1
chr7:64268149-64268309	0.00594796	uc033izz.1
chr7:65073774-65075061	0.00594796	uc009hgl.2
chr7:140969804-140970378	0.00594796	uc009kjb.2
chr7:10325752-10325927	0.00625	uc009fdd.1
chr7:44702870-44703393	0.00625	uc009gqk.2
chr7:28577353-28578465	0.00641026	uc033ixx.1
chr7:5790803-5794527	0.00712251	uc012exh.1
chr7:6759774-6760134	0.00712251	uc009fby.2
chr7:33818160-33820249	0.00712251	uc009gin.2
chr7:44696606-44697285	0.00712251	uc009gqk.2
chr7:51626689-51626946	0.00712251	uc009hcf.2
chr7:104352505-104354252	0.00712251	uc009iwc.2
chr7:110003200-110003276	0.00712251	uc009jer.1
chr7:19118112-19118266	0.00772472	uc009fks.1
chr7:30671335-30671584	0.00816062	uc009gfu.3
chr7:45353232-45353550	0.00816062	uc012fkh.1
chr7:60973289-60973951	0.00816062	uc009hew.2
chr7:10326154-10327239	0.00884521	uc009fdd.1
chr7:45355181-45355354	0.00884521	uc012fkh.1
chr7:4901524-4901856	0.00912951	uc009eyx.1
chr7:5471180-5482444	0.00912951	uc009fai.1
chr7:31255759-31257872	0.00912951	uc009gii.2
chr7:34606098-34606248	0.00912951	uc009gjf.2
chr7:100494524-100495011	0.00912951	uc009inb.3
chr7:127666873-127667037	0.00912951	uc012ful.1
chr7:5796099-5797706	0.00900901	uc012exh.1
chr7:8375432-8384029	0.00900901	uc012eyh.1
chr7:11150543-11155605	0.00900901	uc009fdm.1
chr7:19085292-19085525	0.00900901	uc009fkq.2
chr7:19178216-19178307	0.00900901	uc009fkz.2
chr7:45341119-45341242	0.00900901	uc012fkg.1
chr7:48897549-48897807	0.00900901	uc009hbc.1
chr7:107951845-107951950	0.00900901	uc009jbq.1
chr7:5965078-5966929	0.00958549	uc033iwk.1
chr7:123200933-123201267	0.00958549	uc009jpg.1
chr7:5283952-5288010	0.0107704	uc009faf.1
chr7:5871999-5876070	0.0107704	uc009fal.1
chr7:7511850-7513578	0.0107704	uc012ext.1
chr7:27434401-27434635	0.0107704	uc009fwc.1
chr7:44670707-44670812	0.0107704	uc009gqj.2
chr7:45644225-45644412	0.0107704	uc009gwm.1
chr7:62377631-62377813	0.0107704	uc009hfg.1
chr7:81152786-81153140	0.0107704	uc009ibs.1
chr7:25859882-25860344	0.011674	uc009fud.2
chr7:31067612-31067676	0.011674	uc009ghz.1
chr7:31326916-31331488	0.011674	uc009gij.1
chr7:43423406-43423738	0.011674	uc009gmp.1
chr7:60622829-60622955	0.011674	uc009het.3
chr7:62420573-62423512	0.011674	uc009hfi.1
chr7:138396421-138396612	0.011674	uc012fvn.1
chr7:140235150-140235306	0.011674	uc009khl.1
chr7:16062036-16062060	0.0132999	uc009fgv.1
chr7:17339876-17345733	0.0132999	uc009fiw.1
chr7:19177977-19178147	0.0132999	uc009fkz.2
chr7:31425109-31429356	0.0132999	uc029wep.1
chr7:39454926-39455592	0.0132999	uc009glb.1
chr7:42129073-42132425	0.0132999	uc012fiw.1
chr7:43646765-43646980	0.0132999	uc009gnf.1
chr7:45759434-45759500	0.0132999	uc009gxb.2
chr7:99831401-99833207	0.0132999	uc009imc.1
chr7:126225745-126226893	0.0132999	uc057ajn.1
chr7:143295469-143295585	0.0132999	uc012fxx.1
chr7:6110187-6113761	0.0139752	uc009faq.1
chr7:15970944-15970956	0.0139752	uc009fgt.1
chr7:19419977-19420211	0.0139752	uc009flv.1
chr7:28726675-28726783	0.0139752	uc009fzl.2
chr7:30297214-30297404	0.0139752	uc009gea.1
chr7:30845235-30845551	0.0139752	uc029wen.2
chr7:38278531-38279675	0.0139752	uc009gkv.1
chr7:43417454-43417507	0.0139752	uc009gmo.1
chr7:45716298-45716746	0.0139752	uc009gww.1
chr7:70367668-70367930	0.0139752	uc009hnj.1
chr7:102565296-102565729	0.0139752	uc009irw.2
chr7:106934844-106937683	0.0139752	uc033jbp.1
chr7:126359182-126359413	0.0139752	uc033jca.1
chr7:128031728-128032137	0.0139752	uc057ajr.1
chr7:18555541-18558524	0.0139059	uc009fjn.1
chr7:143221341-143223045	0.0139059	uc012fxx.1
chr7:31041266-31041516	0.0143762	uc009ghp.3
chr7:49677124-49677320	0.0143762	uc009hbn.1
chr7:6575890-6576232	0.0151839	uc009fbs.1
chr7:7569854-7570752	0.0151839	uc012exu.1
chr7:26489499-26489594	0.0151839	uc012fgc.1
chr7:29308615-29309126	0.0151839	uc009gbo.1
chr7:34775105-34775363	0.0151839	uc009gji.1
chr7:44592483-44592708	0.0151839	uc009gqg.1
chr7:45342394-45342639	0.0151839	uc012fkg.1
chr7:47671525-47673361	0.0151839	uc009haj.2
chr7:48537159-48539106	0.0151839	uc033izr.1
chr7:75754344-75755051	0.0151839	uc029wlz.1
chr7:77922397-77923057	0.0151839	uc009hxd.1
chr7:79053790-79054215	0.0151839	uc009hxw.1
chr7:81150077-81150180	0.0151839	uc009ibs.1
chr7:119668139-119668507	0.0151839	uc009jln.2
chr7:121389684-121390598	0.0151839	uc009jnq.1
chr7:127574936-127574986	0.0151839	uc009jwa.2
chr7:130812492-130812800	0.0151839	uc009kao.1
chr7:4546118-4546276	0.0158546	uc009exy.1
chr7:15560389-15560601	0.0158546	uc009fgh.1
chr7:27736608-27737189	0.0158546	uc009fwz.1
chr7:33529032-33530754	0.0158546	uc009gil.1
chr7:33545091-33547231	0.0158546	uc009gil.1
chr7:48463082-48469906	0.0158546	uc009hap.1
chr7:90460650-90460994	0.0158546	uc009ihn.1
chr7:4723585-4723829	0.0175851	uc009eyg.2
chr7:5353262-5354785	0.0175851	uc009fae.1
chr7:5409336-5410329	0.0175851	uc033iwj.1
chr7:6451425-6454016	0.0175851	uc009fbm.1
chr7:15511447-15516409	0.0175851	uc009fgh.1
chr7:19172773-19172951	0.0175851	uc009fkw.1
chr7:19467209-19467861	0.0175851	uc009fly.1
chr7:23834492-23838749	0.0175851	uc012ffd.1
chr7:23952359-23955817	0.0175851	uc009fon.2
chr7:29211538-29211615	0.0175851	uc009gbe.1
chr7:31345628-31351086	0.0175851	uc033iyo.1
chr7:33536533-33540788	0.0175851	uc009gil.1
chr7:33542285-33542549	0.0175851	uc009gil.1
chr7:34753173-34753272	0.0175851	uc009gji.1
chr7:43796232-43796390	0.0175851	uc009gns.1
chr7:45339298-45339381	0.0175851	uc012fkg.1
chr7:45342901-45343239	0.0175851	uc012fkg.1
chr7:45617669-45617816	0.0175851	uc009gwf.2
chr7:46861188-46861286	0.0175851	uc009gzp.1
chr7:48720420-48725819	0.0175851	uc009hav.1
chr7:62349127-62349193	0.0175851	uc057aho.1
chr7:65694632-65694717	0.0175851	uc009hgu.2
chr7:67954505-67954738	0.0175851	uc009hja.1
chr7:79189007-79189825	0.0175851	uc009hya.1
chr7:79563608-79563765	0.0175851	uc009hyn.1
chr7:97789977-97791272	0.0175851	uc009iju.1
chr7:112158644-112158883	0.0175851	uc009jgj.1
chr7:120713730-120714135	0.0175851	uc009jmy.1
chr7:123084603-123084812	0.0175851	uc009jpb.1
chr7:123110627-123110835	0.0175851	uc009jpb.1
chr7:133186093-133186591	0.0175851	uc029wpa.1
chr7:140989164-140989737	0.0175851	uc009kjc.1
chr7:4148570-4148863	0.0189551	uc009exd.1
chr7:4570191-4571851	0.0189551	uc009exy.1
chr7:7278550-7281035	0.0189551	uc009fcm.1
chr7:19811342-19811443	0.0189551	uc009fnj.1
chr7:21243467-21243565	0.0189551	uc012fcy.1
chr7:24384216-24384787	0.0189551	uc012ffj.1
chr7:24610373-24610552	0.0189551	uc009fqc.1
chr7:25004832-25005051	0.0189551	uc009frf.2
chr7:27732704-27732923	0.0189551	uc009fwz.1
chr7:27861461-27861589	0.0189551	uc009fxg.1
chr7:28714297-28714354	0.0189551	uc009fzl.2
chr7:29211184-29211299	0.0189551	uc009gbe.1
chr7:33543867-33544049	0.0189551	uc009gil.1
chr7:34480999-34481262	0.0189551	uc009gjd.1
chr7:34674819-34674955	0.0189551	uc009gjg.2
chr7:39445996-39446126	0.0189551	uc009gla.1
chr7:42407290-42408338	0.0189551	uc012fiy.1
chr7:43782895-43783069	0.0189551	uc009gnq.1
chr7:55309082-55313842	0.0189551	uc009hcy.1
chr7:62700326-62703476	0.0189551	uc009hfj.1
chr7:75983605-75983645	0.0189551	uc033jab.1
chr7:81151192-81151319	0.0189551	uc009ibs.1
chr7:96986896-96987064	0.0189551	uc009iiv.1
chr7:102248990-102249215	0.0189551	uc009irk.1
chr7:113773542-113773838	0.0189551	uc009jhu.2
chr7:116608074-116608215	0.0189551	uc009jjj.3
chr7:118595043-118595252	0.0189551	uc009jke.2
chr7:120203805-120203922	0.0189551	uc009jmm.1
chr7:122288829-122288891	0.0189551	uc009jot.1
chr7:122460077-122461028	0.0189551	uc009jot.1
chr7:125445176-125445207	0.0189551	uc009jpz.2
chr7:23844166-23849494	0.019019	uc012ffd.1
chr7:8401586-8401840	0.019671	uc012eyh.1
chr7:10298078-10298311	0.019671	uc009fdd.1
chr7:18038978-18041759	0.019671	uc012fao.1
chr7:23767328-23770686	0.019671	uc009foj.1
chr7:31231622-31232714	0.019671	uc009gii.2
chr7:35909081-35909238	0.019671	uc009gkh.3
chr7:48685415-48687247	0.019671	uc009hau.1
chr7:49342775-49342901	0.019671	uc009hbk.1
chr7:60974143-60974245	0.019671	uc009hew.2
chr7:93711789-93716807	0.019671	uc009iin.1
chr7:105017814-105022539	0.019671	uc009ixj.1
chr7:140539255-140541402	0.019671	uc009khu.1
chr7:142061932-142062897	0.019671	uc009kmk.1
chr7:5259738-5261132	0.0209481	uc012exe.1
chr7:6281205-6281382	0.0209481	uc009fbb.1
chr7:6368419-6368763	0.0209481	uc009fbf.1
chr7:7503542-7508559	0.0209481	uc012ext.1
chr7:8459977-8461903	0.0209481	uc012eyg.1
chr7:9140529-9148752	0.0209481	uc012eyc.1
chr7:10289192-10292294	0.0209481	uc009fdd.1
chr7:11574340-11575519	0.0209481	uc009fdp.1
chr7:12979566-12980088	0.0209481	uc012eze.1
chr7:13205956-13206735	0.0209481	uc009ffj.1
chr7:25689697-25689866	0.0209481	uc009ftq.1
chr7:28008117-28008295	0.0209481	uc029wed.1
chr7:28629913-28630139	0.0209481	uc009fzi.1
chr7:30327243-30327382	0.0209481	uc029wel.1
chr7:33492393-33493096	0.0209481	uc033iyt.1
chr7:33820405-33821893	0.0209481	uc009gin.2
chr7:36691152-36691287	0.0209481	uc009gkj.1
chr7:44468757-44468849	0.0209481	uc009gpl.2
chr7:45168836-45168904	0.0209481	uc009gty.1
chr7:45337531-45337895	0.0209481	uc009gur.1
chr7:47884371-47885721	0.0209481	uc009hak.1
chr7:48447708-48453794	0.0209481	uc009hap.1
chr7:48643051-48645897	0.0209481	uc009hau.1
chr7:49634326-49634422	0.0209481	uc009hbn.1
chr7:49638817-49639096	0.0209481	uc009hbn.1
chr7:51625382-51625425	0.0209481	uc009hcf.2
chr7:62406950-62406980	0.0209481	uc009hfi.1
chr7:62407113-62408010	0.0209481	uc009hfi.1
chr7:64478569-64488562	0.0209481	uc009hgj.2
chr7:67304245-67304316	0.0209481	uc009hie.3
chr7:68274789-68275158	0.0209481	uc009hje.1
chr7:80048401-80048826	0.0209481	uc009hzk.2
chr7:80151979-80152236	0.0209481	uc009hzo.1
chr7:81991530-81991684	0.0209481	uc009icu.1
chr7:82119863-82120014	0.0209481	uc029wmk.1
chr7:85251805-85255477	0.0209481	uc012foi.1
chr7:90167290-90167870	0.0209481	uc009igw.2
chr7:116700983-116701131	0.0209481	uc009jjj.3
chr7:118656743-118657092	0.0209481	uc009jkg.2
chr7:123938830-123939348	0.0209481	uc029woh.1
chr7:127422779-127423515	0.0209481	uc012fuh.1
chr7:142850362-142850417	0.0209481	uc009koi.1
chr7:143106683-143106807	0.0209481	uc009kpb.1
chr7:144678625-144678672	0.0209481	uc009kqm.2
chr7:145031225-145031435	0.0209481	uc009kqt.1
chr8:71687314-71688316	0	uc009meq.2
chr8:122864817-122865344	0	uc009ntw.1
chr8:80917179-80918973	0	uc009mjb.2
chr8:121541793-121542193	0	uc009nrt.1
chr8:109075175-109075765	0	uc009nif.1
chr8:27222728-27224119	0.0012987	uc057aku.1
chr8:121542486-121543053	0.0012987	uc009nrt.1
chr8:124363052-124363447	0.00271318	uc009nxa.1
chr8:121273267-121273661	0.00364964	uc009nrs.1
chr8:56623073-56623637	0.00381944	uc009lsq.1
chr8:3656464-3657513	0.00398773	uc009ksg.2
chr8:94153505-94154175	0.00438144	uc009mvu.2
chr8:117109911-117110338	0.00438144	uc009now.2
chr8:126476627-126476857	0.00438144	uc012gne.1
chr8:105374715-105374834	0.00458937	uc009ncv.1
chr8:123612753-123617463	0.00594796	uc009nwl.1
chr8:122864471-122864753	0.00625	uc009ntw.1
chr8:121665320-121665515	0.00641026	uc009nrx.2
chr8:124232466-124232662	0.00712251	uc009nwz.2
chr8:106134387-106134854	0.00912951	uc029wvj.1
chr8:117673498-117673582	0.00912951	uc009npe.1
chr8:121688294-121689014	0.00912951	uc009nrx.2
chr8:25307697-25307973	0.00900901	uc009lfw.1
chr8:31031801-31032002	0.00900901	uc009ljb.1
chr8:55814869-55825967	0.00900901	uc033jfp.1
chr8:55921575-55927481	0.00900901	uc009lsn.1
chr8:60631274-60631455	0.00900901	uc009ltf.3
chr8:74180053-74185316	0.00900901	uc009mgu.1
chr8:100604056-100605344	0.00900901	uc009mzr.1
chr8:26060509-26061384	0.0107704	uc009lhk.1
chr8:42638750-42645499	0.0107704	uc029wsu.1
chr8:44140335-44144801	0.0107704	uc009loh.2
chr8:47206403-47206493	0.0107704	uc009lqz.2
chr8:121709150-121709292	0.0107704	uc009nrz.2
chr8:43674436-43675420	0.011674	uc012gcy.1
chr8:48009111-48009458	0.011674	uc057alg.1
chr8:51385142-51394601	0.011674	uc057ali.1
chr8:70111646-70111718	0.011674	uc033jfx.1
chr8:57331982-57332328	0.0132999	uc057alk.1
chr8:70501418-70502104	0.0132999	uc009mak.1
chr8:71954403-71954860	0.0132999	uc009mfb.2
chr8:80941664-80942233	0.0132999	uc009mjb.2
chr8:84621292-84621626	0.0132999	uc009mmq.1
chr8:91712856-91712929	0.0132999	uc009msu.2
chr8:100550712-100552236	0.0132999	uc009mzr.1
chr8:4214788-4214947	0.0139752	uc012fzb.1
chr8:22900453-22901388	0.0139752	uc009lec.1
chr8:43079655-43083106	0.0139752	uc029wsu.1
chr8:52185270-52191104	0.0139752	uc009lry.1
chr8:57320031-57320220	0.0139752	uc033jfq.1
chr8:71457174-71457306	0.0139752	uc009mdf.2
chr8:71686665-71686846	0.0139752	uc009meq.2
chr8:85854235-85854391	0.0139752	uc009mqi.1
chr8:87700459-87700629	0.0139752	uc009mqu.2
chr8:99921775-99925115	0.0139752	uc009mzr.1
chr8:105279303-105279461	0.0139752	uc009ncd.1
chr8:112037690-112037876	0.0139752	uc009nnh.1
chr8:112348199-112348340	0.0139752	uc009nnj.1
chr8:121272878-121273087	0.0139752	uc009nrs.1
chr8:29678895-29681787	0.0139059	uc009liz.2
chr8:19077509-19077712	0.0143762	uc009lab.1
chr8:33963215-33963846	0.0143762	uc009lkk.2
chr8:58208392-58213730	0.0143762	uc057aln.1
chr8:70998938-71000346	0.0143762	uc009mce.1
chr8:96141472-96142792	0.0143762	uc029wvb.1
chr8:100338136-100341978	0.0143762	uc009mzr.1
chr8:37062513-37062869	0.0151839	uc029wsj.1
chr8:38118083-38121534	0.0151839	uc033jfa.1
chr8:41026956-41027034	0.0151839	uc012gcq.1
chr8:42980015-42982366	0.0151839	uc029wsu.1
chr8:49998928-50007720	0.0151839	uc029wsx.1
chr8:60037088-60042723	0.0151839	uc057alo.1
chr8:100225932-100230674	0.0151839	uc009mzr.1
chr8:125996126-125996536	0.0151839	uc009nyr.3
chr8:37291085-37291651	0.0158546	uc029wsm.1
chr8:50473446-50475991	0.0158546	uc009lrx.1
chr8:51479509-51484191	0.0158546	uc057ali.1
chr8:55754243-55755596	0.0158546	uc033jfp.1
chr8:58856805-58858509	0.0158546	uc012gea.2
chr8:64832650-64832897	0.0158546	uc057alr.1
chr8:69122480-69122921	0.0158546	uc009lwz.1
chr8:83838177-83838471	0.0158546	uc009mlf.1
chr8:92113944-92114154	0.0158546	uc029wug.1
chr8:99031210-99033332	0.0158546	uc057amp.1
chr8:99055095-99056698	0.0158546	uc057amp.1
chr8:123600769-123600852	0.0158546	uc009nwl.1
chr8:3598902-3599226	0.0175851	uc009krx.2
chr8:27704875-27705718	0.0175851	uc009liy.1
chr8:29218080-29218559	0.0175851	uc009liz.2
chr8:30312511-30316084	0.0175851	uc029wsd.1
chr8:47409412-47409494	0.0175851	uc009lqv.2
chr8:49238906-49242121	0.0175851	uc009lrw.1
chr8:52019797-52025381	0.0175851	uc009lry.1
chr8:53104681-53104815	0.0175851	uc009lrz.2
chr8:54732643-54736197	0.0175851	uc009lsi.2
chr8:59578287-59582011	0.0175851	uc057alo.1
chr8:70089707-70089933	0.0175851	uc009lyr.1
chr8:70810655-70811031	0.0175851	uc009mbr.2
chr8:83472578-83473287	0.0175851	uc009mkh.2
chr8:84981148-84981492	0.0175851	uc012ghn.2
chr8:93796594-93796669	0.0175851	uc009mvj.1
chr8:100590497-100592969	0.0175851	uc009mzr.1
chr8:102100939-102103957	0.0175851	uc009mzt.1
chr8:102376861-102381320	0.0175851	uc009mzt.1
chr8:119677998-119678204	0.0175851	uc009nqc.1
chr8:127065453-127065957	0.0175851	uc009nzf.2
chr8:4008235-4010674	0.0189551	uc009ksw.1
chr8:17063323-17066610	0.0189551	uc029wqo.1
chr8:23343016-23344251	0.0189551	uc009lev.2
chr8:25211543-25211734	0.0189551	uc009lfs.2
chr8:27177436-27177638	0.0189551	uc009lhz.2
chr8:42505886-42515381	0.0189551	uc029wsu.1
chr8:49616476-49618074	0.0189551	uc009lrw.1
chr8:58995791-58997903	0.0189551	uc009ltd.1
chr8:63590492-63595779	0.0189551	uc012geg.1
chr8:72679368-72679740	0.0189551	uc009mgn.2
chr8:78290529-78290688	0.0189551	uc009mhx.1
chr8:81328402-81329932	0.0189551	uc009mje.2
chr8:86765267-86765387	0.0189551	uc009mqn.2
chr8:101556280-101558846	0.0189551	uc009mzt.1
chr8:103010242-103012119	0.0189551	uc009mzu.1
chr8:104564951-104564959	0.0189551	uc009nav.1
chr8:105413427-105413505	0.0189551	uc009ncy.2
chr8:110479145-110479452	0.0189551	uc009nkt.1
chr8:117951398-117951655	0.0189551	uc009npg.1
chr8:119676909-119677112	0.0189551	uc009nqc.1
chr8:121474495-121474591	0.0189551	uc009nrt.1
chr8:126345715-126345786	0.0189551	uc009nyt.1
chr8:126382586-126383076	0.0189551	uc009nyu.2
chr8:60069623-60072071	0.019019	uc057alo.1
chr8:17369328-17369821	0.019671	uc029wqo.1
chr8:54823246-54825853	0.019671	uc029wtb.1
chr8:110008357-110008459	0.019671	uc009njs.2
chr8:121709350-121709461	0.019671	uc009nrz.2
chr8:128784932-128785848	0.019671	uc009nzx.2
chr8:6535583-6537884	0.0209481	uc057akh.1
chr8:6659045-6662358	0.0209481	uc057akh.1
chr8:27722061-27723326	0.0209481	uc009liy.1
chr8:34326160-34326473	0.0209481	uc033jey.1
chr8:36578297-36578873	0.0209481	uc009llq.2
chr8:44233727-44233905	0.0209481	uc009loh.2
chr8:51524664-51528295	0.0209481	uc057ali.1
chr8:59927519-59930164	0.0209481	uc057alo.1
chr8:71742979-71743409	0.0209481	uc033jge.1
chr8:110755992-110756169	0.0209481	uc012gko.1
chr8:117673664-117673793	0.0209481	uc009npe.1
chr8:121273707-121273804	0.0209481	uc009nrs.1
chr8:121542215-121542446	0.0209481	uc009nrt.1
chr8:129022312-129024871	0.0209481	uc009nzy.2
chr9:89879711-89881749	0	uc009qzr.1
chr9:89737795-89738762	0	uc012gyd.1
chr9:20911944-20912365	0.00140187	uc009ojn.2
chr9:20857639-20859264	0.00286885	uc012gow.1
chr9:3199699-3199906	0.00421348	uc009oaq.2
chr9:45115913-45116264	0.00421348	uc009pfg.1
chr9:91380349-91381121	0.00458937	uc009rak.1
chr9:54661497-54661879	0.00540541	uc009prj.1
chr9:91384318-91384479	0.00553279	uc009rak.1
chr9:4260440-4260554	0.00577689	uc029wxk.1
chr9:63875893-63876256	0.00625	uc009qbj.1
chr9:121285851-121286219	0.00625	uc012hco.1
chr9:89879601-89879705	0.00641026	uc009qzr.1
chr9:104099402-104099629	0.00712251	uc033jmn.1
chr9:121285688-121285821	0.00712251	uc012hco.1
chr9:63876645-63877193	0.00772472	uc009qbj.1
chr9:20910197-20910525	0.00816062	uc009ojn.2
chr9:98862529-98864484	0.00816062	uc012gyw.1
chr9:121298650-121298933	0.00912951	uc009sda.1
chr9:90126057-90126263	0.00900901	uc033jly.1
chr9:91405510-91405694	0.00900901	uc009rak.1
chr9:104409245-104409351	0.00900901	uc033jmq.1
chr9:108183290-108183596	0.00900901	uc009rov.1
chr9:99799701-99799971	0.00958549	uc012gzc.2
chr9:70257863-70258124	0.011674	uc057ape.1
chr9:91367628-91367743	0.011674	uc009rah.1
chr9:110858346-110858525	0.011674	uc009rva.1
chr9:36568507-36568557	0.0132999	uc012gqw.1
chr9:91387136-91387218	0.0132999	uc009rak.1
chr9:119578109-119578249	0.0132999	uc009sbc.2
chr9:12431975-12438667	0.0139752	uc009odt.1
chr9:14662372-14662638	0.0139752	uc009oer.1
chr9:15238645-15238665	0.0139752	uc009ofk.1
chr9:44140511-44141242	0.0139752	uc009pby.1
chr9:49873808-49874047	0.0139752	uc009pje.2
chr9:60275700-60276071	0.0139752	uc009pyx.2
chr9:71532756-71532929	0.0139752	uc009qoz.2
chr9:91383838-91384060	0.0139752	uc009rak.1
chr9:104282671-104282995	0.0139752	uc012gzk.1
chr9:106504256-106504655	0.0139752	uc009rkc.2
chr9:121718199-121718530	0.0139752	uc009sdp.1
chr9:123215245-123215398	0.0139752	uc009sfz.1
chr9:43844973-43845439	0.0139059	uc029wyl.1
chr9:100569872-100570028	0.0143762	uc012gze.1
chr9:22226912-22227048	0.0151839	uc009oof.2
chr9:30413042-30414363	0.0151839	uc009oqy.1
chr9:35696625-35697215	0.0151839	uc012gqm.1
chr9:35748769-35751508	0.0151839	uc012gqn.1
chr9:45429862-45430011	0.0151839	uc009pfz.1
chr9:106645463-106645746	0.0151839	uc009rkj.3
chr9:8041727-8042090	0.0158546	uc009odh.1
chr9:15710305-15710496	0.0158546	uc009ogg.1
chr9:16913616-16916748	0.0158546	uc029wxp.1
chr9:20910690-20910971	0.0158546	uc009ojn.2
chr9:32543827-32544024	0.0158546	uc009orz.2
chr9:69437164-69437254	0.0158546	uc057apd.1
chr9:96726749-96726817	0.0158546	uc009rcr.1
chr9:107156776-107157039	0.0158546	uc033jmt.1
chr9:120540046-120540219	0.0158546	uc009scq.2
chr9:124428390-124433148	0.0158546	uc029xhc.1
chr9:14662934-14663300	0.0175851	uc009oer.1
chr9:26805634-26805875	0.0175851	uc009opt.1
chr9:32636049-32636383	0.0175851	uc009osa.1
chr9:45125475-45125543	0.0175851	uc009pfg.1
chr9:90945820-90948191	0.0175851	uc009rae.1
chr9:107480740-107481015	0.0175851	uc009rlk.1
chr9:118480016-118480281	0.0175851	uc009rzo.2
chr9:123364692-123366173	0.0175851	uc009sgc.1
chr9:39788067-39795791	0.0189551	uc009oyo.1
chr9:45407871-45408143	0.0189551	uc009pfv.1
chr9:46471081-46471248	0.0189551	uc012gsl.1
chr9:54916522-54916705	0.0189551	uc009prr.2
chr9:58549489-58549930	0.0189551	uc009pxc.1
chr9:64042410-64042616	0.0189551	uc029xbs.1
chr9:66801867-66802099	0.0189551	uc009qfh.1
chr9:89688273-89689824	0.0189551	uc009qzo.2
chr9:92392333-92394074	0.0189551	uc012gyk.1
chr9:102778389-102778662	0.0189551	uc009rfz.1
chr9:104338222-104338304	0.0189551	uc009rhl.1
chr9:107369949-107370440	0.0189551	uc009rlg.1
chr9:110727399-110727509	0.0189551	uc009ruo.1
chr9:113711050-113711163	0.0189551	uc009rwn.2
chr9:119052490-119052630	0.0189551	uc009sab.2
chr9:119063681-119063808	0.0189551	uc009sad.1
chr9:120089447-120089638	0.0189551	uc009sca.1
chr9:123530957-123531128	0.0189551	uc009sgh.1
chr9:13889115-13889383	0.019671	uc009oeh.1
chr9:70084159-70084307	0.019671	uc009qnt.1
chr9:78198342-78198627	0.019671	uc009qty.2
chr9:111092824-111092927	0.019671	uc009rvm.2
chr9:8036451-8036844	0.0209481	uc009odh.1
chr9:15874601-15874695	0.0209481	uc009ogi.2
chr9:35661683-35664047	0.0209481	uc009otl.1
chr9:36568821-36568865	0.0209481	uc012gqw.1
chr9:44489919-44489937	0.0209481	uc009pdv.1
chr9:62400511-62400832	0.0209481	uc009qai.1
chr9:63052378-63052726	0.0209481	uc009qas.1
chr9:63983198-63983343	0.0209481	uc009qbk.2
chr9:67617451-67617600	0.0209481	uc012gwa.1
chr9:75442509-75442896	0.0209481	uc009qsh.1
chr9:98864517-98864606	0.0209481	uc012gyw.1
chr9:103540718-103540762	0.0209481	uc029xfv.1
chr9:104098921-104099037	0.0209481	uc033jmn.1
chr9:106370175-106370476	0.0209481	uc009rjm.2
chr9:111088912-111089517	0.0209481	uc009rvm.2
chr9:119567282-119567479	0.0209481	uc009sbe.2
chr9:121233020-121239000	0.0209481	uc012hcp.1
chr10:13090448-13091600	0	uc011xag.1
chr10:79735189-79735518	0	uc007fzo.2
chr10:7614884-7617224	0.0012987	uc007ehv.2
chr10:79735759-79735933	0.00553279	uc007fzo.2
chr10:18370556-18371034	0.00641026	uc007emg.1
chr10:60351463-60352329	0.00641026	uc007few.2
chr10:39158295-39158518	0.00712251	uc011xcu.1
chr10:85929408-85929700	0.00712251	uc007gnh.1
chr10:90830472-90830708	0.00712251	uc007gtd.1
chr10:129537042-129544631	0.00712251	uc007hqc.1
chr10:64087999-64088118	0.00772472	uc007fkk.1
chr10:60862712-60862962	0.00912951	uc007ffe.1
chr10:78037182-78037958	0.00912951	uc007fwq.2
chr10:117664178-117664479	0.00912951	uc007hdk.2
chr10:18531760-18531957	0.00900901	uc007emk.1
chr10:76583927-76584224	0.00900901	uc007fut.2
chr10:62405048-62405253	0.0107704	uc033fpu.1
chr10:75062983-75063593	0.0107704	uc007fqb.2
chr10:78101028-78101546	0.0107704	uc011xhs.1
chr10:81481454-81481673	0.0107704	uc007gid.2
chr10:95576540-95577087	0.0107704	uc007gwp.2
chr10:127890393-127890920	0.0107704	uc007hkv.2
chr10:79803711-79803841	0.011674	uc056yhn.1
chr10:3872749-3872958	0.0132999	uc007ehl.2
chr10:14583488-14583966	0.0132999	uc007elk.1
chr10:18559272-18559539	0.0132999	uc007emk.1
chr10:34483514-34483888	0.0132999	uc007eva.2
chr10:41301534-41302216	0.0132999	uc007exk.1
chr10:52021418-52021615	0.0132999	uc007faz.2
chr10:97866165-97879986	0.0132999	uc011xmh.1
chr10:114519579-114525448	0.0132999	uc007hat.2
chr10:32181983-32182187	0.0139752	uc007etx.1
chr10:42941596-42941763	0.0139752	uc007eze.2
chr10:62261335-62261586	0.0139752	uc007fgx.2
chr10:65813997-65816585	0.0139752	uc007fkm.1
chr10:68009544-68010171	0.0139752	uc011xfq.1
chr10:70448797-70449044	0.0139752	uc007fnw.2
chr10:75499830-75500366	0.0139752	uc011xgn.1
chr10:127189893-127190009	0.0139752	uc007hik.2
chr10:62450571-62450647	0.0139059	uc007fhd.1
chr10:7446597-7447778	0.0143762	uc029qvm.1
chr10:12911554-12911735	0.0143762	uc007ekf.2
chr10:67068526-67069258	0.0143762	uc011xfo.1
chr10:86947235-86947399	0.0143762	uc011xla.1
chr10:98169451-98174451	0.0143762	uc029rev.1
chr10:7234032-7234872	0.0151839	uc007efb.1
chr10:18213983-18214038	0.0151839	uc011xan.1
chr10:18347419-18347497	0.0151839	uc007emg.1
chr10:18550035-18550205	0.0151839	uc007emk.1
chr10:51590060-51590280	0.0151839	uc007fat.2
chr10:68009091-68009217	0.0151839	uc011xfq.1
chr10:88717268-88717606	0.0151839	uc011xlj.1
chr10:114264725-114266202	0.0151839	uc007hat.2
chr10:9899879-9900071	0.0158546	uc007eiz.2
chr10:59548894-59549473	0.0158546	uc007fdt.3
chr10:61355774-61355813	0.0158546	uc011xet.1
chr10:68724176-68724322	0.0158546	uc007fmm.2
chr10:79822608-79822733	0.0158546	uc007gaa.1
chr10:80019757-80019963	0.0158546	uc007gbg.2
chr10:126679964-126680689	0.0158546	uc056yiu.1
chr10:128193598-128193796	0.0158546	uc007hlo.2
chr10:21278464-21278543	0.0175851	uc007eol.2
chr10:41991083-41991513	0.0175851	uc007eyg.3
chr10:60778816-60778879	0.0175851	uc007ffb.1
chr10:62262231-62262452	0.0175851	uc007fgx.2
chr10:74053277-74055047	0.0175851	uc033fpz.1
chr10:75406838-75407066	0.0175851	uc007fqj.2
chr10:81039033-81041382	0.0175851	uc007gfr.1
chr10:81346111-81346253	0.0175851	uc007ghi.1
chr10:81495060-81495251	0.0175851	uc007gig.1
chr10:82296137-82298047	0.0175851	uc007gjl.3
chr10:101408024-101412494	0.0175851	uc029rfb.1
chr10:102635998-102638346	0.0175851	uc007gyf.1
chr10:116397783-116397848	0.0175851	uc007hbx.1
chr10:123200398-123200771	0.0175851	uc007hgn.2
chr10:128516310-128516421	0.0175851	uc033fth.1
chr10:15955528-15963278	0.0189551	uc007elr.1
chr10:42644482-42644702	0.0189551	uc007eyu.2
chr10:59953337-59953666	0.0189551	uc007fee.1
chr10:60800955-60801487	0.0189551	uc056ygx.1
chr10:69321628-69321933	0.0189551	uc007fmr.1
chr10:75316317-75316697	0.0189551	uc007fqh.2
chr10:78135446-78135553	0.0189551	uc007fxj.1
chr10:79322231-79322387	0.0189551	uc029qzw.1
chr10:126681658-126682882	0.0189551	uc056yiu.1
chr10:128933023-128933409	0.0189551	uc007hpa.1
chr10:62129066-62129245	0.019019	uc007fgu.1
chr10:43420841-43420952	0.019671	uc056ygr.1
chr10:60239970-60240486	0.019671	uc011xeg.1
chr10:76480979-76481078	0.019671	uc007fuo.1
chr10:78487202-78487612	0.019671	uc007fxu.2
chr10:83361321-83361943	0.019671	uc007gkg.2
chr10:21297512-21297792	0.0209481	uc007eol.2
chr10:36506384-36506566	0.0209481	uc007evc.1
chr10:61830761-61831016	0.0209481	uc007fgm.1
chr10:74081368-74088375	0.0209481	uc033fpz.1
chr10:78008270-78008837	0.0209481	uc029qzu.1
chr10:81535365-81535670	0.0209481	uc007gil.1
chr10:83662022-83662264	0.0209481	uc007gkk.1
chr10:85732035-85732182	0.0209481	uc007glj.1
chr10:115183994-115184667	0.0209481	uc007haw.2
chr10:127619552-127619946	0.0209481	uc007hjx.1
chr11:22971545-22974429	0	uc007iem.2
chr11:12025971-12026410	0	uc007ibc.1
chr11:12026426-12026880	0	uc007ibc.1
chr11:12025737-12025932	0.000724638	uc007ibc.1
chr11:119258377-119259019	0.000724638	uc007mqg.2
chr11:120949785-120950433	0.000724638	uc007mux.1
chr11:115441364-115441906	0.00176471	uc007mho.1
chr11:67084007-67084273	0.00166667	uc007jly.1
chr11:121519413-121520621	0.00147059	uc007mvz.2
chr11:117790191-117790485	0.00178571	uc007mnv.2
chr11:54807023-54807079	0.0025641	uc007iyh.1
chr11:22007227-22007753	0.00291667	uc007idy.1
chr11:5516696-5516994	0.00271318	uc007hwm.2
chr11:105946820-105947283	0.00472222	uc007lxr.1
chr11:4440809-4440945	0.00438144	uc007huv.1
chr11:58961910-58961988	0.00438144	uc007jcv.1
chr11:117479477-117479864	0.00438144	uc056ypf.1
chr11:120316425-120316754	0.00458937	uc007msh.1
chr11:55314310-55314584	0.00553279	uc007izf.1
chr11:82991702-82994316	0.00577689	uc007kob.1
chr11:101231422-101231888	0.00594796	uc011yfk.2
chr11:20459095-20459549	0.00625	uc007idc.1
chr11:16559277-16559685	0.00641026	uc029rks.1
chr11:4441096-4441311	0.00712251	uc011xqw.1
chr11:38728327-38736840	0.00712251	uc029rli.1
chr11:70027295-70027744	0.00712251	uc007jtp.2
chr11:119043151-119043755	0.00712251	uc007mpu.1
chr11:58214618-58214834	0.00816062	uc007jau.2
chr11:79974508-79974855	0.00816062	uc007klb.1
chr11:97067457-97067606	0.00816062	uc007ldq.1
chr11:22006842-22007096	0.00884521	uc007idy.1
chr11:32580602-32581016	0.00884521	uc007ijt.1
chr11:20446254-20446456	0.00912951	uc007idc.1
chr11:71116157-71116672	0.00912951	uc011xye.1
chr11:75473520-75473808	0.00912951	uc007kdw.2
chr11:115374257-115374383	0.00912951	uc007mhg.1
chr11:117394940-117395442	0.00912951	uc007mng.2
chr11:52224696-52225219	0.00900901	uc007ivf.2
chr11:103042733-103043314	0.00900901	uc007ltd.1
chr11:64973953-64977198	0.0107704	uc007jks.2
chr11:82875897-82876265	0.0107704	uc007knj.2
chr11:22008422-22008608	0.011674	uc007idy.1
chr11:32149551-32149795	0.011674	uc056ykj.1
chr11:84780589-84780832	0.011674	uc007kqr.1
chr11:101263812-101263943	0.011674	uc007loe.2
chr11:108891449-108891651	0.011674	uc007mbu.2
chr11:4035359-4035676	0.0132999	uc007hue.1
chr11:32000391-32000471	0.0132999	uc007iiv.2
chr11:49650872-49651065	0.0132999	uc007iqv.2
chr11:56815285-56820014	0.0132999	uc007izr.3
chr11:73654171-73658333	0.0132999	uc007kaz.2
chr11:84523069-84523293	0.0132999	uc007kqo.1
chr11:95402711-95403032	0.0132999	uc007laj.1
chr11:97590624-97590803	0.0132999	uc007lef.1
chr11:98932958-98932978	0.0132999	uc007lhx.1
chr11:103333919-103333997	0.0132999	uc007luc.2
chr11:53771203-53771499	0.0139752	uc007iwz.2
chr11:53890657-53890974	0.0139752	uc007ixc.2
chr11:65270443-65270689	0.0139752	uc007jky.2
chr11:66912127-66912496	0.0139752	uc007jln.1
chr11:68531457-68531629	0.0139752	uc007jnv.1
chr11:69469322-69469528	0.0139752	uc007jqe.1
chr11:71110027-71113576	0.0139752	uc011xye.1
chr11:73907218-73909578	0.0139752	uc007kbf.1
chr11:78114546-78114906	0.0139752	uc007kie.2
chr11:82951408-82951696	0.0139752	uc007kny.1
chr11:86056110-86056351	0.0139752	uc007kse.1
chr11:94870182-94870288	0.0139752	uc029rnq.1
chr11:98850158-98850312	0.0139752	uc007lhs.1
chr11:116827144-116827546	0.0139752	uc007mmf.2
chr11:32158013-32158401	0.0139059	uc007iix.2
chr11:73544004-73552020	0.0139059	uc007kaw.1
chr11:35406920-35407302	0.0143762	uc007ile.1
chr11:21994586-21994688	0.0151839	uc007idy.1
chr11:38120916-38121085	0.0151839	uc007iln.2
chr11:39044022-39046062	0.0151839	uc007ilo.1
chr11:45984746-45987003	0.0151839	uc011xtj.1
chr11:50714000-50714137	0.0151839	uc007isp.2
chr11:61846236-61847111	0.0151839	uc007jih.2
chr11:79612660-79613259	0.0151839	uc007kkv.1
chr11:96175727-96176140	0.0151839	uc007lbk.1
chr11:96366870-96366967	0.0151839	uc007lbz.2
chr11:117441183-117441326	0.0151839	uc056ypf.1
chr11:5514681-5515525	0.0158546	uc007hwm.2
chr11:42000205-42000520	0.0158546	uc007imb.2
chr11:49637226-49637301	0.0158546	uc007iqv.2
chr11:69373498-69373731	0.0158546	uc029rmi.2
chr11:78490086-78490605	0.0158546	uc007kjh.2
chr11:102393944-102394692	0.0158546	uc007lrq.3
chr11:103564803-103565098	0.0158546	uc007lvk.1
chr11:104625648-104626334	0.0158546	uc007lwx.2
chr11:114619135-114619284	0.0158546	uc007mfk.1
chr11:11467239-11470098	0.0175851	uc007iae.2
chr11:19585998-19586154	0.0175851	uc007icq.1
chr11:40862427-40863402	0.0175851	uc007ilz.1
chr11:50565707-50565793	0.0175851	uc007isp.2
chr11:67967227-67967821	0.0175851	uc007jnh.1
chr11:73713017-73717707	0.0175851	uc007kaz.2
chr11:73822206-73832466	0.0175851	uc007kbc.1
chr11:78973226-78973402	0.0175851	uc007kkd.2
chr11:84779905-84780357	0.0175851	uc007kqr.1
chr11:96281637-96281690	0.0175851	uc007lbp.1
chr11:97025029-97025338	0.0175851	uc007ldj.1
chr11:101234532-101234670	0.0175851	uc011yfk.2
chr11:102050015-102050122	0.0175851	uc007lqf.2
chr11:106158808-106159012	0.0175851	uc007lyd.1
chr11:116369776-116370368	0.0175851	uc007mkz.1
chr11:3548258-3549407	0.0189551	uc007htf.2
chr11:5049641-5050087	0.0189551	uc007hvs.1
chr11:23927791-23927981	0.0189551	uc007ifp.2
chr11:30785258-30785443	0.0189551	uc007ihx.1
chr11:32925882-32925977	0.0189551	uc007ikb.2
chr11:36396620-36396841	0.0189551	uc007ilm.1
chr11:41772341-41775241	0.0189551	uc007ima.1
chr11:44665389-44665452	0.0189551	uc007inj.2
chr11:45991941-45991979	0.0189551	uc011xtj.1
chr11:53778325-53778512	0.0189551	uc007iwz.2
chr11:60084248-60084455	0.0189551	uc007jfk.1
chr11:62746021-62746075	0.0189551	uc033fwh.1
chr11:68556393-68556498	0.0189551	uc007jnv.1
chr11:70653363-70653450	0.0189551	uc007jvv.2
chr11:76917211-76917440	0.0189551	uc007kgd.1
chr11:79589271-79589350	0.0189551	uc007kku.1
chr11:81612078-81612213	0.0189551	uc056ynf.1
chr11:82989575-82989657	0.0189551	uc007koc.1
chr11:83443914-83444067	0.0189551	uc007koz.2
chr11:88307289-88307624	0.0189551	uc011ych.1
chr11:95516047-95516278	0.0189551	uc007lal.1
chr11:96076497-96076695	0.0189551	uc007lbg.2
chr11:96287604-96288078	0.0189551	uc007lbr.1
chr11:98037957-98038037	0.0189551	uc007lfj.2
chr11:98324432-98325337	0.0189551	uc033gab.1
chr11:98325567-98325832	0.0189551	uc033gab.1
chr11:98747593-98748092	0.0189551	uc007lhg.1
chr11:105293484-105293790	0.0189551	uc007lxh.1
chr11:108925175-108925275	0.0189551	uc007mbu.2
chr11:110396206-110396287	0.0189551	uc007mdr.1
chr11:112780561-112780665	0.0189551	uc007mec.1
chr11:112960244-112960621	0.0189551	uc007meg.1
chr11:114485427-114485517	0.0189551	uc007mfj.1
chr11:114567748-114567857	0.0189551	uc007mfk.1
chr11:117360559-117360890	0.0189551	uc007mng.2
chr11:100298259-100298305	0.019019	uc007lkv.1
chr11:115905031-115905262	0.019019	uc007mja.2
chr11:8653220-8653525	0.019671	uc007hzk.1
chr11:35385262-35385683	0.019671	uc007ile.1
chr11:40942695-40944759	0.019671	uc007ilz.1
chr11:43349606-43349854	0.019671	uc011xtg.1
chr11:70024122-70024238	0.019671	uc007jtp.2
chr11:92568561-92575216	0.019671	uc007kxg.1
chr11:95959787-95959940	0.019671	uc029rns.1
chr11:96111720-96111844	0.019671	uc033fzk.1
chr11:98597234-98597526	0.019671	uc011yed.1
chr11:100396058-100396247	0.019671	uc007lkz.2
chr11:102286115-102286391	0.019671	uc007lrd.2
chr11:103650405-103650494	0.019671	uc007lvn.1
chr11:16260881-16260953	0.0209481	uc033ftx.1
chr11:31244573-31247202	0.0209481	uc007iij.1
chr11:31774893-31775111	0.0209481	uc007iin.1
chr11:49111600-49112214	0.0209481	uc007ipr.1
chr11:60826682-60827411	0.0209481	uc007jgq.2
chr11:70314201-70315018	0.0209481	uc007jun.1
chr11:75715832-75715929	0.0209481	uc007ket.2
chr11:76998777-76998830	0.0209481	uc007kgf.2
chr11:82991060-82991232	0.0209481	uc007koc.1
chr11:83418358-83418503	0.0209481	uc007kox.1
chr11:85111214-85111245	0.0209481	uc007krh.1
chr11:85111495-85111629	0.0209481	uc007krh.1
chr11:94352179-94352238	0.0209481	uc007kyk.1
chr11:96278239-96278448	0.0209481	uc007lbp.1
chr11:96366054-96366128	0.0209481	uc007lbz.2
chr11:98939434-98939742	0.0209481	uc011yei.1
chr11:101279511-101279596	0.0209481	uc007loi.1
chr11:102631176-102631214	0.0209481	uc007lse.2
chr11:104685709-104685836	0.0209481	uc007lwx.2
chr11:105112269-105112463	0.0209481	uc007lxa.2
chr11:115091966-115092165	0.0209481	uc007mgl.2
chr11:115175394-115175837	0.0209481	uc007mgq.1
chr11:120314751-120314873	0.0209481	uc007msh.1
chr12:109527558-109529443	0	uc007pap.2
chr12:109541501-109542870	0	uc029rxy.2
chr12:109529532-109531222	0	uc007pap.2
chr12:84640456-84641612	0	uc011ypa.1
chr12:109524554-109526114	0	uc007pap.2
chr12:109539200-109539966	0	uc007pap.2
chr12:109541027-109541475	0.0016129	uc007pap.2
chr12:71577311-71577941	0.00271318	uc007nuv.1
chr12:104448190-104448500	0.00381944	uc007oxh.1
chr12:84858005-84858780	0.00577689	uc011ype.1
chr12:109540106-109540458	0.00594796	uc007pap.2
chr12:86978218-86978647	0.00625	uc007oie.1
chr12:113221855-113222263	0.00641026	uc033ggf.1
chr12:109540668-109540893	0.00712251	uc007pap.2
chr12:111937621-111937947	0.00816062	uc007pee.2
chr12:85190213-85190512	0.00912951	uc007ogq.2
chr12:44261757-44261875	0.00900901	uc007nlq.1
chr12:96359331-96361770	0.00900901	uc007ole.2
chr12:100235854-100235998	0.00900901	uc029rxi.1
chr12:109526655-109526736	0.00900901	uc007pap.2
chr12:105981665-105982188	0.00958549	uc007ozb.1
chr12:111539505-111539723	0.00958549	uc007pdi.2
chr12:85140679-85140834	0.0107704	uc007ogm.2
chr12:8912801-8913045	0.0132999	uc007naf.1
chr12:73953091-73953414	0.0132999	uc007nws.1
chr12:105054184-105054347	0.0132999	uc007oxu.1
chr12:109779099-109779620	0.0132999	uc011yul.1
chr12:117153164-117153459	0.0132999	uc007phz.2
chr12:55933633-55933965	0.0139752	uc007npb.1
chr12:73448985-73449141	0.0139752	uc007nwl.2
chr12:109449036-109449640	0.0139752	uc007pam.2
chr12:115644073-115646783	0.0139752	uc029rym.1
chr12:111937039-111937312	0.0143762	uc007pee.2
chr12:114167435-114173920	0.0143762	uc007pgy.1
chr12:70911635-70911871	0.0151839	uc007nty.2
chr12:107047265-107047676	0.0151839	uc007ozf.2
chr12:108547407-108547549	0.0151839	uc007ozv.1
chr12:111416495-111416898	0.0151839	uc007pcw.2
chr12:14150589-14150705	0.0158546	uc033gct.1
chr12:49099730-49103781	0.0158546	uc011ylr.1
chr12:66677291-66683792	0.0158546	uc011ymh.1
chr12:101173343-101177367	0.0158546	uc011yqh.1
chr12:5711402-5714493	0.0175851	uc007myy.1
chr12:10504154-10509903	0.0175851	uc029rqu.1
chr12:13672309-13675475	0.0175851	uc007nbl.1
chr12:28751226-28751509	0.0175851	uc007ngb.2
chr12:32259424-32263016	0.0175851	uc007nic.2
chr12:64077049-64079150	0.0175851	uc011yme.1
chr12:69807780-69807918	0.0175851	uc007nst.1
chr12:69878447-69878747	0.0175851	uc007nsw.1
chr12:71361810-71362376	0.0175851	uc007nus.1
chr12:73055019-73055579	0.0175851	uc007nwa.2
chr12:76914017-76914199	0.0175851	uc007nyv.1
chr12:79007703-79008009	0.0175851	uc007nzq.2
chr12:84594139-84594260	0.0175851	uc007ofp.2
chr12:87087191-87087525	0.0175851	uc007oii.1
chr12:103183393-103183495	0.0175851	uc011yqt.1
chr12:104761191-104761342	0.0175851	uc007oxi.1
chr12:104901920-104902437	0.0175851	uc007oxl.1
chr12:105906520-105906887	0.0175851	uc007oza.1
chr12:9579111-9579263	0.0189551	uc007nao.2
chr12:24424968-24425090	0.0189551	uc007nei.2
chr12:33053843-33053993	0.0189551	uc007nik.1
chr12:35441370-35441485	0.0189551	uc007nji.1
chr12:63411408-63414526	0.0189551	uc029rsq.1
chr12:65036139-65036224	0.0189551	uc007nqw.1
chr12:71778090-71778198	0.0189551	uc007nuw.2
chr12:87026864-87027081	0.0189551	uc007oig.1
chr12:97921181-97921375	0.0189551	uc029ruq.1
chr12:100722876-100723939	0.0189551	uc007ost.1
chr12:106140493-106140854	0.0189551	uc007ozb.1
chr12:109231806-109231921	0.0189551	uc007pal.1
chr12:109500296-109500436	0.0189551	uc007pap.2
chr12:109523354-109523890	0.0189551	uc007pap.2
chr12:109526280-109526515	0.0189551	uc007pap.2
chr12:113811445-113813549	0.0189551	uc029ryk.1
chr12:115216021-115218615	0.0189551	uc029ryl.1
chr12:109531692-109531834	0.019019	uc007pap.2
chr12:12693583-12693775	0.019671	uc007nbf.2
chr12:54191753-54192065	0.019671	uc007nns.2
chr12:84555261-84555396	0.019671	uc007ofm.2
chr12:93909747-93910947	0.019671	uc033ges.1
chr12:105696206-105696361	0.019671	uc007oyt.1
chr12:105723432-105723889	0.019671	uc007oyu.1
chr12:115453416-115454864	0.019671	uc029rym.1
chr12:3825068-3825729	0.0209481	uc007mxc.1
chr12:16866957-16867412	0.0209481	uc011ykm.1
chr12:19244023-19244073	0.0209481	uc007ndc.1
chr12:29368028-29368281	0.0209481	uc029rrq.1
chr12:33036180-33036356	0.0209481	uc007nik.1
chr12:34450836-34450975	0.0209481	uc029rrv.1
chr12:45075272-45075453	0.0209481	uc007nmc.1
chr12:68899762-68903883	0.0209481	uc029rte.1
chr12:70799810-70800230	0.0209481	uc007ntv.1
chr12:86977473-86977741	0.0209481	uc007oie.1
chr12:99083820-99084008	0.0209481	uc007orr.2
chr12:105718796-105718840	0.0209481	uc007oyu.1
chr12:105967574-105967831	0.0209481	uc007ozb.1
chr12:109532481-109532648	0.0209481	uc007pap.2
chr12:110977463-110977568	0.0209481	uc033gfi.1
chr12:111559827-111559989	0.0209481	uc029ryf.1
chr12:115979090-115979441	0.0209481	uc029ryn.1
chr13:47013723-47014359	0	uc007qhp.2
chr13:30947041-30947819	0	uc007pzf.2
chr13:120028688-120029477	0	uc029sdr.1
chr13:52928754-52929435	0	uc007qnd.1
chr13:23306774-23307322	0	uc033gji.1
chr13:120026729-120027576	0.00126582	uc029sdr.1
chr13:23301151-23301633	0.00176471	uc033gjh.1
chr13:120035672-120036958	0.00176471	uc029sds.2
chr13:120024970-120025495	0.00166667	uc029sdr.1
chr13:84236742-84237442	0.00140187	uc007rip.2
chr13:120030479-120030889	0.00178571	uc029sdr.1
chr13:104531878-104532411	0.00381944	uc007rtk.1
chr13:13450125-13451423	0.00398773	uc007pmf.2
chr13:23286248-23286415	0.00398773	uc033gje.1
chr13:23313146-23313412	0.00398773	uc056ytd.1
chr13:23285704-23286065	0.00421348	uc033gje.1
chr13:23299932-23300187	0.00421348	uc033gjh.1
chr13:53194451-53194648	0.00421348	uc007qnj.1
chr13:12833830-12837749	0.00458937	uc007plw.3
chr13:56522315-56522451	0.00458937	uc007qsp.1
chr13:120033528-120033703	0.00458937	uc029sds.2
chr13:75488004-75488714	0.00540541	uc011zbz.1
chr13:23426805-23427411	0.00553279	uc033gjw.1
chr13:114409015-114409057	0.00553279	uc007rxm.2
chr13:120037545-120037692	0.00553279	uc029sds.2
chr13:23298947-23299329	0.00577689	uc033gjg.1
chr13:48672615-48672643	0.00594796	uc007qil.1
chr13:12889864-12890362	0.00641026	uc007plw.3
chr13:23317746-23318177	0.00641026	uc033gjk.1
chr13:34078352-34078829	0.00641026	uc007qbb.3
chr13:22049885-22050686	0.00712251	uc033gjb.1
chr13:98430093-98430224	0.00712251	uc029scu.1
chr13:100015945-100016440	0.00712251	uc007rpz.1
chr13:12837972-12840816	0.00884521	uc007plw.3
chr13:12841966-12843322	0.00912951	uc007plw.3
chr13:46633958-46634233	0.00912951	uc007qhh.2
chr13:49224602-49225703	0.00912951	uc007qiy.1
chr13:51753101-51753497	0.00912951	uc007qmn.2
chr13:56522741-56522933	0.00912951	uc007qsp.1
chr13:71958196-71958438	0.00900901	uc007rdd.1
chr13:23395515-23395691	0.00958549	uc033gjo.1
chr13:23396624-23396805	0.00958549	uc033gjo.1
chr13:31805780-31805998	0.00958549	uc007pzp.1
chr13:120032066-120032270	0.00958549	uc029sds.2
chr13:5870770-5871125	0.0107704	uc007pjw.1
chr13:23308868-23309121	0.0107704	uc033gjj.1
chr13:42866039-42866475	0.0107704	uc007qfr.1
chr13:54257914-54258304	0.0107704	uc007qob.1
chr13:54887652-54887843	0.0107704	uc007qpo.1
chr13:56522173-56522270	0.0107704	uc007qsp.1
chr13:51595504-51595688	0.0132999	uc007qmg.1
chr13:56682567-56682616	0.0132999	uc007qsx.2
chr13:70840850-70841312	0.0132999	uc007rdb.1
chr13:118969836-118977922	0.0132999	uc007ryv.2
chr13:120025673-120026466	0.0132999	uc029sdr.1
chr13:23428358-23428748	0.0139752	uc033gjw.1
chr13:24401917-24402044	0.0139752	uc007pvs.1
chr13:25150491-25150701	0.0139752	uc007pwv.1
chr13:35771938-35772208	0.0139752	uc007qcg.2
chr13:43261040-43261215	0.0139752	uc007qfx.1
chr13:54948259-54948380	0.0139752	uc007qpp.1
chr13:58482783-58483013	0.0139752	uc033gme.1
chr13:60555352-60555521	0.0139752	uc007qvl.1
chr13:63573965-63574402	0.0139752	uc007qxv.1
chr13:69481875-69482088	0.0139752	uc007rch.2
chr13:120027701-120027789	0.0139752	uc029sdr.1
chr13:79242934-79248309	0.0143762	uc029sci.1
chr13:95330704-95330869	0.0143762	uc011zcy.2
chr13:114049019-114050145	0.0143762	uc029sdh.1
chr13:13025408-13030939	0.0151839	uc007plx.1
chr13:23310175-23310266	0.0151839	uc033gjj.1
chr13:34964151-34964321	0.0151839	uc007qbw.1
chr13:38145310-38145402	0.0151839	uc007qdk.2
chr13:120033189-120033422	0.0151839	uc029sds.2
chr13:120037089-120037207	0.0151839	uc029sds.2
chr13:23313439-23313486	0.0158546	uc056ytd.1
chr13:54152940-54153263	0.0158546	uc007qob.1
chr13:54588630-54589186	0.0158546	uc007qok.1
chr13:64343672-64343968	0.0158546	uc007qyw.1
chr13:67111810-67112282	0.0158546	uc029sby.1
chr13:92834089-92834160	0.0158546	uc011zct.1
chr13:113880822-113881005	0.0158546	uc007rxj.1
chr13:117958414-117958602	0.0158546	uc007ryp.1
chr13:8024148-8024548	0.0175851	uc007pkf.2
chr13:13310640-13310755	0.0175851	uc029ryz.1
chr13:17322315-17326352	0.0175851	uc007pnx.3
chr13:21440172-21440284	0.0175851	uc011ywp.1
chr13:34814491-34814645	0.0175851	uc007qbn.2
chr13:39823692-39823889	0.0175851	uc007qeb.1
chr13:54282725-54282856	0.0175851	uc029sbi.1
chr13:63497181-63497300	0.0175851	uc007qxu.1
chr13:67062487-67063008	0.0175851	uc007rab.2
chr13:69647225-69647343	0.0175851	uc007rco.1
chr13:71960113-71960173	0.0175851	uc007rdd.1
chr13:97429128-97429545	0.0175851	uc011zdj.3
chr13:98026025-98026248	0.0175851	uc007rok.1
chr13:98296400-98296591	0.0175851	uc007rou.1
chr13:107101638-107101701	0.0175851	uc007rui.1
chr13:112001268-112001410	0.0175851	uc007rwb.1
chr13:44101261-44101357	0.0189551	uc007qgn.2
chr13:46810543-46810734	0.0189551	uc007qhm.1
chr13:54258453-54258807	0.0189551	uc007qob.1
chr13:58826964-58827060	0.0189551	uc007quk.1
chr13:73748528-73749051	0.0189551	uc007reb.1
chr13:76909103-76909187	0.0189551	uc007rgr.1
chr13:77467269-77475368	0.0189551	uc007rgy.2
chr13:82136546-82139672	0.0189551	uc007ric.1
chr13:84901026-84907246	0.0189551	uc007ris.1
chr13:97523701-97523850	0.0189551	uc029sct.1
chr13:114376817-114377405	0.0189551	uc007rxm.2
chr13:58007115-58007320	0.019019	uc011zam.1
chr13:23395752-23395829	0.019671	uc033gjo.1
chr13:23401083-23401116	0.019671	uc033gjq.1
chr13:51754751-51755074	0.019671	uc007qmn.2
chr13:60995890-61001030	0.019671	uc007qwa.1
chr13:65352476-65352617	0.019671	uc029sbt.1
chr13:97996720-97996835	0.019671	uc007rol.1
chr13:110148986-110149020	0.019671	uc007rvo.3
chr13:23411450-23411504	0.0209481	uc033gjr.1
chr13:23695758-23695885	0.0209481	uc007pun.2
chr13:24861090-24861233	0.0209481	uc007pwn.1
chr13:37517581-37517773	0.0209481	uc007qcu.1
chr13:40951963-40952108	0.0209481	uc007qen.1
chr13:48330931-48330992	0.0209481	uc007qie.1
chr13:49224211-49224542	0.0209481	uc007qiy.1
chr13:49307432-49307845	0.0209481	uc007qjd.1
chr13:51918529-51918878	0.0209481	uc007qmq.2
chr13:53205020-53205293	0.0209481	uc007qnj.1
chr13:53278885-53279046	0.0209481	uc007qnj.1
chr13:58630965-58631140	0.0209481	uc007qud.1
chr13:69801951-69802490	0.0209481	uc007rcq.1
chr13:83038802-83042626	0.0209481	uc056yul.1
chr13:83855212-83858275	0.0209481	uc029sck.1
chr13:100216660-100218005	0.0209481	uc007rqj.2
chr13:120028349-120028448	0.0209481	uc029sdr.1
chr14:68122518-68124228	0	uc007ulp.2
chr14:65404585-65404937	0.00271318	uc007uji.2
chr14:58073331-58073940	0.00364964	uc007udx.2
chr14:68124336-68124471	0.00438144	uc007ulo.1
chr14:79772279-79772640	0.00458937	uc007uti.3
chr14:54956494-54956799	0.00540541	uc011zli.1
chr14:113912923-113912953	0.00553279	uc011zps.1
chr14:20845673-20846183	0.00594796	uc007skx.2
chr14:34591056-34591172	0.00594796	uc007tba.1
chr14:58073112-58073292	0.00594796	uc007udx.2
chr14:53563008-53563333	0.00641026	uc007tsq.2
chr14:118987649-118988340	0.00641026	uc007uzf.1
chr14:60494231-60494589	0.00712251	uc007ufb.2
chr14:34656986-34657254	0.00816062	uc007tbi.2
chr14:76598729-76599333	0.00816062	uc007urn.2
chr14:89898968-89899036	0.00816062	uc007uui.2
chr14:42133940-42134669	0.00912951	uc033gph.1
chr14:69248981-69249430	0.00912951	uc029sla.1
chr14:40916838-40916937	0.00900901	uc007tce.1
chr14:55815253-55815346	0.00900901	uc007uax.2
chr14:109613700-109614126	0.00900901	uc007uyc.1
chr14:121848125-121848764	0.00958549	uc056yxx.1
chr14:34770488-34771023	0.0107704	uc007tbj.1
chr14:33331471-33332170	0.011674	uc007szo.2
chr14:47430452-47430599	0.0132999	uc007tid.1
chr14:57920990-57921148	0.0132999	uc007udr.1
chr14:82189342-82190519	0.0132999	uc007utm.1
chr14:4335308-4335376	0.0139752	uc007sbq.2
chr14:6108030-6108107	0.0139752	uc029ser.1
chr14:19470114-19470194	0.0139752	uc007shx.1
chr14:32465916-32466188	0.0139752	uc007syz.1
chr14:52067350-52067814	0.0139752	uc011zkj.1
chr14:83626000-83633940	0.0143762	uc007uto.2
chr14:48590131-48590384	0.0151839	uc007tjq.3
chr14:56402724-56402823	0.0151839	uc007ubx.1
chr14:64199979-64200245	0.0151839	uc007uif.1
chr14:122472364-122472435	0.0151839	uc007vbc.1
chr14:18463492-18463802	0.0158546	uc007shu.1
chr14:36216763-36219465	0.0158546	uc011ziz.1
chr14:63269215-63269314	0.0158546	uc007uhp.1
chr14:122471958-122472325	0.0158546	uc007vbc.1
chr14:48711194-48711285	0.0175851	uc007tjt.1
chr14:49944350-49949082	0.0175851	uc007tkn.2
chr14:88682061-88687267	0.0175851	uc029smg.1
chr14:111592049-111597794	0.0175851	uc011zpr.1
chr14:123659816-123660124	0.0175851	uc007vbu.2
chr14:124362882-124364798	0.0175851	uc007vbv.2
chr14:14220835-14224349	0.0189551	uc007sgk.1
chr14:21474524-21476059	0.0189551	uc029sfw.1
chr14:24081915-24082243	0.0189551	uc007smm.2
chr14:31324642-31325026	0.0189551	uc007sxk.2
chr14:31331031-31332001	0.0189551	uc007sxm.1
chr14:34896287-34896346	0.0189551	uc011ziy.1
chr14:45539437-45539614	0.0189551	uc007tgr.2
chr14:57058390-57058716	0.0189551	uc007ucw.2
chr14:65099909-65100064	0.0189551	uc007uix.2
chr14:66278970-66279300	0.0189551	uc007ujy.2
chr14:90721008-90729191	0.0189551	uc029smi.1
chr14:122331655-122331807	0.0189551	uc007vaz.2
[truncated: 469 more rows]
