# Supplementary material for: Two approaches reveal a new paradigm of ‘switchable or genetics-influenced allele-specific DNA methylation’ with potential in human disease
Source: Cell Discov. 2017 Nov 14;3:17038–. doi: 10.1038/celldisc.2017.38 (PMC5787696; doi:10.1038/celldisc.2017.38)
Supplement: Supplementary Table S3 [file celldisc201738-s4.xls]

## Sheet: MM_0.2to0.75_regions_qvalue_ann
Position (mm10)	qvalue	nearest_tx_name
chr1:63198259-63201231	0	uc033fje.1
chr1:131308112-131308926	0	uc011wrp.1
chr1:133011428-133018035	0	uc007cpk.2
chr1:65883360-65886452	0.0240964	uc007bhv.1
chr1:85057266-85057875	0.0240964	uc007btk.1
chr1:134419978-134423602	0.0240964	uc007cry.1
chr1:131643453-131644147	0.025	uc007cnm.1
chr1:131145292-131149260	0.0385185	uc007cmx.2
chr1:141036231-141037167	0.0385185	uc029qtq.1
chr1:181993548-181998639	0.0416185	uc007dxp.2
chr1:184016238-184020346	0.0416185	uc011wxw.1
chr1:182761692-182763221	0.043299	uc007dyk.1
chr1:8218285-8218901	0.0542222	uc029qms.1
chr1:45204886-45205448	0.0542222	uc007awp.2
chr1:119300380-119302766	0.0542222	uc007ciq.1
chr1:85603863-85607984	0.064257	uc007bub.2
chr1:132471663-132474588	0.064257	uc007cow.2
chr1:30042271-30042774	0.0652174	uc033fii.1
chr1:182002844-182005445	0.0711111	uc007dxp.2
chr1:27194580-27195077	0.0758442	uc029qno.1
chr1:34036345-34037936	0.0758442	uc007aoi.2
chr1:105015933-105020073	0.0758442	uc007cgc.1
chr1:117080147-117084111	0.0758442	uc029qss.1
chr1:59449926-59451433	0.0866667	uc011wlq.1
chr1:63448414-63451010	0.0982987	uc007bgd.1
chr1:135324316-135325591	0.0982987	uc007cta.1
chr1:185458427-185459166	0.0982987	uc007dzj.1
chr1:191418969-191421402	0.0982987	uc056yfr.1
chr1:89872951-89874798	0.113831	uc029qro.1
chr1:92316130-92317558	0.113831	uc007cbg.2
chr1:119443069-119444180	0.113831	uc007cir.1
chr1:134326472-134327379	0.113831	uc007crp.2
chr1:135182784-135184733	0.113831	uc007csv.2
chr1:144860968-144861670	0.113831	uc007cxl.1
chr1:173188193-173198469	0.113831	uc007drb.2
chr1:13897083-13898382	0.122208	uc011wil.1
chr1:27810781-27818190	0.122208	uc007ana.1
chr1:36903098-36904874	0.122208	uc007ard.1
chr1:36934270-36936101	0.122208	uc007ard.1
chr1:71085211-71085941	0.122208	uc007bjm.2
chr1:156651696-156654366	0.122208	uc007dcn.2
chr1:171187746-171189631	0.122208	uc009uzy.1
chr1:180882385-180884436	0.122208	uc007dwu.1
chr1:189884642-189885455	0.122208	uc007eay.1
chr1:68469192-68470214	0.128764	uc029qox.1
chr1:89102138-89103398	0.128764	uc007byv.1
chr1:151516240-151518133	0.128764	uc007cyx.1
chr1:172237801-172239750	0.128764	uc007dqa.2
chr1:180794880-180798322	0.128764	uc056yfm.1
chr1:191928215-191929751	0.128764	uc007edb.2
chr1:55162489-55165000	0.144259	uc007baf.1
chr1:62773010-62774818	0.144259	uc007bfp.1
chr1:75222369-75224479	0.144259	uc007bol.1
chr1:85194844-85200008	0.144259	uc007btq.1
chr1:86481344-86482586	0.144259	uc007bvp.1
chr1:91912092-91914213	0.144259	uc029qrt.1
chr1:119396582-119398608	0.144259	uc007cir.1
chr1:119417921-119419226	0.144259	uc007cir.1
chr1:132980914-132982750	0.144259	uc007cpk.2
chr1:136661296-136662527	0.144259	uc029qtl.1
chr1:136717628-136719307	0.144259	uc007cuy.1
chr1:153325559-153328071	0.144259	uc007czu.1
chr1:170997080-170998620	0.144259	uc007dmw.2
chr1:176945245-176945720	0.144259	uc029quu.1
chr1:7476765-7477496	0.162247	uc007age.1
chr1:19502325-19505943	0.162247	uc029qnc.1
chr1:39454851-39455870	0.162247	uc007atg.3
chr1:39654780-39657087	0.162247	uc007atm.1
chr1:41429824-41432526	0.162247	uc029qny.1
chr1:59008607-59012492	0.162247	uc007bdb.1
chr1:62770010-62771638	0.162247	uc007bfp.1
chr1:68268128-68268648	0.162247	uc029qox.1
chr1:74775783-74777720	0.162247	uc007bne.1
chr1:75445013-75446023	0.162247	uc007bpg.1
chr1:78108716-78110915	0.162247	uc007bqb.2
chr1:86349384-86352205	0.162247	uc011woi.1
chr1:87265905-87268056	0.162247	uc007bwo.1
chr1:87355829-87361175	0.162247	uc007bwp.2
chr1:89189069-89190827	0.162247	uc007byv.1
chr1:124724560-124732121	0.162247	uc029qsv.1
chr1:137345144-137345576	0.162247	uc029qtn.1
chr1:153317397-153318692	0.162247	uc007czu.1
chr1:155218083-155219931	0.162247	uc007dbe.1
chr1:167286797-167289318	0.162247	uc056yet.1
chr1:171553977-171557077	0.162247	uc007dor.1
chr1:181021518-181024286	0.162247	uc007dwz.1
chr1:184740711-184741326	0.162247	uc007dyn.2
chr1:185458102-185458399	0.162247	uc007dzj.1
chr1:188973913-188975003	0.162247	uc029qve.1
chr1:191931428-191933830	0.162247	uc007edb.2
chr1:20817369-20818405	0.175449	uc007alc.1
chr1:51716795-51717542	0.175449	uc029qoh.1
chr1:67189537-67191258	0.175449	uc007bja.1
chr1:124105484-124112965	0.175449	uc007cjx.2
chr1:136626493-136628540	0.175449	uc033fmc.1
chr1:172513503-172514678	0.175449	uc056yfe.1
chr1:182657851-182659487	0.175449	uc007dyj.1
chr1:185306452-185307205	0.175449	uc011wya.1
chr1:18469338-18472784	0.190505	uc007akn.2
chr1:59333129-59334461	0.190505	uc007bds.2
chr1:67587324-67588011	0.190505	uc007bja.1
chr1:72229678-72230801	0.190505	uc007bkh.1
chr1:74401129-74402463	0.190505	uc007bma.2
chr1:74767056-74770458	0.190505	uc007bne.1
chr1:74793375-74794261	0.190505	uc007bnf.2
chr1:75581838-75583576	0.190505	uc007bpx.2
chr1:85506153-85509493	0.190505	uc007btw.1
chr1:89101311-89101944	0.190505	uc007byv.1
chr1:91491542-91494209	0.190505	uc007cax.2
chr1:93751228-93753070	0.190505	uc007cef.1
chr1:105020886-105022021	0.190505	uc007cgc.1
chr1:118588339-118588801	0.190505	uc007cik.1
chr1:121202434-121202903	0.190505	uc011wqv.1
chr1:132365005-132366506	0.190505	uc007cor.1
chr1:135234368-135235173	0.190505	uc007csw.2
chr1:136561266-136562371	0.190505	uc007cuw.2
chr1:153476309-153478921	0.190505	uc007czy.1
chr1:175668523-175670718	0.190505	uc007dtr.2
chr1:178328185-178330633	0.190505	uc007dvc.2
chr1:181627688-181629243	0.190505	uc007dxj.1
chr1:188999717-189001221	0.190505	uc011wyi.1
chr1:193541566-193542898	0.190505	uc007eem.1
chr1:3156094-3160655	0.200241	uc007aet.1
chr1:7206125-7207534	0.200241	uc007agd.1
chr1:9806694-9807792	0.200241	uc007agu.1
chr1:20912301-20913611	0.200241	uc007ale.1
chr1:21162212-21163469	0.200241	uc007alh.1
chr1:24841152-24843380	0.200241	uc007amu.1
chr1:34020049-34020823	0.200241	uc007aoi.2
chr1:46582914-46583839	0.200241	uc007axa.1
chr1:51257233-51257805	0.200241	uc007axk.1
chr1:56983233-56984116	0.200241	uc011wld.1
chr1:57368141-57369755	0.200241	uc007bax.1
chr1:59446770-59448207	0.200241	uc011wlq.1
chr1:68104153-68106935	0.200241	uc007bjc.1
chr1:77457674-77459572	0.200241	uc033fjr.1
chr1:82959831-82960582	0.200241	uc007bsi.2
chr1:83954225-83959160	0.200241	uc007bss.1
chr1:85162807-85166529	0.200241	uc007bto.1
chr1:89880189-89881177	0.200241	uc029qro.1
chr1:89918063-89918623	0.200241	uc029qro.1
chr1:93217016-93218727	0.200241	uc007cdl.1
chr1:94241823-94242225	0.200241	uc029qsd.1
chr1:106347766-106352604	0.200241	uc007cgu.2
chr1:106817086-106818877	0.200241	uc007cgz.2
chr1:111694164-111695792	0.200241	uc029qsr.2
chr1:136364460-136365107	0.200241	uc007cuq.1
chr1:142711591-142716557	0.200241	uc011wti.1
chr1:144819567-144826067	0.200241	uc007cxl.1
chr1:151087202-151088157	0.200241	uc029qtz.1
chr1:151752638-151754168	0.200241	uc007czb.1
chr1:153273777-153275499	0.200241	uc007czu.1
chr1:153494872-153496922	0.200241	uc007czy.1
chr1:155048689-155050511	0.200241	uc007daw.1
chr1:164315145-164315922	0.200241	uc007dig.1
chr1:166131887-166133839	0.200241	uc007dkj.1
chr1:168617663-168618020	0.200241	uc033fmv.1
chr1:171565662-171567169	0.200241	uc007dor.1
chr1:172319252-172320433	0.200241	uc029quq.1
chr1:180328721-180330215	0.200241	uc007dwg.1
chr1:181987700-181990136	0.200241	uc007dxp.2
chr2:174289013-174301259	0	uc008oep.1
chr2:157559263-157562365	0	uc008npe.2
chr2:152685789-152689128	0	uc008nge.1
chr2:80814781-80816334	0	uc008kht.1
chr2:173769548-173771127	0	uc008oei.1
chr2:158839054-158839616	0	uc008nqs.2
chr2:162595285-162596093	0.0142857	uc008nrw.2
chr2:10362851-10365925	0.02	uc008iht.2
chr2:16028222-16028866	0.0240964	uc008ikz.2
chr2:42050576-42051258	0.0240964	uc033hmu.1
chr2:132688653-132691392	0.0236559	uc012cet.1
chr2:38999309-39002082	0.025	uc008jnx.2
chr2:68821560-68824942	0.025	uc008jxs.1
chr2:80264044-80264678	0.0266667	uc008khh.3
chr2:153065626-153068279	0.0385185	uc012cgo.2
chr2:20899824-20900846	0.0413333	uc008imx.1
chr2:121573999-121576356	0.0413333	uc012ccs.1
chr2:169478120-169478478	0.0416185	uc008obo.2
chr2:173234066-173235465	0.043299	uc008odo.3
chr2:34649604-34650791	0.0542222	uc008jip.2
chr2:154884314-154889600	0.0542222	uc008njw.1
chr2:167078455-167080327	0.0542222	uc012cjm.1
chr2:52377774-52379546	0.064257	uc008jqv.1
chr2:157744694-157747942	0.064257	uc012cib.1
chr2:34764448-34765024	0.0652174	uc008jis.2
chr2:35866435-35870483	0.0652174	uc029twy.1
chr2:120814956-120815648	0.0652174	uc008lww.2
chr2:32171786-32173650	0.0711111	uc008jeo.2
chr2:90271416-90273204	0.0711111	uc008ksq.1
chr2:91635192-91636672	0.0711111	uc008kwg.2
chr2:97287520-97293416	0.0711111	uc008lhf.3
chr2:131175177-131178319	0.0711111	uc008mkv.1
chr2:166137758-166139784	0.0711111	uc008nyk.2
chr2:172830257-172832915	0.0711111	uc012ckp.1
chr2:4459887-4462987	0.0758442	uc008ier.2
chr2:7404083-7404680	0.0758442	uc008igp.2
chr2:32159373-32161951	0.0758442	uc008jem.2
chr2:156429489-156431465	0.0758442	uc008nng.2
chr2:106011864-106016819	0.0866667	uc008llf.2
chr2:128256048-128258449	0.0866667	uc008mgn.3
chr2:157466535-157467876	0.0866667	uc012cia.1
chr2:32179437-32180870	0.0982987	uc008jeo.2
chr2:59351718-59353988	0.0982987	uc008jth.2
chr2:68291078-68292960	0.0982987	uc008jxn.1
chr2:163072576-163074316	0.0982987	uc033hrd.1
chr2:168733805-168734939	0.0982987	uc008obb.2
chr2:6362846-6363919	0.113831	uc008igl.1
chr2:24568442-24571716	0.113831	uc008ipb.2
chr2:32878691-32881076	0.113831	uc008jhc.2
chr2:35267318-35269308	0.113831	uc008jkf.1
chr2:163414796-163417427	0.113831	uc008nsq.2
chr2:168044563-168045986	0.113831	uc008oal.1
chr2:29098926-29100363	0.122208	uc008izl.1
chr2:57616164-57617462	0.122208	uc008jsf.1
chr2:74135926-74137231	0.122208	uc008kdn.1
chr2:152570519-152572578	0.122208	uc008nfr.1
chr2:152821979-152827268	0.122208	uc008ngi.2
chr2:166017662-166020012	0.122208	uc008nyi.2
chr2:170526395-170527328	0.122208	uc029uik.1
chr2:172934911-172935596	0.122208	uc008odb.3
chr2:30264417-30267327	0.128764	uc008jbv.3
chr2:35509049-35511503	0.128764	uc008jkx.2
chr2:55941381-55941775	0.128764	uc008jru.2
chr2:129204525-129206362	0.128764	uc056zpj.1
chr2:132714862-132716800	0.128764	uc012cet.1
chr2:156763206-156764108	0.128764	uc008nnw.2
chr2:167708257-167709564	0.128764	uc008oah.3
chr2:13598314-13602980	0.144259	uc008ikb.2
chr2:21307370-21307754	0.144259	uc008ine.1
chr2:24123563-24123862	0.144259	uc008iol.2
chr2:28583569-28585208	0.144259	uc008iys.3
chr2:31159710-31161732	0.144259	uc056zlv.1
chr2:72107425-72109536	0.144259	uc008kbp.1
chr2:88649937-88657069	0.144259	uc008kqa.1
chr2:126555648-126557892	0.144259	uc008mdq.1
chr2:157606894-157608514	0.144259	uc008npc.1
chr2:164440878-164442232	0.144259	uc008nuq.1
chr2:165823130-165824899	0.144259	uc008nya.2
chr2:8874624-8878550	0.162247	uc008igz.2
chr2:20657457-20660099	0.162247	uc008imr.1
chr2:26635730-26637880	0.162247	uc012bso.2
chr2:56121286-56125545	0.162247	uc033hmx.1
chr2:73970687-73971699	0.162247	uc008kdm.2
chr2:90975267-90978715	0.162247	uc056znn.1
chr2:101717045-101717741	0.162247	uc008lhl.2
chr2:127163741-127167102	0.162247	uc033hpz.1
chr2:152725143-152726387	0.162247	uc008ngf.2
chr2:157339558-157341255	0.162247	uc008nox.1
chr2:163082233-163083274	0.162247	uc033hre.1
chr2:163741643-163743272	0.162247	uc008ntl.2
chr2:165274568-165276050	0.162247	uc008nxd.2
chr2:165795519-165796358	0.162247	uc008nya.2
chr2:166673983-166674887	0.162247	uc056zqw.1
chr2:169944424-169944851	0.162247	uc008obs.1
chr2:172399133-172400337	0.162247	uc008ocr.1
chr2:5483458-5484251	0.175449	uc029tvp.1
chr2:8318991-8322995	0.175449	uc008igz.2
chr2:24888634-24891867	0.175449	uc008iph.4
chr2:37106371-37108445	0.175449	uc008jmk.1
chr2:37759644-37761315	0.175449	uc008jnf.2
chr2:41457286-41462637	0.175449	uc008jom.1
chr2:73768058-73770947	0.175449	uc008kdb.2
chr2:104572624-104573291	0.175449	uc029udr.1
chr2:122754002-122756782	0.175449	uc008mbh.2
chr2:150649165-150650749	0.175449	uc008mug.2
chr2:156490834-156492324	0.175449	uc008nno.2
chr2:158556213-158556821	0.175449	uc012cih.1
chr2:165547246-165547437	0.175449	uc008nxv.2
chr2:167252695-167254804	0.175449	uc008nzl.1
chr2:167535786-167537218	0.175449	uc008nzy.1
chr2:171753358-171754832	0.175449	uc008oci.1
chr2:172958423-172959678	0.175449	uc008odb.3
chr2:173334036-173335374	0.175449	uc008ods.1
chr2:11905570-11906481	0.190505	uc008ijj.2
chr2:12879775-12880913	0.190505	uc008ijt.2
chr2:21955594-21959516	0.190505	uc008ing.2
chr2:31133265-31135077	0.190505	uc008jdi.2
chr2:31490755-31492779	0.190505	uc008jdu.1
chr2:42331679-42339489	0.190505	uc033hmu.1
chr2:45045302-45045959	0.190505	uc029txb.1
chr2:57998936-58001226	0.190505	uc012bvo.1
chr2:66041845-66042500	0.190505	uc056zmu.1
chr2:103839519-103841193	0.190505	uc029udp.1
chr2:105230751-105232263	0.190505	uc008lkq.2
chr2:110973188-110977222	0.190505	uc012caw.2
chr2:119144851-119146837	0.190505	uc008lte.2
chr2:123790531-123792220	0.190505	uc029uek.1
chr2:129693295-129695469	0.190505	uc008mic.2
chr2:137351642-137352046	0.190505	uc008moz.2
chr2:139368467-139373178	0.190505	uc008mpd.1
chr2:156697928-156698891	0.190505	uc008nns.2
chr2:158539524-158540094	0.190505	uc012cih.1
chr2:165073857-165074750	0.190505	uc012cjg.1
chr2:165829270-165830366	0.190505	uc008nya.2
chr2:166147057-166148543	0.190505	uc008nyk.2
chr2:166517385-166518291	0.190505	uc008nym.1
chr2:167941515-167943108	0.190505	uc008oaj.1
chr2:168167001-168167666	0.190505	uc008oap.2
chr2:168752936-168754300	0.190505	uc008obd.2
chr2:168967141-168969431	0.190505	uc008obn.2
chr2:172519908-172521559	0.190505	uc008ocz.2
chr2:172623700-172624245	0.190505	uc008oda.2
chr2:179527157-179528287	0.190505	uc008ohu.2
chr2:6046472-6049428	0.200241	uc008igd.1
chr2:8155311-8160037	0.200241	uc008igp.2
chr2:27565232-27566672	0.200241	uc008ixr.1
chr2:29971199-29973172	0.200241	uc008jar.1
chr2:32349874-32351053	0.200241	uc008jfc.2
chr2:32402657-32404072	0.200241	uc008jfm.2
chr2:52112121-52115323	0.200241	uc008jqs.1
chr2:52654217-52656720	0.200241	uc008jrc.1
chr2:55221916-55223209	0.200241	uc008jrt.1
chr2:60850520-60851729	0.200241	uc008jur.2
chr2:70852846-70853631	0.200241	uc008jzt.1
chr2:71525134-71527190	0.200241	uc008kat.1
chr2:71738526-71740222	0.200241	uc008kba.1
chr2:73012650-73013020	0.200241	uc008kcf.1
chr2:83729430-83730318	0.200241	uc008kia.1
chr2:93199256-93200018	0.200241	uc008lft.1
chr2:101823110-101824623	0.200241	uc012cad.1
chr2:112258250-112259943	0.200241	uc008loq.1
chr2:118599993-118601404	0.200241	uc008lse.2
chr2:120866534-120868148	0.200241	uc056zoq.1
chr2:123764779-123769083	0.200241	uc029uek.1
chr2:129252785-129253801	0.200241	uc008mhn.2
chr2:129418965-129421747	0.200241	uc008mht.1
chr2:130245912-130247864	0.200241	uc008mil.1
chr2:152694196-152695578	0.200241	uc008nge.1
chr2:156479565-156480817	0.200241	uc008nno.2
chr2:156602645-156603717	0.200241	uc029uhs.1
chr2:163085406-163087034	0.200241	uc033hre.1
chr2:163122122-163123397	0.200241	uc008nsn.1
chr2:168904326-168905661	0.200241	uc008obj.1
chr2:170180639-170181859	0.200241	uc008obw.1
chr2:179578138-179579404	0.200241	uc008ohu.2
chr3:91127106-91128081	0	uc008qdh.1
chr3:135565316-135567706	0	uc012cye.1
chr3:7862363-7863283	0	uc008oom.2
chr3:91098953-91099751	0.00384615	uc008qdh.1
chr3:37668142-37669848	0.0212121	uc033htb.1
chr3:64245096-64245901	0.0212121	uc009vck.1
chr3:67096120-67097057	0.0240964	uc008plj.1
chr3:122446689-122448690	0.0240964	uc008req.2
chr3:72892822-72893812	0.025	uc008pmr.1
chr3:158653316-158666736	0.025	uc008rvw.2
chr3:94549461-94550173	0.0385185	uc008qgr.2
chr3:121047630-121048254	0.0413333	uc008rdo.2
chr3:108204716-108206622	0.0416185	uc008qyj.1
chr3:22731212-22731723	0.0542222	uc029ukh.1
chr3:37672145-37673692	0.0542222	uc033htb.1
chr3:86003372-86005311	0.0542222	uc008pqz.1
chr3:88546993-88548964	0.064257	uc008pvn.1
chr3:150979075-150982327	0.064257	uc056zuv.1
chr3:146007905-146009887	0.0652174	uc008rqv.2
chr3:78966952-78967242	0.0711111	uc008pnk.1
chr3:52296173-52297688	0.0758442	uc008pei.2
chr3:62158789-62159277	0.0758442	uc008pjm.1
chr3:101224020-101226187	0.0758442	uc008qrf.1
chr3:152398401-152402217	0.0758442	uc008rtp.2
chr3:34643174-34645553	0.0866667	uc008oxu.1
chr3:56513952-56514649	0.0866667	uc033htk.1
chr3:95863231-95865155	0.0866667	uc008qli.1
chr3:139530913-139531413	0.0866667	uc012cyn.2
chr3:153672510-153674232	0.0866667	uc008rtw.1
chr3:76180954-76193041	0.0982987	uc029umr.1
chr3:88513206-88515116	0.0982987	uc008pvj.3
chr3:90084524-90086804	0.0982987	uc008qbh.2
chr3:139564095-139564959	0.0982987	uc012cyn.2
chr3:146107754-146108683	0.0982987	uc008rqw.2
chr3:34737851-34739812	0.113831	uc029ula.1
chr3:42192827-42199134	0.113831	uc029uls.1
chr3:88477544-88480073	0.113831	uc008pvk.3
chr3:88558605-88560651	0.113831	uc012crz.1
chr3:103109075-103110690	0.113831	uc008qsq.1
chr3:135523461-135525701	0.113831	uc008rls.2
chr3:144207576-144209001	0.113831	uc012cyw.1
chr3:65188266-65195537	0.122208	uc008pkl.2
chr3:94819295-94820433	0.122208	uc008qhb.2
chr3:104450112-104450792	0.122208	uc008qug.1
chr3:108069106-108070820	0.122208	uc012cwa.2
chr3:116656715-116659225	0.122208	uc008rco.2
chr3:116844337-116845968	0.122208	uc008rcv.2
chr3:145613792-145615328	0.122208	uc008rqq.2
chr3:5210470-5211597	0.128764	uc008ooa.1
chr3:9078137-9079689	0.128764	uc008oox.2
chr3:39919252-39920345	0.128764	uc029ulp.1
chr3:65949855-65954795	0.128764	uc056zsr.1
chr3:68474300-68476339	0.128764	uc008plr.3
chr3:84338218-84340142	0.128764	uc056zsy.1
chr3:87932656-87934684	0.128764	uc008ptj.1
chr3:137668361-137668777	0.128764	uc008rmn.2
chr3:158739366-158741280	0.128764	uc008rvw.2
chr3:13825288-13825999	0.144259	uc008oqf.2
chr3:17318645-17320371	0.144259	uc029ukf.1
chr3:41994215-41998271	0.144259	uc008pcw.1
chr3:58726928-58730218	0.144259	uc008pib.2
chr3:64791062-64792924	0.144259	uc008pkg.2
chr3:77442377-77447173	0.144259	uc029umt.1
chr3:88569516-88571355	0.144259	uc008pvs.1
chr3:88590990-88592985	0.144259	uc008pvt.1
chr3:89383808-89385680	0.144259	uc008pza.1
chr3:111135462-111137305	0.144259	uc029uof.1
chr3:117628925-117632787	0.144259	uc008rda.3
chr3:121471482-121472648	0.144259	uc008rdy.1
chr3:134629033-134630444	0.144259	uc008rky.2
chr3:140512498-140513089	0.144259	uc008rnz.1
chr3:22730319-22730683	0.162247	uc029ukh.1
chr3:52843114-52844499	0.162247	uc008pel.1
chr3:80643190-80647510	0.162247	uc056zsx.1
chr3:84178099-84179728	0.162247	uc012cqy.1
chr3:87965878-87968396	0.162247	uc008ptl.1
chr3:100767368-100768732	0.162247	uc008qqx.2
chr3:101595527-101596941	0.162247	uc008qrj.2
chr3:105004700-105005661	0.162247	uc008qut.1
chr3:120826408-120827095	0.162247	uc056zud.1
chr3:123368921-123369882	0.162247	uc008rfi.2
chr3:126609728-126611240	0.162247	uc008rge.2
chr3:130694724-130695728	0.162247	uc008rjc.2
chr3:146348940-146350218	0.162247	uc012czf.1
chr3:152556330-152557993	0.162247	uc029upf.1
chr3:15055326-15057647	0.175449	uc008oqu.1
chr3:30616433-30617384	0.175449	uc008oux.2
chr3:42116664-42117072	0.175449	uc008pcw.1
chr3:52046391-52047309	0.175449	uc008pef.2
chr3:88500344-88502438	0.175449	uc008pvj.3
chr3:108360840-108362168	0.175449	uc008qyt.1
chr3:121155705-121157001	0.175449	uc008rdo.2
chr3:129590701-129591569	0.175449	uc008rif.1
chr3:131136511-131137556	0.175449	uc008rji.2
chr3:152715053-152716095	0.175449	uc008rtr.1
chr3:153349635-153350621	0.175449	uc056zux.1
chr3:17293805-17294398	0.190505	uc029ukf.1
chr3:35472789-35473913	0.190505	uc008oyr.1
chr3:42324868-42325368	0.190505	uc029uls.1
chr3:62366098-62368057	0.190505	uc008pjm.1
chr3:75340609-75347367	0.190505	uc008pna.2
chr3:87499617-87500578	0.190505	uc008psg.1
chr3:90614740-90615871	0.190505	uc008qdb.1
chr3:90695067-90699058	0.190505	uc008qde.2
chr3:95942342-95943485	0.190505	uc008qlu.2
chr3:96476053-96477307	0.190505	uc033hyc.1
chr3:109618728-109619109	0.190505	uc008rah.1
chr3:116870285-116871709	0.190505	uc012cwv.1
chr3:127459512-127461369	0.190505	uc008rgx.1
chr3:131091696-131093016	0.190505	uc008rjf.2
chr3:134938767-134942129	0.190505	uc008rky.2
chr3:139367329-139367954	0.190505	uc012cyn.2
chr3:144826626-144828298	0.190505	uc012cyy.2
chr3:151582829-151585296	0.190505	uc008rsj.2
chr3:154630900-154632508	0.190505	uc008ruq.1
chr3:158559360-158560570	0.190505	uc008rvw.2
chr3:158861277-158866093	0.190505	uc029upi.1
chr3:26248569-26252870	0.200241	uc008otc.1
chr3:34894621-34894966	0.200241	uc008oyq.1
chr3:35323704-35324649	0.200241	uc008oyr.1
chr3:36154772-36156764	0.200241	uc008ozg.2
chr3:48723550-48727646	0.200241	uc029uly.1
chr3:51156537-51158234	0.200241	uc008pdm.2
chr3:51228529-51230045	0.200241	uc008pdm.2
chr3:51888012-51889020	0.200241	uc008pee.2
chr3:60494495-60494912	0.200241	uc008pjc.1
chr3:83570034-83570675	0.200241	uc008ppk.2
chr3:89862878-89864475	0.200241	uc008qae.2
chr3:91437346-91440257	0.200241	uc008qdh.1
chr3:102804611-102808858	0.200241	uc008qrx.1
chr3:106123024-106130238	0.200241	uc008qvv.1
chr3:115471859-115480584	0.200241	uc033hzh.1
chr3:116863551-116866407	0.200241	uc012cwv.1
chr3:117656585-117659847	0.200241	uc008rda.3
chr3:120187551-120188284	0.200241	uc008rdj.2
chr3:129835829-129837072	0.200241	uc008rin.1
chr3:135519025-135520192	0.200241	uc008rls.2
chr3:144654228-144654784	0.200241	uc008rps.1
chr3:148710088-148710697	0.200241	uc008rry.1
chr3:152821090-152821690	0.200241	uc012czp.1
chr4:7623999-7625663	0	uc029upo.1
chr4:150878950-150880744	0	uc008vxx.1
chr4:121255167-121257035	0	uc008uoc.1
chr4:144652490-144653227	0	uc008vrk.1
chr4:57844327-57847428	0.004	uc008syj.2
chr4:119115088-119119742	0.004	uc008ule.2
chr4:31777824-31778545	0.0212121	uc008seo.2
chr4:43404062-43406153	0.0236559	uc056zvs.1
chr4:77979153-77980028	0.0236559	uc008tjm.2
chr4:78512975-78513730	0.0266667	uc056zwl.1
chr4:138703501-138705687	0.0413333	uc033igd.1
chr4:101871033-101871426	0.0416185	uc008twd.1
chr4:19489563-19490623	0.0542222	uc008sby.1
chr4:77638610-77643991	0.064257	uc008tjm.2
chr4:107686532-107688757	0.064257	uc008tzy.2
chr4:134444788-134447219	0.0652174	uc029uzx.1
chr4:57272725-57274860	0.0711111	uc012deo.1
chr4:129399985-129401684	0.0711111	uc008uwx.1
chr4:37224357-37224861	0.0758442	uc029upy.1
chr4:85309258-85310624	0.0758442	uc008tlo.1
chr4:127190737-127193177	0.0758442	uc008uup.2
chr4:132975486-132977976	0.0758442	uc012dmj.1
chr4:89585794-89592011	0.0866667	uc008tol.1
chr4:93172791-93176033	0.0866667	uc008tou.1
chr4:131036174-131037895	0.0866667	uc008uzy.1
chr4:149478390-149479536	0.0866667	uc008vwi.1
chr4:41057354-41059143	0.0982987	uc008sig.1
chr4:48580094-48583386	0.0982987	uc008svk.1
chr4:49329046-49329544	0.0982987	uc012deb.1
chr4:133960249-133963282	0.0982987	uc008vdq.1
chr4:140981574-140984388	0.0982987	uc008vnm.2
chr4:141133740-141134974	0.0982987	uc008vnw.2
chr4:141561889-141563994	0.0982987	uc008vor.2
chr4:147218258-147220564	0.0982987	uc008vsv.2
chr4:147807976-147810219	0.0982987	uc012dpf.2
chr4:148404202-148405184	0.0982987	uc008vup.1
chr4:148907940-148909441	0.0982987	uc008vvm.1
chr4:5646547-5648261	0.113831	uc008rxe.1
chr4:20504336-20504700	0.113831	uc008scl.1
chr4:35477730-35481662	0.113831	uc033ibb.1
chr4:43402163-43403300	0.113831	uc033ibq.1
chr4:44106198-44107496	0.113831	uc029utz.1
chr4:53846719-53849761	0.113831	uc008sxh.2
chr4:74643479-74643960	0.113831	uc056zwk.1
chr4:85157934-85162019	0.113831	uc008tlo.1
chr4:92236636-92237179	0.113831	uc008tot.2
chr4:130250954-130253243	0.113831	uc029uzq.1
chr4:130710956-130714050	0.113831	uc012dlw.1
chr4:137447994-137450306	0.113831	uc008vjb.1
chr4:142204183-142206192	0.113831	uc008vpv.2
chr4:45493785-45495621	0.122208	uc008ssu.1
chr4:125164031-125165915	0.122208	uc008urx.2
chr4:132290985-132292956	0.122208	uc008vay.1
chr4:133372370-133374255	0.122208	uc029uzt.1
chr4:133880829-133882687	0.122208	uc008vdp.1
chr4:134397886-134398513	0.122208	uc012dmv.1
chr4:135214769-135216361	0.122208	uc008vgd.1
chr4:136224409-136225586	0.122208	uc012dng.1
chr4:139724168-139725061	0.122208	uc008vmr.1
chr4:139817999-139820131	0.122208	uc008vms.1
chr4:140003511-140004490	0.122208	uc008vmt.1
chr4:144999652-145000547	0.122208	uc008vrr.1
chr4:145514859-145519549	0.122208	uc008vrz.1
chr4:150266689-150267735	0.122208	uc008vxr.1
chr4:152114226-152115481	0.122208	uc056zyo.1
chr4:152530032-152531027	0.122208	uc012dqd.1
chr4:44984623-44985539	0.128764	uc008ssb.1
chr4:117965390-117966859	0.128764	uc008ujh.2
chr4:125145761-125147796	0.128764	uc008urx.2
chr4:129817892-129819154	0.128764	uc008uyf.2
chr4:133606608-133607914	0.128764	uc008vdd.1
chr4:140682533-140684179	0.128764	uc008vmz.1
chr4:148913763-148915656	0.128764	uc008vvm.1
chr4:152330744-152332415	0.128764	uc008wah.2
chr4:32249801-32250775	0.144259	uc012dbf.1
chr4:48588518-48590006	0.144259	uc008svk.1
chr4:50065584-50071785	0.144259	uc012ded.2
chr4:55135012-55137350	0.144259	uc008sxi.1
chr4:88788436-88788843	0.144259	uc008tnr.2
chr4:106934532-106936530	0.144259	uc008tyz.1
chr4:118988743-118990270	0.144259	uc008uld.2
chr4:123609854-123613230	0.144259	uc033ieh.1
chr4:125912364-125913962	0.144259	uc008usc.2
chr4:130692464-130695985	0.144259	uc008uzl.2
chr4:133731911-133733919	0.144259	uc033ifg.1
chr4:135683266-135685806	0.144259	uc008vgw.2
chr4:136149076-136151385	0.144259	uc012dnf.1
chr4:145474878-145478957	0.144259	uc008vrx.1
chr4:147418406-147421124	0.144259	uc012dpd.2
chr4:149599518-149601661	0.144259	uc056zym.1
chr4:149944425-149945694	0.144259	uc008vxg.1
chr4:154390185-154391199	0.144259	uc008wbt.1
chr4:14642135-14644060	0.162247	uc008saz.2
chr4:19190087-19190410	0.162247	uc008sbx.1
chr4:57280365-57281782	0.162247	uc012deo.1
chr4:57294353-57295980	0.162247	uc012deo.1
chr4:72080555-72082990	0.162247	uc008tic.2
chr4:96994255-96994885	0.162247	uc008ttm.1
chr4:108154376-108155375	0.162247	uc008uat.3
chr4:116168591-116170663	0.162247	uc008ugk.1
chr4:139208749-139210991	0.162247	uc008vlx.1
chr4:140539140-140539970	0.162247	uc008vmv.1
chr4:140610645-140612343	0.162247	uc008vmw.2
chr4:141992853-141995166	0.162247	uc029vai.1
chr4:143380646-143381770	0.162247	uc008vqc.2
chr4:146972348-146976141	0.162247	uc008vso.1
chr4:155186479-155188698	0.162247	uc029vbc.1
chr4:23689509-23696098	0.175449	uc008sdt.1
chr4:32986016-32987815	0.175449	uc012dbi.1
chr4:45671838-45673126	0.175449	uc008ssw.1
chr4:49626342-49629257	0.175449	uc008svy.2
chr4:57027395-57028623	0.175449	uc008sxx.2
chr4:82408640-82409669	0.175449	uc056zwm.1
chr4:83243524-83244411	0.175449	uc008tkq.1
chr4:83750159-83750551	0.175449	uc008tlf.1
chr4:98789734-98791239	0.175449	uc008tul.2
chr4:105289517-105291355	0.175449	uc008tye.1
chr4:106628253-106630250	0.175449	uc008tyn.1
chr4:124228301-124228932	0.175449	uc008uqo.1
chr4:125538617-125539986	0.175449	uc033iei.1
chr4:133481006-133483006	0.175449	uc008vct.2
chr4:152041893-152042638	0.175449	uc008vzc.3
chr4:14746688-14750917	0.190505	uc008sba.1
chr4:40823722-40825202	0.190505	uc029uqe.1
chr4:50169507-50174111	0.190505	uc012ded.2
chr4:60409072-60413218	0.190505	uc008tak.3
chr4:64868309-64869303	0.190505	uc008thm.1
chr4:66354854-66355274	0.190505	uc008thn.1
chr4:80926531-80928623	0.190505	uc029uwk.1
chr4:86853027-86855019	0.190505	uc008tme.1
chr4:94551676-94555168	0.190505	uc008tsa.2
chr4:106533318-106534818	0.190505	uc008tyl.1
chr4:118428890-118430329	0.190505	uc008ukb.2
chr4:123284752-123286761	0.190505	uc008upb.2
chr4:128980373-128981887	0.190505	uc008uvt.2
chr4:130302760-130303794	0.190505	uc008uzd.1
chr4:130670042-130673275	0.190505	uc008uzl.2
chr4:131696005-131696787	0.190505	uc008vad.1
chr4:133543413-133544672	0.190505	uc012dmm.1
chr4:134113301-134114648	0.190505	uc008veb.2
chr4:135567387-135569048	0.190505	uc008vgr.1
chr4:136731062-136732160	0.190505	uc008vil.1
chr4:138361880-138364045	0.190505	uc008vkw.1
chr4:141259689-141260866	0.190505	uc008vob.1
chr4:148166776-148166936	0.190505	uc008vuk.1
chr4:148811703-148812989	0.190505	uc008vvk.1
chr4:150662679-150663716	0.190505	uc008vxt.1
chr4:151411437-151412304	0.190505	uc008vyo.1
chr4:153219954-153221470	0.190505	uc008war.1
chr4:153737845-153738682	0.190505	uc008wat.2
chr4:9031554-9033027	0.200241	uc012daj.2
chr4:9861474-9863110	0.200241	uc008ryt.1
chr4:10911372-10913278	0.200241	uc012dam.1
chr4:12430869-12431510	0.200241	uc033ias.1
chr4:21167049-21170912	0.200241	uc008scl.1
chr4:21225151-21231466	0.200241	uc008scl.1
chr4:43037641-43039663	0.200241	uc008soz.2
chr4:44943958-44945496	0.200241	uc008ssa.2
chr4:45578234-45579226	0.200241	uc008sst.2
chr4:47420135-47421501	0.200241	uc008sup.1
chr4:53165755-53166187	0.200241	uc008swu.1
chr4:56943104-56944729	0.200241	uc008sxw.2
chr4:64081385-64084594	0.200241	uc008thg.2
chr4:64951538-64959080	0.200241	uc008thm.1
chr4:109573607-109574926	0.200241	uc008ucp.2
chr4:125485242-125486484	0.200241	uc008usa.2
chr4:125590409-125591798	0.200241	uc033iei.1
chr4:127032720-127035428	0.200241	uc008uua.2
chr4:127960787-127961918	0.200241	uc012dln.1
chr4:129360757-129361985	0.200241	uc056zxg.1
chr4:129602653-129605086	0.200241	uc008uxr.1
chr4:130638577-130639771	0.200241	uc008uzk.3
chr4:130952502-130953128	0.200241	uc008uzx.2
chr4:133133635-133134954	0.200241	uc008vcf.1
chr4:134182856-134185990	0.200241	uc008ved.2
chr4:135570678-135572357	0.200241	uc008vgr.1
chr4:138700970-138702201	0.200241	uc033igd.1
chr4:140640455-140641672	0.200241	uc008vmw.2
chr4:141041705-141042330	0.200241	uc008vns.2
chr4:141297151-141298391	0.200241	uc008voc.2
chr4:143579220-143581343	0.200241	uc008vqi.1
chr4:146917238-146923397	0.200241	uc029vat.2
chr4:147774134-147777062	0.200241	uc012dpf.2
chr4:148619480-148621904	0.200241	uc008vvb.2
chr4:149799980-149800898	0.200241	uc008vxe.1
chr4:150742829-150743933	0.200241	uc008vxv.1
chr4:151337133-151338069	0.200241	uc008vyo.1
chr4:153416203-153417082	0.200241	uc008was.1
chr5:24766999-24767945	0.00416667	uc008wsi.2
chr5:59954405-59955849	0.02	uc008xlx.2
chr5:115463688-115465849	0.0236559	uc008zdw.1
chr5:90298038-90301775	0.025	uc008yav.1
chr5:3613759-3614757	0.0266667	uc008whg.1
chr5:88151870-88152633	0.0385185	uc008xzl.1
chr5:61778649-61779407	0.0413333	uc029vic.1
chr5:86368911-86369550	0.0413333	uc008xxp.1
chr5:138164390-138166783	0.0413333	uc012efh.1
chr5:138988736-138991462	0.0416185	uc009afw.2
chr5:33526767-33528123	0.064257	uc056zzg.1
chr5:150231979-150233727	0.064257	uc009atv.2
chr5:9165348-9167799	0.0652174	uc008wky.2
chr5:113120030-113121885	0.0652174	uc012ebl.1
chr5:140538946-140541926	0.0652174	uc033inm.1
chr5:142405494-142407451	0.0652174	uc009aio.1
chr5:139352219-139353993	0.0711111	uc012efv.1
chr5:53667192-53669844	0.0758442	uc008xll.1
chr5:85263683-85264653	0.0758442	uc008xxc.2
chr5:113857660-113859994	0.0758442	uc029vmq.1
chr5:113965859-113967020	0.0758442	uc008yyx.1
chr5:136772224-136774026	0.0758442	uc009aax.1
chr5:53355879-53358134	0.0866667	uc008xlf.2
chr5:53605012-53608840	0.0866667	uc008xlk.1
chr5:60729393-60729935	0.0866667	uc029vhz.1
chr5:64298189-64300054	0.0866667	uc008xmn.2
chr5:70762218-70762882	0.0866667	uc008xqr.1
chr5:112628086-112629483	0.0866667	uc008ytm.1
chr5:121329459-121330513	0.0866667	uc008ziu.2
chr5:122798436-122799919	0.0866667	uc012edb.1
chr5:142798144-142799515	0.0866667	uc033ino.1
chr5:66080483-66081717	0.0982987	uc008xok.3
chr5:101861540-101862724	0.0982987	uc008yir.2
chr5:139254350-139257270	0.0982987	uc009agh.2
chr5:146837061-146839561	0.0982987	uc009anl.2
chr5:30987739-30988556	0.113831	uc008wws.1
chr5:69249963-69257417	0.113831	uc008xqj.1
chr5:107903281-107905958	0.113831	uc008ynh.2
chr5:140507865-140509414	0.113831	uc009ahs.2
chr5:144678600-144679624	0.113831	uc009als.1
chr5:15458465-15462141	0.122208	uc029vfx.1
chr5:24733369-24735923	0.122208	uc008wsh.1
chr5:31597398-31600281	0.122208	uc008wyt.2
chr5:53568424-53572286	0.122208	uc008xlh.1
chr5:70959192-70962080	0.122208	uc008xqu.1
chr5:91402281-91403712	0.122208	uc008ybv.2
chr5:104859123-104860536	0.122208	uc012ead.1
chr5:113576245-113577481	0.122208	uc029vmo.1
chr5:115498300-115500770	0.122208	uc008zea.2
chr5:116394729-116396058	0.122208	uc008zez.1
chr5:121598598-121600151	0.122208	uc008zjt.1
chr5:129243100-129244950	0.122208	uc008zst.1
chr5:136933771-136935381	0.122208	uc009abe.2
chr5:139943939-139945672	0.122208	uc033ink.1
chr5:142811044-142812649	0.122208	uc033inn.1
chr5:146416427-146417925	0.122208	uc009anf.1
chr5:3467832-3470470	0.128764	uc008wgw.1
chr5:30810455-30812378	0.128764	uc008wvz.1
chr5:103713664-103715801	0.128764	uc008yjs.1
chr5:109159946-109160860	0.128764	uc009vdk.1
chr5:114483221-114485124	0.128764	uc008yzq.1
chr5:119720142-119721349	0.128764	uc029vnz.1
chr5:129909255-129910679	0.128764	uc033imn.1
chr5:129914395-129915964	0.128764	uc033imn.1
chr5:134971211-134974116	0.128764	uc008zxe.2
chr5:135174068-135175968	0.128764	uc008zxv.2
chr5:137751357-137753277	0.128764	uc009adt.2
chr5:148933766-148935895	0.128764	uc009aow.2
chr5:49121889-49129262	0.144259	uc056zzr.1
chr5:64815545-64816871	0.144259	uc008xmu.1
chr5:65337880-65341005	0.144259	uc008xni.2
chr5:113321406-113323107	0.144259	uc008yum.1
chr5:117348256-117348771	0.144259	uc008zfq.1
chr5:118573885-118574965	0.144259	uc008zgk.1
chr5:123742976-123746008	0.144259	uc033ima.1
chr5:125790107-125793409	0.144259	uc008zru.1
chr5:129103119-129104206	0.144259	uc008zst.1
chr5:131493378-131495094	0.144259	uc008zut.1
chr5:134426433-134428133	0.144259	uc008zvt.1
chr5:136920526-136922189	0.144259	uc009abe.2
chr5:143004869-143005377	0.144259	uc009ajl.1
chr5:149647503-149649625	0.144259	uc009aqb.1
chr5:14951099-14954463	0.162247	uc012dsj.1
chr5:15464464-15468295	0.162247	uc029vfx.1
chr5:33993477-33995136	0.162247	uc008xbs.1
chr5:53575897-53577823	0.162247	uc008xli.2
chr5:65056791-65058470	0.162247	uc008xna.2
chr5:65539836-65543056	0.162247	uc008xnv.1
chr5:69917519-69918736	0.162247	uc008xqq.1
chr5:74057043-74057977	0.162247	uc008xtg.1
chr5:76521611-76524583	0.162247	uc008xux.2
chr5:77230185-77232268	0.162247	uc008xvx.2
chr5:108052663-108054525	0.162247	uc008ynj.2
chr5:111128242-111129485	0.162247	uc012ebd.1
chr5:112521058-112522437	0.162247	uc008ytj.2
chr5:113352073-113353696	0.162247	uc008yxo.2
chr5:115232304-115233598	0.162247	uc008zdi.1
chr5:119765525-119767409	0.162247	uc008zgx.1
chr5:120561084-120562543	0.162247	uc008zhl.1
chr5:120584699-120585382	0.162247	uc008zhm.1
chr5:120807748-120810286	0.162247	uc008zid.1
chr5:122193350-122193672	0.162247	uc008zku.2
chr5:122343306-122345115	0.162247	uc012eda.1
chr5:123717470-123718920	0.162247	uc008zoh.2
chr5:125418922-125420423	0.162247	uc033iml.1
chr5:128729625-128731315	0.162247	uc008zsi.1
chr5:129883885-129885687	0.162247	uc008ztn.1
chr5:136941148-136942510	0.162247	uc012eeu.1
chr5:136980991-136982560	0.162247	uc009abh.1
chr5:137072059-137073123	0.162247	uc009abn.2
chr5:137526278-137527439	0.162247	uc009acs.1
chr5:138257562-138259541	0.162247	uc009afd.2
chr5:142588640-142589357	0.162247	uc009aix.1
chr5:9198811-9202057	0.175449	uc008wky.2
chr5:29061567-29062231	0.175449	uc008wud.2
chr5:34047714-34048432	0.175449	uc008xbs.1
chr5:35313213-35313892	0.175449	uc009vdd.1
chr5:42250494-42256369	0.175449	uc056zzo.1
chr5:61818891-61826524	0.175449	uc008xly.2
chr5:71509904-71516377	0.175449	uc008xqx.1
chr5:92493170-92495142	0.175449	uc008ydm.1
chr5:100915698-100916881	0.175449	uc008yik.1
chr5:101850569-101852071	0.175449	uc008yir.2
chr5:113761799-113763677	0.175449	uc008yym.1
chr5:115359460-115360914	0.175449	uc008zdt.1
chr5:115370914-115372429	0.175449	uc008zdt.1
chr5:115854340-115855267	0.175449	uc008zeq.1
chr5:116418405-116420396	0.175449	uc008zez.1
chr5:116886364-116887215	0.175449	uc033ilp.1
chr5:118569659-118570967	0.175449	uc008zgk.1
chr5:120704131-120706183	0.175449	uc008zhu.1
chr5:120999478-121000859	0.175449	uc057abk.1
chr5:122144893-122146338	0.175449	uc008zkr.2
chr5:123158487-123159620	0.175449	uc012edd.1
chr5:123652953-123653977	0.175449	uc008zod.1
chr5:125156781-125157925	0.175449	uc008zqv.2
chr5:128745317-128746242	0.175449	uc008zsj.1
chr5:131428587-131430189	0.175449	uc008zut.1
chr5:135102621-135105364	0.175449	uc008zxs.2
chr5:136072812-136074208	0.175449	uc008zzt.2
chr5:139319654-139320913	0.175449	uc009agi.1
chr5:5676248-5677799	0.190505	uc008wiu.1
chr5:14669072-14672037	0.190505	uc008wmj.3
chr5:20985975-20988152	0.190505	uc008wod.1
chr5:23161157-23163399	0.190505	uc029vgg.1
chr5:34269869-34271665	0.190505	uc008xca.1
chr5:35728745-35730028	0.190505	uc008xec.1
chr5:36797543-36799015	0.190505	uc008xfa.2
chr5:46596616-46603347	0.190505	uc033ijn.1
chr5:64116852-64118076	0.190505	uc008xmi.1
chr5:74725506-74726834	0.190505	uc008xtt.2
chr5:77235389-77237541	0.190505	uc008xvx.2
chr5:82613650-82615175	0.190505	uc012dxs.1
chr5:84634168-84638386	0.190505	uc008xwv.3
chr5:86851048-86852780	0.190505	uc008xxz.1
chr5:92077651-92080103	0.190505	uc008ycg.2
chr5:109973760-109974294	0.190505	uc008ypm.1
chr5:110442006-110444283	0.190505	uc012ebb.1
chr5:112213240-112214313	0.190505	uc008ysj.2
chr5:113348730-113349942	0.190505	uc029vmg.1
chr5:114238641-114239472	0.190505	uc008yzk.1
chr5:118515352-118516561	0.190505	uc008zgk.1
chr5:123145527-123147007	0.190505	uc008znf.1
chr5:125062598-125063485	0.190505	uc008zrb.1
chr5:125241498-125242809	0.190505	uc008zqv.2
chr5:134439421-134440436	0.190505	uc008zvt.1
chr5:134659064-134660408	0.190505	uc029vpc.1
chr5:134939338-134940943	0.190505	uc008zxd.3
chr5:135500731-135502462	0.190505	uc008zyl.1
chr5:136303365-136303788	0.190505	uc009aan.2
chr5:137515865-137517393	0.190505	uc009acp.1
chr5:140517442-140518732	0.190505	uc033inm.1
chr5:142119600-142120684	0.190505	uc009ain.2
chr5:145300696-145303950	0.190505	uc012egv.1
chr5:15588474-15591017	0.200241	uc008wmr.1
chr5:15903826-15905409	0.200241	uc008wmu.2
chr5:35575933-35576879	0.200241	uc008xdu.2
chr5:35888901-35890183	0.200241	uc008xej.1
chr5:58466229-58471880	0.200241	uc008xlw.1
chr5:59952997-59954000	0.200241	uc008xlx.2
chr5:62332068-62332538	0.200241	uc008xlz.2
chr5:65385915-65388835	0.200241	uc008xnp.2
chr5:70687120-70692565	0.200241	uc012dwv.2
chr5:80433574-80438865	0.200241	uc008xwi.1
chr5:96968282-96970267	0.200241	uc008yfo.1
chr5:98211122-98211687	0.200241	uc008ygb.1
chr5:99201732-99202955	0.200241	uc008ygk.1
chr5:100045299-100046949	0.200241	uc008yha.2
chr5:100663747-100665085	0.200241	uc029vjw.1
chr5:104019056-104020780	0.200241	uc008yjy.1
chr5:111436973-111438110	0.200241	uc008yse.1
chr5:111681308-111683743	0.200241	uc008ysi.2
chr5:113902850-113904215	0.200241	uc008yyu.1
chr5:114794576-114795980	0.200241	uc057abf.1
chr5:115297178-115299064	0.200241	uc008zdp.2
chr5:115440171-115440821	0.200241	uc008zdu.1
chr5:119693814-119695562	0.200241	uc029vnz.1
chr5:120517274-120518252	0.200241	uc008zhj.2
chr5:121870891-121871940	0.200241	uc008zkl.1
chr5:123891578-123892600	0.200241	uc008zoq.2
chr5:124118542-124120119	0.200241	uc008zoz.1
chr5:129022784-129025358	0.200241	uc008zss.1
chr5:129283107-129284039	0.200241	uc008zst.1
chr5:129726276-129728103	0.200241	uc008ztf.2
chr5:129967144-129969257	0.200241	uc008ztr.2
chr5:131595480-131596752	0.200241	uc008zuu.1
chr5:132817602-132819087	0.200241	uc008zuv.1
chr5:137321953-137322992	0.200241	uc009acd.1
chr5:142326477-142327503	0.200241	uc009aio.1
chr5:142402889-142404821	0.200241	uc009aio.1
chr5:147125034-147125614	0.200241	uc009anu.2
chr5:149179752-149180620	0.200241	uc029vqv.1
chr6:30735142-30741399	0	uc009bft.2
chr6:4745857-4750060	0	uc009avv.1
chr6:100570662-100571618	0	uc009dbx.1
chr6:58905131-58907560	0	uc009cdg.1
chr6:41878920-41879647	0.0240964	uc009bqi.1
chr6:101007499-101008327	0.0236559	uc029vxw.1
chr6:41879950-41880600	0.0266667	uc009bqi.1
chr6:73227592-73230435	0.0266667	uc009cjk.2
chr6:30732524-30733820	0.0385185	uc009bfs.2
chr6:14705670-14713264	0.0413333	uc009ayw.1
chr6:137659746-137661300	0.0413333	uc009enc.2
chr6:90451208-90454918	0.0416185	uc009cxj.1
chr6:125486520-125489656	0.0416185	uc009duo.2
chr6:140606586-140609189	0.0416185	uc009eoi.1
chr6:29003610-29006845	0.0542222	uc012eiv.1
chr6:34172298-34174097	0.0542222	uc009bgx.1
chr6:6870194-6873266	0.064257	uc009awu.1
chr6:130941032-130953669	0.064257	uc009eio.1
chr6:143188563-143192173	0.0711111	uc009eqe.1
chr6:146625072-146627041	0.0711111	uc009ese.1
chr6:28617179-28620394	0.0866667	uc012eiu.1
chr6:30168134-30170276	0.0866667	uc012eji.1
chr6:83150311-83152193	0.0866667	uc009cmv.2
chr6:132496406-132497057	0.0866667	uc009eje.1
chr6:37686886-37687601	0.0982987	uc009bjh.1
chr6:117001411-117005729	0.0982987	uc029vye.1
chr6:143175855-143177277	0.0982987	uc009eqe.1
chr6:145040627-145041736	0.113831	uc009eqs.2
chr6:145092479-145095344	0.113831	uc009eqt.2
chr6:146924868-146925978	0.113831	uc009eso.2
chr6:52265916-52266897	0.122208	uc009byt.2
chr6:31936855-31938067	0.128764	uc009bgk.1
chr6:44836340-44843133	0.128764	uc009bst.2
chr6:54104636-54106507	0.128764	uc009bzp.1
chr6:97646655-97648030	0.128764	uc009daw.2
chr6:128477207-128479216	0.128764	uc029wbk.1
chr6:8770114-8771659	0.144259	uc009axy.1
chr6:28758995-28762552	0.144259	uc009bcu.1
chr6:34865774-34867566	0.144259	uc009bht.1
chr6:39394814-39396882	0.144259	uc009blp.1
chr6:39431676-39435299	0.144259	uc009blv.1
chr6:54253988-54255331	0.144259	uc009bzr.2
chr6:78601045-78607600	0.144259	uc009ckb.1
chr6:110330883-110334437	0.144259	uc009dds.1
chr6:132458521-132459780	0.144259	uc009eje.1
chr6:141362741-141364055	0.144259	uc012evf.1
chr6:20793549-20794003	0.162247	uc009baq.1
chr6:29986413-29988277	0.162247	uc009bep.2
chr6:33250107-33252086	0.162247	uc009bgq.1
chr6:34312738-34313859	0.162247	uc009bgy.2
chr6:65047548-65049768	0.162247	uc012emw.1
chr6:72740111-72741223	0.162247	uc009cjc.1
chr6:82610774-82612428	0.162247	uc009clj.1
chr6:88106804-88108465	0.162247	uc033ith.1
chr6:99018802-99020493	0.162247	uc009dbg.2
chr6:113660721-113662458	0.162247	uc009dhf.3
chr6:114612558-114613807	0.162247	uc009dhz.2
chr6:125348257-125349482	0.162247	uc009dul.2
chr6:127265302-127266559	0.162247	uc033ivc.1
chr6:128541554-128542340	0.162247	uc009eeg.2
chr6:143220738-143221470	0.162247	uc029wco.1
chr6:12106668-12107666	0.175449	uc029vtj.1
chr6:48621584-48623894	0.175449	uc009bvd.2
chr6:48740907-48742333	0.175449	uc009bvp.1
chr6:49249894-49252040	0.175449	uc009bwo.2
chr6:53208101-53210096	0.175449	uc033irx.1
chr6:86383020-86384439	0.175449	uc009crn.1
chr6:100671898-100674449	0.175449	uc009dby.2
chr6:115729908-115730851	0.175449	uc012eql.2
chr6:118802220-118803109	0.175449	uc009dls.3
chr6:125170888-125171674	0.175449	uc033iut.1
chr6:126281354-126284993	0.175449	uc029vyq.1
chr6:126417548-126418181	0.175449	uc029vyq.1
chr6:129787229-129792463	0.175449	uc009egs.1
chr6:135699686-135700829	0.175449	uc009elp.2
chr6:4201132-4203313	0.190505	uc009avk.1
chr6:9404212-9406652	0.190505	uc009ayc.1
chr6:26211639-26219722	0.190505	uc029vtt.1
chr6:28898047-28899335	0.190505	uc009bcu.1
chr6:36367304-36370486	0.190505	uc009biu.1
chr6:42097848-42102002	0.190505	uc009bqm.1
chr6:53563585-53564821	0.190505	uc009bzh.1
chr6:53986181-53987355	0.190505	uc009bzn.2
chr6:72221616-72222938	0.190505	uc009cic.2
chr6:86771654-86773246	0.190505	uc009csm.2
chr6:92065838-92067166	0.190505	uc009cyo.1
chr6:112652399-112652976	0.190505	uc009def.1
chr6:127250589-127252206	0.190505	uc033ivc.1
chr6:128031093-128033049	0.190505	uc009ecr.2
chr6:130963432-130967330	0.190505	uc009eio.1
chr6:134860278-134861870	0.190505	uc033ivm.1
chr6:134959931-134961734	0.190505	uc012euq.1
chr6:135679444-135680442	0.190505	uc009elp.2
chr6:5858282-5859282	0.200241	uc009awo.2
chr6:6906275-6908691	0.200241	uc009awy.2
chr6:12620926-12621236	0.200241	uc033iod.1
chr6:17360614-17363248	0.200241	uc009azp.2
chr6:21359386-21365774	0.200241	uc009baq.1
chr6:26153424-26153927	0.200241	uc029vtt.1
chr6:30464113-30465033	0.200241	uc009bfg.1
chr6:31907763-31907971	0.200241	uc009bgk.1
chr6:36426203-36430419	0.200241	uc012ejy.1
chr6:40156957-40160754	0.200241	uc009bmj.1
chr6:43126881-43129152	0.200241	uc009bse.1
chr6:51206869-51208060	0.200241	uc012elv.1
chr6:59519277-59521366	0.200241	uc029vvu.1
chr6:72359593-72360720	0.200241	uc009cii.1
chr6:100213437-100214540	0.200241	uc009dbw.1
chr6:112374771-112376059	0.200241	uc009ddz.1
chr6:115138454-115142174	0.200241	uc009dim.3
chr6:120976173-120977028	0.200241	uc009dnx.1
chr6:129063388-129064332	0.200241	uc009efa.2
chr6:132077799-132090517	0.200241	uc009ejc.1
chr6:142995408-142998019	0.200241	uc009epv.1
chr7:6727076-6732954	0	uc009fbw.1
chr7:143294268-143297183	0	uc012fxx.1
chr7:128687606-128689023	0	uc009jzg.1
chr7:142579692-142582086	0	uc029wpx.1
chr7:45438763-45440608	0	uc009gve.1
chr7:60003561-60007292	0	uc009heq.3
chr7:19175556-19177058	0	uc009fkz.2
chr7:30591072-30595527	0.0240964	uc009gfh.1
chr7:81150931-81152663	0.0236559	uc009ibs.1
chr7:144789427-144790377	0.025	uc009kqo.1
chr7:16951627-16953935	0.0266667	uc009fip.1
chr7:80553850-80555917	0.0266667	uc009iax.2
chr7:119055956-119057017	0.0416185	uc009jkx.2
chr7:80208821-80211615	0.043299	uc009hzr.1
chr7:7299392-7300349	0.0542222	uc009fcr.2
chr7:25811519-25814616	0.064257	uc009fua.1
chr7:49523322-49525409	0.064257	uc012flb.1
chr7:80090841-80093171	0.064257	uc009hzm.2
chr7:139578110-139579028	0.064257	uc012fvu.1
chr7:142577682-142578572	0.064257	uc009kob.2
chr7:16100040-16102854	0.0652174	uc009fgw.1
chr7:73530538-73534863	0.0652174	uc009hrd.2
chr7:17799664-17800430	0.0711111	uc009fja.1
chr7:80201113-80203680	0.0711111	uc009hzr.1
chr7:28329305-28330821	0.0758442	uc009fyh.1
chr7:44556109-44558310	0.0758442	uc009gpz.2
chr7:45573586-45575211	0.0758442	uc029wfi.1
chr7:45901192-45902987	0.0758442	uc009gxt.1
chr7:62324756-62329426	0.0758442	uc009hff.1
chr7:99476329-99479896	0.0758442	uc012fpv.1
chr7:133007406-133009236	0.0758442	uc012fve.1
chr7:133105625-133108817	0.0758442	uc009kcy.1
chr7:134695442-134698063	0.0758442	uc009kdw.1
chr7:34774823-34775997	0.0866667	uc009gji.1
chr7:65868197-65869485	0.0866667	uc009hgw.2
chr7:28817715-28818883	0.0982987	uc009gaa.2
chr7:31371192-31371856	0.0982987	uc029wep.1
chr7:49356183-49357928	0.0982987	uc009hbk.1
chr7:73629518-73631638	0.0982987	uc012fmx.1
chr7:79293656-79295262	0.0982987	uc012fnf.1
chr7:116233235-116235635	0.0982987	uc012fsm.2
chr7:118851779-118853400	0.0982987	uc009jkq.2
chr7:128582454-128583944	0.0982987	uc009jzc.1
chr7:13619751-13620951	0.113831	uc012ezp.1
chr7:144775300-144778906	0.113831	uc009kqo.1
chr7:25710197-25712204	0.122208	uc009ftt.1
chr7:48897060-48897957	0.122208	uc009hbc.1
chr7:65420475-65422913	0.122208	uc009hgo.2
chr7:120504464-120504920	0.122208	uc012fsz.2
chr7:130576823-130577635	0.122208	uc009kae.1
chr7:130943799-130945320	0.122208	uc009kav.2
chr7:133085133-133087693	0.122208	uc009kcy.1
chr7:141230444-141232169	0.122208	uc009kkb.1
chr7:141450200-141453530	0.122208	uc012fxd.2
chr7:143503917-143505423	0.122208	uc009kpj.1
chr7:28112125-28113204	0.128764	uc009fxu.2
chr7:30033912-30035298	0.128764	uc009gcw.1
chr7:45098475-45099084	0.128764	uc009gte.2
chr7:45584962-45586188	0.128764	uc029wfi.1
chr7:49503437-49505781	0.128764	uc012flb.1
chr7:78146673-78147361	0.128764	uc009hxd.1
chr7:82771658-82772029	0.128764	uc029wmo.1
chr7:87549123-87552493	0.128764	uc009ifp.2
chr7:100673925-100676867	0.128764	uc009inp.1
chr7:125416143-125418491	0.128764	uc009jpz.2
chr7:133754843-133757380	0.128764	uc009kdj.1
chr7:19394645-19395648	0.144259	uc009fls.2
chr7:19580788-19582320	0.144259	uc009fmj.2
chr7:25902970-25904665	0.144259	uc009fud.2
chr7:29451277-29452378	0.144259	uc009gbu.1
chr7:34408041-34410174	0.144259	uc009gjd.1
chr7:44957626-44959167	0.144259	uc009gsa.1
chr7:63902361-63905762	0.144259	uc029wgd.1
chr7:90145935-90149835	0.144259	uc009igw.2
chr7:98347994-98349765	0.144259	uc033jak.1
chr7:127199067-127200020	0.144259	uc009juj.2
chr7:143055307-143057417	0.144259	uc009kos.3
chr7:7108036-7108728	0.162247	uc012exo.1
chr7:10930266-10930699	0.162247	uc012eyu.1
chr7:44563128-44564741	0.162247	uc009gqe.1
chr7:45664301-45665938	0.162247	uc009gwn.2
chr7:60220319-60223517	0.162247	uc009hev.1
chr7:87427990-87434109	0.162247	uc029wmt.1
chr7:95409254-95411640	0.162247	uc029wna.1
chr7:130750689-130751788	0.162247	uc009kan.1
chr7:141006122-141007779	0.162247	uc009kjc.1
chr7:144858942-144860551	0.162247	uc009kqq.1
chr7:5376523-5379791	0.175449	uc009fae.1
chr7:5577765-5582426	0.175449	uc012exg.1
chr7:8358909-8364204	0.175449	uc012eyh.1
chr7:16715977-16717913	0.175449	uc009fhz.1
chr7:16920794-16921807	0.175449	uc009fin.1
chr7:19320594-19322069	0.175449	uc009flk.1
chr7:23546943-23550136	0.175449	uc012fex.1
chr7:28593242-28594883	0.175449	uc009fzh.1
chr7:31994004-31999205	0.175449	uc012fib.2
chr7:44599936-44601504	0.175449	uc009gqg.1
chr7:62384571-62387818	0.175449	uc009hfg.1
chr7:78385799-78388901	0.175449	uc009hxg.2
chr7:79080745-79083571	0.175449	uc009hxx.1
chr7:85230267-85234056	0.175449	uc012foi.1
chr7:85977289-85981429	0.175449	uc012foo.1
chr7:95408238-95408925	0.175449	uc029wna.1
chr7:98870504-98872132	0.175449	uc009ila.1
chr7:113826792-113829457	0.175449	uc009jhu.2
chr7:140062562-140064289	0.175449	uc012fwf.1
chr7:141113209-141114842	0.175449	uc012fwo.1
chr7:4906589-4908094	0.190505	uc009eyx.1
chr7:8401190-8408981	0.190505	uc012eyh.1
chr7:19762964-19764202	0.190505	uc009fnf.1
chr7:29481893-29483778	0.190505	uc009gbu.1
chr7:29876915-29878072	0.190505	uc033iya.1
chr7:40145349-40148267	0.190505	uc009glf.1
chr7:44629900-44630413	0.190505	uc012fjs.2
chr7:62600984-62610038	0.190505	uc009hfj.1
chr7:70340110-70342260	0.190505	uc057ahu.1
chr7:73575551-73576671	0.190505	uc009hrd.2
chr7:95599909-95603094	0.190505	uc029wna.1
chr7:99471705-99472458	0.190505	uc009ilq.2
chr7:101900382-101901207	0.190505	uc009ipu.1
chr7:116250890-116253666	0.190505	uc012fsm.2
chr7:123465356-123467715	0.190505	uc012ftk.2
chr7:126370286-126370861	0.190505	uc009jqx.1
chr7:127666347-127667410	0.190505	uc012ful.1
chr7:133033106-133035049	0.190505	uc012fve.1
chr7:139323174-139323687	0.190505	uc009kfq.2
chr7:140983512-140984165	0.190505	uc009kjb.2
chr7:4950315-4951211	0.200241	uc012exa.1
chr7:5010464-5011737	0.200241	uc009eze.2
chr7:19020246-19021565	0.200241	uc009fkd.1
chr7:19810939-19811391	0.200241	uc009fnj.1
chr7:19830994-19832286	0.200241	uc009fnk.2
chr7:19935106-19935733	0.200241	uc009fno.2
chr7:23525957-23529649	0.200241	uc012fex.1
chr7:27155742-27156255	0.200241	uc009fuz.1
chr7:44474014-44478377	0.200241	uc033iza.1
chr7:75983117-75983741	0.200241	uc033jab.1
chr7:78585226-78587151	0.200241	uc009hxf.2
chr7:79287872-79289095	0.200241	uc012fnf.1
chr7:79994289-79995391	0.200241	uc009hzi.2
chr7:82260158-82261248	0.200241	uc029wml.2
chr7:86465526-86472497	0.200241	uc009ifa.1
chr7:89308248-89308941	0.200241	uc009ifw.2
chr7:89474226-89477148	0.200241	uc009igb.1
chr7:96244617-96246415	0.200241	uc012fpf.1
chr7:103580731-103581236	0.200241	uc009iub.1
chr7:111007091-111008195	0.200241	uc009jfw.1
chr7:113150718-113152512	0.200241	uc029wny.1
chr7:116198148-116200176	0.200241	uc009jjc.2
chr7:120506446-120506786	0.200241	uc012fsz.2
chr7:127192626-127193904	0.200241	uc009juj.2
chr7:130964891-130966652	0.200241	uc009kav.2
chr7:132373305-132375195	0.200241	uc009kbz.1
chr7:133055588-133057805	0.200241	uc012fve.1
chr7:133604352-133605571	0.200241	uc009kda.1
chr7:134699182-134700003	0.200241	uc009kdw.1
chr7:136764483-136765725	0.200241	uc029wpd.1
chr7:136895105-136896754	0.200241	uc009keq.1
chr7:140990360-140991633	0.200241	uc009kjc.1
chr7:141339760-141341222	0.200241	uc009kkt.1
chr8:119617994-119621594	0.0266667	uc009nqa.2
chr8:121377676-121380046	0.0385185	uc009nrt.1
chr8:12544057-12545213	0.0542222	uc009kwc.1
chr8:33845611-33847201	0.0542222	uc009lkk.2
chr8:95128777-95130497	0.0542222	uc009mya.1
chr8:7892143-7893346	0.064257	uc057akh.1
chr8:44962166-44964356	0.064257	uc009lon.2
chr8:43329680-43331303	0.0652174	uc009lob.2
chr8:122519688-122522067	0.0652174	uc009ntc.2
chr8:15754133-15754661	0.0711111	uc009kzo.1
chr8:79014857-79017593	0.0711111	uc009mig.1
chr8:85130890-85131473	0.0711111	uc009mpl.1
chr8:121896291-121897974	0.0711111	uc009nsd.1
chr8:13161915-13165276	0.0758442	uc009kxa.1
chr8:27222606-27224582	0.0758442	uc057aku.1
chr8:71715486-71717097	0.0758442	uc009meu.2
chr8:83783772-83785767	0.0758442	uc009mlc.2
chr8:119915907-119918370	0.0758442	uc009nqn.1
chr8:80917797-80919597	0.0866667	uc009mjb.2
chr8:85422300-85425117	0.0866667	uc009mpv.2
chr8:42037243-42038124	0.0982987	uc029wst.1
chr8:79561701-79563142	0.0982987	uc009mir.1
chr8:31128532-31129601	0.113831	uc057akx.1
chr8:72307553-72310507	0.113831	uc009mfq.2
chr8:90878430-90880977	0.113831	uc009mse.2
chr8:111855390-111856604	0.113831	uc009nmx.1
chr8:121860696-121862241	0.113831	uc009nsb.2
chr8:9551869-9552566	0.122208	uc009kuj.1
chr8:11700940-11702521	0.122208	uc012fzk.1
chr8:23163950-23165639	0.122208	uc009len.1
chr8:23415815-23416881	0.122208	uc009lev.2
chr8:69896792-69899452	0.122208	uc009lye.1
chr8:87538770-87540364	0.122208	uc009mqt.1
chr8:12535441-12536654	0.128764	uc009kwc.1
chr8:13548111-13549669	0.128764	uc009kyb.2
chr8:25615746-25618685	0.128764	uc009lgk.1
chr8:33842716-33844330	0.128764	uc009lkk.2
chr8:41231740-41232392	0.128764	uc009lnq.2
chr8:69937155-69940853	0.128764	uc009lyf.2
chr8:71953236-71955722	0.128764	uc009mfb.2
chr8:87981443-87983112	0.128764	uc009mqv.1
chr8:94949895-94952378	0.128764	uc009mxm.2
chr8:104406606-104408755	0.128764	uc009nan.2
chr8:111623786-111625630	0.128764	uc009nmm.1
chr8:114398845-114400722	0.128764	uc009nob.2
chr8:98942429-98948651	0.144259	uc057amp.1
chr8:109416459-109417779	0.144259	uc009nih.2
chr8:3754173-3754876	0.162247	uc009ksq.2
chr8:7671604-7677418	0.162247	uc057akh.1
chr8:10971974-10973515	0.162247	uc009kva.1
chr8:23152424-23153673	0.162247	uc009len.1
chr8:38871966-38874142	0.162247	uc009lmf.1
chr8:59163584-59168691	0.162247	uc009ltd.1
chr8:72305044-72305809	0.162247	uc009mfq.2
chr8:91430660-91431348	0.162247	uc009msq.2
chr8:95202595-95203818	0.162247	uc009mxv.1
chr8:115988687-115989389	0.162247	uc009nof.1
chr8:22308496-22311753	0.175449	uc009lcy.1
chr8:23192977-23195858	0.175449	uc009lep.1
chr8:25188866-25190070	0.175449	uc009lfs.2
chr8:28628296-28629567	0.175449	uc057akv.1
chr8:36105290-36106456	0.175449	uc009lld.2
chr8:47243646-47244381	0.175449	uc009lqz.2
chr8:68805249-68805607	0.175449	uc009lwj.2
chr8:72032312-72032895	0.175449	uc009mfe.2
chr8:73568709-73575521	0.175449	uc009mgs.1
chr8:83777344-83779211	0.175449	uc009mlc.2
chr8:93525581-93528500	0.175449	uc033jgu.1
chr8:95884351-95885756	0.175449	uc009mzi.1
chr8:106612854-106614257	0.175449	uc009ngj.1
chr8:119550482-119552096	0.175449	uc009nps.2
chr8:123807896-123809876	0.175449	uc009nwo.2
chr8:125996421-125997765	0.175449	uc009nyr.3
chr8:4348237-4349877	0.190505	uc009ktw.2
chr8:17421621-17425597	0.190505	uc029wqo.1
chr8:24051283-24053409	0.190505	uc009lew.3
chr8:27106557-27108518	0.190505	uc012gbr.1
chr8:33910888-33911918	0.190505	uc009lkk.2
chr8:36252312-36254224	0.190505	uc009llj.1
chr8:42272073-42272551	0.190505	uc029wst.1
chr8:43006171-43006580	0.190505	uc029wsu.1
chr8:51376971-51384050	0.190505	uc057ali.1
chr8:55839565-55840726	0.190505	uc033jfp.1
chr8:72413950-72417484	0.190505	uc057amc.1
chr8:72844869-72845314	0.190505	uc009mgr.1
chr8:80854163-80855915	0.190505	uc009mjb.2
chr8:83656429-83658167	0.190505	uc009mkr.1
chr8:83767891-83770001	0.190505	uc009mlc.2
chr8:87217954-87219624	0.190505	uc029wue.1
chr8:95293297-95294151	0.190505	uc009myb.2
chr8:102445200-102450530	0.190505	uc009mzt.1
chr8:103113382-103117776	0.190505	uc033jhc.1
chr8:105864122-105866654	0.190505	uc009nej.1
chr8:119555458-119557385	0.190505	uc009nps.2
chr8:120655283-120656875	0.190505	uc009nrf.1
chr8:121903829-121905030	0.190505	uc009nsc.2
chr8:122978958-122980378	0.190505	uc009nua.1
chr8:124363248-124364107	0.190505	uc009nxa.1
chr8:11698492-11700019	0.200241	uc012fzk.1
chr8:13195919-13197077	0.200241	uc009kxd.1
chr8:33814658-33816110	0.200241	uc009lkj.2
chr8:34280338-34281500	0.200241	uc033jey.1
chr8:35159100-35159968	0.200241	uc029wsh.1
chr8:49573575-49574040	0.200241	uc009lrw.1
chr8:50672720-50677002	0.200241	uc057ali.1
chr8:60891530-60892974	0.200241	uc009lti.2
chr8:70655919-70657056	0.200241	uc009mbc.2
chr8:78488963-78491024	0.200241	uc033jgg.1
chr8:84188160-84189436	0.200241	uc012ghc.1
chr8:87893415-87894919	0.200241	uc029wuf.1
chr8:92003862-92005000	0.200241	uc009msx.1
chr8:94153702-94154870	0.200241	uc009mvu.2
chr8:94832533-94834039	0.200241	uc009mxb.1
chr8:95148285-95149718	0.200241	uc009mxv.1
chr8:95181264-95182317	0.200241	uc009mxv.1
chr8:97692961-97696068	0.200241	uc009mzl.1
chr8:102085678-102090990	0.200241	uc009mzt.1
chr8:102148490-102150819	0.200241	uc009mzt.1
chr8:104564805-104565340	0.200241	uc009nav.1
chr8:106110463-106113231	0.200241	uc057amt.1
chr8:108709453-108710831	0.200241	uc009nid.1
chr8:111066378-111067911	0.200241	uc012gkr.1
chr8:112569361-112570092	0.200241	uc009nnj.1
chr8:117747398-117749910	0.200241	uc009npf.1
chr8:119502949-119504394	0.200241	uc009npr.1
chr8:120471035-120472360	0.200241	uc009nqz.2
chr8:120556812-120557974	0.200241	uc009nrc.2
chr8:126418597-126419660	0.200241	uc009nyu.2
chr9:89879327-89881427	0	uc009qzr.1
chr9:75398856-75402885	0	uc009qsd.2
chr9:123925126-123925848	0.0236559	uc033job.1
chr9:17856006-17856677	0.0413333	uc009ogm.1
chr9:77496317-77499628	0.0413333	uc009qtj.2
chr9:121128100-121128419	0.0413333	uc012hcp.1
chr9:40772116-40772734	0.0416185	uc009ozw.1
chr9:44418645-44421555	0.0416185	uc009pdo.1
chr9:62841798-62842936	0.0416185	uc012gut.1
chr9:96728560-96730931	0.043299	uc009rcr.1
chr9:43882761-43883141	0.0542222	uc029wyl.1
chr9:96523821-96525739	0.0652174	uc009rcm.1
chr9:40233822-40236785	0.0711111	uc009ozi.1
chr9:69454908-69457825	0.0711111	uc012gwi.1
chr9:78553394-78553968	0.0711111	uc009quo.2
chr9:122004111-122007168	0.0711111	uc009sek.2
chr9:70142311-70143966	0.0758442	uc009qnu.1
chr9:80209474-80210669	0.0758442	uc012gxi.1
chr9:87582507-87583337	0.0866667	uc009qyh.2
chr9:117251791-117253036	0.0866667	uc009ryv.3
chr9:121352942-121355742	0.0866667	uc009sde.1
chr9:22321180-22322386	0.0982987	uc012gpn.2
chr9:48993071-48996003	0.0982987	uc009pir.1
chr9:67802169-67804944	0.0982987	uc033jla.1
chr9:96716776-96718119	0.0982987	uc009rcp.1
chr9:106321095-106321980	0.0982987	uc009rjk.2
chr9:8016639-8018067	0.113831	uc009ode.2
chr9:21417684-21420108	0.113831	uc009olj.2
chr9:106250036-106251371	0.113831	uc009rjj.2
chr9:106888085-106890023	0.113831	uc012gzz.1
chr9:111522767-111524036	0.113831	uc009rvv.2
chr9:44124177-44125882	0.122208	uc009pbw.2
chr9:50741144-50744021	0.122208	uc009pkh.1
chr9:105818986-105819474	0.122208	uc009ris.1
chr9:110051595-110052630	0.122208	uc009rtd.2
chr9:70173605-70176004	0.128764	uc009qnv.1
chr9:107698682-107699828	0.128764	uc009rms.1
chr9:118674789-118675343	0.128764	uc057aql.1
chr9:17389836-17390448	0.144259	uc029wxp.1
chr9:20859204-20861424	0.144259	uc012gow.1
chr9:34953040-34954626	0.144259	uc009osl.1
chr9:36205470-36210800	0.144259	uc012gqs.1
chr9:46516238-46517125	0.144259	uc012gsl.1
chr9:94838266-94839474	0.144259	uc033jma.1
chr9:96961475-96962839	0.144259	uc009rcz.1
chr9:105692241-105693080	0.144259	uc009rir.1
chr9:120131163-120134298	0.144259	uc009sch.1
chr9:121284520-121285952	0.144259	uc012hco.1
chr9:121402794-121403704	0.144259	uc009sde.1
chr9:21365122-21366743	0.162247	uc009olb.2
chr9:50729003-50730780	0.162247	uc009pkc.2
chr9:50980875-50985933	0.162247	uc009pky.1
chr9:79252863-79254707	0.162247	uc029xew.1
chr9:92013247-92018893	0.162247	uc012gyj.1
chr9:99386461-99387734	0.162247	uc009reb.1
chr9:109984822-109986465	0.162247	uc009rtc.2
chr9:110615808-110618277	0.162247	uc009ruk.1
chr9:116383279-116384419	0.162247	uc009ryu.1
chr9:120012671-120013990	0.162247	uc009sbw.2
chr9:15276477-15278386	0.175449	uc009ofl.1
chr9:21766144-21767487	0.175449	uc009oml.1
chr9:40225420-40227219	0.175449	uc009ozg.2
chr9:40491965-40492536	0.175449	uc009ozq.1
chr9:78197562-78198627	0.175449	uc009qty.2
chr9:99248001-99250110	0.175449	uc009rdw.1
chr9:100420444-100422635	0.175449	uc012gzd.1
chr9:33040448-33040962	0.190505	uc009osd.2
chr9:44344730-44347494	0.190505	uc009pda.2
chr9:45390442-45391860	0.190505	uc012gsc.1
chr9:55428081-55429553	0.190505	uc009psl.2
chr9:56908740-56911227	0.190505	uc009pto.1
chr9:58128902-58129827	0.190505	uc009pwj.2
chr9:69765698-69767191	0.190505	uc029xep.1
chr9:86731156-86731815	0.190505	uc012gxu.1
chr9:90216865-90218475	0.190505	uc012gyi.1
chr9:99154457-99155676	0.190505	uc009rdv.2
chr9:110880860-110882377	0.190505	uc009rvf.2
chr9:110937820-110940130	0.190505	uc009rvg.1
chr9:120003910-120005538	0.190505	uc009sbw.2
chr9:13218484-13221002	0.200241	uc012hdj.1
chr9:14662598-14663535	0.200241	uc009oer.1
chr9:20793322-20794938	0.200241	uc009ojf.1
chr9:20983006-20985049	0.200241	uc009ojt.2
chr9:21377863-21380837	0.200241	uc009olg.2
chr9:30598594-30600179	0.200241	uc009oqy.1
chr9:32443885-32446138	0.200241	uc033jjt.1
chr9:35024647-35025366	0.200241	uc009osn.1
chr9:39297325-39305572	0.200241	uc012grf.2
chr9:50451894-50452922	0.200241	uc009pjo.1
chr9:62818043-62819619	0.200241	uc009qam.3
chr9:65778514-65780880	0.200241	uc009qdx.1
chr9:67206180-67207791	0.200241	uc012gwc.1
chr9:72810297-72811908	0.200241	uc009qqh.1
chr9:89737795-89738762	0.200241	uc012gyd.1
chr9:96482762-96484736	0.200241	uc009rcm.1
chr9:96487780-96489075	0.200241	uc009rcm.1
chr9:106457220-106458379	0.200241	uc012gzv.1
chr9:110246741-110247911	0.200241	uc009rtu.1
chr9:113385148-113386845	0.200241	uc009rwk.1
chr9:119409756-119411091	0.200241	uc009sax.1
chr9:121148819-121150787	0.200241	uc012hcp.1
chr9:121357933-121359461	0.200241	uc009sde.1
chr10:13090214-13091807	0	uc011xag.1
chr10:74717248-74720786	0	uc029qyt.1
chr10:81177822-81179413	0.0142857	uc011xjd.1
chr10:62873154-62877772	0.02	uc007fje.2
chr10:77155163-77158845	0.0212121	uc007fvh.2
chr10:95558024-95561649	0.0212121	uc011xme.1
chr10:62595641-62599141	0.025	uc007fhn.1
chr10:82769467-82772961	0.025	uc007gjv.1
chr10:44442081-44444302	0.0266667	uc007ezu.3
chr10:60080469-60082836	0.0266667	uc007fek.1
chr10:48831482-48832125	0.0385185	uc029qxc.1
chr10:4429141-4431239	0.0413333	uc007eha.1
chr10:65938080-65938704	0.043299	uc029qyg.1
chr10:67110355-67112292	0.043299	uc007flq.2
chr10:62843413-62846139	0.0542222	uc007fjf.1
chr10:67048572-67050345	0.0542222	uc056yhd.1
chr10:81625711-81626858	0.0542222	uc007giz.2
chr10:127066603-127068736	0.064257	uc007hhw.1
chr10:61753156-61753719	0.0652174	uc029qxi.1
chr10:11491597-11492428	0.0711111	uc007ejv.1
chr10:15064035-15064626	0.0711111	uc007elq.1
chr10:67923922-67925503	0.0711111	uc007fmb.1
chr10:122370477-122371084	0.0711111	uc007hge.1
chr10:126752614-126754050	0.0711111	uc056yiv.1
chr10:95330923-95332845	0.0758442	uc029req.1
chr10:18414222-18415316	0.0866667	uc056ygh.1
chr10:43685917-43688089	0.0866667	uc029qwy.1
chr10:44999104-45001195	0.0866667	uc007ezx.1
chr10:67121897-67125083	0.0866667	uc011xfp.1
chr10:74844452-74848703	0.0866667	uc007fpt.1
chr10:109683893-109685153	0.0866667	uc056yif.1
chr10:128577706-128579536	0.0866667	uc033ftj.1
chr10:128676375-128678505	0.0866667	uc007hnt.2
chr10:41990981-41992430	0.0982987	uc007eyg.3
chr10:44409042-44410382	0.0982987	uc007ezu.3
chr10:82394954-82395649	0.0982987	uc007gjn.1
chr10:84416602-84418126	0.0982987	uc007gko.1
chr10:95221584-95223150	0.0982987	uc056yhz.1
chr10:20123658-20125254	0.113831	uc007enn.2
chr10:42268493-42270281	0.113831	uc007eyo.1
chr10:84438474-84439763	0.113831	uc007gko.1
chr10:95176354-95178052	0.113831	uc056yhz.1
chr10:98550639-98551080	0.113831	uc029rew.1
chr10:128516601-128517832	0.113831	uc033fth.1
chr10:42071137-42073203	0.122208	uc007eyh.3
chr10:71398908-71400351	0.122208	uc007fov.1
chr10:79705486-79708674	0.122208	uc007fzl.1
chr10:81361409-81363190	0.122208	uc007ghq.2
chr10:123090116-123091936	0.122208	uc007hgj.2
chr10:12929319-12931268	0.128764	uc007ekf.2
chr10:53861092-53864432	0.128764	uc007fbu.2
chr10:77649719-77650851	0.128764	uc011xhh.1
chr10:87125529-87127370	0.128764	uc011xld.1
chr10:101268390-101275912	0.128764	uc029rfb.1
chr10:121428070-121430010	0.128764	uc029rjm.1
chr10:127267680-127269336	0.128764	uc007hiu.2
chr10:12916289-12917894	0.144259	uc007ekf.2
chr10:40359619-40361938	0.144259	uc007ewu.2
chr10:42576036-42578264	0.144259	uc007eyt.1
chr10:45070630-45072154	0.144259	uc007ezx.1
chr10:52028422-52029979	0.144259	uc007faz.2
chr10:63245768-63249324	0.144259	uc007fjz.1
chr10:79321910-79323601	0.144259	uc029qzw.1
chr10:81335211-81336590	0.144259	uc007ghg.2
chr10:85123100-85126386	0.144259	uc007gld.2
chr10:89953344-89956308	0.144259	uc029rek.1
chr10:94521131-94522977	0.144259	uc007gvt.2
chr10:105508892-105510852	0.144259	uc007gym.1
chr10:115051593-115053560	0.144259	uc007haw.2
chr10:117688192-117689585	0.144259	uc056yik.1
chr10:26168427-26168915	0.162247	uc007ery.1
chr10:42270906-42272555	0.162247	uc007eyo.1
chr10:45075071-45076748	0.162247	uc007ezx.1
chr10:58651135-58652015	0.162247	uc007fdh.2
chr10:61339192-61340224	0.162247	uc011xet.1
chr10:62329498-62330713	0.162247	uc007fgy.2
chr10:62488377-62491844	0.162247	uc007fhg.2
chr10:62855879-62857833	0.162247	uc007fjf.1
chr10:62898907-62900921	0.162247	uc056yhb.1
chr10:78037113-78038799	0.162247	uc007fwq.2
chr10:79708861-79709590	0.162247	uc007fzl.1
chr10:81417521-81419400	0.162247	uc033frn.1
chr10:86813775-86814783	0.162247	uc007gqn.1
chr10:94137273-94138316	0.162247	uc007gvo.2
chr10:95112353-95113398	0.162247	uc056yhz.1
chr10:95318390-95319427	0.162247	uc007gwe.1
chr10:95575947-95577185	0.162247	uc007gwp.2
chr10:115617761-115618690	0.162247	uc007hbi.1
chr10:120363834-120364740	0.162247	uc007hfc.1
chr10:128496198-128498332	0.162247	uc007hne.1
chr10:4303456-4305065	0.175449	uc007ehi.2
chr10:5719535-5720247	0.175449	uc007egk.1
chr10:20090452-20092718	0.175449	uc007enn.2
chr10:20154940-20156476	0.175449	uc007enn.2
chr10:21918138-21919984	0.175449	uc007eou.1
chr10:37935544-37939447	0.175449	uc007evj.2
chr10:59383011-59383400	0.175449	uc007fdq.1
chr10:62832750-62834083	0.175449	uc007fjf.1
chr10:81411729-81412825	0.175449	uc033frn.1
chr10:82900127-82901287	0.175449	uc007gkd.1
chr10:93190893-93192398	0.175449	uc007gum.1
chr10:117683600-117684358	0.175449	uc007hdk.2
chr10:120271925-120272740	0.175449	uc007hfa.1
chr10:121899443-121899569	0.175449	uc007hga.2
chr10:126844567-126845589	0.175449	uc056yiv.1
chr10:128063216-128066435	0.175449	uc007hld.1
chr10:4144119-4145343	0.190505	uc007ehi.2
chr10:21297373-21299510	0.190505	uc007eol.2
chr10:21382193-21382912	0.190505	uc007eoq.1
chr10:40639191-40639896	0.190505	uc007exa.2
chr10:42032827-42033447	0.190505	uc007eyh.3
chr10:60931899-60932536	0.190505	uc007ffh.1
chr10:61068192-61069381	0.190505	uc007ffj.3
chr10:65985224-65990370	0.190505	uc029qyg.1
chr10:79721935-79723450	0.190505	uc007fzn.1
chr10:80274792-80275976	0.190505	uc033frb.1
chr10:93543121-93544812	0.190505	uc007guu.1
chr10:94519796-94520777	0.190505	uc007gvt.2
chr10:109916766-109920646	0.190505	uc007gzl.1
chr10:116030378-116033979	0.190505	uc007hbp.2
chr10:116807584-116809129	0.190505	uc056yii.1
chr10:123192880-123194891	0.190505	uc007hgn.2
chr10:127334164-127335194	0.190505	uc007hjg.1
chr10:128150147-128152600	0.190505	uc007hlm.1
chr10:129682072-129688281	0.190505	uc007hqj.1
chr10:4277832-4279256	0.200241	uc007ehi.2
chr10:4286570-4288417	0.200241	uc007ehi.2
chr10:16703982-16711336	0.200241	uc007els.2
chr10:21280301-21282251	0.200241	uc007eol.2
chr10:22091284-22091983	0.200241	uc007epb.1
chr10:55686938-55692049	0.200241	uc007fcb.1
chr10:60350416-60352529	0.200241	uc007few.2
chr10:63178516-63179964	0.200241	uc033fpw.1
chr10:66130275-66132594	0.200241	uc007fkn.2
chr10:73437527-73437859	0.200241	uc007fpc.1
chr10:75148284-75150025	0.200241	uc007fqc.2
chr10:75887956-75889794	0.200241	uc007ftj.1
chr10:79734995-79735246	0.200241	uc007fzo.2
chr10:80105047-80107431	0.200241	uc007gbn.1
chr10:80925652-80927611	0.200241	uc007gfl.1
chr10:81415150-81416283	0.200241	uc033frn.1
chr10:81561621-81563694	0.200241	uc007gin.2
chr10:81597655-81599432	0.200241	uc007git.1
chr10:82588690-82590825	0.200241	uc007gjp.2
chr10:85530972-85532215	0.200241	uc007glh.1
chr10:88480911-88483254	0.200241	uc007grp.2
chr10:90730527-90733074	0.200241	uc007gtd.1
chr10:95511929-95513938	0.200241	uc007gwm.1
chr10:102779806-102785714	0.200241	uc007gyg.1
chr10:107751980-107753264	0.200241	uc007gzb.1
chr10:108359894-108360898	0.200241	uc011xnd.1
chr10:110654960-110657784	0.200241	uc007gzm.1
chr10:111408571-111409687	0.200241	uc007haa.2
chr10:111658493-111659489	0.200241	uc029rfn.1
chr10:111843837-111844652	0.200241	uc029rfo.1
chr10:114228521-114233131	0.200241	uc007hat.2
chr10:115312525-115314156	0.200241	uc007haz.1
chr10:115492767-115494043	0.200241	uc007hbh.1
chr10:115520497-115521725	0.200241	uc007hbl.2
chr10:116979931-116981924	0.200241	uc007hcp.1
chr10:120229499-120230584	0.200241	uc007hfa.1
chr10:121376144-121376949	0.200241	uc007hfr.1
chr10:122886250-122886688	0.200241	uc011xpd.1
chr11:12025522-12027096	0	uc007ibc.1
chr11:22971060-22975896	0	uc007iem.2
chr11:19947781-19951836	0	uc007icq.1
chr11:6006145-6006904	0	uc007hxv.1
chr11:5513804-5517306	0	uc007hwm.2
chr11:51621825-51626057	0.0142857	uc007iuc.1
chr11:76466888-76470059	0.02	uc007kfr.2
chr11:97180013-97183580	0.0236559	uc007ldu.1
chr11:82904791-82906561	0.0266667	uc007knt.2
chr11:79639038-79644040	0.0413333	uc007kkv.1
chr11:100962818-100964652	0.0416185	uc007lmr.2
chr11:106031905-106032598	0.0416185	uc007lxy.1
chr11:102304651-102306794	0.043299	uc007lri.2
chr11:55414175-55417071	0.0542222	uc007izh.3
chr11:106584134-106584511	0.0542222	uc007lzd.1
chr11:107334712-107336142	0.0652174	uc007mak.1
chr11:8572583-8574606	0.0758442	uc007hzk.1
chr11:69469322-69471657	0.0758442	uc007jqe.1
chr11:69699274-69702395	0.0758442	uc007jrg.2
chr11:84912913-84914617	0.0758442	uc007kre.1
chr11:98067674-98068854	0.0758442	uc007lfl.1
chr11:98749904-98751888	0.0758442	uc007lhg.1
chr11:100392828-100395404	0.0758442	uc007lkz.2
chr11:6366389-6368499	0.0866667	uc007hym.1
chr11:20445237-20446472	0.0866667	uc007idc.1
chr11:94139438-94142156	0.0866667	uc007kye.1
chr11:116763702-116764614	0.0866667	uc007mmd.1
chr11:11451548-11458308	0.0982987	uc007iae.2
chr11:79096342-79098647	0.0982987	uc007kkf.1
chr11:88895735-88896093	0.0982987	uc029rnj.1
chr11:106704872-106706846	0.0982987	uc007lze.2
chr11:4822147-4824358	0.113831	uc007hvj.1
chr11:8561762-8564873	0.113831	uc007hzj.1
chr11:19965059-19966785	0.113831	uc007icq.1
chr11:69084459-69086182	0.113831	uc007jpe.1
chr11:75744130-75748689	0.113831	uc007ket.2
chr11:76529526-76531593	0.113831	uc007kfs.2
chr11:94932905-94934305	0.113831	uc007kzn.1
chr11:107349404-107351154	0.113831	uc007mak.1
chr11:114728045-114730964	0.113831	uc007mfo.1
chr11:115209334-115210431	0.113831	uc007mgt.2
chr11:19962632-19963898	0.122208	uc007icq.1
chr11:24085369-24087060	0.122208	uc007ifw.2
chr11:37977345-37980979	0.122208	uc056ykl.1
chr11:53292285-53295567	0.122208	uc007ivs.1
chr11:60864799-60866624	0.122208	uc007jgs.2
chr11:61362303-61364516	0.122208	uc007jhh.2
chr11:64968446-64973132	0.122208	uc007jks.2
chr11:66773609-66779752	0.122208	uc007jln.1
chr11:69692929-69694764	0.122208	uc007jrg.2
chr11:92949317-92953759	0.122208	uc007kxg.1
chr11:107413980-107416040	0.122208	uc007maq.1
chr11:121519253-121521144	0.122208	uc007mvz.2
chr11:4240230-4242213	0.128764	uc007hus.2
chr11:8630713-8632938	0.128764	uc007hzk.1
chr11:34323014-34324421	0.128764	uc011xsz.1
chr11:54935464-54937127	0.128764	uc007iyq.3
chr11:55483877-55485973	0.128764	uc011xvb.1
chr11:69766963-69768402	0.128764	uc007jrm.2
chr11:87684486-87686747	0.128764	uc007kuh.2
chr11:94315872-94319352	0.128764	uc007kyh.1
chr11:97039319-97040742	0.128764	uc007ldl.1
chr11:114673352-114674900	0.128764	uc007mfm.1
chr11:115176849-115178162	0.128764	uc007mgq.1
chr11:22831496-22833061	0.144259	uc033fub.1
chr11:42456771-42461062	0.144259	uc007imj.1
chr11:69915567-69918112	0.144259	uc007jsp.1
chr11:78430334-78431742	0.144259	uc007kjf.1
chr11:92197412-92206938	0.144259	uc007kxf.1
chr11:94590585-94592183	0.144259	uc007kzc.1
chr11:96774590-96776233	0.144259	uc007lci.2
chr11:110602765-110605500	0.144259	uc007mdt.1
chr11:113219644-113219920	0.144259	uc007mej.1
chr11:18747270-18749019	0.162247	uc007icj.1
chr11:32632194-32634906	0.162247	uc007ijv.2
chr11:35418362-35419619	0.162247	uc007ile.1
chr11:54971726-54973742	0.162247	uc007iyl.3
chr11:56204341-56204683	0.162247	uc007izq.1
chr11:66170716-66176049	0.162247	uc007jlg.1
chr11:67656667-67658256	0.162247	uc007jmx.2
chr11:70246490-70248052	0.162247	uc007jui.2
chr11:79306215-79307516	0.162247	uc007kkk.1
chr11:98137412-98138404	0.162247	uc007lfm.1
chr11:102338078-102340140	0.162247	uc007lrl.2
chr11:107451255-107452438	0.162247	uc007mal.1
chr11:109288534-109288776	0.162247	uc007mbx.1
chr11:11611383-11611913	0.175449	uc007iah.2
chr11:16502616-16504417	0.175449	uc007ibl.2
chr11:17517970-17518349	0.175449	uc007ice.1
chr11:32236824-32239424	0.175449	uc007ijd.2
chr11:49708520-49711283	0.175449	uc007irb.3
chr11:59003906-59006041	0.175449	uc011xvk.1
chr11:72926266-72928485	0.175449	uc007jzn.2
chr11:73143761-73146036	0.175449	uc007jzz.2
chr11:79627820-79630182	0.175449	uc007kkv.1
chr11:88944953-88946773	0.175449	uc007kvx.2
chr11:90748372-90751743	0.175449	uc007kxd.1
chr11:95402446-95404033	0.175449	uc007laj.1
chr11:97246705-97248955	0.175449	uc007ldv.2
chr11:98469937-98470800	0.175449	uc007lgl.1
chr11:98715794-98716812	0.175449	uc011yeg.1
chr11:102222144-102223788	0.175449	uc033gai.1
chr11:107383915-107385775	0.175449	uc007maq.1
chr11:107525164-107527623	0.175449	uc007mas.1
chr11:111510014-111510287	0.175449	uc033gba.1
chr11:114194074-114195173	0.175449	uc007mfi.1
chr11:118090969-118091597	0.175449	uc007mop.1
chr11:119128705-119129870	0.175449	uc007mpy.1
chr11:119211190-119212207	0.175449	uc007mqa.2
chr11:121392928-121396367	0.175449	uc007mvu.2
chr11:3144239-3146285	0.190505	uc007hrw.1
chr11:18198454-18199179	0.190505	uc056yjw.1
chr11:33541440-33543412	0.190505	uc007ikh.2
chr11:40360071-40364309	0.190505	uc007ilp.2
chr11:53510338-53514636	0.190505	uc007iwh.2
chr11:55021913-55023522	0.190505	uc007iyr.2
chr11:55804065-55806080	0.190505	uc007izn.2
chr11:59622408-59625490	0.190505	uc007jel.1
chr11:61477223-61477980	0.190505	uc007jhm.1
chr11:62488540-62490070	0.190505	uc007jje.1
chr11:69364624-69365865	0.190505	uc029rmi.2
chr11:69960464-69962449	0.190505	uc011xxl.1
chr11:78544269-78546350	0.190505	uc007kjv.1
chr11:96803312-96805870	0.190505	uc007lcn.2
chr11:98029375-98031300	0.190505	uc007lfj.2
chr11:100265568-100266130	0.190505	uc007lkt.1
chr11:100562444-100563715	0.190505	uc007llo.2
chr11:100611680-100613396	0.190505	uc007lls.1
chr11:102061727-102062804	0.190505	uc007lqk.2
chr11:103042155-103043462	0.190505	uc007ltd.1
chr11:117086514-117088199	0.190505	uc007mmy.1
chr11:117983394-117984982	0.190505	uc007moj.1
chr11:4457586-4459343	0.200241	uc011xqw.1
chr11:8620725-8622786	0.200241	uc007hzk.1
chr11:22007167-22007953	0.200241	uc007idy.1
chr11:32137928-32138854	0.200241	uc056ykj.1
chr11:32341010-32342917	0.200241	uc007ijo.1
chr11:39110085-39113711	0.200241	uc007ilo.1
chr11:48443000-48445944	0.200241	uc007ipa.1
chr11:48795735-48797741	0.200241	uc007ipa.1
chr11:48803273-48806554	0.200241	uc011xtw.2
chr11:52260923-52262549	0.200241	uc007ivl.1
chr11:52299273-52300356	0.200241	uc007ivk.1
chr11:52341545-52342994	0.200241	uc007ivm.1
chr11:55322734-55324686	0.200241	uc007izf.1
chr11:56609676-56612488	0.200241	uc007izr.3
chr11:58969607-58970876	0.200241	uc007jcv.1
chr11:59182773-59184624	0.200241	uc007jdf.2
chr11:60834908-60837551	0.200241	uc007jgq.2
chr11:62326773-62329157	0.200241	uc056ylf.1
chr11:62460602-62462231	0.200241	uc007jje.1
chr11:70179349-70180345	0.200241	uc007jtw.1
chr11:72369739-72371231	0.200241	uc033fxt.1
chr11:75801642-75803998	0.200241	uc007kev.1
chr11:77805172-77807323	0.200241	uc007khh.2
chr11:78145231-78147043	0.200241	uc007kif.2
chr11:83064661-83067237	0.200241	uc007kog.1
chr11:88936185-88936627	0.200241	uc007kvx.2
chr11:94577364-94579216	0.200241	uc007kzd.1
chr11:94620523-94623079	0.200241	uc007kze.1
chr11:97141691-97143146	0.200241	uc033fzp.1
chr11:101575729-101577256	0.200241	uc007lpl.1
chr11:103390368-103392683	0.200241	uc007lug.1
chr11:104657953-104658762	0.200241	uc007lwx.2
chr11:105073085-105076588	0.200241	uc007lwy.1
chr11:107991851-107992831	0.200241	uc007mbf.1
chr11:109440610-109442016	0.200241	uc007mck.2
chr11:109595525-109596191	0.200241	uc007mcq.1
chr11:113722331-113723176	0.200241	uc033gbe.1
chr11:113903025-113903743	0.200241	uc007mfd.1
chr11:114637079-114637271	0.200241	uc007mfk.1
chr11:115292430-115293569	0.200241	uc007mgz.2
chr11:115441235-115441909	0.200241	uc007mho.1
chr11:115628838-115629778	0.200241	uc007mig.2
chr11:117386547-117387582	0.200241	uc007mng.2
chr12:109522684-109533721	0	uc007pap.2
chr12:109538850-109544398	0	uc029rxy.2
chr12:19243479-19244751	0	uc007ndc.1
chr12:20699249-20699897	0.0191781	uc007nde.2
chr12:86483840-86488150	0.0266667	uc007ohw.2
chr12:19246565-19247385	0.0385185	uc007ndc.1
chr12:19882467-19883142	0.0416185	uc029rrg.2
chr12:114241378-114251005	0.043299	uc007pgy.1
chr12:24084278-24084702	0.064257	uc007neh.1
chr12:58946217-58948013	0.0711111	uc007npw.1
chr12:19940189-19944247	0.0758442	uc029rrg.2
chr12:20806411-20813286	0.0866667	uc007nde.2
chr12:81683981-81686329	0.0866667	uc007ocm.1
chr12:86878438-86881076	0.0866667	uc007oia.2
chr12:112821340-112824178	0.0866667	uc033gfv.1
chr12:17192723-17194194	0.0982987	uc007ncn.2
chr12:72714323-72717329	0.0982987	uc007nvt.2
chr12:91456344-91457027	0.0982987	uc007okp.2
chr12:17873435-17874348	0.113831	uc007ncz.1
chr12:20844229-20845620	0.113831	uc007nde.2
chr12:117746542-117749523	0.113831	uc029ryp.1
chr12:24704400-24706244	0.122208	uc007ner.2
chr12:83207599-83209399	0.128764	uc029rua.1
chr12:93433730-93443640	0.128764	uc056yrw.1
chr12:3357475-3357901	0.144259	uc007mwm.1
chr12:43793732-43800544	0.144259	uc029rsf.1
chr12:45295462-45296900	0.144259	uc007nmc.1
chr12:84483159-84484367	0.144259	uc007ofl.1
chr12:86328678-86330194	0.144259	uc007oht.2
chr12:3335529-3336265	0.162247	uc007mwl.2
chr12:22772957-22773525	0.162247	uc007nef.2
chr12:23605222-23605822	0.162247	uc029rrj.1
chr12:55933257-55934322	0.162247	uc007npb.1
chr12:76016074-76017380	0.162247	uc007nxr.1
chr12:81008776-81011199	0.162247	uc007obt.2
chr12:85496618-85498320	0.162247	uc007oha.2
chr12:96486216-96490905	0.162247	uc007ole.2
chr12:101104989-101106396	0.162247	uc007oti.2
chr12:102695917-102697032	0.162247	uc007ouj.1
chr12:111704589-111705816	0.162247	uc033gfl.1
chr12:5119627-5120482	0.175449	uc056ypn.1
chr12:8893047-8893633	0.175449	uc007nae.2
chr12:12683626-12684988	0.175449	uc007nbf.2
chr12:25262790-25265198	0.175449	uc029rrm.1
chr12:28629427-28631772	0.175449	uc007nfs.2
chr12:31293449-31294890	0.175449	uc007nhf.1
chr12:31630738-31631755	0.175449	uc007nhp.1
chr12:63966795-63972802	0.175449	uc011yme.1
chr12:69758916-69760278	0.175449	uc029rtg.1
chr12:71577160-71577950	0.175449	uc007nuv.1
chr12:80124446-80126857	0.175449	uc007oam.1
chr12:95004345-95007999	0.175449	uc007olc.2
chr12:101598029-101604710	0.175449	uc007otm.2
chr12:108299456-108302109	0.175449	uc007ozn.1
chr12:11691472-11695334	0.190505	uc011yki.1
chr12:23304219-23304736	0.190505	uc011yky.1
chr12:27335565-27336832	0.190505	uc007nfn.2
chr12:32825502-32827548	0.190505	uc029rrt.1
chr12:33035132-33036166	0.190505	uc007nik.1
chr12:55450092-55450882	0.190505	uc007nor.2
chr12:76816853-76818676	0.190505	uc007nyt.2
chr12:88730134-88734808	0.190505	uc007ojy.1
chr12:108494593-108496013	0.190505	uc007ozt.1
chr12:113490342-113492587	0.190505	uc007pgv.1
chr12:114389173-114396740	0.190505	uc007pgz.1
chr12:4523070-4524281	0.200241	uc007mxs.2
chr12:4851123-4851908	0.200241	uc033gck.1
chr12:4878312-4879517	0.200241	uc007myo.2
chr12:22146286-22146874	0.200241	uc011ykv.1
chr12:24676393-24676796	0.200241	uc007nep.1
chr12:32988941-32990331	0.200241	uc007nii.2
chr12:49381059-49382229	0.200241	uc011ylr.1
chr12:50248796-50250573	0.200241	uc056yqg.1
chr12:54224890-54226836	0.200241	uc033gdo.1
chr12:70113565-70115229	0.200241	uc007ntg.2
chr12:72052851-72054311	0.200241	uc007nvc.1
chr12:86803956-86805978	0.200241	uc011ypk.1
chr12:95056484-95058962	0.200241	uc007olc.2
chr12:95285945-95291019	0.200241	uc007olc.2
chr12:102600849-102602245	0.200241	uc007oui.1
chr12:102731800-102733245	0.200241	uc033gez.1
chr12:105039224-105040327	0.200241	uc007oxu.1
chr12:107046938-107047682	0.200241	uc007ozf.2
chr12:108223686-108224466	0.200241	uc011yrr.1
chr12:109499686-109501223	0.200241	uc007pap.2
chr12:110858909-110860276	0.200241	uc007pca.2
chr12:114545813-114550218	0.200241	uc011yvm.2
chr12:115592291-115597644	0.200241	uc029rym.1
chr13:20674320-20675543	0	uc007pps.2
chr13:120032213-120033208	0.0212121	uc029sds.2
chr13:120028150-120029057	0.0191781	uc029sdr.1
chr13:33373723-33374434	0.0240964	uc007qag.1
chr13:120031087-120031942	0.0236559	uc029sds.2
chr13:46750978-46752691	0.0385185	uc007qhk.1
chr13:37843739-37846182	0.0416185	uc007qcz.1
chr13:40625905-40626621	0.043299	uc007qed.3
chr13:68042359-68045192	0.043299	uc007rbw.1
chr13:44760444-44762990	0.0542222	uc007qgt.2
chr13:100233932-100234488	0.064257	uc011zdr.1
chr13:50963465-50965383	0.0652174	uc007qlw.1
chr13:82694314-82697932	0.0652174	uc056yul.1
chr13:38103633-38105431	0.0758442	uc007qdk.2
chr13:44815334-44818883	0.0758442	uc007qgv.1
chr13:100665379-100666837	0.0758442	uc007rrj.2
chr13:48961320-48965117	0.0866667	uc007qio.1
chr13:55202809-55204778	0.0866667	uc007qqd.1
chr13:6674360-6675459	0.0982987	uc007pjz.2
chr13:97317314-97320162	0.0982987	uc007roe.1
chr13:97848860-97849432	0.0982987	uc007roj.1
chr13:43908139-43909737	0.113831	uc007qgm.1
chr13:55359592-55361128	0.113831	uc007qqo.1
chr13:95517964-95519517	0.113831	uc011zda.2
chr13:119492065-119495328	0.113831	uc033gnh.1
chr13:30946992-30948138	0.122208	uc007pzf.2
chr13:43184060-43185775	0.122208	uc007qfu.2
chr13:44784887-44787486	0.122208	uc007qgv.1
chr13:54256763-54258663	0.122208	uc007qob.1
chr13:85933593-85935802	0.122208	uc007riy.1
chr13:98025966-98027572	0.122208	uc007rok.1
chr13:18840431-18842977	0.128764	uc007pol.2
chr13:26440939-26441388	0.128764	uc029rzk.1
chr13:54679828-54681385	0.128764	uc007qot.2
chr13:55494399-55496043	0.128764	uc007qrc.2
chr13:97141781-97143878	0.128764	uc007rnw.1
chr13:22121603-22122185	0.144259	uc007psg.1
chr13:44350961-44351488	0.144259	uc007qgq.1
chr13:45985747-45986927	0.144259	uc011yyv.2
chr13:53191805-53193392	0.144259	uc007qnj.1
chr13:63542669-63544588	0.144259	uc007qxw.1
chr13:66712644-66714525	0.144259	uc007qzs.1
chr13:86326708-86327943	0.144259	uc007riy.1
chr13:114048051-114050145	0.144259	uc029sdh.1
chr13:118490603-118495922	0.144259	uc007rys.2
chr13:120035353-120035969	0.144259	uc029sds.2
chr13:4983555-4984101	0.162247	uc007pjs.1
chr13:37546350-37548876	0.162247	uc007qcu.1
chr13:40862088-40864470	0.162247	uc007qel.2
chr13:59723951-59724928	0.162247	uc007qvb.1
chr13:63525044-63526207	0.162247	uc007qxu.1
chr13:102874619-102875923	0.162247	uc007rsa.1
chr13:113876915-113878377	0.162247	uc007rxj.1
chr13:118657836-118658597	0.162247	uc007ryu.2
chr13:34921543-34924078	0.175449	uc007qbt.2
chr13:35796888-35798357	0.175449	uc007qcg.2
chr13:37832065-37833885	0.175449	uc007qcz.1
chr13:40919875-40921692	0.175449	uc007qen.1
chr13:44777092-44781049	0.175449	uc007qgt.2
chr13:51730601-51732132	0.175449	uc007qmn.2
chr13:51963957-51965472	0.175449	uc007qmq.2
chr13:53096536-53097675	0.175449	uc007qni.1
chr13:57369472-57371703	0.175449	uc007qtb.2
chr13:66586661-66587172	0.175449	uc007qzr.1
chr13:69834387-69837677	0.175449	uc007rcq.1
chr13:96373423-96374770	0.175449	uc007rmv.2
chr13:103094470-103095881	0.175449	uc007rsb.2
chr13:106030877-106037934	0.175449	uc029sda.1
chr13:114271079-114272535	0.175449	uc056yvk.1
chr13:120029126-120029573	0.175449	uc029sdr.1
chr13:6635428-6636998	0.190505	uc007pjz.2
chr13:42796505-42798509	0.190505	uc007qfr.1
chr13:43316685-43317603	0.190505	uc007qfx.1
chr13:43537762-43539485	0.190505	uc007qgf.2
chr13:53183097-53185075	0.190505	uc007qnj.1
chr13:53470100-53471782	0.190505	uc007qnw.1
chr13:55606383-55608118	0.190505	uc007qrt.1
chr13:60961729-60964689	0.190505	uc007qvz.1
chr13:62092792-62093266	0.190505	uc007qws.1
chr13:64928120-64928756	0.190505	uc007qza.2
chr13:66267043-66267688	0.190505	uc007qzn.1
chr13:68112986-68114576	0.190505	uc033gmj.1
chr13:81640957-81642718	0.190505	uc007rhn.1
chr13:83379978-83385773	0.190505	uc007rie.2
chr13:86349367-86349722	0.190505	uc007riy.1
chr13:94062354-94063191	0.190505	uc007rlp.1
chr13:100593828-100594214	0.190505	uc007rra.2
chr13:101784859-101785924	0.190505	uc007rrt.3
chr13:112265077-112267168	0.190505	uc011zen.1
chr13:112466575-112467874	0.190505	uc007rwf.2
chr13:17858223-17859712	0.200241	uc007poc.2
chr13:23513363-23515028	0.200241	uc033gkr.1
chr13:38962280-38966414	0.200241	uc011yyn.1
chr13:43267388-43270059	0.200241	uc007qfx.1
chr13:44801229-44803356	0.200241	uc007qgv.1
chr13:44829069-44831674	0.200241	uc007qgv.1
chr13:50957635-50958401	0.200241	uc007qlw.1
chr13:53504819-53504916	0.200241	uc007qnw.1
chr13:54794072-54794882	0.200241	uc007qpm.2
chr13:54843419-54845008	0.200241	uc007qpm.2
chr13:55703967-55706021	0.200241	uc033gmb.1
chr13:58947253-58948211	0.200241	uc007quk.1
chr13:79246792-79248412	0.200241	uc029sci.1
chr13:93657787-93658721	0.200241	uc007rlk.1
chr13:96031065-96032200	0.200241	uc007rms.2
chr13:96700464-96701598	0.200241	uc007rnm.3
chr13:102870963-102872665	0.200241	uc007rsa.1
chr13:110647481-110651675	0.200241	uc007rvt.1
chr13:113868652-113869860	0.200241	uc007rxj.1
chr14:68475856-68477228	0	uc007ulq.1
chr14:120295761-120298160	0.00416667	uc007uzu.1
chr14:70332551-70337351	0.0191781	uc007uns.1
chr14:92089819-92090106	0.025	uc029smk.1
chr14:7806189-7807132	0.0266667	uc007sej.1
chr14:55886036-55887482	0.0416185	uc007ubb.1
chr14:87914316-87914963	0.0416185	uc029smf.1
chr14:34880131-34881923	0.043299	uc011ziy.1
chr14:47855574-47858293	0.0542222	uc029siu.1
chr14:56877304-56878985	0.0542222	uc007ucr.1
chr14:11962054-11964289	0.0711111	uc007sfn.2
chr14:63709848-63714362	0.0711111	uc011znj.1
chr14:74124501-74125074	0.0758442	uc007uqb.1
chr14:93871365-93876093	0.0866667	uc007uum.2
chr14:97596345-97600655	0.0866667	uc007uur.2
chr14:122471458-122472020	0.0866667	uc007vbc.1
chr14:25674994-25675460	0.0982987	uc007srr.1
chr14:43811393-43812387	0.0982987	uc033gpk.1
chr14:39283138-39283683	0.122208	uc007tcb.1
chr14:54664918-54667753	0.122208	uc011zld.1
chr14:69773712-69775390	0.122208	uc007umu.2
chr14:21510672-21513031	0.128764	uc056yvv.1
chr14:33330699-33332693	0.128764	uc007szo.2
chr14:102176727-102182411	0.128764	uc056yxs.1
chr14:11561412-11562568	0.144259	uc007sfl.1
chr14:16110948-16111494	0.144259	uc007sgw.1
chr14:54865674-54868339	0.144259	uc007txd.2
chr14:77016171-77017915	0.144259	uc007urq.1
chr14:96668716-96674395	0.144259	uc007uuq.1
chr14:115610917-115616751	0.144259	uc029smz.1
chr14:118175343-118175626	0.144259	uc007uys.1
chr14:7855130-7856569	0.162247	uc007sej.1
chr14:28189081-28189509	0.162247	uc007suf.1
chr14:33951335-33953116	0.162247	uc007tad.1
chr14:40547774-40548152	0.162247	uc007tcd.1
chr14:54678083-54679413	0.162247	uc056ywt.1
chr14:55088136-55089393	0.162247	uc007txz.1
chr14:65182825-65183198	0.162247	uc007uiz.1
chr14:79515236-79516718	0.162247	uc007utc.2
chr14:103679646-103681145	0.162247	uc007uwu.2
chr14:118673307-118674536	0.162247	uc011zpz.1
chr14:26487456-26488957	0.175449	uc007ssq.1
chr14:34373791-34374853	0.175449	uc007tau.2
chr14:53473695-53475334	0.175449	uc029sjw.2
chr14:54223721-54225218	0.175449	uc007tvl.1
chr14:65071072-65071923	0.175449	uc007uix.2
chr14:81797560-81798132	0.175449	uc007utm.1
chr14:85197104-85197846	0.175449	uc007uts.2
chr14:99367072-99368086	0.175449	uc007uvf.1
chr14:19925070-19926755	0.190505	uc033gok.1
chr14:19984926-19986583	0.190505	uc007siw.1
chr14:23121701-23122053	0.190505	uc007smb.1
chr14:24495613-24499143	0.190505	uc007sra.1
chr14:31900809-31902182	0.190505	uc007sya.1
chr14:37628926-37635605	0.190505	uc007tby.3
chr14:52067350-52069537	0.190505	uc011zkj.1
chr14:63049980-63051114	0.190505	uc007uhe.1
chr14:67989364-67991170	0.190505	uc056yxj.1
chr14:68066311-68068185	0.190505	uc007uln.1
chr14:78747257-78748714	0.190505	uc007uso.1
chr14:103776863-103778395	0.190505	uc007uwv.1
chr14:107214789-107220000	0.190505	uc029smw.1
chr14:116641219-116642074	0.190505	uc007uyj.2
chr14:7971499-7972283	0.200241	uc007sem.1
chr14:21551080-21553054	0.200241	uc056yvv.1
chr14:25587342-25589235	0.200241	uc007srp.1
chr14:37096106-37097660	0.200241	uc007tbu.1
chr14:47302421-47303570	0.200241	uc007thy.1
chr14:52078330-52082083	0.200241	uc011zkj.1
chr14:54928554-54930376	0.200241	uc007txm.2
chr14:60984504-60986311	0.200241	uc007ufk.1
chr14:62464770-62465494	0.200241	uc007ugm.2
chr14:67923741-67926240	0.200241	uc007ull.1
chr14:68754375-68755008	0.200241	uc007ult.2
chr14:68812819-68814755	0.200241	uc007ult.2
chr14:76077892-76079526	0.200241	uc007urd.1
chr14:88374375-88374674	0.200241	uc007uuh.2
chr14:96093966-96098108	0.200241	uc033gsi.1
chr14:107009370-107014159	0.200241	uc029smw.1
chr14:122362519-122363746	0.200241	uc007vaz.2
chr15:72808920-72811003	0	uc007wbo.1
chr15:12631339-12632259	0.025	uc029snx.1
chr15:59145685-59147243	0.0385185	uc007vty.2
chr15:79946997-79949711	0.0416185	uc007wuv.1
[truncated: 488 more rows]
