# Supplementary material for: Two approaches reveal a new paradigm of ‘switchable or genetics-influenced allele-specific DNA methylation’ with potential in human disease
Source: Cell Discov. 2017 Nov 14;3:17038–. doi: 10.1038/celldisc.2017.38 (PMC5787696; doi:10.1038/celldisc.2017.38)
Supplement: Supplementary Table S4 [file celldisc201738-s5.xls]

Overlap Results

Collection(s):	CGP
# overlaps shown:	100
# genesets in collections:	3400
# genes in comparison (n):	1514
# genes in universe (N):	45956

Gene Set Name	# Genes in Gene Set (K)	Description	# Genes in Overlap (k)	k/K	p-value	FDR q-value
BENPORATH_ES_WITH_H3K27ME3	1118	Set 'H3K27 bound': genes posessing the trimethylated H3K27 (H3K27me3) mark in their promoters in human embryonic stem cells, as identified by ChIP on chip.	177	0.1583	4.09E-69	1.39E-65
BENPORATH_EED_TARGETS	1062	Set 'Eed targets': genes identified by ChIP on chip as targets of the Polycomb protein EED [GeneID=8726] in human embryonic stem cells.	154	0.1450	7.86E-55	1.34E-51
BENPORATH_SUZ12_TARGETS	1038	Set 'Suz12 targets': genes identified by ChIP on chip as targets of the Polycomb protein SUZ12 [GeneID=23512] in human embryonic stem cells.	147	0.1416	5.13E-51	5.81E-48
MEISSNER_BRAIN_HCP_WITH_H3K4ME3_AND_H3K27ME3	1069	Genes with high-CpG-density promoters (HCP) bearing histone H3 dimethylation at K4 (H3K4me2) and trimethylation at K27 (H3K27me3) in brain.	149	0.1394	7.89E-51	6.71E-48
MIKKELSEN_MEF_HCP_WITH_H3K27ME3	590	Genes with high-CpG-density promoters (HCP) bearing histone H3 trimethylation mark at K27 (H3K27me3) in MEF cells (embryonic fibroblast).	109	0.1847	3.39E-49	2.3E-46
BENPORATH_PRC2_TARGETS	652	Set 'PRC2 targets': Polycomb Repression Complex 2 (PRC) targets; identified by ChIP on chip on human embryonic stem cells as genes that: posess the trimethylated H3K27 mark in their promoters and are bound by SUZ12 [GeneID=23512] and EED [GeneID=8726] Polycomb proteins.	107	0.1641	3.01E-43	1.71E-40
DODD_NASOPHARYNGEAL_CARCINOMA_UP	1821	Genes up-regulated in nasopharyngeal carcinoma (NPC) compared to the normal tissue.	176	0.0967	9.11E-38	4.43E-35
YOSHIMURA_MAPK8_TARGETS_UP	1305	Genes up-regulated in vascular smooth muscle cells (VSMC) by MAPK8 (JNK1) [GeneID=5599].	144	0.1103	3.7E-37	1.57E-34
MEISSNER_NPC_HCP_WITH_H3K4ME2_AND_H3K27ME3	349	Genes with high-CpG-density promoters (HCP) bearing histone H3 dimethylation mark at K4 (H3K4me2) and trimethylation mark at K27 (H3K27me3) in neural precursor cells (NPC).	71	0.2034	3.44E-35	1.3E-32
MIKKELSEN_NPC_HCP_WITH_H3K27ME3	341	Genes with high-CpG-density promoters (HCP) bearing histone H3 trimethylation mark at K27 (H3K27me3) in neural progenitor cells (NPC).	70	0.2053	5.66E-35	1.92E-32
MIKKELSEN_MCV6_HCP_WITH_H3K27ME3	435	Genes with high-CpG-density promoters (HCP) bearing the tri-methylation mark at H3K27 (H3K27me3) in MCV6 cells (embryonic fibroblasts trapped in a differentiated state).	78	0.1793	1.63E-34	5.04E-32
BLALOCK_ALZHEIMERS_DISEASE_UP	1691	Genes up-regulated in brain from patients with Alzheimer's disease.	154	0.0911	3.67E-30	1.04E-27
PEREZ_TP53_TARGETS	1174	Genes up-regulated in the HMEC cells (primary mammary epithelium) upon expression of TP53 [GeneID=7157] off adenoviral vector.	121	0.1031	1.51E-28	3.95E-26
MARTENS_TRETINOIN_RESPONSE_UP	857	Genes up-regulated in NB4 cells (acute promyelocytic leukemia, APL) in response to tretinoin [PubChem=444795]; based on Chip-seq data.	100	0.1167	6.69E-28	1.62E-25
ACEVEDO_METHYLATED_IN_LIVER_CANCER_DN	940	Genes whose DNA is hyper-methylated in hepatocellular carcinoma (HCC) compared to normal liver.	101	0.1074	2.37E-25	5.37E-23
BRUINS_UVC_RESPONSE_VIA_TP53_GROUP_A	898	Category A genes: p53-dependent genes whose expression in the absence of S389 phosphorylation is similar to loss of TP53 [GeneID=7157] in MEF (embryonic fibroblast) cells in response to UV-C irradiation.	98	0.1091	3.9E-25	8.28E-23
GOBERT_OLIGODENDROCYTE_DIFFERENTIATION_DN	1080	Genes down-regulated during differentiation of Oli-Neu cells (oligodendroglial precursor) in response to PD174265 [PubChem=4709].	108	0.1000	1.64E-24	3.29E-22
WONG_ADULT_TISSUE_STEM_MODULE	721	The 'adult tissue stem' module: genes coordinately up-regulated in a compendium of adult tissue stem cells.	85	0.1179	3.57E-24	6.74E-22
ZWANG_TRANSIENTLY_UP_BY_2ND_EGF_PULSE_ONLY	1725	Genes transiently induced only by the second pulse of EGF [GeneID =1950] in 184A1 cells (mammary epithelium).	143	0.0829	5.17E-24	9.26E-22
BRIDEAU_IMPRINTED_GENES	63	List of genomically imprinted genes.	27	0.4286	1.19E-23	2.03E-21
DACOSTA_UV_RESPONSE_VIA_ERCC3_DN	855	Genes down-regulated in fibroblasts expressing mutant forms of ERCC3 [GeneID=2071] after UV irradiation.	91	0.1064	1.17E-22	1.89E-20
SCHAEFFER_PROSTATE_DEVELOPMENT_48HR_DN	428	Genes down-regulated in the urogenital sinus (UGS) of day E16 females exposed to the androgen dihydrotestosterone [PubChem=10635] for 48 h.	62	0.1449	1.46E-22	2.26E-20
MEISSNER_BRAIN_HCP_WITH_H3K27ME3	269	Genes with high-CpG-density promoters (HCP) bearing the H3K27 tri-methylation (H3K27me3) mark in brain.	49	0.1822	1.79E-22	2.65E-20
MEISSNER_NPC_HCP_WITH_H3K4ME2	491	Genes with high-CpG-density promoters (HCP) bearing histone H3 dimethylation mark at K4 (H3K4me2) in neural precursor cells (NPC).	65	0.1324	1.94E-21	2.75E-19
MIKKELSEN_MEF_HCP_WITH_H3_UNMETHYLATED	228	Genes with high-CpG-density promoters (HCP) with unmethylated histone H3 in MEF cells (embryonic fibroblast).	44	0.1930	2.35E-21	3.19E-19
LIM_MAMMARY_STEM_CELL_UP	489	Genes consistently up-regulated in mammary stem cells both in mouse and human species.	64	0.1309	7.25E-21	9.48E-19
CHEN_METABOLIC_SYNDROM_NETWORK	1210	Genes forming the macrophage-enriched metabolic network (MEMN) claimed to have a causal relationship with the metabolic syndrom traits.	108	0.0893	1.09E-20	1.37E-18
MIKKELSEN_IPS_WITH_HCP_H3K27ME3	102	Genes with high-CpG-density promoters (HCP) bearing the tri-methylation mark at H3K27 (H3K27me3) in MCV8.1 (induced pluripotent cells, iPS).	30	0.2941	1.55E-20	1.89E-18
KOINUMA_TARGETS_OF_SMAD2_OR_SMAD3	824	Genes with promoters occupied by SMAD2 or SMAD3 [GeneID=4087, 4088] in HaCaT cells (keratinocyte) according to a ChIP-chip analysis.	85	0.1032	2.28E-20	2.67E-18
GOZGIT_ESR1_TARGETS_DN	781	Genes down-regulated in TMX2-28 cells (breast cancer) which do not express ESR1 [GeneID=2099]) compared to the parental MCF7 cells which do.	81	0.1037	1.31E-19	1.49E-17
LEE_BMP2_TARGETS_UP	745	Genes up-regulated in uterus upon knockout of BMP2 [GeneID=650].	76	0.1020	4.56E-18	5E-16
SMID_BREAST_CANCER_BASAL_UP	648	Genes up-regulated in basal subtype of breast cancer samles.	70	0.1080	4.71E-18	5E-16
MILI_PSEUDOPODIA_HAPTOTAXIS_DN	668	Transcripts depleted from pseudopodia of NIH/3T3 cells (fibroblast) in response to haptotactic migratory stimulus by fibronectin, FN1 [GeneID=2335].	71	0.1063	6.51E-18	6.7E-16
ONDER_CDH1_TARGETS_2_DN	464	Genes down-regulated in HMLE cells (immortalized nontransformed mammary epithelium) after E-cadhedrin (CDH1) [GeneID=999] knockdown by RNAi.	57	0.1228	1.89E-17	1.89E-15
PILON_KLF1_TARGETS_DN	1972	Genes down-regulated in erythroid progenitor cells from fetal livers of E13.5 embryos with KLF1 [GeneID=10661] knockout compared to those from the wild type embryos.	139	0.0705	3.49E-17	3.39E-15
BYSTRYKH_HEMATOPOIESIS_STEM_CELL_QTL_TRANS	882	Transcripts in hematopoietic stem cells (HSC) which are trans-regulated (i.e., modulated by a QTL (quantitative trait locus) not in a close proximity to the gene).	82	0.0930	5.36E-17	5.07E-15
RODRIGUES_THYROID_CARCINOMA_POORLY_DIFFERENTIATED_DN	805	Genes down-regulated in poorly differentiated thyroid carcinoma (PDTC) compared to normal thyroid tissue.	77	0.0957	1.03E-16	9.43E-15
CHICAS_RB1_TARGETS_CONFLUENT	567	Genes up-regulated in confluent IMR90 cells (fibroblast) after knockdown of RB1 [GeneID=5925] by RNAi.	62	0.1093	2.15E-16	1.88E-14
DUTERTRE_ESTRADIOL_RESPONSE_24HR_DN	505	Genes down-regulated in MCF7 cells (breast cancer) at 24 h of estradiol [PubChem=5757] treatment.	58	0.1149	2.2E-16	1.88E-14
MEISSNER_NPC_HCP_WITH_H3_UNMETHYLATED	536	Genes with high-CpG-density promoters (HCP) that have no histone H3 methylation marks in neural precursor cells (NPC).	60	0.1119	2.22E-16	1.88E-14
IVANOVA_HEMATOPOIESIS_STEM_CELL_AND_PROGENITOR	681	Genes in the expression cluster 'HSC and Progenitors Shared': up-regulated in hematopoietic stem cells (HSC) and progenitors from adult bone marrow and fetal liver.	69	0.1013	2.26E-16	1.88E-14
SWEET_LUNG_CANCER_KRAS_DN	435	Genes down-regulated in the Kras2LA mouse lung cancer model with mutated KRAS [GeneID=3845].	53	0.1218	3.6E-16	2.91E-14
FOSTER_TOLERANT_MACROPHAGE_DN	409	Class NT (non-tolerizeable) genes: induced during the first LPS stimulation and induced at equal or greater degree in tolerant macrophages.	51	0.1247	5E-16	3.96E-14
JOHNSTONE_PARVB_TARGETS_3_UP	430	Genes up-regulated upon overexpression of PARVB [GeneID=29780] in MDA-MB-231 cells (breast cancer) cultured in 3D Matrigel only.	52	0.1209	9.35E-16	7.22E-14
DAVICIONI_MOLECULAR_ARMS_VS_ERMS_UP	332	Genes up-regulated in mARMS (molecular ARMS) compared to the mERMS (molecular ERMS) class of rhabdomyosarcoma tumors.	45	0.1355	1.18E-15	8.94E-14
CUI_TCF21_TARGETS_2_DN	830	All significantly down-regulated genes in kidney glomeruli isolated from TCF21 [Gene ID=6943] knockout mice.	76	0.0916	1.72E-15	1.24E-13
MIKKELSEN_MEF_ICP_WITH_H3K27ME3	206	Genes with intermediate-CpG-density promoters (ICP) bearing the tri-methylation mark at H3K27 (H3K27me3) in MEF cells (embryonic fibroblasts).	35	0.1699	1.72E-15	1.24E-13
DURAND_STROMA_S_UP	297	Genes up-regulated in the HSC supportive stromal cell lines.	42	0.1414	2.33E-15	1.65E-13
DOUGLAS_BMI1_TARGETS_UP	566	Genes up-regulated in A4573 cells (Ewing's sarcoma, ESFT) after knockdown of BMI1 [GeneID=648] by RNAi.	60	0.1060	2.71E-15	1.88E-13
SMID_BREAST_CANCER_BASAL_DN	701	Genes down-regulated in basal subtype of breast cancer samles.	68	0.0970	3.26E-15	2.22E-13
CREIGHTON_ENDOCRINE_THERAPY_RESISTANCE_3	720	The 'group 3 set' of genes associated with acquired endocrine therapy resistance in breast tumors expressing ESR1 and ERBB2 [GeneID=2099;2064].	69	0.0958	3.73E-15	2.49E-13
GRAESSMANN_APOPTOSIS_BY_DOXORUBICIN_UP	1142	Genes up-regulated in ME-A cells (breast cancer) undergoing apoptosis in response to doxorubicin [PubChem=31703].	92	0.0806	4.91E-15	3.21E-13
DURCHDEWALD_SKIN_CARCINOGENESIS_DN	264	Genes down-regulated upon skin specific knockout of FOS [GeneID=2353] by cre-lox in the K5-SOS-F mice (express a constitutively active form of SOS1 [GeneID=6654] in the skin).	39	0.1477	5.34E-15	3.42E-13
PUJANA_ATM_PCC_NETWORK	1442	Genes constituting the ATM-PCC network of transcripts whose expression positively correlated (Pearson correlation coefficient, PCC >= 0.4) with that of ATM [GeneID=472] across a compendium of normal tissues.	107	0.0742	6.89E-15	4.34E-13
NUYTTEN_EZH2_TARGETS_UP	1037	Genes up-regulated in PC3 cells (prostate cancer) after knockdown of EZH2 [GeneID=2146] by RNAi.	85	0.0820	2.12E-14	1.31E-12
GRAESSMANN_APOPTOSIS_BY_DOXORUBICIN_DN	1781	Genes down-regulated in ME-A cells (breast cancer) undergoing apoptosis in response to doxorubicin [PubChem=31703].	122	0.0685	2.61E-14	1.58E-12
KRIEG_HYPOXIA_NOT_VIA_KDM3A	770	Genes induced under hypoxia independently of KDM3A [GeneID=55818] in RCC4 cells (renal carcinoma) expressing VHL [GeneID=7428].	70	0.0909	3.22E-14	1.92E-12
BHAT_ESR1_TARGETS_VIA_AKT1_UP	281	Genes bound by ESR1 [GeneID=2099] and up-regulated by estradiol [PubChem=5757] in MCF-7 cells (breast cancer) expressing constitutevly active form of AKT1 [GeneID=207].	39	0.1388	4.28E-14	2.51E-12
DELACROIX_RAR_BOUND_ES	462	Genes with DNA sequences bound by RARA and RARG [GeneID=5914, 5916] in ES cells.	51	0.1104	6.82E-14	3.93E-12
FORTSCHEGGER_PHF8_TARGETS_DN	784	Genes down-regulated in HeLa cells (cervical carcinoma) upon knockdown of PHF8 [GeneID=23133] by RNAi.	70	0.0893	7.73E-14	4.38E-12
BLALOCK_ALZHEIMERS_DISEASE_DN	1237	Genes down-regulated in brain from patients with Alzheimer's disease.	94	0.0760	8.06E-14	4.49E-12
FEVR_CTNNB1_TARGETS_UP	682	Genes up-regulated in intestinal crypt cells upon deletion of CTNNB1 [GeneID=1499].	64	0.0938	9.77E-14	5.36E-12
HATADA_METHYLATED_IN_LUNG_CANCER_UP	390	Genes with hypermethylated DNA in lung cancer samples.	46	0.1179	1.05E-13	5.69E-12
KAAB_HEART_ATRIUM_VS_VENTRICLE_UP	249	Genes up-regulated in the atria of healthy hearts, compared to venticles.	36	0.1446	1.15E-13	6.1E-12
SERVITJA_ISLET_HNF1A_TARGETS_UP	163	Genes up-regulated in pancreatic islets upon knockout of HNF1A [GeneID=6927].	29	0.1779	1.3E-13	6.78E-12
CHARAFE_BREAST_CANCER_LUMINAL_VS_BASAL_UP	380	Genes up-regulated in luminal-like breast cancer cell lines compared to the basal-like ones.	45	0.1184	1.69E-13	8.7E-12
ZHOU_INFLAMMATORY_RESPONSE_FIMA_UP	544	Genes up-regulated in macrophages by P.gingivalis FimA pathogen.	55	0.1011	2.74E-13	1.39E-11
BAELDE_DIABETIC_NEPHROPATHY_DN	434	Genes down-regulated in glomeruli of kidneys from patients with diabetic nephropathy (type 2 diabetes mellitus).	48	0.1106	3.45E-13	1.72E-11
KINSEY_TARGETS_OF_EWSR1_FLII_FUSION_DN	329	Genes down-regulated in TC71 and EWS502 cells (Ewing's sarcoma) by EWSR1-FLI1  [GeneID=2130;2314] as inferred from RNAi knockdown of this fusion protein.	41	0.1246	3.72E-13	1.83E-11
DACOSTA_UV_RESPONSE_VIA_ERCC3_COMMON_DN	483	Common down-regulated transcripts in fibroblasts expressing either XP/CS or TDD mutant forms of ERCC3 [GeneID=2071], after UVC irradiation.	51	0.1056	3.84E-13	1.87E-11
RAO_BOUND_BY_SALL4_ISOFORM_B	517	Loci bound exclusively by SALL4 [GeneID=57167] isoform b in ES cells (embryonic stem).	53	0.1025	4.3E-13	2.06E-11
MIKKELSEN_NPC_HCP_WITH_H3K4ME3_AND_H3K27ME3	210	Genes with high-CpG-density promoters (HCP) bearing the bivalent histone H3 trimethylation mark at K4 and K27 (H3K4me3 and H3K27me3) in neural progenitor cells (NPC).	32	0.1524	6.1E-13	2.88E-11
MARTINEZ_RB1_AND_TP53_TARGETS_DN	591	Genes down-regulated in mice with skin specific double knockout of both RB1 and TP53 [GeneID=5925;7157] by Cre-lox.	57	0.0964	7.19E-13	3.35E-11
NUYTTEN_NIPP1_TARGETS_DN	848	Genes down-regulated in PC3 cells (prostate cancer) after knockdown of NIPP1 [GeneID=5511] by RNAi.	71	0.0837	1.13E-12	5.18E-11
SCHAEFFER_PROSTATE_DEVELOPMENT_6HR_DN	514	Genes down-regulated in the urogenital sinus (UGS) of day E16 females exposed to the androgen dihydrotestosterone [PubChem=10635] for 6 h.	52	0.1012	1.19E-12	5.4E-11
CHARAFE_BREAST_CANCER_LUMINAL_VS_MESENCHYMAL_UP	450	Genes up-regulated in luminal-like breast cancer cell lines compared to the mesenchymal-like ones.	48	0.1067	1.3E-12	5.82E-11
MCBRYAN_PUBERTAL_BREAST_4_5WK_UP	271	Genes up-regulated during pubertal mammary gland development between week 4 and 5.	36	0.1328	1.51E-12	6.66E-11
RODRIGUES_THYROID_CARCINOMA_ANAPLASTIC_DN	537	Genes down-regulated in anaplastic thyroid carcinoma (ATC) compared to normal thyroid tissue.	53	0.0987	1.89E-12	8.25E-11
KRIGE_RESPONSE_TO_TOSEDOSTAT_6HR_UP	953	Genes up-regulated in HL-60 cells (acute promyelocytic leukemia, APL) after treatment with the aminopeptidase inhibitor tosedostat (CHR-2797) [PubChem=15547703] for 6 h.	76	0.0797	2.01E-12	8.64E-11
WANG_MLL_TARGETS	289	Genes requiring MLL [GeneID=4297] for H3K4me3 and expression in MEF cells (embryonic fibroblast).	37	0.1280	2.29E-12	9.74E-11
LOPEZ_MBD_TARGETS	957	Genes up-regulated in HeLa cells (cervical cancer) after simultaneus knockdown of all three MBD (methyl-CpG binding domain) proteins MeCP2, MBD1 and MBD2 [GeneID=4204;4152;8932] by RNAi.	76	0.0794	2.46E-12	1.03E-10
MARTINEZ_TP53_TARGETS_DN	593	Genes down-regulated in mice with skin specific knockout of TP53 [GeneID=7157].	56	0.0944	2.66E-12	1.1E-10
MIKKELSEN_ES_ICP_WITH_H3K4ME3	718	Genes with intermediate-CpG-density (ICP) promoters bearing histone H3 K4 trimethylation mark (H3K4me3) in embryonic stem cells (ES).	63	0.0877	2.91E-12	1.19E-10
BRUINS_UVC_RESPONSE_LATE	1137	Late response genes: differentially expressed only 12 h after UV-C irradiation of MEF cells (embryonic fibroblast).	85	0.0748	3.05E-12	1.23E-10
BHAT_ESR1_TARGETS_NOT_VIA_AKT1_UP	211	Genes bound by ESR1 [GeneID=2099] and up-regulated by estradiol [PubChem=5757] in MCF-7 cells (breast cancer).	31	0.1469	3.72E-12	1.49E-10
LIU_PROSTATE_CANCER_DN	481	Genes down-regulated in prostate cancer samples.	49	0.1019	4.12E-12	1.63E-10
KIM_WT1_TARGETS_12HR_UP	162	Genes up-regulated in UB27 cells (osteosarcoma) at 12 hr after inducing the expression of a mutated form of WT1 [GeneID=7490].	27	0.1667	4.45E-12	1.74E-10
CHYLA_CBFA2T3_TARGETS_UP	387	Genes up-regulated in immature bone marrow progenitor cells upon knock out of CBFA2T3 [GeneID=863].	43	0.1111	4.97E-12	1.92E-10
ZWANG_TRANSIENTLY_UP_BY_1ST_EGF_PULSE_ONLY	1839	Genes transiently induced only by the first pulse of EGF [GeneID =1950] in 184A1 cells (mammary epithelium).	118	0.0642	5.25E-12	2.01E-10
SCHLESINGER_METHYLATED_DE_NOVO_IN_CANCER	88	Genes bearing H3K27me3 mark or whose promoters are bound by the polycomb proteins SUZ12 or EED [GeneID=23512;8726]; their DNA is methylated de novo in cancer.	20	0.2273	7.3E-12	2.76E-10
BUYTAERT_PHOTODYNAMIC_THERAPY_STRESS_UP	811	Genes up-regulated in T24 (bladder cancer) cells in response to the photodynamic therapy (PDT) stress.	67	0.0826	8.86E-12	3.31E-10
MASSARWEH_TAMOXIFEN_RESISTANCE_UP	578	Genes up-regulated in breast cancer tumors (formed by MCF-7 xenografts) resistant to tamoxifen [PubChem=5376].	54	0.0934	9.86E-12	3.64E-10
BONOME_OVARIAN_CANCER_SURVIVAL_SUBOPTIMAL_DEBULKING	510	Genes whose expression in suboptimally debulked ovarian tumors is associated with survival prognosis.	50	0.0980	1.02E-11	3.72E-10
MOREAUX_MULTIPLE_MYELOMA_BY_TACI_UP	412	Up-regulated genes distinguishing in multiple myeloma (MM) samples with higher expression of TACI [GeneID=23495].	44	0.1068	1.07E-11	3.87E-10
HELLER_HDAC_TARGETS_SILENCED_BY_METHYLATION_UP	461	Genes up-regulated in multiple myeloma (MM) cell lines treated with both decitabine [PubChem=451668] TSA [PubChem=5562].	47	0.1020	1.09E-11	3.92E-10
MARSON_BOUND_BY_FOXP3_UNSTIMULATED	1229	Genes with promoters bound by FOXP3 [GeneID=50943] in unstimulated hybridoma cells.	88	0.0716	1.24E-11	4.36E-10
RIGGI_EWING_SARCOMA_PROGENITOR_UP	430	Genes up-regulated in mesenchymal stem cells (MSC) engineered to express EWS-FLI1 [GeneID=2130;2321] fusion protein.	45	0.1047	1.24E-11	4.36E-10
TORCHIA_TARGETS_OF_EWSR1_FLI1_FUSION_DN	321	Genes down-regulated in leukemic progenitor cells expressing activated fusion of ESWR1 and FLI1 [GeneID=2130, 2313] compared to normal hematopoetic progenitors.	38	0.1184	1.28E-11	4.45E-10
PARENT_MTOR_SIGNALING_UP	567	Genes up-regulated in HepaRG cells (liver cancer) expressing constituvely active form of MTOR [GeneID=2475].	53	0.0935	1.5E-11	5.16E-10
MONNIER_POSTRADIATION_TUMOR_ESCAPE_DN	373	The postradiation tumor escape signature: genes down-regulated in tumors from irradiated stroma vs those from non-irradiated stroma.	41	0.1099	2.17E-11	7.35E-10


Gene/Gene Set Overlap Matrix

Entrez Gene Id	Gene Symbol	Gene Description	BENPORATH_ES_WITH_H3K27ME3	BENPORATH_EED_TARGETS	BENPORATH_SUZ12_TARGETS	MEISSNER_BRAIN_HCP_WITH_H3K4ME3_AND_H3K27ME3	MIKKELSEN_MEF_HCP_WITH_H3K27ME3	BENPORATH_PRC2_TARGETS	DODD_NASOPHARYNGEAL_CARCINOMA_UP	YOSHIMURA_MAPK8_TARGETS_UP	MEISSNER_NPC_HCP_WITH_H3K4ME2_AND_H3K27ME3	MIKKELSEN_NPC_HCP_WITH_H3K27ME3	MIKKELSEN_MCV6_HCP_WITH_H3K27ME3	BLALOCK_ALZHEIMERS_DISEASE_UP	PEREZ_TP53_TARGETS	MARTENS_TRETINOIN_RESPONSE_UP	ACEVEDO_METHYLATED_IN_LIVER_CANCER_DN	BRUINS_UVC_RESPONSE_VIA_TP53_GROUP_A	GOBERT_OLIGODENDROCYTE_DIFFERENTIATION_DN	WONG_ADULT_TISSUE_STEM_MODULE	ZWANG_TRANSIENTLY_UP_BY_2ND_EGF_PULSE_ONLY	BRIDEAU_IMPRINTED_GENES	DACOSTA_UV_RESPONSE_VIA_ERCC3_DN	SCHAEFFER_PROSTATE_DEVELOPMENT_48HR_DN	MEISSNER_BRAIN_HCP_WITH_H3K27ME3	MEISSNER_NPC_HCP_WITH_H3K4ME2	MIKKELSEN_MEF_HCP_WITH_H3_UNMETHYLATED	LIM_MAMMARY_STEM_CELL_UP	CHEN_METABOLIC_SYNDROM_NETWORK	MIKKELSEN_IPS_WITH_HCP_H3K27ME3	KOINUMA_TARGETS_OF_SMAD2_OR_SMAD3	GOZGIT_ESR1_TARGETS_DN	LEE_BMP2_TARGETS_UP	SMID_BREAST_CANCER_BASAL_UP	MILI_PSEUDOPODIA_HAPTOTAXIS_DN	ONDER_CDH1_TARGETS_2_DN	PILON_KLF1_TARGETS_DN	BYSTRYKH_HEMATOPOIESIS_STEM_CELL_QTL_TRANS	RODRIGUES_THYROID_CARCINOMA_POORLY_DIFFERENTIATED_DN	CHICAS_RB1_TARGETS_CONFLUENT	DUTERTRE_ESTRADIOL_RESPONSE_24HR_DN	MEISSNER_NPC_HCP_WITH_H3_UNMETHYLATED	IVANOVA_HEMATOPOIESIS_STEM_CELL_AND_PROGENITOR	SWEET_LUNG_CANCER_KRAS_DN	FOSTER_TOLERANT_MACROPHAGE_DN	JOHNSTONE_PARVB_TARGETS_3_UP	DAVICIONI_MOLECULAR_ARMS_VS_ERMS_UP	CUI_TCF21_TARGETS_2_DN	MIKKELSEN_MEF_ICP_WITH_H3K27ME3	DURAND_STROMA_S_UP	DOUGLAS_BMI1_TARGETS_UP	SMID_BREAST_CANCER_BASAL_DN	CREIGHTON_ENDOCRINE_THERAPY_RESISTANCE_3	GRAESSMANN_APOPTOSIS_BY_DOXORUBICIN_UP	DURCHDEWALD_SKIN_CARCINOGENESIS_DN	PUJANA_ATM_PCC_NETWORK	NUYTTEN_EZH2_TARGETS_UP	GRAESSMANN_APOPTOSIS_BY_DOXORUBICIN_DN	KRIEG_HYPOXIA_NOT_VIA_KDM3A	BHAT_ESR1_TARGETS_VIA_AKT1_UP	DELACROIX_RAR_BOUND_ES	FORTSCHEGGER_PHF8_TARGETS_DN	BLALOCK_ALZHEIMERS_DISEASE_DN	FEVR_CTNNB1_TARGETS_UP	HATADA_METHYLATED_IN_LUNG_CANCER_UP	KAAB_HEART_ATRIUM_VS_VENTRICLE_UP	SERVITJA_ISLET_HNF1A_TARGETS_UP	CHARAFE_BREAST_CANCER_LUMINAL_VS_BASAL_UP	ZHOU_INFLAMMATORY_RESPONSE_FIMA_UP	BAELDE_DIABETIC_NEPHROPATHY_DN	KINSEY_TARGETS_OF_EWSR1_FLII_FUSION_DN	DACOSTA_UV_RESPONSE_VIA_ERCC3_COMMON_DN	RAO_BOUND_BY_SALL4_ISOFORM_B	MIKKELSEN_NPC_HCP_WITH_H3K4ME3_AND_H3K27ME3	MARTINEZ_RB1_AND_TP53_TARGETS_DN	NUYTTEN_NIPP1_TARGETS_DN	SCHAEFFER_PROSTATE_DEVELOPMENT_6HR_DN	CHARAFE_BREAST_CANCER_LUMINAL_VS_MESENCHYMAL_UP	MCBRYAN_PUBERTAL_BREAST_4_5WK_UP	RODRIGUES_THYROID_CARCINOMA_ANAPLASTIC_DN	KRIGE_RESPONSE_TO_TOSEDOSTAT_6HR_UP	WANG_MLL_TARGETS	LOPEZ_MBD_TARGETS	MARTINEZ_TP53_TARGETS_DN	MIKKELSEN_ES_ICP_WITH_H3K4ME3	BRUINS_UVC_RESPONSE_LATE	BHAT_ESR1_TARGETS_NOT_VIA_AKT1_UP	LIU_PROSTATE_CANCER_DN	KIM_WT1_TARGETS_12HR_UP	CHYLA_CBFA2T3_TARGETS_UP	ZWANG_TRANSIENTLY_UP_BY_1ST_EGF_PULSE_ONLY	SCHLESINGER_METHYLATED_DE_NOVO_IN_CANCER	BUYTAERT_PHOTODYNAMIC_THERAPY_STRESS_UP	MASSARWEH_TAMOXIFEN_RESISTANCE_UP	BONOME_OVARIAN_CANCER_SURVIVAL_SUBOPTIMAL_DEBULKING	MOREAUX_MULTIPLE_MYELOMA_BY_TACI_UP	HELLER_HDAC_TARGETS_SILENCED_BY_METHYLATION_UP	MARSON_BOUND_BY_FOXP3_UNSTIMULATED	RIGGI_EWING_SARCOMA_PROGENITOR_UP	TORCHIA_TARGETS_OF_EWSR1_FLI1_FUSION_DN	PARENT_MTOR_SIGNALING_UP	MONNIER_POSTRADIATION_TUMOR_ESCAPE_DN
84966	IGSF21	immunoglobin superfamily, member 21	BENPORATH_ES_WITH_H3K27ME3	BENPORATH_EED_TARGETS	BENPORATH_SUZ12_TARGETS	MEISSNER_BRAIN_HCP_WITH_H3K4ME3_AND_H3K27ME3	MIKKELSEN_MEF_HCP_WITH_H3K27ME3	BENPORATH_PRC2_TARGETS			MEISSNER_NPC_HCP_WITH_H3K4ME2_AND_H3K27ME3	MIKKELSEN_NPC_HCP_WITH_H3K27ME3	MIKKELSEN_MCV6_HCP_WITH_H3K27ME3			MARTENS_TRETINOIN_RESPONSE_UP																																																																																						
3756	KCNH1	potassium voltage-gated channel, subfamily H (eag-related), member 1	BENPORATH_ES_WITH_H3K27ME3	BENPORATH_EED_TARGETS	BENPORATH_SUZ12_TARGETS	MEISSNER_BRAIN_HCP_WITH_H3K4ME3_AND_H3K27ME3	MIKKELSEN_MEF_HCP_WITH_H3K27ME3	BENPORATH_PRC2_TARGETS			MEISSNER_NPC_HCP_WITH_H3K4ME2_AND_H3K27ME3	MIKKELSEN_NPC_HCP_WITH_H3K27ME3	MIKKELSEN_MCV6_HCP_WITH_H3K27ME3																																											PUJANA_ATM_PCC_NETWORK																																														
4761	NEUROD2	neurogenic differentiation 2	BENPORATH_ES_WITH_H3K27ME3	BENPORATH_EED_TARGETS	BENPORATH_SUZ12_TARGETS	MEISSNER_BRAIN_HCP_WITH_H3K4ME3_AND_H3K27ME3	MIKKELSEN_MEF_HCP_WITH_H3K27ME3	BENPORATH_PRC2_TARGETS			MEISSNER_NPC_HCP_WITH_H3K4ME2_AND_H3K27ME3	MIKKELSEN_NPC_HCP_WITH_H3K27ME3									ZWANG_TRANSIENTLY_UP_BY_2ND_EGF_PULSE_ONLY																																																																											MOREAUX_MULTIPLE_MYELOMA_BY_TACI_UP						
56934	CA10	carbonic anhydrase X	BENPORATH_ES_WITH_H3K27ME3	BENPORATH_EED_TARGETS	BENPORATH_SUZ12_TARGETS	MEISSNER_BRAIN_HCP_WITH_H3K4ME3_AND_H3K27ME3	MIKKELSEN_MEF_HCP_WITH_H3K27ME3	BENPORATH_PRC2_TARGETS				MIKKELSEN_NPC_HCP_WITH_H3K27ME3			PEREZ_TP53_TARGETS															MIKKELSEN_IPS_WITH_HCP_H3K27ME3																																																																								
140679	SLC32A1	solute carrier family 32 (GABA vesicular transporter), member 1	BENPORATH_ES_WITH_H3K27ME3	BENPORATH_EED_TARGETS	BENPORATH_SUZ12_TARGETS	MEISSNER_BRAIN_HCP_WITH_H3K4ME3_AND_H3K27ME3	MIKKELSEN_MEF_HCP_WITH_H3K27ME3	BENPORATH_PRC2_TARGETS					MIKKELSEN_MCV6_HCP_WITH_H3K27ME3		PEREZ_TP53_TARGETS	MARTENS_TRETINOIN_RESPONSE_UP										MEISSNER_NPC_HCP_WITH_H3K4ME2																																																																CHYLA_CBFA2T3_TARGETS_UP												
5100	PCDH8	protocadherin 8	BENPORATH_ES_WITH_H3K27ME3	BENPORATH_EED_TARGETS	BENPORATH_SUZ12_TARGETS	MEISSNER_BRAIN_HCP_WITH_H3K4ME3_AND_H3K27ME3	MIKKELSEN_MEF_HCP_WITH_H3K27ME3	BENPORATH_PRC2_TARGETS								MARTENS_TRETINOIN_RESPONSE_UP																																					CREIGHTON_ENDOCRINE_THERAPY_RESISTANCE_3																					MIKKELSEN_NPC_HCP_WITH_H3K4ME3_AND_H3K27ME3																												
10076	PTPRU	protein tyrosine phosphatase, receptor type, U	BENPORATH_ES_WITH_H3K27ME3	BENPORATH_EED_TARGETS	BENPORATH_SUZ12_TARGETS	MEISSNER_BRAIN_HCP_WITH_H3K4ME3_AND_H3K27ME3		BENPORATH_PRC2_TARGETS	DODD_NASOPHARYNGEAL_CARCINOMA_UP	YOSHIMURA_MAPK8_TARGETS_UP						MARTENS_TRETINOIN_RESPONSE_UP															KOINUMA_TARGETS_OF_SMAD2_OR_SMAD3																																											MIKKELSEN_NPC_HCP_WITH_H3K4ME3_AND_H3K27ME3									LOPEZ_MBD_TARGETS																			
4645	MYO5B	myosin VB	BENPORATH_ES_WITH_H3K27ME3	BENPORATH_EED_TARGETS	BENPORATH_SUZ12_TARGETS	MEISSNER_BRAIN_HCP_WITH_H3K4ME3_AND_H3K27ME3		BENPORATH_PRC2_TARGETS	DODD_NASOPHARYNGEAL_CARCINOMA_UP	YOSHIMURA_MAPK8_TARGETS_UP								BRUINS_UVC_RESPONSE_VIA_TP53_GROUP_A	GOBERT_OLIGODENDROCYTE_DIFFERENTIATION_DN							MEISSNER_NPC_HCP_WITH_H3K4ME2					KOINUMA_TARGETS_OF_SMAD2_OR_SMAD3																						CREIGHTON_ENDOCRINE_THERAPY_RESISTANCE_3		DURCHDEWALD_SKIN_CARCINOGENESIS_DN							FORTSCHEGGER_PHF8_TARGETS_DN						CHARAFE_BREAST_CANCER_LUMINAL_VS_BASAL_UP										CHARAFE_BREAST_CANCER_LUMINAL_VS_MESENCHYMAL_UP																								
2034	EPAS1	endothelial PAS domain protein 1	BENPORATH_ES_WITH_H3K27ME3	BENPORATH_EED_TARGETS	BENPORATH_SUZ12_TARGETS	MEISSNER_BRAIN_HCP_WITH_H3K4ME3_AND_H3K27ME3		BENPORATH_PRC2_TARGETS	DODD_NASOPHARYNGEAL_CARCINOMA_UP																			LIM_MAMMARY_STEM_CELL_UP								ONDER_CDH1_TARGETS_2_DN					DUTERTRE_ESTRADIOL_RESPONSE_24HR_DN			SWEET_LUNG_CANCER_KRAS_DN		JOHNSTONE_PARVB_TARGETS_3_UP		CUI_TCF21_TARGETS_2_DN					CREIGHTON_ENDOCRINE_THERAPY_RESISTANCE_3						KRIEG_HYPOXIA_NOT_VIA_KDM3A																	NUYTTEN_NIPP1_TARGETS_DN							LOPEZ_MBD_TARGETS	MARTINEZ_TP53_TARGETS_DN				LIU_PROSTATE_CANCER_DN						MASSARWEH_TAMOXIFEN_RESISTANCE_UP			HELLER_HDAC_TARGETS_SILENCED_BY_METHYLATION_UP					
2254	FGF9	fibroblast growth factor 9 (glia-activating factor)	BENPORATH_ES_WITH_H3K27ME3	BENPORATH_EED_TARGETS	BENPORATH_SUZ12_TARGETS	MEISSNER_BRAIN_HCP_WITH_H3K4ME3_AND_H3K27ME3		BENPORATH_PRC2_TARGETS	DODD_NASOPHARYNGEAL_CARCINOMA_UP																									SMID_BREAST_CANCER_BASAL_UP										SWEET_LUNG_CANCER_KRAS_DN																									ZHOU_INFLAMMATORY_RESPONSE_FIMA_UP	BAELDE_DIABETIC_NEPHROPATHY_DN				MIKKELSEN_NPC_HCP_WITH_H3K4ME3_AND_H3K27ME3																												
283078	MKX	mohawk homeobox	BENPORATH_ES_WITH_H3K27ME3	BENPORATH_EED_TARGETS	BENPORATH_SUZ12_TARGETS	MEISSNER_BRAIN_HCP_WITH_H3K4ME3_AND_H3K27ME3		BENPORATH_PRC2_TARGETS	DODD_NASOPHARYNGEAL_CARCINOMA_UP																																																NUYTTEN_EZH2_TARGETS_UP																																													
6474	SHOX2	short stature homeobox 2	BENPORATH_ES_WITH_H3K27ME3	BENPORATH_EED_TARGETS	BENPORATH_SUZ12_TARGETS	MEISSNER_BRAIN_HCP_WITH_H3K4ME3_AND_H3K27ME3		BENPORATH_PRC2_TARGETS		YOSHIMURA_MAPK8_TARGETS_UP																								SMID_BREAST_CANCER_BASAL_UP										SWEET_LUNG_CANCER_KRAS_DN																																						WANG_MLL_TARGETS	LOPEZ_MBD_TARGETS																			MONNIER_POSTRADIATION_TUMOR_ESCAPE_DN
9355	LHX2	LIM homeobox 2	BENPORATH_ES_WITH_H3K27ME3	BENPORATH_EED_TARGETS	BENPORATH_SUZ12_TARGETS	MEISSNER_BRAIN_HCP_WITH_H3K4ME3_AND_H3K27ME3		BENPORATH_PRC2_TARGETS		YOSHIMURA_MAPK8_TARGETS_UP																								SMID_BREAST_CANCER_BASAL_UP											FOSTER_TOLERANT_MACROPHAGE_DN									GRAESSMANN_APOPTOSIS_BY_DOXORUBICIN_UP									BLALOCK_ALZHEIMERS_DISEASE_DN													NUYTTEN_NIPP1_TARGETS_DN																					HELLER_HDAC_TARGETS_SILENCED_BY_METHYLATION_UP					
388394	RPRML	reprimo-like	BENPORATH_ES_WITH_H3K27ME3	BENPORATH_EED_TARGETS	BENPORATH_SUZ12_TARGETS	MEISSNER_BRAIN_HCP_WITH_H3K4ME3_AND_H3K27ME3		BENPORATH_PRC2_TARGETS			MEISSNER_NPC_HCP_WITH_H3K4ME2_AND_H3K27ME3	MIKKELSEN_NPC_HCP_WITH_H3K27ME3	MIKKELSEN_MCV6_HCP_WITH_H3K27ME3																																																																																									
6422	SFRP1	secreted frizzled-related protein 1	BENPORATH_ES_WITH_H3K27ME3	BENPORATH_EED_TARGETS	BENPORATH_SUZ12_TARGETS	MEISSNER_BRAIN_HCP_WITH_H3K4ME3_AND_H3K27ME3		BENPORATH_PRC2_TARGETS			MEISSNER_NPC_HCP_WITH_H3K4ME2_AND_H3K27ME3	MIKKELSEN_NPC_HCP_WITH_H3K27ME3		BLALOCK_ALZHEIMERS_DISEASE_UP						WONG_ADULT_TISSUE_STEM_MODULE														SMID_BREAST_CANCER_BASAL_UP		ONDER_CDH1_TARGETS_2_DN				CHICAS_RB1_TARGETS_CONFLUENT																										KAAB_HEART_ATRIUM_VS_VENTRICLE_UP							RAO_BOUND_BY_SALL4_ISOFORM_B						MCBRYAN_PUBERTAL_BREAST_4_5WK_UP			WANG_MLL_TARGETS				BRUINS_UVC_RESPONSE_LATE						SCHLESINGER_METHYLATED_DE_NOVO_IN_CANCER										
5077	PAX3	paired box 3	BENPORATH_ES_WITH_H3K27ME3	BENPORATH_EED_TARGETS	BENPORATH_SUZ12_TARGETS	MEISSNER_BRAIN_HCP_WITH_H3K4ME3_AND_H3K27ME3		BENPORATH_PRC2_TARGETS			MEISSNER_NPC_HCP_WITH_H3K4ME2_AND_H3K27ME3	MIKKELSEN_NPC_HCP_WITH_H3K27ME3						BRUINS_UVC_RESPONSE_VIA_TP53_GROUP_A																																						PUJANA_ATM_PCC_NETWORK																										WANG_MLL_TARGETS																				
6926	TBX3	T-box 3	BENPORATH_ES_WITH_H3K27ME3	BENPORATH_EED_TARGETS	BENPORATH_SUZ12_TARGETS	MEISSNER_BRAIN_HCP_WITH_H3K4ME3_AND_H3K27ME3		BENPORATH_PRC2_TARGETS			MEISSNER_NPC_HCP_WITH_H3K4ME2_AND_H3K27ME3	MIKKELSEN_NPC_HCP_WITH_H3K27ME3																			KOINUMA_TARGETS_OF_SMAD2_OR_SMAD3													SWEET_LUNG_CANCER_KRAS_DN				CUI_TCF21_TARGETS_2_DN				SMID_BREAST_CANCER_BASAL_DN																CHARAFE_BREAST_CANCER_LUMINAL_VS_BASAL_UP												RODRIGUES_THYROID_CARCINOMA_ANAPLASTIC_DN									KIM_WT1_TARGETS_12HR_UP			SCHLESINGER_METHYLATED_DE_NOVO_IN_CANCER							RIGGI_EWING_SARCOMA_PROGENITOR_UP			
2313	FLI1	Friend leukemia virus integration 1	BENPORATH_ES_WITH_H3K27ME3	BENPORATH_EED_TARGETS	BENPORATH_SUZ12_TARGETS	MEISSNER_BRAIN_HCP_WITH_H3K4ME3_AND_H3K27ME3		BENPORATH_PRC2_TARGETS			MEISSNER_NPC_HCP_WITH_H3K4ME2_AND_H3K27ME3				PEREZ_TP53_TARGETS																						PILON_KLF1_TARGETS_DN											CUI_TCF21_TARGETS_2_DN								PUJANA_ATM_PCC_NETWORK																											LOPEZ_MBD_TARGETS								ZWANG_TRANSIENTLY_UP_BY_1ST_EGF_PULSE_ONLY							MARSON_BOUND_BY_FOXP3_UNSTIMULATED				
5923	RASGRF1	Ras protein-specific guanine nucleotide-releasing factor 1	BENPORATH_ES_WITH_H3K27ME3	BENPORATH_EED_TARGETS	BENPORATH_SUZ12_TARGETS	MEISSNER_BRAIN_HCP_WITH_H3K4ME3_AND_H3K27ME3		BENPORATH_PRC2_TARGETS			MEISSNER_NPC_HCP_WITH_H3K4ME2_AND_H3K27ME3											BRIDEAU_IMPRINTED_GENES																																																				MIKKELSEN_NPC_HCP_WITH_H3K4ME3_AND_H3K27ME3																												
10418	SPON1	spondin 1, extracellular matrix protein	BENPORATH_ES_WITH_H3K27ME3	BENPORATH_EED_TARGETS	BENPORATH_SUZ12_TARGETS	MEISSNER_BRAIN_HCP_WITH_H3K4ME3_AND_H3K27ME3		BENPORATH_PRC2_TARGETS					MIKKELSEN_MCV6_HCP_WITH_H3K27ME3							WONG_ADULT_TISSUE_STEM_MODULE													LEE_BMP2_TARGETS_UP																																				ZHOU_INFLAMMATORY_RESPONSE_FIMA_UP						MARTINEZ_RB1_AND_TP53_TARGETS_DN				MCBRYAN_PUBERTAL_BREAST_4_5WK_UP									LIU_PROSTATE_CANCER_DN														
4487	MSX1	msh homeobox 1	BENPORATH_ES_WITH_H3K27ME3	BENPORATH_EED_TARGETS	BENPORATH_SUZ12_TARGETS	MEISSNER_BRAIN_HCP_WITH_H3K4ME3_AND_H3K27ME3		BENPORATH_PRC2_TARGETS						BLALOCK_ALZHEIMERS_DISEASE_UP	PEREZ_TP53_TARGETS													LIM_MAMMARY_STEM_CELL_UP					LEE_BMP2_TARGETS_UP																																																								KIM_WT1_TARGETS_12HR_UP				BUYTAERT_PHOTODYNAMIC_THERAPY_STRESS_UP				HELLER_HDAC_TARGETS_SILENCED_BY_METHYLATION_UP		RIGGI_EWING_SARCOMA_PROGENITOR_UP			
27253	PCDH17	protocadherin 17	BENPORATH_ES_WITH_H3K27ME3	BENPORATH_EED_TARGETS	BENPORATH_SUZ12_TARGETS	MEISSNER_BRAIN_HCP_WITH_H3K4ME3_AND_H3K27ME3		BENPORATH_PRC2_TARGETS						BLALOCK_ALZHEIMERS_DISEASE_UP					GOBERT_OLIGODENDROCYTE_DIFFERENTIATION_DN																													CUI_TCF21_TARGETS_2_DN																																															BONOME_OVARIAN_CANCER_SURVIVAL_SUBOPTIMAL_DEBULKING				RIGGI_EWING_SARCOMA_PROGENITOR_UP			
64377	CHST8	carbohydrate (N-acetylgalactosamine 4-0) sulfotransferase 8	BENPORATH_ES_WITH_H3K27ME3	BENPORATH_EED_TARGETS	BENPORATH_SUZ12_TARGETS	MEISSNER_BRAIN_HCP_WITH_H3K4ME3_AND_H3K27ME3		BENPORATH_PRC2_TARGETS								MARTENS_TRETINOIN_RESPONSE_UP																															DAVICIONI_MOLECULAR_ARMS_VS_ERMS_UP													BHAT_ESR1_TARGETS_VIA_AKT1_UP														MIKKELSEN_NPC_HCP_WITH_H3K4ME3_AND_H3K27ME3													BHAT_ESR1_TARGETS_NOT_VIA_AKT1_UP								BONOME_OVARIAN_CANCER_SURVIVAL_SUBOPTIMAL_DEBULKING							
4036	LRP2	low density lipoprotein receptor-related protein 2	BENPORATH_ES_WITH_H3K27ME3	BENPORATH_EED_TARGETS	BENPORATH_SUZ12_TARGETS	MEISSNER_BRAIN_HCP_WITH_H3K4ME3_AND_H3K27ME3		BENPORATH_PRC2_TARGETS										BRUINS_UVC_RESPONSE_VIA_TP53_GROUP_A																																																																																				
2572	GAD2	glutamate decarboxylase 2 (pancreatic islets and brain, 65kDa)	BENPORATH_ES_WITH_H3K27ME3	BENPORATH_EED_TARGETS	BENPORATH_SUZ12_TARGETS	MEISSNER_BRAIN_HCP_WITH_H3K4ME3_AND_H3K27ME3		BENPORATH_PRC2_TARGETS																SCHAEFFER_PROSTATE_DEVELOPMENT_48HR_DN		MEISSNER_NPC_HCP_WITH_H3K4ME2																																					BLALOCK_ALZHEIMERS_DISEASE_DN						ZHOU_INFLAMMATORY_RESPONSE_FIMA_UP				RAO_BOUND_BY_SALL4_ISOFORM_B																													
29091	STXBP6	syntaxin binding protein 6 (amisyn)	BENPORATH_ES_WITH_H3K27ME3	BENPORATH_EED_TARGETS	BENPORATH_SUZ12_TARGETS	MEISSNER_BRAIN_HCP_WITH_H3K4ME3_AND_H3K27ME3		BENPORATH_PRC2_TARGETS																SCHAEFFER_PROSTATE_DEVELOPMENT_48HR_DN									LEE_BMP2_TARGETS_UP	SMID_BREAST_CANCER_BASAL_UP						CHICAS_RB1_TARGETS_CONFLUENT																						FORTSCHEGGER_PHF8_TARGETS_DN							ZHOU_INFLAMMATORY_RESPONSE_FIMA_UP											RODRIGUES_THYROID_CARCINOMA_ANAPLASTIC_DN		WANG_MLL_TARGETS																				
79191	IRX3	iroquois homeobox 3	BENPORATH_ES_WITH_H3K27ME3	BENPORATH_EED_TARGETS	BENPORATH_SUZ12_TARGETS	MEISSNER_BRAIN_HCP_WITH_H3K4ME3_AND_H3K27ME3		BENPORATH_PRC2_TARGETS																														BYSTRYKH_HEMATOPOIESIS_STEM_CELL_QTL_TRANS																		PUJANA_ATM_PCC_NETWORK			KRIEG_HYPOXIA_NOT_VIA_KDM3A																				MCBRYAN_PUBERTAL_BREAST_4_5WK_UP																							
5592	PRKG1	protein kinase, cGMP-dependent, type I	BENPORATH_ES_WITH_H3K27ME3	BENPORATH_EED_TARGETS	BENPORATH_SUZ12_TARGETS	MEISSNER_BRAIN_HCP_WITH_H3K4ME3_AND_H3K27ME3		BENPORATH_PRC2_TARGETS																																								CUI_TCF21_TARGETS_2_DN																																RODRIGUES_THYROID_CARCINOMA_ANAPLASTIC_DN												SCHLESINGER_METHYLATED_DE_NOVO_IN_CANCER										
27319	BHLHE22	basic helix-loop-helix family, member e22	BENPORATH_ES_WITH_H3K27ME3	BENPORATH_EED_TARGETS	BENPORATH_SUZ12_TARGETS	MEISSNER_BRAIN_HCP_WITH_H3K4ME3_AND_H3K27ME3		BENPORATH_PRC2_TARGETS																																											DOUGLAS_BMI1_TARGETS_UP																							MIKKELSEN_NPC_HCP_WITH_H3K4ME3_AND_H3K27ME3																									RIGGI_EWING_SARCOMA_PROGENITOR_UP			
8646	CHRD	chordin	BENPORATH_ES_WITH_H3K27ME3	BENPORATH_EED_TARGETS	BENPORATH_SUZ12_TARGETS	MEISSNER_BRAIN_HCP_WITH_H3K4ME3_AND_H3K27ME3		BENPORATH_PRC2_TARGETS																																												SMID_BREAST_CANCER_BASAL_DN																																																		
54112	GPR88	G protein-coupled receptor 88	BENPORATH_ES_WITH_H3K27ME3	BENPORATH_EED_TARGETS	BENPORATH_SUZ12_TARGETS	MEISSNER_BRAIN_HCP_WITH_H3K4ME3_AND_H3K27ME3		BENPORATH_PRC2_TARGETS																																																																		MIKKELSEN_NPC_HCP_WITH_H3K4ME3_AND_H3K27ME3																												
5015	OTX2	orthodenticle homeobox 2	BENPORATH_ES_WITH_H3K27ME3	BENPORATH_EED_TARGETS	BENPORATH_SUZ12_TARGETS	MEISSNER_BRAIN_HCP_WITH_H3K4ME3_AND_H3K27ME3		BENPORATH_PRC2_TARGETS																																																																																														
5013	OTX1	orthodenticle homeobox 1	BENPORATH_ES_WITH_H3K27ME3	BENPORATH_EED_TARGETS	BENPORATH_SUZ12_TARGETS	MEISSNER_BRAIN_HCP_WITH_H3K4ME3_AND_H3K27ME3		BENPORATH_PRC2_TARGETS																																																																																														
11122	PTPRT	protein tyrosine phosphatase, receptor type, T	BENPORATH_ES_WITH_H3K27ME3	BENPORATH_EED_TARGETS	BENPORATH_SUZ12_TARGETS		MIKKELSEN_MEF_HCP_WITH_H3K27ME3	BENPORATH_PRC2_TARGETS	DODD_NASOPHARYNGEAL_CARCINOMA_UP		MEISSNER_NPC_HCP_WITH_H3K4ME2_AND_H3K27ME3	MIKKELSEN_NPC_HCP_WITH_H3K27ME3	MIKKELSEN_MCV6_HCP_WITH_H3K27ME3															LIM_MAMMARY_STEM_CELL_UP																								SMID_BREAST_CANCER_BASAL_DN											BLALOCK_ALZHEIMERS_DISEASE_DN																																							
27022	FOXD3	forkhead box D3	BENPORATH_ES_WITH_H3K27ME3	BENPORATH_EED_TARGETS	BENPORATH_SUZ12_TARGETS		MIKKELSEN_MEF_HCP_WITH_H3K27ME3	BENPORATH_PRC2_TARGETS		YOSHIMURA_MAPK8_TARGETS_UP	MEISSNER_NPC_HCP_WITH_H3K4ME2_AND_H3K27ME3	MIKKELSEN_NPC_HCP_WITH_H3K27ME3	MIKKELSEN_MCV6_HCP_WITH_H3K27ME3												MEISSNER_BRAIN_HCP_WITH_H3K27ME3																																																RAO_BOUND_BY_SALL4_ISOFORM_B																													
2290	FOXG1	forkhead box G1	BENPORATH_ES_WITH_H3K27ME3	BENPORATH_EED_TARGETS	BENPORATH_SUZ12_TARGETS		MIKKELSEN_MEF_HCP_WITH_H3K27ME3	BENPORATH_PRC2_TARGETS		YOSHIMURA_MAPK8_TARGETS_UP	MEISSNER_NPC_HCP_WITH_H3K4ME2_AND_H3K27ME3	MIKKELSEN_NPC_HCP_WITH_H3K27ME3									ZWANG_TRANSIENTLY_UP_BY_2ND_EGF_PULSE_ONLY																	BYSTRYKH_HEMATOPOIESIS_STEM_CELL_QTL_TRANS																									BLALOCK_ALZHEIMERS_DISEASE_DN																																		HELLER_HDAC_TARGETS_SILENCED_BY_METHYLATION_UP					
2894	GRID1	glutamate receptor, ionotropic, delta 1	BENPORATH_ES_WITH_H3K27ME3	BENPORATH_EED_TARGETS	BENPORATH_SUZ12_TARGETS		MIKKELSEN_MEF_HCP_WITH_H3K27ME3	BENPORATH_PRC2_TARGETS		YOSHIMURA_MAPK8_TARGETS_UP			MIKKELSEN_MCV6_HCP_WITH_H3K27ME3				ACEVEDO_METHYLATED_IN_LIVER_CANCER_DN			WONG_ADULT_TISSUE_STEM_MODULE	ZWANG_TRANSIENTLY_UP_BY_2ND_EGF_PULSE_ONLY																																																																																	
116	ADCYAP1	adenylate cyclase activating polypeptide 1 (pituitary)	BENPORATH_ES_WITH_H3K27ME3	BENPORATH_EED_TARGETS	BENPORATH_SUZ12_TARGETS		MIKKELSEN_MEF_HCP_WITH_H3K27ME3	BENPORATH_PRC2_TARGETS		YOSHIMURA_MAPK8_TARGETS_UP																																																									SERVITJA_ISLET_HNF1A_TARGETS_UP																																			
4825	NKX6-1	NK6 homeobox 1	BENPORATH_ES_WITH_H3K27ME3	BENPORATH_EED_TARGETS	BENPORATH_SUZ12_TARGETS		MIKKELSEN_MEF_HCP_WITH_H3K27ME3	BENPORATH_PRC2_TARGETS			MEISSNER_NPC_HCP_WITH_H3K4ME2_AND_H3K27ME3	MIKKELSEN_NPC_HCP_WITH_H3K27ME3	MIKKELSEN_MCV6_HCP_WITH_H3K27ME3			MARTENS_TRETINOIN_RESPONSE_UP									MEISSNER_BRAIN_HCP_WITH_H3K27ME3																																																									WANG_MLL_TARGETS																				
58524	DMRT3	doublesex and mab-3 related transcription factor 3	BENPORATH_ES_WITH_H3K27ME3	BENPORATH_EED_TARGETS	BENPORATH_SUZ12_TARGETS		MIKKELSEN_MEF_HCP_WITH_H3K27ME3	BENPORATH_PRC2_TARGETS			MEISSNER_NPC_HCP_WITH_H3K4ME2_AND_H3K27ME3	MIKKELSEN_NPC_HCP_WITH_H3K27ME3	MIKKELSEN_MCV6_HCP_WITH_H3K27ME3				ACEVEDO_METHYLATED_IN_LIVER_CANCER_DN								MEISSNER_BRAIN_HCP_WITH_H3K27ME3																																																RAO_BOUND_BY_SALL4_ISOFORM_B																													
54738	FEV	FEV (ETS oncogene family)	BENPORATH_ES_WITH_H3K27ME3	BENPORATH_EED_TARGETS	BENPORATH_SUZ12_TARGETS		MIKKELSEN_MEF_HCP_WITH_H3K27ME3	BENPORATH_PRC2_TARGETS			MEISSNER_NPC_HCP_WITH_H3K4ME2_AND_H3K27ME3	MIKKELSEN_NPC_HCP_WITH_H3K27ME3	MIKKELSEN_MCV6_HCP_WITH_H3K27ME3								ZWANG_TRANSIENTLY_UP_BY_2ND_EGF_PULSE_ONLY				MEISSNER_BRAIN_HCP_WITH_H3K27ME3																																									KAAB_HEART_ATRIUM_VS_VENTRICLE_UP																																				
3195	TLX1	T-cell leukemia homeobox 1	BENPORATH_ES_WITH_H3K27ME3	BENPORATH_EED_TARGETS	BENPORATH_SUZ12_TARGETS		MIKKELSEN_MEF_HCP_WITH_H3K27ME3	BENPORATH_PRC2_TARGETS			MEISSNER_NPC_HCP_WITH_H3K4ME2_AND_H3K27ME3	MIKKELSEN_NPC_HCP_WITH_H3K27ME3				MARTENS_TRETINOIN_RESPONSE_UP									MEISSNER_BRAIN_HCP_WITH_H3K27ME3																																																																													
57453	DSCAML1	Down syndrome cell adhesion molecule like 1	BENPORATH_ES_WITH_H3K27ME3	BENPORATH_EED_TARGETS	BENPORATH_SUZ12_TARGETS		MIKKELSEN_MEF_HCP_WITH_H3K27ME3	BENPORATH_PRC2_TARGETS			MEISSNER_NPC_HCP_WITH_H3K4ME2_AND_H3K27ME3	MIKKELSEN_NPC_HCP_WITH_H3K27ME3							GOBERT_OLIGODENDROCYTE_DIFFERENTIATION_DN		ZWANG_TRANSIENTLY_UP_BY_2ND_EGF_PULSE_ONLY																																																																																	
50674	NEUROG3	neurogenin 3	BENPORATH_ES_WITH_H3K27ME3	BENPORATH_EED_TARGETS	BENPORATH_SUZ12_TARGETS		MIKKELSEN_MEF_HCP_WITH_H3K27ME3	BENPORATH_PRC2_TARGETS				MIKKELSEN_NPC_HCP_WITH_H3K27ME3	MIKKELSEN_MCV6_HCP_WITH_H3K27ME3			MARTENS_TRETINOIN_RESPONSE_UP					ZWANG_TRANSIENTLY_UP_BY_2ND_EGF_PULSE_ONLY				MEISSNER_BRAIN_HCP_WITH_H3K27ME3																																																RAO_BOUND_BY_SALL4_ISOFORM_B																						BONOME_OVARIAN_CANCER_SURVIVAL_SUBOPTIMAL_DEBULKING							
5081	PAX7	paired box 7	BENPORATH_ES_WITH_H3K27ME3	BENPORATH_EED_TARGETS	BENPORATH_SUZ12_TARGETS		MIKKELSEN_MEF_HCP_WITH_H3K27ME3	BENPORATH_PRC2_TARGETS				MIKKELSEN_NPC_HCP_WITH_H3K27ME3				MARTENS_TRETINOIN_RESPONSE_UP									MEISSNER_BRAIN_HCP_WITH_H3K27ME3																																																																			SCHLESINGER_METHYLATED_DE_NOVO_IN_CANCER										
2300	FOXL1	forkhead box L1	BENPORATH_ES_WITH_H3K27ME3	BENPORATH_EED_TARGETS	BENPORATH_SUZ12_TARGETS		MIKKELSEN_MEF_HCP_WITH_H3K27ME3	BENPORATH_PRC2_TARGETS				MIKKELSEN_NPC_HCP_WITH_H3K27ME3													MEISSNER_BRAIN_HCP_WITH_H3K27ME3					MIKKELSEN_IPS_WITH_HCP_H3K27ME3										CHICAS_RB1_TARGETS_CONFLUENT																																																														
1045	CDX2	caudal type homeobox 2	BENPORATH_ES_WITH_H3K27ME3	BENPORATH_EED_TARGETS	BENPORATH_SUZ12_TARGETS		MIKKELSEN_MEF_HCP_WITH_H3K27ME3	BENPORATH_PRC2_TARGETS				MIKKELSEN_NPC_HCP_WITH_H3K27ME3													MEISSNER_BRAIN_HCP_WITH_H3K27ME3													BYSTRYKH_HEMATOPOIESIS_STEM_CELL_QTL_TRANS																																																						SCHLESINGER_METHYLATED_DE_NOVO_IN_CANCER										
3211	HOXB1	homeobox B1	BENPORATH_ES_WITH_H3K27ME3	BENPORATH_EED_TARGETS	BENPORATH_SUZ12_TARGETS		MIKKELSEN_MEF_HCP_WITH_H3K27ME3	BENPORATH_PRC2_TARGETS				MIKKELSEN_NPC_HCP_WITH_H3K27ME3																		MIKKELSEN_IPS_WITH_HCP_H3K27ME3																															DELACROIX_RAR_BOUND_ES								ZHOU_INFLAMMATORY_RESPONSE_FIMA_UP																																	
56033	BARX1	BARX homeobox 1	BENPORATH_ES_WITH_H3K27ME3	BENPORATH_EED_TARGETS	BENPORATH_SUZ12_TARGETS		MIKKELSEN_MEF_HCP_WITH_H3K27ME3	BENPORATH_PRC2_TARGETS					MIKKELSEN_MCV6_HCP_WITH_H3K27ME3			MARTENS_TRETINOIN_RESPONSE_UP									MEISSNER_BRAIN_HCP_WITH_H3K27ME3	MEISSNER_NPC_HCP_WITH_H3K4ME2								SMID_BREAST_CANCER_BASAL_UP																	DOUGLAS_BMI1_TARGETS_UP																																																			
338917	VSX2	visual system homeobox 2	BENPORATH_ES_WITH_H3K27ME3	BENPORATH_EED_TARGETS	BENPORATH_SUZ12_TARGETS		MIKKELSEN_MEF_HCP_WITH_H3K27ME3	BENPORATH_PRC2_TARGETS					MIKKELSEN_MCV6_HCP_WITH_H3K27ME3			MARTENS_TRETINOIN_RESPONSE_UP									MEISSNER_BRAIN_HCP_WITH_H3K27ME3																	MEISSNER_NPC_HCP_WITH_H3_UNMETHYLATED																GRAESSMANN_APOPTOSIS_BY_DOXORUBICIN_DN																																												
148641	SLC35F3	solute carrier family 35, member F3	BENPORATH_ES_WITH_H3K27ME3	BENPORATH_EED_TARGETS	BENPORATH_SUZ12_TARGETS		MIKKELSEN_MEF_HCP_WITH_H3K27ME3	BENPORATH_PRC2_TARGETS					MIKKELSEN_MCV6_HCP_WITH_H3K27ME3													MEISSNER_NPC_HCP_WITH_H3K4ME2																															NUYTTEN_EZH2_TARGETS_UP					FORTSCHEGGER_PHF8_TARGETS_DN																																								
6585	SLIT1	slit homolog 1 (Drosophila)	BENPORATH_ES_WITH_H3K27ME3	BENPORATH_EED_TARGETS	BENPORATH_SUZ12_TARGETS		MIKKELSEN_MEF_HCP_WITH_H3K27ME3	BENPORATH_PRC2_TARGETS					MIKKELSEN_MCV6_HCP_WITH_H3K27ME3																													MEISSNER_NPC_HCP_WITH_H3_UNMETHYLATED																																																		SCHLESINGER_METHYLATED_DE_NOVO_IN_CANCER									PARENT_MTOR_SIGNALING_UP	
55351	STK32B	serine/threonine kinase 32B	BENPORATH_ES_WITH_H3K27ME3	BENPORATH_EED_TARGETS	BENPORATH_SUZ12_TARGETS		MIKKELSEN_MEF_HCP_WITH_H3K27ME3	BENPORATH_PRC2_TARGETS									ACEVEDO_METHYLATED_IN_LIVER_CANCER_DN	BRUINS_UVC_RESPONSE_VIA_TP53_GROUP_A																																		SMID_BREAST_CANCER_BASAL_DN													HATADA_METHYLATED_IN_LUNG_CANCER_UP																																		RIGGI_EWING_SARCOMA_PROGENITOR_UP			
1630	DCC	deleted in colorectal carcinoma	BENPORATH_ES_WITH_H3K27ME3	BENPORATH_EED_TARGETS	BENPORATH_SUZ12_TARGETS		MIKKELSEN_MEF_HCP_WITH_H3K27ME3	BENPORATH_PRC2_TARGETS											GOBERT_OLIGODENDROCYTE_DIFFERENTIATION_DN					SCHAEFFER_PROSTATE_DEVELOPMENT_48HR_DN																																																																				SCHLESINGER_METHYLATED_DE_NOVO_IN_CANCER										
7780	SLC30A2	solute carrier family 30 (zinc transporter), member 2	BENPORATH_ES_WITH_H3K27ME3	BENPORATH_EED_TARGETS	BENPORATH_SUZ12_TARGETS		MIKKELSEN_MEF_HCP_WITH_H3K27ME3	BENPORATH_PRC2_TARGETS																	MEISSNER_BRAIN_HCP_WITH_H3K27ME3																	MEISSNER_NPC_HCP_WITH_H3_UNMETHYLATED																																																												
8929	PHOX2B	paired-like homeobox 2b	BENPORATH_ES_WITH_H3K27ME3	BENPORATH_EED_TARGETS	BENPORATH_SUZ12_TARGETS		MIKKELSEN_MEF_HCP_WITH_H3K27ME3	BENPORATH_PRC2_TARGETS																						MIKKELSEN_IPS_WITH_HCP_H3K27ME3																										PUJANA_ATM_PCC_NETWORK											SERVITJA_ISLET_HNF1A_TARGETS_UP																																			
7849	PAX8	paired box 8	BENPORATH_ES_WITH_H3K27ME3	BENPORATH_EED_TARGETS	BENPORATH_SUZ12_TARGETS		MIKKELSEN_MEF_HCP_WITH_H3K27ME3	BENPORATH_PRC2_TARGETS																															RODRIGUES_THYROID_CARCINOMA_POORLY_DIFFERENTIATED_DN																																									RODRIGUES_THYROID_CARCINOMA_ANAPLASTIC_DN			LOPEZ_MBD_TARGETS								ZWANG_TRANSIENTLY_UP_BY_1ST_EGF_PULSE_ONLY		BUYTAERT_PHOTODYNAMIC_THERAPY_STRESS_UP		BONOME_OVARIAN_CANCER_SURVIVAL_SUBOPTIMAL_DEBULKING							
64478	CSMD1	CUB and Sushi multiple domains 1	BENPORATH_ES_WITH_H3K27ME3	BENPORATH_EED_TARGETS	BENPORATH_SUZ12_TARGETS		MIKKELSEN_MEF_HCP_WITH_H3K27ME3	BENPORATH_PRC2_TARGETS																																																									HATADA_METHYLATED_IN_LUNG_CANCER_UP									MIKKELSEN_NPC_HCP_WITH_H3K4ME3_AND_H3K27ME3																												
2917	GRM7	glutamate receptor, metabotropic 7	BENPORATH_ES_WITH_H3K27ME3	BENPORATH_EED_TARGETS	BENPORATH_SUZ12_TARGETS			BENPORATH_PRC2_TARGETS	DODD_NASOPHARYNGEAL_CARCINOMA_UP			MIKKELSEN_NPC_HCP_WITH_H3K27ME3																																				CUI_TCF21_TARGETS_2_DN																	HATADA_METHYLATED_IN_LUNG_CANCER_UP		SERVITJA_ISLET_HNF1A_TARGETS_UP																													MOREAUX_MULTIPLE_MYELOMA_BY_TACI_UP						
2626	GATA4	GATA binding protein 4	BENPORATH_ES_WITH_H3K27ME3	BENPORATH_EED_TARGETS	BENPORATH_SUZ12_TARGETS			BENPORATH_PRC2_TARGETS	DODD_NASOPHARYNGEAL_CARCINOMA_UP				MIKKELSEN_MCV6_HCP_WITH_H3K27ME3								ZWANG_TRANSIENTLY_UP_BY_2ND_EGF_PULSE_ONLY				MEISSNER_BRAIN_HCP_WITH_H3K27ME3																																																									WANG_MLL_TARGETS										SCHLESINGER_METHYLATED_DE_NOVO_IN_CANCER										
105	ADARB2	adenosine deaminase, RNA-specific, B2	BENPORATH_ES_WITH_H3K27ME3	BENPORATH_EED_TARGETS	BENPORATH_SUZ12_TARGETS			BENPORATH_PRC2_TARGETS	DODD_NASOPHARYNGEAL_CARCINOMA_UP					BLALOCK_ALZHEIMERS_DISEASE_UP			ACEVEDO_METHYLATED_IN_LIVER_CANCER_DN																																																																																					
6495	SIX1	SIX homeobox 1	BENPORATH_ES_WITH_H3K27ME3	BENPORATH_EED_TARGETS	BENPORATH_SUZ12_TARGETS			BENPORATH_PRC2_TARGETS	DODD_NASOPHARYNGEAL_CARCINOMA_UP																MEISSNER_BRAIN_HCP_WITH_H3K27ME3															CHICAS_RB1_TARGETS_CONFLUENT										DURAND_STROMA_S_UP		SMID_BREAST_CANCER_BASAL_DN																																											BONOME_OVARIAN_CANCER_SURVIVAL_SUBOPTIMAL_DEBULKING							
3217	HOXB7	homeobox B7	BENPORATH_ES_WITH_H3K27ME3	BENPORATH_EED_TARGETS	BENPORATH_SUZ12_TARGETS			BENPORATH_PRC2_TARGETS		YOSHIMURA_MAPK8_TARGETS_UP		MIKKELSEN_NPC_HCP_WITH_H3K27ME3													MEISSNER_BRAIN_HCP_WITH_H3K27ME3					MIKKELSEN_IPS_WITH_HCP_H3K27ME3																																																																								
776	CACNA1D	calcium channel, voltage-dependent, L type, alpha 1D subunit	BENPORATH_ES_WITH_H3K27ME3	BENPORATH_EED_TARGETS	BENPORATH_SUZ12_TARGETS			BENPORATH_PRC2_TARGETS		YOSHIMURA_MAPK8_TARGETS_UP			MIKKELSEN_MCV6_HCP_WITH_H3K27ME3					BRUINS_UVC_RESPONSE_VIA_TP53_GROUP_A																																		SMID_BREAST_CANCER_BASAL_DN												FEVR_CTNNB1_TARGETS_UP				CHARAFE_BREAST_CANCER_LUMINAL_VS_BASAL_UP										CHARAFE_BREAST_CANCER_LUMINAL_VS_MESENCHYMAL_UP																								
4915	NTRK2	neurotrophic tyrosine kinase, receptor, type 2	BENPORATH_ES_WITH_H3K27ME3	BENPORATH_EED_TARGETS	BENPORATH_SUZ12_TARGETS			BENPORATH_PRC2_TARGETS		YOSHIMURA_MAPK8_TARGETS_UP								BRUINS_UVC_RESPONSE_VIA_TP53_GROUP_A						SCHAEFFER_PROSTATE_DEVELOPMENT_48HR_DN				LIM_MAMMARY_STEM_CELL_UP					LEE_BMP2_TARGETS_UP																			SMID_BREAST_CANCER_BASAL_DN														KAAB_HEART_ATRIUM_VS_VENTRICLE_UP				BAELDE_DIABETIC_NEPHROPATHY_DN																						SCHLESINGER_METHYLATED_DE_NOVO_IN_CANCER										
3232	HOXD3	homeobox D3	BENPORATH_ES_WITH_H3K27ME3	BENPORATH_EED_TARGETS	BENPORATH_SUZ12_TARGETS			BENPORATH_PRC2_TARGETS		YOSHIMURA_MAPK8_TARGETS_UP								BRUINS_UVC_RESPONSE_VIA_TP53_GROUP_A																																															HATADA_METHYLATED_IN_LUNG_CANCER_UP																														BONOME_OVARIAN_CANCER_SURVIVAL_SUBOPTIMAL_DEBULKING							
5737	PTGFR	prostaglandin F receptor (FP)	BENPORATH_ES_WITH_H3K27ME3	BENPORATH_EED_TARGETS	BENPORATH_SUZ12_TARGETS			BENPORATH_PRC2_TARGETS		YOSHIMURA_MAPK8_TARGETS_UP																								SMID_BREAST_CANCER_BASAL_UP				BYSTRYKH_HEMATOPOIESIS_STEM_CELL_QTL_TRANS																																												WANG_MLL_TARGETS																				
6493	SIM2	single-minded homolog 2 (Drosophila)	BENPORATH_ES_WITH_H3K27ME3	BENPORATH_EED_TARGETS	BENPORATH_SUZ12_TARGETS			BENPORATH_PRC2_TARGETS			MEISSNER_NPC_HCP_WITH_H3K4ME2_AND_H3K27ME3	MIKKELSEN_NPC_HCP_WITH_H3K27ME3	MIKKELSEN_MCV6_HCP_WITH_H3K27ME3			MARTENS_TRETINOIN_RESPONSE_UP									MEISSNER_BRAIN_HCP_WITH_H3K27ME3																DUTERTRE_ESTRADIOL_RESPONSE_24HR_DN															PUJANA_ATM_PCC_NETWORK																																					BUYTAERT_PHOTODYNAMIC_THERAPY_STRESS_UP	MASSARWEH_TAMOXIFEN_RESISTANCE_UP								
4053	LTBP2	latent transforming growth factor beta binding protein 2	BENPORATH_ES_WITH_H3K27ME3	BENPORATH_EED_TARGETS	BENPORATH_SUZ12_TARGETS			BENPORATH_PRC2_TARGETS			MEISSNER_NPC_HCP_WITH_H3K4ME2_AND_H3K27ME3	MIKKELSEN_NPC_HCP_WITH_H3K27ME3		BLALOCK_ALZHEIMERS_DISEASE_UP						WONG_ADULT_TISSUE_STEM_MODULE					MEISSNER_BRAIN_HCP_WITH_H3K27ME3				CHEN_METABOLIC_SYNDROM_NETWORK		KOINUMA_TARGETS_OF_SMAD2_OR_SMAD3	GOZGIT_ESR1_TARGETS_DN			MILI_PSEUDOPODIA_HAPTOTAXIS_DN				RODRIGUES_THYROID_CARCINOMA_POORLY_DIFFERENTIATED_DN	CHICAS_RB1_TARGETS_CONFLUENT										DURAND_STROMA_S_UP				GRAESSMANN_APOPTOSIS_BY_DOXORUBICIN_UP																					MARTINEZ_RB1_AND_TP53_TARGETS_DN									MARTINEZ_TP53_TARGETS_DN												MOREAUX_MULTIPLE_MYELOMA_BY_TACI_UP						
646	BNC1	basonuclin 1	BENPORATH_ES_WITH_H3K27ME3	BENPORATH_EED_TARGETS	BENPORATH_SUZ12_TARGETS			BENPORATH_PRC2_TARGETS			MEISSNER_NPC_HCP_WITH_H3K4ME2_AND_H3K27ME3	MIKKELSEN_NPC_HCP_WITH_H3K27ME3													MEISSNER_BRAIN_HCP_WITH_H3K27ME3			LIM_MAMMARY_STEM_CELL_UP			KOINUMA_TARGETS_OF_SMAD2_OR_SMAD3													SWEET_LUNG_CANCER_KRAS_DN																					HATADA_METHYLATED_IN_LUNG_CANCER_UP																	WANG_MLL_TARGETS																				
91683	SYT12	synaptotagmin XII	BENPORATH_ES_WITH_H3K27ME3	BENPORATH_EED_TARGETS	BENPORATH_SUZ12_TARGETS			BENPORATH_PRC2_TARGETS			MEISSNER_NPC_HCP_WITH_H3K4ME2_AND_H3K27ME3	MIKKELSEN_NPC_HCP_WITH_H3K27ME3																																															KRIEG_HYPOXIA_NOT_VIA_KDM3A	BHAT_ESR1_TARGETS_VIA_AKT1_UP				FEVR_CTNNB1_TARGETS_UP																			LOPEZ_MBD_TARGETS													MOREAUX_MULTIPLE_MYELOMA_BY_TACI_UP						
5076	PAX2	paired box 2	BENPORATH_ES_WITH_H3K27ME3	BENPORATH_EED_TARGETS	BENPORATH_SUZ12_TARGETS			BENPORATH_PRC2_TARGETS			MEISSNER_NPC_HCP_WITH_H3K4ME2_AND_H3K27ME3		MIKKELSEN_MCV6_HCP_WITH_H3K27ME3								ZWANG_TRANSIENTLY_UP_BY_2ND_EGF_PULSE_ONLY				MEISSNER_BRAIN_HCP_WITH_H3K27ME3																						DAVICIONI_MOLECULAR_ARMS_VS_ERMS_UP					SMID_BREAST_CANCER_BASAL_DN				PUJANA_ATM_PCC_NETWORK			KRIEG_HYPOXIA_NOT_VIA_KDM3A																																											
3218	HOXB8	homeobox B8	BENPORATH_ES_WITH_H3K27ME3	BENPORATH_EED_TARGETS	BENPORATH_SUZ12_TARGETS			BENPORATH_PRC2_TARGETS				MIKKELSEN_NPC_HCP_WITH_H3K27ME3																		MIKKELSEN_IPS_WITH_HCP_H3K27ME3								BYSTRYKH_HEMATOPOIESIS_STEM_CELL_QTL_TRANS																																			RAO_BOUND_BY_SALL4_ISOFORM_B																													
9244	CRLF1	cytokine receptor-like factor 1	BENPORATH_ES_WITH_H3K27ME3	BENPORATH_EED_TARGETS	BENPORATH_SUZ12_TARGETS			BENPORATH_PRC2_TARGETS					MIKKELSEN_MCV6_HCP_WITH_H3K27ME3	BLALOCK_ALZHEIMERS_DISEASE_UP											MEISSNER_BRAIN_HCP_WITH_H3K27ME3	MEISSNER_NPC_HCP_WITH_H3K4ME2		LIM_MAMMARY_STEM_CELL_UP		MIKKELSEN_IPS_WITH_HCP_H3K27ME3				SMID_BREAST_CANCER_BASAL_UP																				GRAESSMANN_APOPTOSIS_BY_DOXORUBICIN_UP																																																
1298	COL9A2	collagen, type IX, alpha 2	BENPORATH_ES_WITH_H3K27ME3	BENPORATH_EED_TARGETS	BENPORATH_SUZ12_TARGETS			BENPORATH_PRC2_TARGETS					MIKKELSEN_MCV6_HCP_WITH_H3K27ME3								ZWANG_TRANSIENTLY_UP_BY_2ND_EGF_PULSE_ONLY							LIM_MAMMARY_STEM_CELL_UP																																																																										
6910	TBX5	T-box 5	BENPORATH_ES_WITH_H3K27ME3	BENPORATH_EED_TARGETS	BENPORATH_SUZ12_TARGETS			BENPORATH_PRC2_TARGETS					MIKKELSEN_MCV6_HCP_WITH_H3K27ME3																	MIKKELSEN_IPS_WITH_HCP_H3K27ME3																					DOUGLAS_BMI1_TARGETS_UP					PUJANA_ATM_PCC_NETWORK										KAAB_HEART_ATRIUM_VS_VENTRICLE_UP			ZHOU_INFLAMMATORY_RESPONSE_FIMA_UP																																	
220164	DOK6	docking protein 6	BENPORATH_ES_WITH_H3K27ME3	BENPORATH_EED_TARGETS	BENPORATH_SUZ12_TARGETS			BENPORATH_PRC2_TARGETS					MIKKELSEN_MCV6_HCP_WITH_H3K27ME3																																																								ZHOU_INFLAMMATORY_RESPONSE_FIMA_UP																																	
89797	NAV2	neuron navigator 2	BENPORATH_ES_WITH_H3K27ME3	BENPORATH_EED_TARGETS	BENPORATH_SUZ12_TARGETS			BENPORATH_PRC2_TARGETS						BLALOCK_ALZHEIMERS_DISEASE_UP			ACEVEDO_METHYLATED_IN_LIVER_CANCER_DN		GOBERT_OLIGODENDROCYTE_DIFFERENTIATION_DN																					CHICAS_RB1_TARGETS_CONFLUENT																						FORTSCHEGGER_PHF8_TARGETS_DN							ZHOU_INFLAMMATORY_RESPONSE_FIMA_UP						MARTINEZ_RB1_AND_TP53_TARGETS_DN									MARTINEZ_TP53_TARGETS_DN				LIU_PROSTATE_CANCER_DN		CHYLA_CBFA2T3_TARGETS_UP	ZWANG_TRANSIENTLY_UP_BY_1ST_EGF_PULSE_ONLY		BUYTAERT_PHOTODYNAMIC_THERAPY_STRESS_UP									
5339	PLEC	plectin	BENPORATH_ES_WITH_H3K27ME3	BENPORATH_EED_TARGETS	BENPORATH_SUZ12_TARGETS			BENPORATH_PRC2_TARGETS						BLALOCK_ALZHEIMERS_DISEASE_UP				BRUINS_UVC_RESPONSE_VIA_TP53_GROUP_A	GOBERT_OLIGODENDROCYTE_DIFFERENTIATION_DN												KOINUMA_TARGETS_OF_SMAD2_OR_SMAD3				MILI_PSEUDOPODIA_HAPTOTAXIS_DN																			GRAESSMANN_APOPTOSIS_BY_DOXORUBICIN_UP								FORTSCHEGGER_PHF8_TARGETS_DN													MARTINEZ_RB1_AND_TP53_TARGETS_DN									MARTINEZ_TP53_TARGETS_DN													HELLER_HDAC_TARGETS_SILENCED_BY_METHYLATION_UP					
4684	NCAM1	neural cell adhesion molecule 1	BENPORATH_ES_WITH_H3K27ME3	BENPORATH_EED_TARGETS	BENPORATH_SUZ12_TARGETS			BENPORATH_PRC2_TARGETS						BLALOCK_ALZHEIMERS_DISEASE_UP						WONG_ADULT_TISSUE_STEM_MODULE														SMID_BREAST_CANCER_BASAL_UP	MILI_PSEUDOPODIA_HAPTOTAXIS_DN			BYSTRYKH_HEMATOPOIESIS_STEM_CELL_QTL_TRANS												DURAND_STROMA_S_UP																																	LOPEZ_MBD_TARGETS					LIU_PROSTATE_CANCER_DN									HELLER_HDAC_TARGETS_SILENCED_BY_METHYLATION_UP					
8320	EOMES	eomesodermin	BENPORATH_ES_WITH_H3K27ME3	BENPORATH_EED_TARGETS	BENPORATH_SUZ12_TARGETS			BENPORATH_PRC2_TARGETS							PEREZ_TP53_TARGETS																																																											MIKKELSEN_NPC_HCP_WITH_H3K4ME3_AND_H3K27ME3																												
4741	NEFM	neurofilament, medium polypeptide	BENPORATH_ES_WITH_H3K27ME3	BENPORATH_EED_TARGETS	BENPORATH_SUZ12_TARGETS			BENPORATH_PRC2_TARGETS								MARTENS_TRETINOIN_RESPONSE_UP	ACEVEDO_METHYLATED_IN_LIVER_CANCER_DN																					BYSTRYKH_HEMATOPOIESIS_STEM_CELL_QTL_TRANS																									BLALOCK_ALZHEIMERS_DISEASE_DN		HATADA_METHYLATED_IN_LUNG_CANCER_UP									MIKKELSEN_NPC_HCP_WITH_H3K4ME3_AND_H3K27ME3																												
114798	SLITRK1	SLIT and NTRK-like family, member 1	BENPORATH_ES_WITH_H3K27ME3	BENPORATH_EED_TARGETS	BENPORATH_SUZ12_TARGETS			BENPORATH_PRC2_TARGETS								MARTENS_TRETINOIN_RESPONSE_UP		BRUINS_UVC_RESPONSE_VIA_TP53_GROUP_A						SCHAEFFER_PROSTATE_DEVELOPMENT_48HR_DN																									MIKKELSEN_MEF_ICP_WITH_H3K27ME3																																																					
84107	ZIC4	Zic family member 4	BENPORATH_ES_WITH_H3K27ME3	BENPORATH_EED_TARGETS	BENPORATH_SUZ12_TARGETS			BENPORATH_PRC2_TARGETS								MARTENS_TRETINOIN_RESPONSE_UP		BRUINS_UVC_RESPONSE_VIA_TP53_GROUP_A																															MIKKELSEN_MEF_ICP_WITH_H3K27ME3																																																					
64072	CDH23	cadherin-related 23	BENPORATH_ES_WITH_H3K27ME3	BENPORATH_EED_TARGETS	BENPORATH_SUZ12_TARGETS			BENPORATH_PRC2_TARGETS								MARTENS_TRETINOIN_RESPONSE_UP					ZWANG_TRANSIENTLY_UP_BY_2ND_EGF_PULSE_ONLY																														DOUGLAS_BMI1_TARGETS_UP																																																			
3110	MNX1	motor neuron and pancreas homeobox 1	BENPORATH_ES_WITH_H3K27ME3	BENPORATH_EED_TARGETS	BENPORATH_SUZ12_TARGETS			BENPORATH_PRC2_TARGETS								MARTENS_TRETINOIN_RESPONSE_UP									MEISSNER_BRAIN_HCP_WITH_H3K27ME3																																																	MIKKELSEN_NPC_HCP_WITH_H3K4ME3_AND_H3K27ME3																												
579	NKX3-2	NK3 homeobox 2	BENPORATH_ES_WITH_H3K27ME3	BENPORATH_EED_TARGETS	BENPORATH_SUZ12_TARGETS			BENPORATH_PRC2_TARGETS								MARTENS_TRETINOIN_RESPONSE_UP									MEISSNER_BRAIN_HCP_WITH_H3K27ME3																																																																													
55450	CAMK2N1	calcium/calmodulin-dependent protein kinase II inhibitor 1	BENPORATH_ES_WITH_H3K27ME3	BENPORATH_EED_TARGETS	BENPORATH_SUZ12_TARGETS			BENPORATH_PRC2_TARGETS								MARTENS_TRETINOIN_RESPONSE_UP																				ONDER_CDH1_TARGETS_2_DN				CHICAS_RB1_TARGETS_CONFLUENT	DUTERTRE_ESTRADIOL_RESPONSE_24HR_DN											SMID_BREAST_CANCER_BASAL_DN										FORTSCHEGGER_PHF8_TARGETS_DN														NUYTTEN_NIPP1_TARGETS_DN	SCHAEFFER_PROSTATE_DEVELOPMENT_6HR_DN	CHARAFE_BREAST_CANCER_LUMINAL_VS_MESENCHYMAL_UP																	BONOME_OVARIAN_CANCER_SURVIVAL_SUBOPTIMAL_DEBULKING							
81621	KAZALD1	Kazal-type serine peptidase inhibitor domain 1	BENPORATH_ES_WITH_H3K27ME3	BENPORATH_EED_TARGETS	BENPORATH_SUZ12_TARGETS			BENPORATH_PRC2_TARGETS												WONG_ADULT_TISSUE_STEM_MODULE	ZWANG_TRANSIENTLY_UP_BY_2ND_EGF_PULSE_ONLY																															SMID_BREAST_CANCER_BASAL_DN																								NUYTTEN_NIPP1_TARGETS_DN						WANG_MLL_TARGETS																				
10633	RASL10A	RAS-like, family 10, member A	BENPORATH_ES_WITH_H3K27ME3	BENPORATH_EED_TARGETS	BENPORATH_SUZ12_TARGETS			BENPORATH_PRC2_TARGETS												WONG_ADULT_TISSUE_STEM_MODULE																						MEISSNER_NPC_HCP_WITH_H3_UNMETHYLATED																				FORTSCHEGGER_PHF8_TARGETS_DN																																								
8633	UNC5C	unc-5 homolog C (C. elegans)	BENPORATH_ES_WITH_H3K27ME3	BENPORATH_EED_TARGETS	BENPORATH_SUZ12_TARGETS			BENPORATH_PRC2_TARGETS												WONG_ADULT_TISSUE_STEM_MODULE																																		GRAESSMANN_APOPTOSIS_BY_DOXORUBICIN_UP																																																
145258	GSC	goosecoid homeobox	BENPORATH_ES_WITH_H3K27ME3	BENPORATH_EED_TARGETS	BENPORATH_SUZ12_TARGETS			BENPORATH_PRC2_TARGETS													ZWANG_TRANSIENTLY_UP_BY_2ND_EGF_PULSE_ONLY				MEISSNER_BRAIN_HCP_WITH_H3K27ME3	MEISSNER_NPC_HCP_WITH_H3K4ME2																									DOUGLAS_BMI1_TARGETS_UP																																																			
2637	GBX2	gastrulation brain homeobox 2	BENPORATH_ES_WITH_H3K27ME3	BENPORATH_EED_TARGETS	BENPORATH_SUZ12_TARGETS			BENPORATH_PRC2_TARGETS													ZWANG_TRANSIENTLY_UP_BY_2ND_EGF_PULSE_ONLY				MEISSNER_BRAIN_HCP_WITH_H3K27ME3																																				DELACROIX_RAR_BOUND_ES															NUYTTEN_NIPP1_TARGETS_DN														CHYLA_CBFA2T3_TARGETS_UP												
57332	CBX8	chromobox homolog 8	BENPORATH_ES_WITH_H3K27ME3	BENPORATH_EED_TARGETS	BENPORATH_SUZ12_TARGETS			BENPORATH_PRC2_TARGETS													ZWANG_TRANSIENTLY_UP_BY_2ND_EGF_PULSE_ONLY																																					GRAESSMANN_APOPTOSIS_BY_DOXORUBICIN_DN																																												
7026	NR2F2	nuclear receptor subfamily 2, group F, member 2	BENPORATH_ES_WITH_H3K27ME3	BENPORATH_EED_TARGETS	BENPORATH_SUZ12_TARGETS			BENPORATH_PRC2_TARGETS															DACOSTA_UV_RESPONSE_VIA_ERCC3_DN							MIKKELSEN_IPS_WITH_HCP_H3K27ME3		GOZGIT_ESR1_TARGETS_DN							RODRIGUES_THYROID_CARCINOMA_POORLY_DIFFERENTIATED_DN	CHICAS_RB1_TARGETS_CONFLUENT			IVANOVA_HEMATOPOIESIS_STEM_CELL_AND_PROGENITOR	SWEET_LUNG_CANCER_KRAS_DN		JOHNSTONE_PARVB_TARGETS_3_UP					DOUGLAS_BMI1_TARGETS_UP						NUYTTEN_EZH2_TARGETS_UP									KAAB_HEART_ATRIUM_VS_VENTRICLE_UP						DACOSTA_UV_RESPONSE_VIA_ERCC3_COMMON_DN				NUYTTEN_NIPP1_TARGETS_DN	SCHAEFFER_PROSTATE_DEVELOPMENT_6HR_DN															SCHLESINGER_METHYLATED_DE_NOVO_IN_CANCER			BONOME_OVARIAN_CANCER_SURVIVAL_SUBOPTIMAL_DEBULKING							
5308	PITX2	paired-like homeodomain 2	BENPORATH_ES_WITH_H3K27ME3	BENPORATH_EED_TARGETS	BENPORATH_SUZ12_TARGETS			BENPORATH_PRC2_TARGETS																	MEISSNER_BRAIN_HCP_WITH_H3K27ME3																																																RAO_BOUND_BY_SALL4_ISOFORM_B									WANG_MLL_TARGETS												MASSARWEH_TAMOXIFEN_RESISTANCE_UP								
5453	POU3F1	POU class 3 homeobox 1	BENPORATH_ES_WITH_H3K27ME3	BENPORATH_EED_TARGETS	BENPORATH_SUZ12_TARGETS			BENPORATH_PRC2_TARGETS																				LIM_MAMMARY_STEM_CELL_UP	CHEN_METABOLIC_SYNDROM_NETWORK																FOSTER_TOLERANT_MACROPHAGE_DN																																															SCHLESINGER_METHYLATED_DE_NOVO_IN_CANCER										
130497	OSR1	odd-skipped related 1 (Drosophila)	BENPORATH_ES_WITH_H3K27ME3	BENPORATH_EED_TARGETS	BENPORATH_SUZ12_TARGETS			BENPORATH_PRC2_TARGETS																				LIM_MAMMARY_STEM_CELL_UP		MIKKELSEN_IPS_WITH_HCP_H3K27ME3																												GRAESSMANN_APOPTOSIS_BY_DOXORUBICIN_DN																																												
114815	SORCS1	sortilin-related VPS10 domain containing receptor 1	BENPORATH_ES_WITH_H3K27ME3	BENPORATH_EED_TARGETS	BENPORATH_SUZ12_TARGETS			BENPORATH_PRC2_TARGETS																				LIM_MAMMARY_STEM_CELL_UP																																																										BRUINS_UVC_RESPONSE_LATE					ZWANG_TRANSIENTLY_UP_BY_1ST_EGF_PULSE_ONLY											
405753	DUOXA2	dual oxidase maturation factor 2	BENPORATH_ES_WITH_H3K27ME3	BENPORATH_EED_TARGETS	BENPORATH_SUZ12_TARGETS			BENPORATH_PRC2_TARGETS																						MIKKELSEN_IPS_WITH_HCP_H3K27ME3																																																																								
151354	FAM84A	family with sequence similarity 84, member A	BENPORATH_ES_WITH_H3K27ME3	BENPORATH_EED_TARGETS	BENPORATH_SUZ12_TARGETS			BENPORATH_PRC2_TARGETS																								GOZGIT_ESR1_TARGETS_DN									DUTERTRE_ESTRADIOL_RESPONSE_24HR_DN												CREIGHTON_ENDOCRINE_THERAPY_RESISTANCE_3				NUYTTEN_EZH2_TARGETS_UP																			NUYTTEN_NIPP1_TARGETS_DN																		MASSARWEH_TAMOXIFEN_RESISTANCE_UP					RIGGI_EWING_SARCOMA_PROGENITOR_UP			
26273	FBXO3	F-box protein 3	BENPORATH_ES_WITH_H3K27ME3	BENPORATH_EED_TARGETS	BENPORATH_SUZ12_TARGETS			BENPORATH_PRC2_TARGETS																													PILON_KLF1_TARGETS_DN		RODRIGUES_THYROID_CARCINOMA_POORLY_DIFFERENTIATED_DN									CUI_TCF21_TARGETS_2_DN															BLALOCK_ALZHEIMERS_DISEASE_DN																																							
10481	HOXB13	homeobox B13	BENPORATH_ES_WITH_H3K27ME3	BENPORATH_EED_TARGETS	BENPORATH_SUZ12_TARGETS			BENPORATH_PRC2_TARGETS																														BYSTRYKH_HEMATOPOIESIS_STEM_CELL_QTL_TRANS											MIKKELSEN_MEF_ICP_WITH_H3K27ME3	DURAND_STROMA_S_UP											DELACROIX_RAR_BOUND_ES										KINSEY_TARGETS_OF_EWSR1_FLII_FUSION_DN					NUYTTEN_NIPP1_TARGETS_DN																SCHLESINGER_METHYLATED_DE_NOVO_IN_CANCER										
64097	EPB41L4A	erythrocyte membrane protein band 4.1 like 4A	BENPORATH_ES_WITH_H3K27ME3	BENPORATH_EED_TARGETS	BENPORATH_SUZ12_TARGETS			BENPORATH_PRC2_TARGETS																																																		GRAESSMANN_APOPTOSIS_BY_DOXORUBICIN_DN																				CHARAFE_BREAST_CANCER_LUMINAL_VS_MESENCHYMAL_UP													ZWANG_TRANSIENTLY_UP_BY_1ST_EGF_PULSE_ONLY			MASSARWEH_TAMOXIFEN_RESISTANCE_UP							PARENT_MTOR_SIGNALING_UP	
474	ATOH1	atonal homolog 1 (Drosophila)	BENPORATH_ES_WITH_H3K27ME3	BENPORATH_EED_TARGETS	BENPORATH_SUZ12_TARGETS			BENPORATH_PRC2_TARGETS																																																								FEVR_CTNNB1_TARGETS_UP									RAO_BOUND_BY_SALL4_ISOFORM_B	MIKKELSEN_NPC_HCP_WITH_H3K4ME3_AND_H3K27ME3																												
9162	DGKI	diacylglycerol kinase, iota	BENPORATH_ES_WITH_H3K27ME3	BENPORATH_EED_TARGETS	BENPORATH_SUZ12_TARGETS			BENPORATH_PRC2_TARGETS																																																																								RODRIGUES_THYROID_CARCINOMA_ANAPLASTIC_DN																						
51384	WNT16	wingless-type MMTV integration site family, member 16	BENPORATH_ES_WITH_H3K27ME3	BENPORATH_EED_TARGETS	BENPORATH_SUZ12_TARGETS			BENPORATH_PRC2_TARGETS																																																																																														
390928	PAPL	iron/zinc purple acid phosphatase-like protein	BENPORATH_ES_WITH_H3K27ME3	BENPORATH_EED_TARGETS		MEISSNER_BRAIN_HCP_WITH_H3K4ME3_AND_H3K27ME3	MIKKELSEN_MEF_HCP_WITH_H3K27ME3																																			MEISSNER_NPC_HCP_WITH_H3_UNMETHYLATED																																																												
152007	GLIPR2	GLI pathogenesis-related 2	BENPORATH_ES_WITH_H3K27ME3	BENPORATH_EED_TARGETS		MEISSNER_BRAIN_HCP_WITH_H3K4ME3_AND_H3K27ME3			DODD_NASOPHARYNGEAL_CARCINOMA_UP						PEREZ_TP53_TARGETS			BRUINS_UVC_RESPONSE_VIA_TP53_GROUP_A			ZWANG_TRANSIENTLY_UP_BY_2ND_EGF_PULSE_ONLY																		RODRIGUES_THYROID_CARCINOMA_POORLY_DIFFERENTIATED_DN		DUTERTRE_ESTRADIOL_RESPONSE_24HR_DN				FOSTER_TOLERANT_MACROPHAGE_DN												NUYTTEN_EZH2_TARGETS_UP																							RODRIGUES_THYROID_CARCINOMA_ANAPLASTIC_DN																						
53405	CLIC5	chloride intracellular channel 5	BENPORATH_ES_WITH_H3K27ME3	BENPORATH_EED_TARGETS		MEISSNER_BRAIN_HCP_WITH_H3K4ME3_AND_H3K27ME3			DODD_NASOPHARYNGEAL_CARCINOMA_UP						PEREZ_TP53_TARGETS						ZWANG_TRANSIENTLY_UP_BY_2ND_EGF_PULSE_ONLY																											CUI_TCF21_TARGETS_2_DN					CREIGHTON_ENDOCRINE_THERAPY_RESISTANCE_3											FEVR_CTNNB1_TARGETS_UP						BAELDE_DIABETIC_NEPHROPATHY_DN																																
1879	EBF1	early B-cell factor 1	BENPORATH_ES_WITH_H3K27ME3	BENPORATH_EED_TARGETS		MEISSNER_BRAIN_HCP_WITH_H3K4ME3_AND_H3K27ME3			DODD_NASOPHARYNGEAL_CARCINOMA_UP												ZWANG_TRANSIENTLY_UP_BY_2ND_EGF_PULSE_ONLY																											CUI_TCF21_TARGETS_2_DN																							KINSEY_TARGETS_OF_EWSR1_FLII_FUSION_DN											WANG_MLL_TARGETS								CHYLA_CBFA2T3_TARGETS_UP				MASSARWEH_TAMOXIFEN_RESISTANCE_UP								
2296	FOXC1	forkhead box C1	BENPORATH_ES_WITH_H3K27ME3	BENPORATH_EED_TARGETS		MEISSNER_BRAIN_HCP_WITH_H3K4ME3_AND_H3K27ME3									PEREZ_TP53_TARGETS			BRUINS_UVC_RESPONSE_VIA_TP53_GROUP_A		WONG_ADULT_TISSUE_STEM_MODULE														SMID_BREAST_CANCER_BASAL_UP														CUI_TCF21_TARGETS_2_DN										GRAESSMANN_APOPTOSIS_BY_DOXORUBICIN_DN												BAELDE_DIABETIC_NEPHROPATHY_DN	KINSEY_TARGETS_OF_EWSR1_FLII_FUSION_DN				MARTINEZ_RB1_AND_TP53_TARGETS_DN							WANG_MLL_TARGETS		MARTINEZ_TP53_TARGETS_DN			BHAT_ESR1_TARGETS_NOT_VIA_AKT1_UP															
3784	KCNQ1	potassium voltage-gated channel, KQT-like subfamily, member 1	BENPORATH_ES_WITH_H3K27ME3	BENPORATH_EED_TARGETS			MIKKELSEN_MEF_HCP_WITH_H3K27ME3		DODD_NASOPHARYNGEAL_CARCINOMA_UP			MIKKELSEN_NPC_HCP_WITH_H3K27ME3	MIKKELSEN_MCV6_HCP_WITH_H3K27ME3		PEREZ_TP53_TARGETS							BRIDEAU_IMPRINTED_GENES																																			NUYTTEN_EZH2_TARGETS_UP					FORTSCHEGGER_PHF8_TARGETS_DN																														SCHLESINGER_METHYLATED_DE_NOVO_IN_CANCER			BONOME_OVARIAN_CANCER_SURVIVAL_SUBOPTIMAL_DEBULKING							
7021	TFAP2B	transcription factor AP-2 beta (activating enhancer binding protein 2 beta)	BENPORATH_ES_WITH_H3K27ME3	BENPORATH_EED_TARGETS			MIKKELSEN_MEF_HCP_WITH_H3K27ME3					MIKKELSEN_NPC_HCP_WITH_H3K27ME3								WONG_ADULT_TISSUE_STEM_MODULE										MIKKELSEN_IPS_WITH_HCP_H3K27ME3																	DAVICIONI_MOLECULAR_ARMS_VS_ERMS_UP		MIKKELSEN_MEF_ICP_WITH_H3K27ME3			SMID_BREAST_CANCER_BASAL_DN																					RAO_BOUND_BY_SALL4_ISOFORM_B		MARTINEZ_RB1_AND_TP53_TARGETS_DN									MARTINEZ_TP53_TARGETS_DN																		
83741	TFAP2D	transcription factor AP-2 delta (activating enhancer binding protein 2 delta)	BENPORATH_ES_WITH_H3K27ME3	BENPORATH_EED_TARGETS			MIKKELSEN_MEF_HCP_WITH_H3K27ME3					MIKKELSEN_NPC_HCP_WITH_H3K27ME3									ZWANG_TRANSIENTLY_UP_BY_2ND_EGF_PULSE_ONLY									MIKKELSEN_IPS_WITH_HCP_H3K27ME3																																																																								
5579	PRKCB	protein kinase C, beta	BENPORATH_ES_WITH_H3K27ME3	BENPORATH_EED_TARGETS						YOSHIMURA_MAPK8_TARGETS_UP										WONG_ADULT_TISSUE_STEM_MODULE				SCHAEFFER_PROSTATE_DEVELOPMENT_48HR_DN													PILON_KLF1_TARGETS_DN																										BLALOCK_ALZHEIMERS_DISEASE_DN																																		HELLER_HDAC_TARGETS_SILENCED_BY_METHYLATION_UP		RIGGI_EWING_SARCOMA_PROGENITOR_UP			
245806	VGLL2	vestigial like 2 (Drosophila)	BENPORATH_ES_WITH_H3K27ME3	BENPORATH_EED_TARGETS							MEISSNER_NPC_HCP_WITH_H3K4ME2_AND_H3K27ME3	MIKKELSEN_NPC_HCP_WITH_H3K27ME3	MIKKELSEN_MCV6_HCP_WITH_H3K27ME3																																																																																									
375612	LHFPL3	lipoma HMGIC fusion partner-like 3	BENPORATH_ES_WITH_H3K27ME3	BENPORATH_EED_TARGETS									MIKKELSEN_MCV6_HCP_WITH_H3K27ME3											SCHAEFFER_PROSTATE_DEVELOPMENT_48HR_DN																																																																														
59336	PRDM13	PR domain containing 13	BENPORATH_ES_WITH_H3K27ME3	BENPORATH_EED_TARGETS									MIKKELSEN_MCV6_HCP_WITH_H3K27ME3												MEISSNER_BRAIN_HCP_WITH_H3K27ME3					MIKKELSEN_IPS_WITH_HCP_H3K27ME3				SMID_BREAST_CANCER_BASAL_UP																																																																				
8788	DLK1	delta-like 1 homolog (Drosophila)	BENPORATH_ES_WITH_H3K27ME3	BENPORATH_EED_TARGETS											PEREZ_TP53_TARGETS						ZWANG_TRANSIENTLY_UP_BY_2ND_EGF_PULSE_ONLY	BRIDEAU_IMPRINTED_GENES			MEISSNER_BRAIN_HCP_WITH_H3K27ME3	MEISSNER_NPC_HCP_WITH_H3K4ME2																																																	MARTINEZ_RB1_AND_TP53_TARGETS_DN								LOPEZ_MBD_TARGETS																			
9148	NEURL	neuralized homolog (Drosophila)	BENPORATH_ES_WITH_H3K27ME3	BENPORATH_EED_TARGETS																						MEISSNER_NPC_HCP_WITH_H3K4ME2																															NUYTTEN_EZH2_TARGETS_UP																		MARTINEZ_RB1_AND_TP53_TARGETS_DN									MARTINEZ_TP53_TARGETS_DN												MOREAUX_MULTIPLE_MYELOMA_BY_TACI_UP						
8614	STC2	stanniocalcin 2	BENPORATH_ES_WITH_H3K27ME3	BENPORATH_EED_TARGETS																												GOZGIT_ESR1_TARGETS_DN			MILI_PSEUDOPODIA_HAPTOTAXIS_DN												DAVICIONI_MOLECULAR_ARMS_VS_ERMS_UP					SMID_BREAST_CANCER_BASAL_DN					NUYTTEN_EZH2_TARGETS_UP		KRIEG_HYPOXIA_NOT_VIA_KDM3A	BHAT_ESR1_TARGETS_VIA_AKT1_UP																			MCBRYAN_PUBERTAL_BREAST_4_5WK_UP		KRIGE_RESPONSE_TO_TOSEDOSTAT_6HR_UP						BHAT_ESR1_TARGETS_NOT_VIA_AKT1_UP						BUYTAERT_PHOTODYNAMIC_THERAPY_STRESS_UP					MARSON_BOUND_BY_FOXP3_UNSTIMULATED				
80329	ULBP1	UL16 binding protein 1	BENPORATH_ES_WITH_H3K27ME3	BENPORATH_EED_TARGETS																																																																																												MOREAUX_MULTIPLE_MYELOMA_BY_TACI_UP						
56479	KCNQ5	potassium voltage-gated channel, KQT-like subfamily, member 5	BENPORATH_ES_WITH_H3K27ME3	BENPORATH_EED_TARGETS																																																																																																TORCHIA_TARGETS_OF_EWSR1_FLI1_FUSION_DN		
154215	NKAIN2	Na+/K+ transporting ATPase interacting 2	BENPORATH_ES_WITH_H3K27ME3	BENPORATH_EED_TARGETS																																																																																																		
6538	SLC6A11	solute carrier family 6 (neurotransmitter transporter, GABA), member 11	BENPORATH_ES_WITH_H3K27ME3		BENPORATH_SUZ12_TARGETS	MEISSNER_BRAIN_HCP_WITH_H3K4ME3_AND_H3K27ME3	MIKKELSEN_MEF_HCP_WITH_H3K27ME3		DODD_NASOPHARYNGEAL_CARCINOMA_UP	YOSHIMURA_MAPK8_TARGETS_UP																																MEISSNER_NPC_HCP_WITH_H3_UNMETHYLATED																																																												
9956	HS3ST2	heparan sulfate (glucosamine) 3-O-sulfotransferase 2	BENPORATH_ES_WITH_H3K27ME3		BENPORATH_SUZ12_TARGETS	MEISSNER_BRAIN_HCP_WITH_H3K4ME3_AND_H3K27ME3	MIKKELSEN_MEF_HCP_WITH_H3K27ME3						MIKKELSEN_MCV6_HCP_WITH_H3K27ME3																		KOINUMA_TARGETS_OF_SMAD2_OR_SMAD3					ONDER_CDH1_TARGETS_2_DN						MEISSNER_NPC_HCP_WITH_H3_UNMETHYLATED																					BLALOCK_ALZHEIMERS_DISEASE_DN																																	MOREAUX_MULTIPLE_MYELOMA_BY_TACI_UP						
81615	TMEM163	transmembrane protein 163	BENPORATH_ES_WITH_H3K27ME3		BENPORATH_SUZ12_TARGETS	MEISSNER_BRAIN_HCP_WITH_H3K4ME3_AND_H3K27ME3					MEISSNER_NPC_HCP_WITH_H3K4ME2_AND_H3K27ME3	MIKKELSEN_NPC_HCP_WITH_H3K27ME3					ACEVEDO_METHYLATED_IN_LIVER_CANCER_DN	BRUINS_UVC_RESPONSE_VIA_TP53_GROUP_A																																	DOUGLAS_BMI1_TARGETS_UP		CREIGHTON_ENDOCRINE_THERAPY_RESISTANCE_3		DURCHDEWALD_SKIN_CARCINOGENESIS_DN																																															
79192	IRX1	iroquois homeobox 1	BENPORATH_ES_WITH_H3K27ME3		BENPORATH_SUZ12_TARGETS	MEISSNER_BRAIN_HCP_WITH_H3K4ME3_AND_H3K27ME3							MIKKELSEN_MCV6_HCP_WITH_H3K27ME3			MARTENS_TRETINOIN_RESPONSE_UP																																																															MCBRYAN_PUBERTAL_BREAST_4_5WK_UP																							
219699	UNC5B	unc-5 homolog B (C. elegans)	BENPORATH_ES_WITH_H3K27ME3		BENPORATH_SUZ12_TARGETS	MEISSNER_BRAIN_HCP_WITH_H3K4ME3_AND_H3K27ME3									PEREZ_TP53_TARGETS				GOBERT_OLIGODENDROCYTE_DIFFERENTIATION_DN										CHEN_METABOLIC_SYNDROM_NETWORK																																			FEVR_CTNNB1_TARGETS_UP		KAAB_HEART_ATRIUM_VS_VENTRICLE_UP									MARTINEZ_RB1_AND_TP53_TARGETS_DN									MARTINEZ_TP53_TARGETS_DN				LIU_PROSTATE_CANCER_DN														
176	ACAN	aggrecan	BENPORATH_ES_WITH_H3K27ME3		BENPORATH_SUZ12_TARGETS		MIKKELSEN_MEF_HCP_WITH_H3K27ME3			YOSHIMURA_MAPK8_TARGETS_UP	MEISSNER_NPC_HCP_WITH_H3K4ME2_AND_H3K27ME3		MIKKELSEN_MCV6_HCP_WITH_H3K27ME3					BRUINS_UVC_RESPONSE_VIA_TP53_GROUP_A																SMID_BREAST_CANCER_BASAL_UP																																								MIKKELSEN_NPC_HCP_WITH_H3K4ME3_AND_H3K27ME3	MARTINEZ_RB1_AND_TP53_TARGETS_DN									MARTINEZ_TP53_TARGETS_DN																		
5079	PAX5	paired box 5	BENPORATH_ES_WITH_H3K27ME3		BENPORATH_SUZ12_TARGETS				DODD_NASOPHARYNGEAL_CARCINOMA_UP							MARTENS_TRETINOIN_RESPONSE_UP																															DAVICIONI_MOLECULAR_ARMS_VS_ERMS_UP		MIKKELSEN_MEF_ICP_WITH_H3K27ME3																																											SCHLESINGER_METHYLATED_DE_NOVO_IN_CANCER										
92737	DNER	delta/notch-like EGF repeat containing	BENPORATH_ES_WITH_H3K27ME3		BENPORATH_SUZ12_TARGETS				DODD_NASOPHARYNGEAL_CARCINOMA_UP										GOBERT_OLIGODENDROCYTE_DIFFERENTIATION_DN																																DOUGLAS_BMI1_TARGETS_UP						NUYTTEN_EZH2_TARGETS_UP																																													
773	CACNA1A	calcium channel, voltage-dependent, P/Q type, alpha 1A subunit	BENPORATH_ES_WITH_H3K27ME3		BENPORATH_SUZ12_TARGETS					YOSHIMURA_MAPK8_TARGETS_UP				BLALOCK_ALZHEIMERS_DISEASE_UP							ZWANG_TRANSIENTLY_UP_BY_2ND_EGF_PULSE_ONLY													SMID_BREAST_CANCER_BASAL_UP																								GRAESSMANN_APOPTOSIS_BY_DOXORUBICIN_DN																								WANG_MLL_TARGETS																				
6258	RXRG	retinoid X receptor, gamma	BENPORATH_ES_WITH_H3K27ME3		BENPORATH_SUZ12_TARGETS							MIKKELSEN_NPC_HCP_WITH_H3K27ME3		BLALOCK_ALZHEIMERS_DISEASE_UP																																								GRAESSMANN_APOPTOSIS_BY_DOXORUBICIN_UP																																																
121549	ASCL4	achaete-scute complex homolog 4 (Drosophila)	BENPORATH_ES_WITH_H3K27ME3		BENPORATH_SUZ12_TARGETS											MARTENS_TRETINOIN_RESPONSE_UP																																																																																						
219287	FAM123A	family with sequence similarity 123A	BENPORATH_ES_WITH_H3K27ME3		BENPORATH_SUZ12_TARGETS																											GOZGIT_ESR1_TARGETS_DN																																																																						
1400	CRMP1	collapsin response mediator protein 1	BENPORATH_ES_WITH_H3K27ME3		BENPORATH_SUZ12_TARGETS																																										DAVICIONI_MOLECULAR_ARMS_VS_ERMS_UP				DOUGLAS_BMI1_TARGETS_UP												BLALOCK_ALZHEIMERS_DISEASE_DN																																							
9951	HS3ST4	heparan sulfate (glucosamine) 3-O-sulfotransferase 4	BENPORATH_ES_WITH_H3K27ME3		BENPORATH_SUZ12_TARGETS																																																																																																	
3766	KCNJ10	potassium inwardly-rectifying channel, subfamily J, member 10	BENPORATH_ES_WITH_H3K27ME3			MEISSNER_BRAIN_HCP_WITH_H3K4ME3_AND_H3K27ME3	MIKKELSEN_MEF_HCP_WITH_H3K27ME3			YOSHIMURA_MAPK8_TARGETS_UP											ZWANG_TRANSIENTLY_UP_BY_2ND_EGF_PULSE_ONLY					MEISSNER_NPC_HCP_WITH_H3K4ME2																																																																												
64094	SMOC2	SPARC related modular calcium binding 2	BENPORATH_ES_WITH_H3K27ME3			MEISSNER_BRAIN_HCP_WITH_H3K4ME3_AND_H3K27ME3					MEISSNER_NPC_HCP_WITH_H3K4ME2_AND_H3K27ME3									WONG_ADULT_TISSUE_STEM_MODULE									CHEN_METABOLIC_SYNDROM_NETWORK																					DURAND_STROMA_S_UP																								MIKKELSEN_NPC_HCP_WITH_H3K4ME3_AND_H3K27ME3			SCHAEFFER_PROSTATE_DEVELOPMENT_6HR_DN					WANG_MLL_TARGETS				BRUINS_UVC_RESPONSE_LATE																
6641	SNTB1	syntrophin, beta 1 (dystrophin-associated protein A1, 59kDa, basic component 1)	BENPORATH_ES_WITH_H3K27ME3			MEISSNER_BRAIN_HCP_WITH_H3K4ME3_AND_H3K27ME3															ZWANG_TRANSIENTLY_UP_BY_2ND_EGF_PULSE_ONLY													SMID_BREAST_CANCER_BASAL_UP					RODRIGUES_THYROID_CARCINOMA_POORLY_DIFFERENTIATED_DN							JOHNSTONE_PARVB_TARGETS_3_UP							CREIGHTON_ENDOCRINE_THERAPY_RESISTANCE_3																					MIKKELSEN_NPC_HCP_WITH_H3K4ME3_AND_H3K27ME3							KRIGE_RESPONSE_TO_TOSEDOSTAT_6HR_UP																				PARENT_MTOR_SIGNALING_UP	
5799	PTPRN2	protein tyrosine phosphatase, receptor type, N polypeptide 2	BENPORATH_ES_WITH_H3K27ME3				MIKKELSEN_MEF_HCP_WITH_H3K27ME3		DODD_NASOPHARYNGEAL_CARCINOMA_UP		MEISSNER_NPC_HCP_WITH_H3K4ME2_AND_H3K27ME3						ACEVEDO_METHYLATED_IN_LIVER_CANCER_DN																																			SMID_BREAST_CANCER_BASAL_DN	CREIGHTON_ENDOCRINE_THERAPY_RESISTANCE_3										BLALOCK_ALZHEIMERS_DISEASE_DN											MIKKELSEN_NPC_HCP_WITH_H3K4ME3_AND_H3K27ME3																					BONOME_OVARIAN_CANCER_SURVIVAL_SUBOPTIMAL_DEBULKING							
388585	HES5	hairy and enhancer of split 5 (Drosophila)	BENPORATH_ES_WITH_H3K27ME3				MIKKELSEN_MEF_HCP_WITH_H3K27ME3			YOSHIMURA_MAPK8_TARGETS_UP			MIKKELSEN_MCV6_HCP_WITH_H3K27ME3																									BYSTRYKH_HEMATOPOIESIS_STEM_CELL_QTL_TRANS																																																				CHYLA_CBFA2T3_TARGETS_UP	ZWANG_TRANSIENTLY_UP_BY_1ST_EGF_PULSE_ONLY											
478	ATP1A3	ATPase, Na+/K+ transporting, alpha 3 polypeptide	BENPORATH_ES_WITH_H3K27ME3				MIKKELSEN_MEF_HCP_WITH_H3K27ME3			YOSHIMURA_MAPK8_TARGETS_UP						MARTENS_TRETINOIN_RESPONSE_UP										MEISSNER_NPC_HCP_WITH_H3K4ME2			CHEN_METABOLIC_SYNDROM_NETWORK																																																		MCBRYAN_PUBERTAL_BREAST_4_5WK_UP																							
4062	LY6H	lymphocyte antigen 6 complex, locus H	BENPORATH_ES_WITH_H3K27ME3				MIKKELSEN_MEF_HCP_WITH_H3K27ME3				MEISSNER_NPC_HCP_WITH_H3K4ME2_AND_H3K27ME3	MIKKELSEN_NPC_HCP_WITH_H3K27ME3				MARTENS_TRETINOIN_RESPONSE_UP																						BYSTRYKH_HEMATOPOIESIS_STEM_CELL_QTL_TRANS																													SERVITJA_ISLET_HNF1A_TARGETS_UP										SCHAEFFER_PROSTATE_DEVELOPMENT_6HR_DN																									
57084	SLC17A6	solute carrier family 17 (sodium-dependent inorganic phosphate cotransporter), member 6	BENPORATH_ES_WITH_H3K27ME3				MIKKELSEN_MEF_HCP_WITH_H3K27ME3					MIKKELSEN_NPC_HCP_WITH_H3K27ME3						BRUINS_UVC_RESPONSE_VIA_TP53_GROUP_A																																															HATADA_METHYLATED_IN_LUNG_CANCER_UP																																	MARSON_BOUND_BY_FOXP3_UNSTIMULATED				
4504	MT3	metallothionein 3	BENPORATH_ES_WITH_H3K27ME3						DODD_NASOPHARYNGEAL_CARCINOMA_UP	YOSHIMURA_MAPK8_TARGETS_UP						MARTENS_TRETINOIN_RESPONSE_UP			GOBERT_OLIGODENDROCYTE_DIFFERENTIATION_DN										CHEN_METABOLIC_SYNDROM_NETWORK																																																								MIKKELSEN_ES_ICP_WITH_H3K4ME3							SCHLESINGER_METHYLATED_DE_NOVO_IN_CANCER									PARENT_MTOR_SIGNALING_UP	
79083	MLPH	melanophilin	BENPORATH_ES_WITH_H3K27ME3						DODD_NASOPHARYNGEAL_CARCINOMA_UP								ACEVEDO_METHYLATED_IN_LIVER_CANCER_DN															GOZGIT_ESR1_TARGETS_DN	LEE_BMP2_TARGETS_UP																			SMID_BREAST_CANCER_BASAL_DN								BHAT_ESR1_TARGETS_VIA_AKT1_UP				FEVR_CTNNB1_TARGETS_UP				CHARAFE_BREAST_CANCER_LUMINAL_VS_BASAL_UP										CHARAFE_BREAST_CANCER_LUMINAL_VS_MESENCHYMAL_UP		RODRIGUES_THYROID_CARCINOMA_ANAPLASTIC_DN					MIKKELSEN_ES_ICP_WITH_H3K4ME3		BHAT_ESR1_TARGETS_NOT_VIA_AKT1_UP									MOREAUX_MULTIPLE_MYELOMA_BY_TACI_UP						
1380	CR2	complement component (3d/Epstein Barr virus) receptor 2	BENPORATH_ES_WITH_H3K27ME3						DODD_NASOPHARYNGEAL_CARCINOMA_UP											WONG_ADULT_TISSUE_STEM_MODULE																																																																																		
257236	CCDC96	coiled-coil domain containing 96	BENPORATH_ES_WITH_H3K27ME3						DODD_NASOPHARYNGEAL_CARCINOMA_UP												ZWANG_TRANSIENTLY_UP_BY_2ND_EGF_PULSE_ONLY																																	GRAESSMANN_APOPTOSIS_BY_DOXORUBICIN_UP																																																
79645	EFCAB1	EF-hand calcium binding domain 1	BENPORATH_ES_WITH_H3K27ME3						DODD_NASOPHARYNGEAL_CARCINOMA_UP																			LIM_MAMMARY_STEM_CELL_UP																																					HATADA_METHYLATED_IN_LUNG_CANCER_UP																																					
956	ENTPD3	ectonucleoside triphosphate diphosphohydrolase 3	BENPORATH_ES_WITH_H3K27ME3						DODD_NASOPHARYNGEAL_CARCINOMA_UP																																DUTERTRE_ESTRADIOL_RESPONSE_24HR_DN								MIKKELSEN_MEF_ICP_WITH_H3K27ME3			SMID_BREAST_CANCER_BASAL_DN	CREIGHTON_ENDOCRINE_THERAPY_RESISTANCE_3										BLALOCK_ALZHEIMERS_DISEASE_DN													NUYTTEN_NIPP1_TARGETS_DN									MIKKELSEN_ES_ICP_WITH_H3K4ME3														RIGGI_EWING_SARCOMA_PROGENITOR_UP			
784	CACNB3	calcium channel, voltage-dependent, beta 3 subunit	BENPORATH_ES_WITH_H3K27ME3							YOSHIMURA_MAPK8_TARGETS_UP					PEREZ_TP53_TARGETS				GOBERT_OLIGODENDROCYTE_DIFFERENTIATION_DN										CHEN_METABOLIC_SYNDROM_NETWORK				LEE_BMP2_TARGETS_UP												FOSTER_TOLERANT_MACROPHAGE_DN						DOUGLAS_BMI1_TARGETS_UP																	CHARAFE_BREAST_CANCER_LUMINAL_VS_BASAL_UP										CHARAFE_BREAST_CANCER_LUMINAL_VS_MESENCHYMAL_UP																								
5914	RARA	retinoic acid receptor, alpha	BENPORATH_ES_WITH_H3K27ME3							YOSHIMURA_MAPK8_TARGETS_UP																						GOZGIT_ESR1_TARGETS_DN																				SMID_BREAST_CANCER_BASAL_DN								BHAT_ESR1_TARGETS_VIA_AKT1_UP																					KRIGE_RESPONSE_TO_TOSEDOSTAT_6HR_UP		LOPEZ_MBD_TARGETS				BHAT_ESR1_TARGETS_NOT_VIA_AKT1_UP					SCHLESINGER_METHYLATED_DE_NOVO_IN_CANCER										
6916	TBXAS1	thromboxane A synthase 1 (platelet)	BENPORATH_ES_WITH_H3K27ME3							YOSHIMURA_MAPK8_TARGETS_UP																												BYSTRYKH_HEMATOPOIESIS_STEM_CELL_QTL_TRANS																																																																
6804	STX1A	syntaxin 1A (brain)	BENPORATH_ES_WITH_H3K27ME3							YOSHIMURA_MAPK8_TARGETS_UP																																																		BHAT_ESR1_TARGETS_VIA_AKT1_UP			BLALOCK_ALZHEIMERS_DISEASE_DN																														BUYTAERT_PHOTODYNAMIC_THERAPY_STRESS_UP					MARSON_BOUND_BY_FOXP3_UNSTIMULATED				
766	CA7	carbonic anhydrase VII	BENPORATH_ES_WITH_H3K27ME3								MEISSNER_NPC_HCP_WITH_H3K4ME2_AND_H3K27ME3	MIKKELSEN_NPC_HCP_WITH_H3K27ME3																																												PUJANA_ATM_PCC_NETWORK									HATADA_METHYLATED_IN_LUNG_CANCER_UP																																					
2887	GRB10	growth factor receptor-bound protein 10	BENPORATH_ES_WITH_H3K27ME3										MIKKELSEN_MCV6_HCP_WITH_H3K27ME3	BLALOCK_ALZHEIMERS_DISEASE_UP								BRIDEAU_IMPRINTED_GENES			MEISSNER_BRAIN_HCP_WITH_H3K27ME3																	MEISSNER_NPC_HCP_WITH_H3_UNMETHYLATED															NUYTTEN_EZH2_TARGETS_UP																								KRIGE_RESPONSE_TO_TOSEDOSTAT_6HR_UP	WANG_MLL_TARGETS				BRUINS_UVC_RESPONSE_LATE			KIM_WT1_TARGETS_12HR_UP				BUYTAERT_PHOTODYNAMIC_THERAPY_STRESS_UP			MOREAUX_MULTIPLE_MYELOMA_BY_TACI_UP				TORCHIA_TARGETS_OF_EWSR1_FLI1_FUSION_DN		
1368	CPM	carboxypeptidase M	BENPORATH_ES_WITH_H3K27ME3											BLALOCK_ALZHEIMERS_DISEASE_UP					GOBERT_OLIGODENDROCYTE_DIFFERENTIATION_DN																					CHICAS_RB1_TARGETS_CONFLUENT																																																			ZWANG_TRANSIENTLY_UP_BY_1ST_EGF_PULSE_ONLY										PARENT_MTOR_SIGNALING_UP	
57140	RNPEPL1	arginyl aminopeptidase (aminopeptidase B)-like 1	BENPORATH_ES_WITH_H3K27ME3											BLALOCK_ALZHEIMERS_DISEASE_UP																																																																					LOPEZ_MBD_TARGETS																			
89944	GLB1L2	galactosidase, beta 1-like 2	BENPORATH_ES_WITH_H3K27ME3												PEREZ_TP53_TARGETS																		LEE_BMP2_TARGETS_UP																		DOUGLAS_BMI1_TARGETS_UP																																		MIKKELSEN_ES_ICP_WITH_H3K4ME3																	
2775	GNAO1	guanine nucleotide binding protein (G protein), alpha activating activity polypeptide O	BENPORATH_ES_WITH_H3K27ME3															BRUINS_UVC_RESPONSE_VIA_TP53_GROUP_A	GOBERT_OLIGODENDROCYTE_DIFFERENTIATION_DN																															DURAND_STROMA_S_UP						PUJANA_ATM_PCC_NETWORK		GRAESSMANN_APOPTOSIS_BY_DOXORUBICIN_DN					BLALOCK_ALZHEIMERS_DISEASE_DN			KAAB_HEART_ATRIUM_VS_VENTRICLE_UP																																				
81029	WNT5B	wingless-type MMTV integration site family, member 5B	BENPORATH_ES_WITH_H3K27ME3															BRUINS_UVC_RESPONSE_VIA_TP53_GROUP_A						SCHAEFFER_PROSTATE_DEVELOPMENT_48HR_DN										SMID_BREAST_CANCER_BASAL_UP						CHICAS_RB1_TARGETS_CONFLUENT																																											LOPEZ_MBD_TARGETS																			
25802	LMOD1	leiomodin 1 (smooth muscle)	BENPORATH_ES_WITH_H3K27ME3															BRUINS_UVC_RESPONSE_VIA_TP53_GROUP_A										LIM_MAMMARY_STEM_CELL_UP												CHICAS_RB1_TARGETS_CONFLUENT																																													MIKKELSEN_ES_ICP_WITH_H3K4ME3			LIU_PROSTATE_CANCER_DN							BONOME_OVARIAN_CANCER_SURVIVAL_SUBOPTIMAL_DEBULKING							
53616	ADAM22	ADAM metallopeptidase domain 22	BENPORATH_ES_WITH_H3K27ME3															BRUINS_UVC_RESPONSE_VIA_TP53_GROUP_A																																						PUJANA_ATM_PCC_NETWORK																																														
257194	NEGR1	neuronal growth regulator 1	BENPORATH_ES_WITH_H3K27ME3																GOBERT_OLIGODENDROCYTE_DIFFERENTIATION_DN		ZWANG_TRANSIENTLY_UP_BY_2ND_EGF_PULSE_ONLY			SCHAEFFER_PROSTATE_DEVELOPMENT_48HR_DN																																																										WANG_MLL_TARGETS																				
57030	SLC17A7	solute carrier family 17 (sodium-dependent inorganic phosphate cotransporter), member 7	BENPORATH_ES_WITH_H3K27ME3																		ZWANG_TRANSIENTLY_UP_BY_2ND_EGF_PULSE_ONLY																														DOUGLAS_BMI1_TARGETS_UP																																						KIM_WT1_TARGETS_12HR_UP								HELLER_HDAC_TARGETS_SILENCED_BY_METHYLATION_UP		RIGGI_EWING_SARCOMA_PROGENITOR_UP			
439921	MXRA7	matrix-remodelling associated 7	BENPORATH_ES_WITH_H3K27ME3																							MEISSNER_NPC_HCP_WITH_H3K4ME2		LIM_MAMMARY_STEM_CELL_UP			KOINUMA_TARGETS_OF_SMAD2_OR_SMAD3								RODRIGUES_THYROID_CARCINOMA_POORLY_DIFFERENTIATED_DN								DAVICIONI_MOLECULAR_ARMS_VS_ERMS_UP						CREIGHTON_ENDOCRINE_THERAPY_RESISTANCE_3			PUJANA_ATM_PCC_NETWORK	NUYTTEN_EZH2_TARGETS_UP		KRIEG_HYPOXIA_NOT_VIA_KDM3A											BAELDE_DIABETIC_NEPHROPATHY_DN										RODRIGUES_THYROID_CARCINOMA_ANAPLASTIC_DN						BRUINS_UVC_RESPONSE_LATE		LIU_PROSTATE_CANCER_DN														
6586	SLIT3	slit homolog 3 (Drosophila)	BENPORATH_ES_WITH_H3K27ME3																							MEISSNER_NPC_HCP_WITH_H3K4ME2		LIM_MAMMARY_STEM_CELL_UP																								SMID_BREAST_CANCER_BASAL_DN														KAAB_HEART_ATRIUM_VS_VENTRICLE_UP									MARTINEZ_RB1_AND_TP53_TARGETS_DN							WANG_MLL_TARGETS		MARTINEZ_TP53_TARGETS_DN		BRUINS_UVC_RESPONSE_LATE					ZWANG_TRANSIENTLY_UP_BY_1ST_EGF_PULSE_ONLY											
117583	PARD3B	par-3 partitioning defective 3 homolog B (C. elegans)	BENPORATH_ES_WITH_H3K27ME3																														LEE_BMP2_TARGETS_UP															CUI_TCF21_TARGETS_2_DN																																										CHYLA_CBFA2T3_TARGETS_UP												
159371	SLC35G1	solute carrier family 35, member G1	BENPORATH_ES_WITH_H3K27ME3																														LEE_BMP2_TARGETS_UP																																																																					
8714	ABCC3	ATP-binding cassette, sub-family C (CFTR/MRP), member 3	BENPORATH_ES_WITH_H3K27ME3																																						DUTERTRE_ESTRADIOL_RESPONSE_24HR_DN					JOHNSTONE_PARVB_TARGETS_3_UP			MIKKELSEN_MEF_ICP_WITH_H3K27ME3			SMID_BREAST_CANCER_BASAL_DN	CREIGHTON_ENDOCRINE_THERAPY_RESISTANCE_3														SERVITJA_ISLET_HNF1A_TARGETS_UP									NUYTTEN_NIPP1_TARGETS_DN			MCBRYAN_PUBERTAL_BREAST_4_5WK_UP									LIU_PROSTATE_CANCER_DN														
57731	SPTBN4	spectrin, beta, non-erythrocytic 4	BENPORATH_ES_WITH_H3K27ME3																																							MEISSNER_NPC_HCP_WITH_H3_UNMETHYLATED																																																												
30819	KCNIP2	Kv channel interacting protein 2	BENPORATH_ES_WITH_H3K27ME3																																														MIKKELSEN_MEF_ICP_WITH_H3K27ME3																																																					
113451	ADC	arginine decarboxylase	BENPORATH_ES_WITH_H3K27ME3																																																								KRIEG_HYPOXIA_NOT_VIA_KDM3A																																											
129684	CNTNAP5	contactin associated protein-like 5	BENPORATH_ES_WITH_H3K27ME3																																																														HATADA_METHYLATED_IN_LUNG_CANCER_UP																										ZWANG_TRANSIENTLY_UP_BY_1ST_EGF_PULSE_ONLY											
29953	TRHDE	thyrotropin-releasing hormone degrading enzyme		BENPORATH_EED_TARGETS	BENPORATH_SUZ12_TARGETS	MEISSNER_BRAIN_HCP_WITH_H3K4ME3_AND_H3K27ME3				YOSHIMURA_MAPK8_TARGETS_UP			MIKKELSEN_MCV6_HCP_WITH_H3K27ME3																																																																																						RIGGI_EWING_SARCOMA_PROGENITOR_UP			
651	BMP3	bone morphogenetic protein 3		BENPORATH_EED_TARGETS	BENPORATH_SUZ12_TARGETS	MEISSNER_BRAIN_HCP_WITH_H3K4ME3_AND_H3K27ME3																		SCHAEFFER_PROSTATE_DEVELOPMENT_48HR_DN		MEISSNER_NPC_HCP_WITH_H3K4ME2																																																																												
58157	NGB	neuroglobin		BENPORATH_EED_TARGETS	BENPORATH_SUZ12_TARGETS		MIKKELSEN_MEF_HCP_WITH_H3K27ME3									MARTENS_TRETINOIN_RESPONSE_UP																										MEISSNER_NPC_HCP_WITH_H3_UNMETHYLATED																																																												
6489	ST8SIA1	ST8 alpha-N-acetyl-neuraminide alpha-2,8-sialyltransferase 1		BENPORATH_EED_TARGETS	BENPORATH_SUZ12_TARGETS					YOSHIMURA_MAPK8_TARGETS_UP				BLALOCK_ALZHEIMERS_DISEASE_UP					GOBERT_OLIGODENDROCYTE_DIFFERENTIATION_DN															SMID_BREAST_CANCER_BASAL_UP																																							RAO_BOUND_BY_SALL4_ISOFORM_B																KIM_WT1_TARGETS_12HR_UP													
8792	TNFRSF11A	tumor necrosis factor receptor superfamily, member 11a, NFKB activator		BENPORATH_EED_TARGETS	BENPORATH_SUZ12_TARGETS							MIKKELSEN_NPC_HCP_WITH_H3K27ME3									ZWANG_TRANSIENTLY_UP_BY_2ND_EGF_PULSE_ONLY																		RODRIGUES_THYROID_CARCINOMA_POORLY_DIFFERENTIATED_DN																																									RODRIGUES_THYROID_CARCINOMA_ANAPLASTIC_DN																						
2059	EPS8	epidermal growth factor receptor pathway substrate 8		BENPORATH_EED_TARGETS	BENPORATH_SUZ12_TARGETS									BLALOCK_ALZHEIMERS_DISEASE_UP					GOBERT_OLIGODENDROCYTE_DIFFERENTIATION_DN	WONG_ADULT_TISSUE_STEM_MODULE			DACOSTA_UV_RESPONSE_VIA_ERCC3_DN						CHEN_METABOLIC_SYNDROM_NETWORK				LEE_BMP2_TARGETS_UP																						DURCHDEWALD_SKIN_CARCINOGENESIS_DN									FEVR_CTNNB1_TARGETS_UP		KAAB_HEART_ATRIUM_VS_VENTRICLE_UP						DACOSTA_UV_RESPONSE_VIA_ERCC3_COMMON_DN														BRUINS_UVC_RESPONSE_LATE			KIM_WT1_TARGETS_12HR_UP						BONOME_OVARIAN_CANCER_SURVIVAL_SUBOPTIMAL_DEBULKING							
10912	GADD45G	growth arrest and DNA-damage-inducible, gamma		BENPORATH_EED_TARGETS	BENPORATH_SUZ12_TARGETS									BLALOCK_ALZHEIMERS_DISEASE_UP						WONG_ADULT_TISSUE_STEM_MODULE																									FOSTER_TOLERANT_MACROPHAGE_DN		DAVICIONI_MOLECULAR_ARMS_VS_ERMS_UP													BHAT_ESR1_TARGETS_VIA_AKT1_UP	DELACROIX_RAR_BOUND_ES			FEVR_CTNNB1_TARGETS_UP													SCHAEFFER_PROSTATE_DEVELOPMENT_6HR_DN															SCHLESINGER_METHYLATED_DE_NOVO_IN_CANCER		MASSARWEH_TAMOXIFEN_RESISTANCE_UP								MONNIER_POSTRADIATION_TUMOR_ESCAPE_DN
56288	PARD3	par-3 partitioning defective 3 homolog (C. elegans)		BENPORATH_EED_TARGETS	BENPORATH_SUZ12_TARGETS									BLALOCK_ALZHEIMERS_DISEASE_UP									DACOSTA_UV_RESPONSE_VIA_ERCC3_DN																																			GRAESSMANN_APOPTOSIS_BY_DOXORUBICIN_DN												BAELDE_DIABETIC_NEPHROPATHY_DN		DACOSTA_UV_RESPONSE_VIA_ERCC3_COMMON_DN	RAO_BOUND_BY_SALL4_ISOFORM_B																													
2139	EYA2	eyes absent homolog 2 (Drosophila)		BENPORATH_EED_TARGETS	BENPORATH_SUZ12_TARGETS															WONG_ADULT_TISSUE_STEM_MODULE				SCHAEFFER_PROSTATE_DEVELOPMENT_48HR_DN																							DAVICIONI_MOLECULAR_ARMS_VS_ERMS_UP				DOUGLAS_BMI1_TARGETS_UP		CREIGHTON_ENDOCRINE_THERAPY_RESISTANCE_3																																									MASSARWEH_TAMOXIFEN_RESISTANCE_UP								
219623	TMEM26	transmembrane protein 26		BENPORATH_EED_TARGETS	BENPORATH_SUZ12_TARGETS																												LEE_BMP2_TARGETS_UP															CUI_TCF21_TARGETS_2_DN																					ZHOU_INFLAMMATORY_RESPONSE_FIMA_UP				RAO_BOUND_BY_SALL4_ISOFORM_B																													
389792	IER5L	immediate early response 5-like		BENPORATH_EED_TARGETS	BENPORATH_SUZ12_TARGETS																																																						KRIEG_HYPOXIA_NOT_VIA_KDM3A	BHAT_ESR1_TARGETS_VIA_AKT1_UP											KINSEY_TARGETS_OF_EWSR1_FLII_FUSION_DN					NUYTTEN_NIPP1_TARGETS_DN	SCHAEFFER_PROSTATE_DEVELOPMENT_6HR_DN										BHAT_ESR1_TARGETS_NOT_VIA_AKT1_UP															
57211	GPR126	G protein-coupled receptor 126		BENPORATH_EED_TARGETS		MEISSNER_BRAIN_HCP_WITH_H3K4ME3_AND_H3K27ME3																	DACOSTA_UV_RESPONSE_VIA_ERCC3_DN										LEE_BMP2_TARGETS_UP	SMID_BREAST_CANCER_BASAL_UP						CHICAS_RB1_TARGETS_CONFLUENT	DUTERTRE_ESTRADIOL_RESPONSE_24HR_DN				FOSTER_TOLERANT_MACROPHAGE_DN																								ZHOU_INFLAMMATORY_RESPONSE_FIMA_UP			DACOSTA_UV_RESPONSE_VIA_ERCC3_COMMON_DN				NUYTTEN_NIPP1_TARGETS_DN															ZWANG_TRANSIENTLY_UP_BY_1ST_EGF_PULSE_ONLY											
9788	MTSS1	metastasis suppressor 1		BENPORATH_EED_TARGETS					DODD_NASOPHARYNGEAL_CARCINOMA_UP																			LIM_MAMMARY_STEM_CELL_UP				GOZGIT_ESR1_TARGETS_DN				ONDER_CDH1_TARGETS_2_DN				CHICAS_RB1_TARGETS_CONFLUENT								CUI_TCF21_TARGETS_2_DN										GRAESSMANN_APOPTOSIS_BY_DOXORUBICIN_DN			DELACROIX_RAR_BOUND_ES									BAELDE_DIABETIC_NEPHROPATHY_DN																								MASSARWEH_TAMOXIFEN_RESISTANCE_UP		MOREAUX_MULTIPLE_MYELOMA_BY_TACI_UP						
10200	MPHOSPH6	M-phase phosphoprotein 6		BENPORATH_EED_TARGETS					DODD_NASOPHARYNGEAL_CARCINOMA_UP																																																																																													
122416	ANKRD9	ankyrin repeat domain 9		BENPORATH_EED_TARGETS					DODD_NASOPHARYNGEAL_CARCINOMA_UP																																																																																													
196	AHR	aryl hydrocarbon receptor		BENPORATH_EED_TARGETS						YOSHIMURA_MAPK8_TARGETS_UP	MEISSNER_NPC_HCP_WITH_H3K4ME2_AND_H3K27ME3								GOBERT_OLIGODENDROCYTE_DIFFERENTIATION_DN					SCHAEFFER_PROSTATE_DEVELOPMENT_48HR_DN							KOINUMA_TARGETS_OF_SMAD2_OR_SMAD3	GOZGIT_ESR1_TARGETS_DN									DUTERTRE_ESTRADIOL_RESPONSE_24HR_DN			SWEET_LUNG_CANCER_KRAS_DN						DURAND_STROMA_S_UP			CREIGHTON_ENDOCRINE_THERAPY_RESISTANCE_3	GRAESSMANN_APOPTOSIS_BY_DOXORUBICIN_UP																																BRUINS_UVC_RESPONSE_LATE							BUYTAERT_PHOTODYNAMIC_THERAPY_STRESS_UP				HELLER_HDAC_TARGETS_SILENCED_BY_METHYLATION_UP					
2941	GSTA4	glutathione S-transferase alpha 4		BENPORATH_EED_TARGETS						YOSHIMURA_MAPK8_TARGETS_UP										WONG_ADULT_TISSUE_STEM_MODULE																																		GRAESSMANN_APOPTOSIS_BY_DOXORUBICIN_UP	DURCHDEWALD_SKIN_CARCINOGENESIS_DN								BLALOCK_ALZHEIMERS_DISEASE_DN				SERVITJA_ISLET_HNF1A_TARGETS_UP			BAELDE_DIABETIC_NEPHROPATHY_DN										RODRIGUES_THYROID_CARCINOMA_ANAPLASTIC_DN					MIKKELSEN_ES_ICP_WITH_H3K4ME3											MOREAUX_MULTIPLE_MYELOMA_BY_TACI_UP				TORCHIA_TARGETS_OF_EWSR1_FLI1_FUSION_DN		
2255	FGF10	fibroblast growth factor 10		BENPORATH_EED_TARGETS						YOSHIMURA_MAPK8_TARGETS_UP																																	IVANOVA_HEMATOPOIESIS_STEM_CELL_AND_PROGENITOR							DURAND_STROMA_S_UP																																WANG_MLL_TARGETS																				
130399	ACVR1C	activin A receptor, type IC		BENPORATH_EED_TARGETS						YOSHIMURA_MAPK8_TARGETS_UP																																											CREIGHTON_ENDOCRINE_THERAPY_RESISTANCE_3																																																	
1832	DSP	desmoplakin		BENPORATH_EED_TARGETS										BLALOCK_ALZHEIMERS_DISEASE_UP																	KOINUMA_TARGETS_OF_SMAD2_OR_SMAD3		LEE_BMP2_TARGETS_UP			ONDER_CDH1_TARGETS_2_DN										JOHNSTONE_PARVB_TARGETS_3_UP		CUI_TCF21_TARGETS_2_DN			DOUGLAS_BMI1_TARGETS_UP																												MCBRYAN_PUBERTAL_BREAST_4_5WK_UP																	MOREAUX_MULTIPLE_MYELOMA_BY_TACI_UP						
26053	AUTS2	autism susceptibility candidate 2		BENPORATH_EED_TARGETS											PEREZ_TP53_TARGETS														CHEN_METABOLIC_SYNDROM_NETWORK																								CREIGHTON_ENDOCRINE_THERAPY_RESISTANCE_3													KAAB_HEART_ATRIUM_VS_VENTRICLE_UP											SCHAEFFER_PROSTATE_DEVELOPMENT_6HR_DN																									
23174	ZCCHC14	zinc finger, CCHC domain containing 14		BENPORATH_EED_TARGETS											PEREZ_TP53_TARGETS																				MILI_PSEUDOPODIA_HAPTOTAXIS_DN												DAVICIONI_MOLECULAR_ARMS_VS_ERMS_UP											GRAESSMANN_APOPTOSIS_BY_DOXORUBICIN_DN																		NUYTTEN_NIPP1_TARGETS_DN												LIU_PROSTATE_CANCER_DN					BUYTAERT_PHOTODYNAMIC_THERAPY_STRESS_UP				HELLER_HDAC_TARGETS_SILENCED_BY_METHYLATION_UP					
27152	INTU	inturned planar cell polarity effector homolog (Drosophila)		BENPORATH_EED_TARGETS											PEREZ_TP53_TARGETS																																																																																							
9787	DLGAP5	discs, large (Drosophila) homolog-associated protein 5		BENPORATH_EED_TARGETS																			DACOSTA_UV_RESPONSE_VIA_ERCC3_DN											SMID_BREAST_CANCER_BASAL_UP																								GRAESSMANN_APOPTOSIS_BY_DOXORUBICIN_DN																															KIM_WT1_TARGETS_12HR_UP		ZWANG_TRANSIENTLY_UP_BY_1ST_EGF_PULSE_ONLY						HELLER_HDAC_TARGETS_SILENCED_BY_METHYLATION_UP					
221037	JMJD1C	jumonji domain containing 1C		BENPORATH_EED_TARGETS																											KOINUMA_TARGETS_OF_SMAD2_OR_SMAD3																																																												ZWANG_TRANSIENTLY_UP_BY_1ST_EGF_PULSE_ONLY		BUYTAERT_PHOTODYNAMIC_THERAPY_STRESS_UP									
6649	SOD3	superoxide dismutase 3, extracellular		BENPORATH_EED_TARGETS																															MILI_PSEUDOPODIA_HAPTOTAXIS_DN									SWEET_LUNG_CANCER_KRAS_DN																						KAAB_HEART_ATRIUM_VS_VENTRICLE_UP			ZHOU_INFLAMMATORY_RESPONSE_FIMA_UP																																	
375743	PTAR1	protein prenyltransferase alpha subunit repeat containing 1		BENPORATH_EED_TARGETS																																												CUI_TCF21_TARGETS_2_DN																																																						
81532	MOB2	MOB kinase activator 2		BENPORATH_EED_TARGETS																																																		GRAESSMANN_APOPTOSIS_BY_DOXORUBICIN_UP																																																
8370	HIST2H4A	histone cluster 2, H4a		BENPORATH_EED_TARGETS																																																																									SCHAEFFER_PROSTATE_DEVELOPMENT_6HR_DN																				HELLER_HDAC_TARGETS_SILENCED_BY_METHYLATION_UP	MARSON_BOUND_BY_FOXP3_UNSTIMULATED				
2016	EMX1	empty spiracles homeobox 1			BENPORATH_SUZ12_TARGETS	MEISSNER_BRAIN_HCP_WITH_H3K4ME3_AND_H3K27ME3	MIKKELSEN_MEF_HCP_WITH_H3K27ME3				MEISSNER_NPC_HCP_WITH_H3K4ME2_AND_H3K27ME3	MIKKELSEN_NPC_HCP_WITH_H3K27ME3	MIKKELSEN_MCV6_HCP_WITH_H3K27ME3			MARTENS_TRETINOIN_RESPONSE_UP																																								PUJANA_ATM_PCC_NETWORK																																														
2778	GNAS	GNAS complex locus			BENPORATH_SUZ12_TARGETS	MEISSNER_BRAIN_HCP_WITH_H3K4ME3_AND_H3K27ME3				YOSHIMURA_MAPK8_TARGETS_UP	MEISSNER_NPC_HCP_WITH_H3K4ME2_AND_H3K27ME3				PEREZ_TP53_TARGETS							BRIDEAU_IMPRINTED_GENES			MEISSNER_BRAIN_HCP_WITH_H3K27ME3													BYSTRYKH_HEMATOPOIESIS_STEM_CELL_QTL_TRANS	RODRIGUES_THYROID_CARCINOMA_POORLY_DIFFERENTIATED_DN														CREIGHTON_ENDOCRINE_THERAPY_RESISTANCE_3										BLALOCK_ALZHEIMERS_DISEASE_DN								KINSEY_TARGETS_OF_EWSR1_FLII_FUSION_DN					NUYTTEN_NIPP1_TARGETS_DN				RODRIGUES_THYROID_CARCINOMA_ANAPLASTIC_DN												SCHLESINGER_METHYLATED_DE_NOVO_IN_CANCER									PARENT_MTOR_SIGNALING_UP	
40	ACCN1	amiloride-sensitive cation channel 1, neuronal			BENPORATH_SUZ12_TARGETS	MEISSNER_BRAIN_HCP_WITH_H3K4ME3_AND_H3K27ME3				YOSHIMURA_MAPK8_TARGETS_UP			MIKKELSEN_MCV6_HCP_WITH_H3K27ME3					BRUINS_UVC_RESPONSE_VIA_TP53_GROUP_A												MIKKELSEN_IPS_WITH_HCP_H3K27ME3												MEISSNER_NPC_HCP_WITH_H3_UNMETHYLATED																					BLALOCK_ALZHEIMERS_DISEASE_DN																												ZWANG_TRANSIENTLY_UP_BY_1ST_EGF_PULSE_ONLY	SCHLESINGER_METHYLATED_DE_NOVO_IN_CANCER										
3707	ITPKB	inositol-trisphosphate 3-kinase B			BENPORATH_SUZ12_TARGETS	MEISSNER_BRAIN_HCP_WITH_H3K4ME3_AND_H3K27ME3				YOSHIMURA_MAPK8_TARGETS_UP				BLALOCK_ALZHEIMERS_DISEASE_UP	PEREZ_TP53_TARGETS																			SMID_BREAST_CANCER_BASAL_UP										SWEET_LUNG_CANCER_KRAS_DN	FOSTER_TOLERANT_MACROPHAGE_DN			CUI_TCF21_TARGETS_2_DN																	HATADA_METHYLATED_IN_LUNG_CANCER_UP																KRIGE_RESPONSE_TO_TOSEDOSTAT_6HR_UP									CHYLA_CBFA2T3_TARGETS_UP												
10395	DLC1	deleted in liver cancer 1			BENPORATH_SUZ12_TARGETS	MEISSNER_BRAIN_HCP_WITH_H3K4ME3_AND_H3K27ME3				YOSHIMURA_MAPK8_TARGETS_UP										WONG_ADULT_TISSUE_STEM_MODULE			DACOSTA_UV_RESPONSE_VIA_ERCC3_DN																									CUI_TCF21_TARGETS_2_DN																	HATADA_METHYLATED_IN_LUNG_CANCER_UP						KINSEY_TARGETS_OF_EWSR1_FLII_FUSION_DN	DACOSTA_UV_RESPONSE_VIA_ERCC3_COMMON_DN				NUYTTEN_NIPP1_TARGETS_DN																SCHLESINGER_METHYLATED_DE_NOVO_IN_CANCER										
4091	SMAD6	SMAD family member 6			BENPORATH_SUZ12_TARGETS	MEISSNER_BRAIN_HCP_WITH_H3K4ME3_AND_H3K27ME3									PEREZ_TP53_TARGETS			BRUINS_UVC_RESPONSE_VIA_TP53_GROUP_A					DACOSTA_UV_RESPONSE_VIA_ERCC3_DN								KOINUMA_TARGETS_OF_SMAD2_OR_SMAD3													SWEET_LUNG_CANCER_KRAS_DN							DOUGLAS_BMI1_TARGETS_UP																				KINSEY_TARGETS_OF_EWSR1_FLII_FUSION_DN			MIKKELSEN_NPC_HCP_WITH_H3K4ME3_AND_H3K27ME3																												
3604	TNFRSF9	tumor necrosis factor receptor superfamily, member 9			BENPORATH_SUZ12_TARGETS		MIKKELSEN_MEF_HCP_WITH_H3K27ME3							BLALOCK_ALZHEIMERS_DISEASE_UP							ZWANG_TRANSIENTLY_UP_BY_2ND_EGF_PULSE_ONLY																																																ZHOU_INFLAMMATORY_RESPONSE_FIMA_UP																													MARSON_BOUND_BY_FOXP3_UNSTIMULATED				
6096	RORB	RAR-related orphan receptor B			BENPORATH_SUZ12_TARGETS				DODD_NASOPHARYNGEAL_CARCINOMA_UP																																									DURAND_STROMA_S_UP																																																				
1009	CDH11	cadherin 11, type 2, OB-cadherin (osteoblast)			BENPORATH_SUZ12_TARGETS						MEISSNER_NPC_HCP_WITH_H3K4ME2_AND_H3K27ME3																			MIKKELSEN_IPS_WITH_HCP_H3K27ME3														SWEET_LUNG_CANCER_KRAS_DN													NUYTTEN_EZH2_TARGETS_UP						BLALOCK_ALZHEIMERS_DISEASE_DN				SERVITJA_ISLET_HNF1A_TARGETS_UP							MIKKELSEN_NPC_HCP_WITH_H3K4ME3_AND_H3K27ME3		NUYTTEN_NIPP1_TARGETS_DN			MCBRYAN_PUBERTAL_BREAST_4_5WK_UP															MASSARWEH_TAMOXIFEN_RESISTANCE_UP					RIGGI_EWING_SARCOMA_PROGENITOR_UP			
26050	SLITRK5	SLIT and NTRK-like family, member 5			BENPORATH_SUZ12_TARGETS											MARTENS_TRETINOIN_RESPONSE_UP																																																																																						
57512	GPR158	G protein-coupled receptor 158			BENPORATH_SUZ12_TARGETS																ZWANG_TRANSIENTLY_UP_BY_2ND_EGF_PULSE_ONLY						MIKKELSEN_MEF_HCP_WITH_H3_UNMETHYLATED																																																																											
51733	UPB1	ureidopropionase, beta			BENPORATH_SUZ12_TARGETS																ZWANG_TRANSIENTLY_UP_BY_2ND_EGF_PULSE_ONLY								CHEN_METABOLIC_SYNDROM_NETWORK																																				HATADA_METHYLATED_IN_LUNG_CANCER_UP																				MIKKELSEN_ES_ICP_WITH_H3K4ME3																	
84532	ACSS1	acyl-CoA synthetase short-chain family member 1			BENPORATH_SUZ12_TARGETS																					MEISSNER_NPC_HCP_WITH_H3K4ME2			CHEN_METABOLIC_SYNDROM_NETWORK																																																										BHAT_ESR1_TARGETS_NOT_VIA_AKT1_UP															
11189	CELF3	CUGBP, Elav-like family member 3			BENPORATH_SUZ12_TARGETS																																																																																MIKKELSEN_ES_ICP_WITH_H3K4ME3																	
260293	CYP4X1	cytochrome P450, family 4, subfamily X, polypeptide 1			BENPORATH_SUZ12_TARGETS																																																																																																	
5590	PRKCZ	protein kinase C, zeta				MEISSNER_BRAIN_HCP_WITH_H3K4ME3_AND_H3K27ME3	MIKKELSEN_MEF_HCP_WITH_H3K27ME3		DODD_NASOPHARYNGEAL_CARCINOMA_UP	YOSHIMURA_MAPK8_TARGETS_UP		MIKKELSEN_NPC_HCP_WITH_H3K27ME3																								ONDER_CDH1_TARGETS_2_DN																						GRAESSMANN_APOPTOSIS_BY_DOXORUBICIN_DN						FEVR_CTNNB1_TARGETS_UP																																						
131096	KCNH8	potassium voltage-gated channel, subfamily H (eag-related), member 8				MEISSNER_BRAIN_HCP_WITH_H3K4ME3_AND_H3K27ME3	MIKKELSEN_MEF_HCP_WITH_H3K27ME3			YOSHIMURA_MAPK8_TARGETS_UP	MEISSNER_NPC_HCP_WITH_H3K4ME2_AND_H3K27ME3										ZWANG_TRANSIENTLY_UP_BY_2ND_EGF_PULSE_ONLY																																																																																	
3748	KCNC3	potassium voltage-gated channel, Shaw-related subfamily, member 3				MEISSNER_BRAIN_HCP_WITH_H3K4ME3_AND_H3K27ME3	MIKKELSEN_MEF_HCP_WITH_H3K27ME3			YOSHIMURA_MAPK8_TARGETS_UP			MIKKELSEN_MCV6_HCP_WITH_H3K27ME3																																																																																									
9254	CACNA2D2	calcium channel, voltage-dependent, alpha 2/delta subunit 2				MEISSNER_BRAIN_HCP_WITH_H3K4ME3_AND_H3K27ME3	MIKKELSEN_MEF_HCP_WITH_H3K27ME3				MEISSNER_NPC_HCP_WITH_H3K4ME2_AND_H3K27ME3	MIKKELSEN_NPC_HCP_WITH_H3K27ME3	MIKKELSEN_MCV6_HCP_WITH_H3K27ME3		PEREZ_TP53_TARGETS			BRUINS_UVC_RESPONSE_VIA_TP53_GROUP_A		WONG_ADULT_TISSUE_STEM_MODULE																																SMID_BREAST_CANCER_BASAL_DN													HATADA_METHYLATED_IN_LUNG_CANCER_UP	KAAB_HEART_ATRIUM_VS_VENTRICLE_UP		CHARAFE_BREAST_CANCER_LUMINAL_VS_BASAL_UP																																		
152	ADRA2C	adrenergic, alpha-2C-, receptor				MEISSNER_BRAIN_HCP_WITH_H3K4ME3_AND_H3K27ME3	MIKKELSEN_MEF_HCP_WITH_H3K27ME3				MEISSNER_NPC_HCP_WITH_H3K4ME2_AND_H3K27ME3	MIKKELSEN_NPC_HCP_WITH_H3K27ME3	MIKKELSEN_MCV6_HCP_WITH_H3K27ME3			MARTENS_TRETINOIN_RESPONSE_UP					ZWANG_TRANSIENTLY_UP_BY_2ND_EGF_PULSE_ONLY																										DAVICIONI_MOLECULAR_ARMS_VS_ERMS_UP																																																							
6331	SCN5A	sodium channel, voltage-gated, type V, alpha subunit				MEISSNER_BRAIN_HCP_WITH_H3K4ME3_AND_H3K27ME3	MIKKELSEN_MEF_HCP_WITH_H3K27ME3				MEISSNER_NPC_HCP_WITH_H3K4ME2_AND_H3K27ME3	MIKKELSEN_NPC_HCP_WITH_H3K27ME3	MIKKELSEN_MCV6_HCP_WITH_H3K27ME3			MARTENS_TRETINOIN_RESPONSE_UP																																																																																						
57628	DPP10	dipeptidyl-peptidase 10 (non-functional)				MEISSNER_BRAIN_HCP_WITH_H3K4ME3_AND_H3K27ME3	MIKKELSEN_MEF_HCP_WITH_H3K27ME3				MEISSNER_NPC_HCP_WITH_H3K4ME2_AND_H3K27ME3	MIKKELSEN_NPC_HCP_WITH_H3K27ME3	MIKKELSEN_MCV6_HCP_WITH_H3K27ME3								ZWANG_TRANSIENTLY_UP_BY_2ND_EGF_PULSE_ONLY			SCHAEFFER_PROSTATE_DEVELOPMENT_48HR_DN																																																	RAO_BOUND_BY_SALL4_ISOFORM_B																													
348980	HCN1	hyperpolarization activated cyclic nucleotide-gated potassium channel 1				MEISSNER_BRAIN_HCP_WITH_H3K4ME3_AND_H3K27ME3	MIKKELSEN_MEF_HCP_WITH_H3K27ME3				MEISSNER_NPC_HCP_WITH_H3K4ME2_AND_H3K27ME3	MIKKELSEN_NPC_HCP_WITH_H3K27ME3																																																							SERVITJA_ISLET_HNF1A_TARGETS_UP																								ZWANG_TRANSIENTLY_UP_BY_1ST_EGF_PULSE_ONLY											
256536	TCERG1L	transcription elongation regulator 1-like				MEISSNER_BRAIN_HCP_WITH_H3K4ME3_AND_H3K27ME3	MIKKELSEN_MEF_HCP_WITH_H3K27ME3					MIKKELSEN_NPC_HCP_WITH_H3K27ME3	MIKKELSEN_MCV6_HCP_WITH_H3K27ME3											SCHAEFFER_PROSTATE_DEVELOPMENT_48HR_DN		MEISSNER_NPC_HCP_WITH_H3K4ME2																	IVANOVA_HEMATOPOIESIS_STEM_CELL_AND_PROGENITOR																																																											
126669	SHE	Src homology 2 domain containing E				MEISSNER_BRAIN_HCP_WITH_H3K4ME3_AND_H3K27ME3	MIKKELSEN_MEF_HCP_WITH_H3K27ME3						MIKKELSEN_MCV6_HCP_WITH_H3K27ME3		PEREZ_TP53_TARGETS											MEISSNER_NPC_HCP_WITH_H3K4ME2		LIM_MAMMARY_STEM_CELL_UP																SWEET_LUNG_CANCER_KRAS_DN				CUI_TCF21_TARGETS_2_DN																																																						
10319	LAMC3	laminin, gamma 3				MEISSNER_BRAIN_HCP_WITH_H3K4ME3_AND_H3K27ME3	MIKKELSEN_MEF_HCP_WITH_H3K27ME3						MIKKELSEN_MCV6_HCP_WITH_H3K27ME3			MARTENS_TRETINOIN_RESPONSE_UP																										MEISSNER_NPC_HCP_WITH_H3_UNMETHYLATED																																																												
10718	NRG3	neuregulin 3				MEISSNER_BRAIN_HCP_WITH_H3K4ME3_AND_H3K27ME3	MIKKELSEN_MEF_HCP_WITH_H3K27ME3						MIKKELSEN_MCV6_HCP_WITH_H3K27ME3													MEISSNER_NPC_HCP_WITH_H3K4ME2																																																																												
4923	NTSR1	neurotensin receptor 1 (high affinity)				MEISSNER_BRAIN_HCP_WITH_H3K4ME3_AND_H3K27ME3	MIKKELSEN_MEF_HCP_WITH_H3K27ME3						MIKKELSEN_MCV6_HCP_WITH_H3K27ME3																													MEISSNER_NPC_HCP_WITH_H3_UNMETHYLATED																																												BRUINS_UVC_RESPONSE_LATE																
23544	SEZ6L	seizure related 6 homolog (mouse)-like				MEISSNER_BRAIN_HCP_WITH_H3K4ME3_AND_H3K27ME3	MIKKELSEN_MEF_HCP_WITH_H3K27ME3						MIKKELSEN_MCV6_HCP_WITH_H3K27ME3																																																		BLALOCK_ALZHEIMERS_DISEASE_DN																																							
6657	SOX2	SRY (sex determining region Y)-box 2				MEISSNER_BRAIN_HCP_WITH_H3K4ME3_AND_H3K27ME3	MIKKELSEN_MEF_HCP_WITH_H3K27ME3							BLALOCK_ALZHEIMERS_DISEASE_UP																		GOZGIT_ESR1_TARGETS_DN						BYSTRYKH_HEMATOPOIESIS_STEM_CELL_QTL_TRANS						SWEET_LUNG_CANCER_KRAS_DN												PUJANA_ATM_PCC_NETWORK											SERVITJA_ISLET_HNF1A_TARGETS_UP								MARTINEZ_RB1_AND_TP53_TARGETS_DN									MARTINEZ_TP53_TARGETS_DN															RIGGI_EWING_SARCOMA_PROGENITOR_UP			
79977	GRHL2	grainyhead-like 2 (Drosophila)				MEISSNER_BRAIN_HCP_WITH_H3K4ME3_AND_H3K27ME3	MIKKELSEN_MEF_HCP_WITH_H3K27ME3								PEREZ_TP53_TARGETS																	GOZGIT_ESR1_TARGETS_DN				ONDER_CDH1_TARGETS_2_DN			RODRIGUES_THYROID_CARCINOMA_POORLY_DIFFERENTIATED_DN			MEISSNER_NPC_HCP_WITH_H3_UNMETHYLATED																GRAESSMANN_APOPTOSIS_BY_DOXORUBICIN_DN																		NUYTTEN_NIPP1_TARGETS_DN		CHARAFE_BREAST_CANCER_LUMINAL_VS_MESENCHYMAL_UP	MCBRYAN_PUBERTAL_BREAST_4_5WK_UP																							
147381	CBLN2	cerebellin 2 precursor				MEISSNER_BRAIN_HCP_WITH_H3K4ME3_AND_H3K27ME3	MIKKELSEN_MEF_HCP_WITH_H3K27ME3																																																																																															
64115	C10orf54	chromosome 10 open reading frame 54				MEISSNER_BRAIN_HCP_WITH_H3K4ME3_AND_H3K27ME3			DODD_NASOPHARYNGEAL_CARCINOMA_UP	YOSHIMURA_MAPK8_TARGETS_UP						MARTENS_TRETINOIN_RESPONSE_UP		BRUINS_UVC_RESPONSE_VIA_TP53_GROUP_A						SCHAEFFER_PROSTATE_DEVELOPMENT_48HR_DN			MIKKELSEN_MEF_HCP_WITH_H3_UNMETHYLATED	LIM_MAMMARY_STEM_CELL_UP	CHEN_METABOLIC_SYNDROM_NETWORK				LEE_BMP2_TARGETS_UP				PILON_KLF1_TARGETS_DN			CHICAS_RB1_TARGETS_CONFLUENT		MEISSNER_NPC_HCP_WITH_H3_UNMETHYLATED																																							KRIGE_RESPONSE_TO_TOSEDOSTAT_6HR_UP										ZWANG_TRANSIENTLY_UP_BY_1ST_EGF_PULSE_ONLY							MARSON_BOUND_BY_FOXP3_UNSTIMULATED				
7351	UCP2	uncoupling protein 2 (mitochondrial, proton carrier)				MEISSNER_BRAIN_HCP_WITH_H3K4ME3_AND_H3K27ME3			DODD_NASOPHARYNGEAL_CARCINOMA_UP	YOSHIMURA_MAPK8_TARGETS_UP								BRUINS_UVC_RESPONSE_VIA_TP53_GROUP_A	GOBERT_OLIGODENDROCYTE_DIFFERENTIATION_DN		ZWANG_TRANSIENTLY_UP_BY_2ND_EGF_PULSE_ONLY					MEISSNER_NPC_HCP_WITH_H3K4ME2						GOZGIT_ESR1_TARGETS_DN																				SMID_BREAST_CANCER_BASAL_DN				PUJANA_ATM_PCC_NETWORK																			MARTINEZ_RB1_AND_TP53_TARGETS_DN	NUYTTEN_NIPP1_TARGETS_DN								MARTINEZ_TP53_TARGETS_DN																		
347735	SERINC2	serine incorporator 2				MEISSNER_BRAIN_HCP_WITH_H3K4ME3_AND_H3K27ME3			DODD_NASOPHARYNGEAL_CARCINOMA_UP		MEISSNER_NPC_HCP_WITH_H3K4ME2_AND_H3K27ME3	MIKKELSEN_NPC_HCP_WITH_H3K27ME3	MIKKELSEN_MCV6_HCP_WITH_H3K27ME3																		KOINUMA_TARGETS_OF_SMAD2_OR_SMAD3		LEE_BMP2_TARGETS_UP																																											NUYTTEN_NIPP1_TARGETS_DN		CHARAFE_BREAST_CANCER_LUMINAL_VS_MESENCHYMAL_UP					LOPEZ_MBD_TARGETS																			
80223	RAB11FIP1	RAB11 family interacting protein 1 (class I)				MEISSNER_BRAIN_HCP_WITH_H3K4ME3_AND_H3K27ME3			DODD_NASOPHARYNGEAL_CARCINOMA_UP		MEISSNER_NPC_HCP_WITH_H3K4ME2_AND_H3K27ME3	MIKKELSEN_NPC_HCP_WITH_H3K27ME3						BRUINS_UVC_RESPONSE_VIA_TP53_GROUP_A																																	DOUGLAS_BMI1_TARGETS_UP	SMID_BREAST_CANCER_BASAL_DN			DURCHDEWALD_SKIN_CARCINOGENESIS_DN																										KRIGE_RESPONSE_TO_TOSEDOSTAT_6HR_UP												BUYTAERT_PHOTODYNAMIC_THERAPY_STRESS_UP			MOREAUX_MULTIPLE_MYELOMA_BY_TACI_UP						
53947	A4GALT	alpha 1,4-galactosyltransferase				MEISSNER_BRAIN_HCP_WITH_H3K4ME3_AND_H3K27ME3			DODD_NASOPHARYNGEAL_CARCINOMA_UP		MEISSNER_NPC_HCP_WITH_H3K4ME2_AND_H3K27ME3																																							DURAND_STROMA_S_UP										BHAT_ESR1_TARGETS_VIA_AKT1_UP														MIKKELSEN_NPC_HCP_WITH_H3K4ME3_AND_H3K27ME3													BHAT_ESR1_TARGETS_NOT_VIA_AKT1_UP															
55616	ASAP3	ArfGAP with SH3 domain, ankyrin repeat and PH domain 3				MEISSNER_BRAIN_HCP_WITH_H3K4ME3_AND_H3K27ME3			DODD_NASOPHARYNGEAL_CARCINOMA_UP					BLALOCK_ALZHEIMERS_DISEASE_UP																									RODRIGUES_THYROID_CARCINOMA_POORLY_DIFFERENTIATED_DN																																																															
2549	GAB1	GRB2-associated binding protein 1				MEISSNER_BRAIN_HCP_WITH_H3K4ME3_AND_H3K27ME3			DODD_NASOPHARYNGEAL_CARCINOMA_UP						PEREZ_TP53_TARGETS				GOBERT_OLIGODENDROCYTE_DIFFERENTIATION_DN																						DUTERTRE_ESTRADIOL_RESPONSE_24HR_DN																	GRAESSMANN_APOPTOSIS_BY_DOXORUBICIN_DN									SERVITJA_ISLET_HNF1A_TARGETS_UP																											MASSARWEH_TAMOXIFEN_RESISTANCE_UP								
115572	FAM46B	family with sequence similarity 46, member B				MEISSNER_BRAIN_HCP_WITH_H3K4ME3_AND_H3K27ME3			DODD_NASOPHARYNGEAL_CARCINOMA_UP																	MEISSNER_NPC_HCP_WITH_H3K4ME2																																				FORTSCHEGGER_PHF8_TARGETS_DN																													ZWANG_TRANSIENTLY_UP_BY_1ST_EGF_PULSE_ONLY											
9368	SLC9A3R1	solute carrier family 9 (sodium/hydrogen exchanger), member 3 regulator 1				MEISSNER_BRAIN_HCP_WITH_H3K4ME3_AND_H3K27ME3			DODD_NASOPHARYNGEAL_CARCINOMA_UP																												PILON_KLF1_TARGETS_DN															SMID_BREAST_CANCER_BASAL_DN								BHAT_ESR1_TARGETS_VIA_AKT1_UP				FEVR_CTNNB1_TARGETS_UP				CHARAFE_BREAST_CANCER_LUMINAL_VS_BASAL_UP								NUYTTEN_NIPP1_TARGETS_DN		CHARAFE_BREAST_CANCER_LUMINAL_VS_MESENCHYMAL_UP					LOPEZ_MBD_TARGETS				BHAT_ESR1_TARGETS_NOT_VIA_AKT1_UP															
2918	GRM8	glutamate receptor, metabotropic 8				MEISSNER_BRAIN_HCP_WITH_H3K4ME3_AND_H3K27ME3				YOSHIMURA_MAPK8_TARGETS_UP					PEREZ_TP53_TARGETS		ACEVEDO_METHYLATED_IN_LIVER_CANCER_DN				ZWANG_TRANSIENTLY_UP_BY_2ND_EGF_PULSE_ONLY									MIKKELSEN_IPS_WITH_HCP_H3K27ME3																																																																								
11202	KLK8	kallikrein-related peptidase 8				MEISSNER_BRAIN_HCP_WITH_H3K4ME3_AND_H3K27ME3				YOSHIMURA_MAPK8_TARGETS_UP						MARTENS_TRETINOIN_RESPONSE_UP				WONG_ADULT_TISSUE_STEM_MODULE														SMID_BREAST_CANCER_BASAL_UP		ONDER_CDH1_TARGETS_2_DN		BYSTRYKH_HEMATOPOIESIS_STEM_CELL_QTL_TRANS				MEISSNER_NPC_HCP_WITH_H3_UNMETHYLATED	IVANOVA_HEMATOPOIESIS_STEM_CELL_AND_PROGENITOR																																																ZWANG_TRANSIENTLY_UP_BY_1ST_EGF_PULSE_ONLY											
595	CCND1	cyclin D1				MEISSNER_BRAIN_HCP_WITH_H3K4ME3_AND_H3K27ME3				YOSHIMURA_MAPK8_TARGETS_UP										WONG_ADULT_TISSUE_STEM_MODULE	ZWANG_TRANSIENTLY_UP_BY_2ND_EGF_PULSE_ONLY		DACOSTA_UV_RESPONSE_VIA_ERCC3_DN																							JOHNSTONE_PARVB_TARGETS_3_UP						SMID_BREAST_CANCER_BASAL_DN							KRIEG_HYPOXIA_NOT_VIA_KDM3A	BHAT_ESR1_TARGETS_VIA_AKT1_UP	DELACROIX_RAR_BOUND_ES							CHARAFE_BREAST_CANCER_LUMINAL_VS_BASAL_UP							MARTINEZ_RB1_AND_TP53_TARGETS_DN	NUYTTEN_NIPP1_TARGETS_DN								MARTINEZ_TP53_TARGETS_DN			BHAT_ESR1_TARGETS_NOT_VIA_AKT1_UP				ZWANG_TRANSIENTLY_UP_BY_1ST_EGF_PULSE_ONLY									TORCHIA_TARGETS_OF_EWSR1_FLI1_FUSION_DN		
7431	VIM	vimentin				MEISSNER_BRAIN_HCP_WITH_H3K4ME3_AND_H3K27ME3				YOSHIMURA_MAPK8_TARGETS_UP																		LIM_MAMMARY_STEM_CELL_UP	CHEN_METABOLIC_SYNDROM_NETWORK		KOINUMA_TARGETS_OF_SMAD2_OR_SMAD3						PILON_KLF1_TARGETS_DN		RODRIGUES_THYROID_CARCINOMA_POORLY_DIFFERENTIATED_DN	CHICAS_RB1_TARGETS_CONFLUENT						JOHNSTONE_PARVB_TARGETS_3_UP		CUI_TCF21_TARGETS_2_DN											KRIEG_HYPOXIA_NOT_VIA_KDM3A							KAAB_HEART_ATRIUM_VS_VENTRICLE_UP	SERVITJA_ISLET_HNF1A_TARGETS_UP			BAELDE_DIABETIC_NEPHROPATHY_DN	KINSEY_TARGETS_OF_EWSR1_FLII_FUSION_DN																													TORCHIA_TARGETS_OF_EWSR1_FLI1_FUSION_DN		
7066	THPO	thrombopoietin				MEISSNER_BRAIN_HCP_WITH_H3K4ME3_AND_H3K27ME3				YOSHIMURA_MAPK8_TARGETS_UP																																																																																												
3663	IRF5	interferon regulatory factor 5				MEISSNER_BRAIN_HCP_WITH_H3K4ME3_AND_H3K27ME3					MEISSNER_NPC_HCP_WITH_H3K4ME2_AND_H3K27ME3	MIKKELSEN_NPC_HCP_WITH_H3K27ME3	MIKKELSEN_MCV6_HCP_WITH_H3K27ME3		PEREZ_TP53_TARGETS														CHEN_METABOLIC_SYNDROM_NETWORK								PILON_KLF1_TARGETS_DN																			PUJANA_ATM_PCC_NETWORK																																														
342667	STAC2	SH3 and cysteine rich domain 2				MEISSNER_BRAIN_HCP_WITH_H3K4ME3_AND_H3K27ME3					MEISSNER_NPC_HCP_WITH_H3K4ME2_AND_H3K27ME3	MIKKELSEN_NPC_HCP_WITH_H3K27ME3									ZWANG_TRANSIENTLY_UP_BY_2ND_EGF_PULSE_ONLY							LIM_MAMMARY_STEM_CELL_UP																										GRAESSMANN_APOPTOSIS_BY_DOXORUBICIN_UP																																																
9509	ADAMTS2	ADAM metallopeptidase with thrombospondin type 1 motif, 2				MEISSNER_BRAIN_HCP_WITH_H3K4ME3_AND_H3K27ME3					MEISSNER_NPC_HCP_WITH_H3K4ME2_AND_H3K27ME3		MIKKELSEN_MCV6_HCP_WITH_H3K27ME3		PEREZ_TP53_TARGETS	MARTENS_TRETINOIN_RESPONSE_UP												LIM_MAMMARY_STEM_CELL_UP	CHEN_METABOLIC_SYNDROM_NETWORK											CHICAS_RB1_TARGETS_CONFLUENT										DURAND_STROMA_S_UP																								MIKKELSEN_NPC_HCP_WITH_H3K4ME3_AND_H3K27ME3																												
7040	TGFB1	transforming growth factor, beta 1				MEISSNER_BRAIN_HCP_WITH_H3K4ME3_AND_H3K27ME3					MEISSNER_NPC_HCP_WITH_H3K4ME2_AND_H3K27ME3			BLALOCK_ALZHEIMERS_DISEASE_UP																					MILI_PSEUDOPODIA_HAPTOTAXIS_DN		PILON_KLF1_TARGETS_DN																			PUJANA_ATM_PCC_NETWORK			KRIEG_HYPOXIA_NOT_VIA_KDM3A							KAAB_HEART_ATRIUM_VS_VENTRICLE_UP								MIKKELSEN_NPC_HCP_WITH_H3K4ME3_AND_H3K27ME3		NUYTTEN_NIPP1_TARGETS_DN																						MARSON_BOUND_BY_FOXP3_UNSTIMULATED	RIGGI_EWING_SARCOMA_PROGENITOR_UP			
11248	NXPH3	neurexophilin 3				MEISSNER_BRAIN_HCP_WITH_H3K4ME3_AND_H3K27ME3					MEISSNER_NPC_HCP_WITH_H3K4ME2_AND_H3K27ME3																																																															MIKKELSEN_NPC_HCP_WITH_H3K4ME3_AND_H3K27ME3																												
57593	EBF4	early B-cell factor 4				MEISSNER_BRAIN_HCP_WITH_H3K4ME3_AND_H3K27ME3							MIKKELSEN_MCV6_HCP_WITH_H3K27ME3						GOBERT_OLIGODENDROCYTE_DIFFERENTIATION_DN																																										DELACROIX_RAR_BOUND_ES																																									
135	ADORA2A	adenosine A2a receptor				MEISSNER_BRAIN_HCP_WITH_H3K4ME3_AND_H3K27ME3							MIKKELSEN_MCV6_HCP_WITH_H3K27ME3								ZWANG_TRANSIENTLY_UP_BY_2ND_EGF_PULSE_ONLY																					MEISSNER_NPC_HCP_WITH_H3_UNMETHYLATED																																																								MARSON_BOUND_BY_FOXP3_UNSTIMULATED				
5228	PGF	placental growth factor				MEISSNER_BRAIN_HCP_WITH_H3K4ME3_AND_H3K27ME3							MIKKELSEN_MCV6_HCP_WITH_H3K27ME3													MEISSNER_NPC_HCP_WITH_H3K4ME2		LIM_MAMMARY_STEM_CELL_UP											RODRIGUES_THYROID_CARCINOMA_POORLY_DIFFERENTIATED_DN															GRAESSMANN_APOPTOSIS_BY_DOXORUBICIN_UP																																		LIU_PROSTATE_CANCER_DN					BUYTAERT_PHOTODYNAMIC_THERAPY_STRESS_UP				HELLER_HDAC_TARGETS_SILENCED_BY_METHYLATION_UP		RIGGI_EWING_SARCOMA_PROGENITOR_UP			
134265	AFAP1L1	actin filament associated protein 1-like 1				MEISSNER_BRAIN_HCP_WITH_H3K4ME3_AND_H3K27ME3							MIKKELSEN_MCV6_HCP_WITH_H3K27ME3																													MEISSNER_NPC_HCP_WITH_H3_UNMETHYLATED	IVANOVA_HEMATOPOIESIS_STEM_CELL_AND_PROGENITOR																																															CHYLA_CBFA2T3_TARGETS_UP												
10723	SLC12A7	solute carrier family 12 (potassium/chloride transporters), member 7				MEISSNER_BRAIN_HCP_WITH_H3K4ME3_AND_H3K27ME3								BLALOCK_ALZHEIMERS_DISEASE_UP		MARTENS_TRETINOIN_RESPONSE_UP										MEISSNER_NPC_HCP_WITH_H3K4ME2																	IVANOVA_HEMATOPOIESIS_STEM_CELL_AND_PROGENITOR											GRAESSMANN_APOPTOSIS_BY_DOXORUBICIN_UP							DELACROIX_RAR_BOUND_ES			FEVR_CTNNB1_TARGETS_UP																													BUYTAERT_PHOTODYNAMIC_THERAPY_STRESS_UP									
3679	ITGA7	integrin, alpha 7				MEISSNER_BRAIN_HCP_WITH_H3K4ME3_AND_H3K27ME3								BLALOCK_ALZHEIMERS_DISEASE_UP				BRUINS_UVC_RESPONSE_VIA_TP53_GROUP_A	GOBERT_OLIGODENDROCYTE_DIFFERENTIATION_DN		ZWANG_TRANSIENTLY_UP_BY_2ND_EGF_PULSE_ONLY																															SMID_BREAST_CANCER_BASAL_DN															SERVITJA_ISLET_HNF1A_TARGETS_UP																														HELLER_HDAC_TARGETS_SILENCED_BY_METHYLATION_UP				PARENT_MTOR_SIGNALING_UP	
11030	RBPMS	RNA binding protein with multiple splicing				MEISSNER_BRAIN_HCP_WITH_H3K4ME3_AND_H3K27ME3								BLALOCK_ALZHEIMERS_DISEASE_UP						WONG_ADULT_TISSUE_STEM_MODULE			DACOSTA_UV_RESPONSE_VIA_ERCC3_DN					LIM_MAMMARY_STEM_CELL_UP				GOZGIT_ESR1_TARGETS_DN	LEE_BMP2_TARGETS_UP					BYSTRYKH_HEMATOPOIESIS_STEM_CELL_QTL_TRANS	RODRIGUES_THYROID_CARCINOMA_POORLY_DIFFERENTIATED_DN				IVANOVA_HEMATOPOIESIS_STEM_CELL_AND_PROGENITOR					CUI_TCF21_TARGETS_2_DN													DELACROIX_RAR_BOUND_ES												RAO_BOUND_BY_SALL4_ISOFORM_B							RODRIGUES_THYROID_CARCINOMA_ANAPLASTIC_DN								LIU_PROSTATE_CANCER_DN		CHYLA_CBFA2T3_TARGETS_UP	ZWANG_TRANSIENTLY_UP_BY_1ST_EGF_PULSE_ONLY											
4613	MYCN	v-myc myelocytomatosis viral related oncogene, neuroblastoma derived (avian)				MEISSNER_BRAIN_HCP_WITH_H3K4ME3_AND_H3K27ME3								BLALOCK_ALZHEIMERS_DISEASE_UP						WONG_ADULT_TISSUE_STEM_MODULE				SCHAEFFER_PROSTATE_DEVELOPMENT_48HR_DN									LEE_BMP2_TARGETS_UP										IVANOVA_HEMATOPOIESIS_STEM_CELL_AND_PROGENITOR				DAVICIONI_MOLECULAR_ARMS_VS_ERMS_UP						CREIGHTON_ENDOCRINE_THERAPY_RESISTANCE_3								DELACROIX_RAR_BOUND_ES							CHARAFE_BREAST_CANCER_LUMINAL_VS_BASAL_UP																					KIM_WT1_TARGETS_12HR_UP								HELLER_HDAC_TARGETS_SILENCED_BY_METHYLATION_UP			TORCHIA_TARGETS_OF_EWSR1_FLI1_FUSION_DN		
7122	CLDN5	claudin 5				MEISSNER_BRAIN_HCP_WITH_H3K4ME3_AND_H3K27ME3								BLALOCK_ALZHEIMERS_DISEASE_UP							ZWANG_TRANSIENTLY_UP_BY_2ND_EGF_PULSE_ONLY																					MEISSNER_NPC_HCP_WITH_H3_UNMETHYLATED		SWEET_LUNG_CANCER_KRAS_DN								SMID_BREAST_CANCER_BASAL_DN																																																		
10512	SEMA3C	sema domain, immunoglobulin domain (Ig), short basic domain, secreted, (semaphorin) 3C				MEISSNER_BRAIN_HCP_WITH_H3K4ME3_AND_H3K27ME3								BLALOCK_ALZHEIMERS_DISEASE_UP									DACOSTA_UV_RESPONSE_VIA_ERCC3_DN					LIM_MAMMARY_STEM_CELL_UP				GOZGIT_ESR1_TARGETS_DN				ONDER_CDH1_TARGETS_2_DN				CHICAS_RB1_TARGETS_CONFLUENT				SWEET_LUNG_CANCER_KRAS_DN								SMID_BREAST_CANCER_BASAL_DN			DURCHDEWALD_SKIN_CARCINOGENESIS_DN															BAELDE_DIABETIC_NEPHROPATHY_DN		DACOSTA_UV_RESPONSE_VIA_ERCC3_COMMON_DN											LOPEZ_MBD_TARGETS												BONOME_OVARIAN_CANCER_SURVIVAL_SUBOPTIMAL_DEBULKING							
9603	NFE2L3	nuclear factor (erythroid-derived 2)-like 3				MEISSNER_BRAIN_HCP_WITH_H3K4ME3_AND_H3K27ME3								BLALOCK_ALZHEIMERS_DISEASE_UP												MEISSNER_NPC_HCP_WITH_H3K4ME2							LEE_BMP2_TARGETS_UP	SMID_BREAST_CANCER_BASAL_UP		ONDER_CDH1_TARGETS_2_DN				CHICAS_RB1_TARGETS_CONFLUENT																						FORTSCHEGGER_PHF8_TARGETS_DN													MARTINEZ_RB1_AND_TP53_TARGETS_DN									MARTINEZ_TP53_TARGETS_DN																		
55034	MOCOS	molybdenum cofactor sulfurase				MEISSNER_BRAIN_HCP_WITH_H3K4ME3_AND_H3K27ME3								BLALOCK_ALZHEIMERS_DISEASE_UP															CHEN_METABOLIC_SYNDROM_NETWORK					SMID_BREAST_CANCER_BASAL_UP								MEISSNER_NPC_HCP_WITH_H3_UNMETHYLATED																																												BRUINS_UVC_RESPONSE_LATE																
57509	MTUS1	microtubule associated tumor suppressor 1				MEISSNER_BRAIN_HCP_WITH_H3K4ME3_AND_H3K27ME3								BLALOCK_ALZHEIMERS_DISEASE_UP																						ONDER_CDH1_TARGETS_2_DN	PILON_KLF1_TARGETS_DN			CHICAS_RB1_TARGETS_CONFLUENT					FOSTER_TOLERANT_MACROPHAGE_DN			CUI_TCF21_TARGETS_2_DN				SMID_BREAST_CANCER_BASAL_DN	CREIGHTON_ENDOCRINE_THERAPY_RESISTANCE_3						KRIEG_HYPOXIA_NOT_VIA_KDM3A														RAO_BOUND_BY_SALL4_ISOFORM_B							RODRIGUES_THYROID_CARCINOMA_ANAPLASTIC_DN									KIM_WT1_TARGETS_12HR_UP	CHYLA_CBFA2T3_TARGETS_UP	ZWANG_TRANSIENTLY_UP_BY_1ST_EGF_PULSE_ONLY		BUYTAERT_PHOTODYNAMIC_THERAPY_STRESS_UP	MASSARWEH_TAMOXIFEN_RESISTANCE_UP								
64759	TNS3	tensin 3				MEISSNER_BRAIN_HCP_WITH_H3K4ME3_AND_H3K27ME3								BLALOCK_ALZHEIMERS_DISEASE_UP																							PILON_KLF1_TARGETS_DN		RODRIGUES_THYROID_CARCINOMA_POORLY_DIFFERENTIATED_DN	CHICAS_RB1_TARGETS_CONFLUENT	DUTERTRE_ESTRADIOL_RESPONSE_24HR_DN																												ZHOU_INFLAMMATORY_RESPONSE_FIMA_UP																				KIM_WT1_TARGETS_12HR_UP		ZWANG_TRANSIENTLY_UP_BY_1ST_EGF_PULSE_ONLY			MASSARWEH_TAMOXIFEN_RESISTANCE_UP						TORCHIA_TARGETS_OF_EWSR1_FLI1_FUSION_DN		
11065	UBE2C	ubiquitin-conjugating enzyme E2C				MEISSNER_BRAIN_HCP_WITH_H3K4ME3_AND_H3K27ME3								BLALOCK_ALZHEIMERS_DISEASE_UP																																										PUJANA_ATM_PCC_NETWORK		GRAESSMANN_APOPTOSIS_BY_DOXORUBICIN_DN																									LOPEZ_MBD_TARGETS																			
154043	CNKSR3	CNKSR family member 3				MEISSNER_BRAIN_HCP_WITH_H3K4ME3_AND_H3K27ME3									PEREZ_TP53_TARGETS				GOBERT_OLIGODENDROCYTE_DIFFERENTIATION_DN																					CHICAS_RB1_TARGETS_CONFLUENT																				BHAT_ESR1_TARGETS_VIA_AKT1_UP																						WANG_MLL_TARGETS					BHAT_ESR1_TARGETS_NOT_VIA_AKT1_UP															
11274	USP18	ubiquitin specific peptidase 18				MEISSNER_BRAIN_HCP_WITH_H3K4ME3_AND_H3K27ME3									PEREZ_TP53_TARGETS															MIKKELSEN_IPS_WITH_HCP_H3K27ME3		GOZGIT_ESR1_TARGETS_DN	LEE_BMP2_TARGETS_UP											SWEET_LUNG_CANCER_KRAS_DN										GRAESSMANN_APOPTOSIS_BY_DOXORUBICIN_UP			NUYTTEN_EZH2_TARGETS_UP							FEVR_CTNNB1_TARGETS_UP											MARTINEZ_RB1_AND_TP53_TARGETS_DN			CHARAFE_BREAST_CANCER_LUMINAL_VS_MESENCHYMAL_UP						MARTINEZ_TP53_TARGETS_DN																		
80004	ESRP2	epithelial splicing regulatory protein 2				MEISSNER_BRAIN_HCP_WITH_H3K4ME3_AND_H3K27ME3									PEREZ_TP53_TARGETS																					ONDER_CDH1_TARGETS_2_DN						MEISSNER_NPC_HCP_WITH_H3_UNMETHYLATED												GRAESSMANN_APOPTOSIS_BY_DOXORUBICIN_UP														CHARAFE_BREAST_CANCER_LUMINAL_VS_BASAL_UP										CHARAFE_BREAST_CANCER_LUMINAL_VS_MESENCHYMAL_UP	MCBRYAN_PUBERTAL_BREAST_4_5WK_UP																							
201176	ARHGAP27	Rho GTPase activating protein 27				MEISSNER_BRAIN_HCP_WITH_H3K4ME3_AND_H3K27ME3									PEREZ_TP53_TARGETS																											MEISSNER_NPC_HCP_WITH_H3_UNMETHYLATED											CREIGHTON_ENDOCRINE_THERAPY_RESISTANCE_3	GRAESSMANN_APOPTOSIS_BY_DOXORUBICIN_UP					KRIEG_HYPOXIA_NOT_VIA_KDM3A																											BRUINS_UVC_RESPONSE_LATE																
116113	FOXP4	forkhead box P4				MEISSNER_BRAIN_HCP_WITH_H3K4ME3_AND_H3K27ME3									PEREZ_TP53_TARGETS																														FOSTER_TOLERANT_MACROPHAGE_DN																DELACROIX_RAR_BOUND_ES																																									
79148	MMP28	matrix metallopeptidase 28				MEISSNER_BRAIN_HCP_WITH_H3K4ME3_AND_H3K27ME3									PEREZ_TP53_TARGETS																																																																											CHYLA_CBFA2T3_TARGETS_UP	ZWANG_TRANSIENTLY_UP_BY_1ST_EGF_PULSE_ONLY											
5129	CDK18	cyclin-dependent kinase 18				MEISSNER_BRAIN_HCP_WITH_H3K4ME3_AND_H3K27ME3										MARTENS_TRETINOIN_RESPONSE_UP													CHEN_METABOLIC_SYNDROM_NETWORK													MEISSNER_NPC_HCP_WITH_H3_UNMETHYLATED								DURAND_STROMA_S_UP				GRAESSMANN_APOPTOSIS_BY_DOXORUBICIN_UP					KRIEG_HYPOXIA_NOT_VIA_KDM3A					FEVR_CTNNB1_TARGETS_UP																											ZWANG_TRANSIENTLY_UP_BY_1ST_EGF_PULSE_ONLY				BONOME_OVARIAN_CANCER_SURVIVAL_SUBOPTIMAL_DEBULKING		HELLER_HDAC_TARGETS_SILENCED_BY_METHYLATION_UP				PARENT_MTOR_SIGNALING_UP	
7410	VAV2	vav 2 guanine nucleotide exchange factor				MEISSNER_BRAIN_HCP_WITH_H3K4ME3_AND_H3K27ME3										MARTENS_TRETINOIN_RESPONSE_UP																											IVANOVA_HEMATOPOIESIS_STEM_CELL_AND_PROGENITOR			JOHNSTONE_PARVB_TARGETS_3_UP																							ZHOU_INFLAMMATORY_RESPONSE_FIMA_UP																	BRUINS_UVC_RESPONSE_LATE									BONOME_OVARIAN_CANCER_SURVIVAL_SUBOPTIMAL_DEBULKING							
54437	SEMA5B	sema domain, seven thrombospondin repeats (type 1 and type 1-like), transmembrane domain (TM) and short cytoplasmic domain, (semaphorin) 5B				MEISSNER_BRAIN_HCP_WITH_H3K4ME3_AND_H3K27ME3												BRUINS_UVC_RESPONSE_VIA_TP53_GROUP_A	GOBERT_OLIGODENDROCYTE_DIFFERENTIATION_DN					SCHAEFFER_PROSTATE_DEVELOPMENT_48HR_DN																			IVANOVA_HEMATOPOIESIS_STEM_CELL_AND_PROGENITOR																KRIEG_HYPOXIA_NOT_VIA_KDM3A																																											
27164	SALL3	sal-like 3 (Drosophila)				MEISSNER_BRAIN_HCP_WITH_H3K4ME3_AND_H3K27ME3												BRUINS_UVC_RESPONSE_VIA_TP53_GROUP_A			ZWANG_TRANSIENTLY_UP_BY_2ND_EGF_PULSE_ONLY											GOZGIT_ESR1_TARGETS_DN																																									RAO_BOUND_BY_SALL4_ISOFORM_B															LIU_PROSTATE_CANCER_DN														
65266	WNK4	WNK lysine deficient protein kinase 4				MEISSNER_BRAIN_HCP_WITH_H3K4ME3_AND_H3K27ME3												BRUINS_UVC_RESPONSE_VIA_TP53_GROUP_A								MEISSNER_NPC_HCP_WITH_H3K4ME2																																											ZHOU_INFLAMMATORY_RESPONSE_FIMA_UP													WANG_MLL_TARGETS									ZWANG_TRANSIENTLY_UP_BY_1ST_EGF_PULSE_ONLY											
151742	PPM1L	protein phosphatase, Mg2+/Mn2+ dependent, 1L				MEISSNER_BRAIN_HCP_WITH_H3K4ME3_AND_H3K27ME3													GOBERT_OLIGODENDROCYTE_DIFFERENTIATION_DN										CHEN_METABOLIC_SYNDROM_NETWORK			GOZGIT_ESR1_TARGETS_DN			MILI_PSEUDOPODIA_HAPTOTAXIS_DN																																															WANG_MLL_TARGETS												MASSARWEH_TAMOXIFEN_RESISTANCE_UP								
169792	GLIS3	GLIS family zinc finger 3				MEISSNER_BRAIN_HCP_WITH_H3K4ME3_AND_H3K27ME3													GOBERT_OLIGODENDROCYTE_DIFFERENTIATION_DN																																																													RODRIGUES_THYROID_CARCINOMA_ANAPLASTIC_DN																						
66000	TMEM108	transmembrane protein 108				MEISSNER_BRAIN_HCP_WITH_H3K4ME3_AND_H3K27ME3													GOBERT_OLIGODENDROCYTE_DIFFERENTIATION_DN																																																																																			
9123	SLC16A3	solute carrier family 16, member 3 (monocarboxylic acid transporter 4)				MEISSNER_BRAIN_HCP_WITH_H3K4ME3_AND_H3K27ME3															ZWANG_TRANSIENTLY_UP_BY_2ND_EGF_PULSE_ONLY			SCHAEFFER_PROSTATE_DEVELOPMENT_48HR_DN								GOZGIT_ESR1_TARGETS_DN										MEISSNER_NPC_HCP_WITH_H3_UNMETHYLATED											CREIGHTON_ENDOCRINE_THERAPY_RESISTANCE_3				NUYTTEN_EZH2_TARGETS_UP																																								HELLER_HDAC_TARGETS_SILENCED_BY_METHYLATION_UP					
404037	HAPLN4	hyaluronan and proteoglycan link protein 4				MEISSNER_BRAIN_HCP_WITH_H3K4ME3_AND_H3K27ME3															ZWANG_TRANSIENTLY_UP_BY_2ND_EGF_PULSE_ONLY					MEISSNER_NPC_HCP_WITH_H3K4ME2																																																																												
126326	GIPC3	GIPC PDZ domain containing family, member 3				MEISSNER_BRAIN_HCP_WITH_H3K4ME3_AND_H3K27ME3															ZWANG_TRANSIENTLY_UP_BY_2ND_EGF_PULSE_ONLY					MEISSNER_NPC_HCP_WITH_H3K4ME2																																																																												
222537	HS3ST5	heparan sulfate (glucosamine) 3-O-sulfotransferase 5				MEISSNER_BRAIN_HCP_WITH_H3K4ME3_AND_H3K27ME3															ZWANG_TRANSIENTLY_UP_BY_2ND_EGF_PULSE_ONLY											GOZGIT_ESR1_TARGETS_DN																																												NUYTTEN_NIPP1_TARGETS_DN																										
57713	SFMBT2	Scm-like with four mbt domains 2				MEISSNER_BRAIN_HCP_WITH_H3K4ME3_AND_H3K27ME3																BRIDEAU_IMPRINTED_GENES																			DUTERTRE_ESTRADIOL_RESPONSE_24HR_DN																											CHARAFE_BREAST_CANCER_LUMINAL_VS_BASAL_UP																										MASSARWEH_TAMOXIFEN_RESISTANCE_UP								
5420	PODXL	podocalyxin-like				MEISSNER_BRAIN_HCP_WITH_H3K4ME3_AND_H3K27ME3																	DACOSTA_UV_RESPONSE_VIA_ERCC3_DN																RODRIGUES_THYROID_CARCINOMA_POORLY_DIFFERENTIATED_DN								DAVICIONI_MOLECULAR_ARMS_VS_ERMS_UP			DURAND_STROMA_S_UP	DOUGLAS_BMI1_TARGETS_UP						NUYTTEN_EZH2_TARGETS_UP			BHAT_ESR1_TARGETS_VIA_AKT1_UP										BAELDE_DIABETIC_NEPHROPATHY_DN										RODRIGUES_THYROID_CARCINOMA_ANAPLASTIC_DN									KIM_WT1_TARGETS_12HR_UP										RIGGI_EWING_SARCOMA_PROGENITOR_UP			
112399	EGLN3	egl nine homolog 3 (C. elegans)				MEISSNER_BRAIN_HCP_WITH_H3K4ME3_AND_H3K27ME3																		SCHAEFFER_PROSTATE_DEVELOPMENT_48HR_DN								GOZGIT_ESR1_TARGETS_DN									DUTERTRE_ESTRADIOL_RESPONSE_24HR_DN		IVANOVA_HEMATOPOIESIS_STEM_CELL_AND_PROGENITOR																					FEVR_CTNNB1_TARGETS_UP																				MARTINEZ_TP53_TARGETS_DN						CHYLA_CBFA2T3_TARGETS_UP												MONNIER_POSTRADIATION_TUMOR_ESCAPE_DN
56265	CPXM1	carboxypeptidase X (M14 family), member 1				MEISSNER_BRAIN_HCP_WITH_H3K4ME3_AND_H3K27ME3																				MEISSNER_NPC_HCP_WITH_H3K4ME2		LIM_MAMMARY_STEM_CELL_UP	CHEN_METABOLIC_SYNDROM_NETWORK				LEE_BMP2_TARGETS_UP																		DOUGLAS_BMI1_TARGETS_UP																																			BRUINS_UVC_RESPONSE_LATE																
118788	PIK3AP1	phosphoinositide-3-kinase adaptor protein 1				MEISSNER_BRAIN_HCP_WITH_H3K4ME3_AND_H3K27ME3																				MEISSNER_NPC_HCP_WITH_H3K4ME2			CHEN_METABOLIC_SYNDROM_NETWORK																								CREIGHTON_ENDOCRINE_THERAPY_RESISTANCE_3																																																	
56956	LHX9	LIM homeobox 9				MEISSNER_BRAIN_HCP_WITH_H3K4ME3_AND_H3K27ME3																				MEISSNER_NPC_HCP_WITH_H3K4ME2				MIKKELSEN_IPS_WITH_HCP_H3K27ME3												MEISSNER_NPC_HCP_WITH_H3_UNMETHYLATED								DURAND_STROMA_S_UP																																																				
9124	PDLIM1	PDZ and LIM domain 1				MEISSNER_BRAIN_HCP_WITH_H3K4ME3_AND_H3K27ME3																				MEISSNER_NPC_HCP_WITH_H3K4ME2					KOINUMA_TARGETS_OF_SMAD2_OR_SMAD3									CHICAS_RB1_TARGETS_CONFLUENT	DUTERTRE_ESTRADIOL_RESPONSE_24HR_DN			SWEET_LUNG_CANCER_KRAS_DN										GRAESSMANN_APOPTOSIS_BY_DOXORUBICIN_UP							DELACROIX_RAR_BOUND_ES				HATADA_METHYLATED_IN_LUNG_CANCER_UP								RAO_BOUND_BY_SALL4_ISOFORM_B															LIU_PROSTATE_CANCER_DN			ZWANG_TRANSIENTLY_UP_BY_1ST_EGF_PULSE_ONLY								RIGGI_EWING_SARCOMA_PROGENITOR_UP	TORCHIA_TARGETS_OF_EWSR1_FLI1_FUSION_DN		
4920	ROR2	receptor tyrosine kinase-like orphan receptor 2				MEISSNER_BRAIN_HCP_WITH_H3K4ME3_AND_H3K27ME3																				MEISSNER_NPC_HCP_WITH_H3K4ME2																								DURAND_STROMA_S_UP																KAAB_HEART_ATRIUM_VS_VENTRICLE_UP																	LOPEZ_MBD_TARGETS																			
80731	THSD7B	thrombospondin, type I, domain containing 7B				MEISSNER_BRAIN_HCP_WITH_H3K4ME3_AND_H3K27ME3																					MIKKELSEN_MEF_HCP_WITH_H3_UNMETHYLATED															MEISSNER_NPC_HCP_WITH_H3_UNMETHYLATED																																																												
93649	MYOCD	myocardin				MEISSNER_BRAIN_HCP_WITH_H3K4ME3_AND_H3K27ME3																						LIM_MAMMARY_STEM_CELL_UP														MEISSNER_NPC_HCP_WITH_H3_UNMETHYLATED																																			SCHAEFFER_PROSTATE_DEVELOPMENT_6HR_DN											LIU_PROSTATE_CANCER_DN														
163782	KANK4	KN motif and ankyrin repeat domains 4				MEISSNER_BRAIN_HCP_WITH_H3K4ME3_AND_H3K27ME3																						LIM_MAMMARY_STEM_CELL_UP																				CUI_TCF21_TARGETS_2_DN																																																						
4162	MCAM	melanoma cell adhesion molecule				MEISSNER_BRAIN_HCP_WITH_H3K4ME3_AND_H3K27ME3																						LIM_MAMMARY_STEM_CELL_UP																							DOUGLAS_BMI1_TARGETS_UP																SERVITJA_ISLET_HNF1A_TARGETS_UP									NUYTTEN_NIPP1_TARGETS_DN				RODRIGUES_THYROID_CARCINOMA_ANAPLASTIC_DN								LIU_PROSTATE_CANCER_DN											RIGGI_EWING_SARCOMA_PROGENITOR_UP			
55013	CCDC109B	coiled-coil domain containing 109B				MEISSNER_BRAIN_HCP_WITH_H3K4ME3_AND_H3K27ME3																							CHEN_METABOLIC_SYNDROM_NETWORK											CHICAS_RB1_TARGETS_CONFLUENT		MEISSNER_NPC_HCP_WITH_H3_UNMETHYLATED															NUYTTEN_EZH2_TARGETS_UP							FEVR_CTNNB1_TARGETS_UP																										CHYLA_CBFA2T3_TARGETS_UP												
23308	ICOSLG	inducible T-cell co-stimulator ligand				MEISSNER_BRAIN_HCP_WITH_H3K4ME3_AND_H3K27ME3																							CHEN_METABOLIC_SYNDROM_NETWORK																FOSTER_TOLERANT_MACROPHAGE_DN											PUJANA_ATM_PCC_NETWORK		GRAESSMANN_APOPTOSIS_BY_DOXORUBICIN_DN											ZHOU_INFLAMMATORY_RESPONSE_FIMA_UP																																	
55107	ANO1	anoctamin 1, calcium activated chloride channel				MEISSNER_BRAIN_HCP_WITH_H3K4ME3_AND_H3K27ME3																									KOINUMA_TARGETS_OF_SMAD2_OR_SMAD3					ONDER_CDH1_TARGETS_2_DN				CHICAS_RB1_TARGETS_CONFLUENT		MEISSNER_NPC_HCP_WITH_H3_UNMETHYLATED										SMID_BREAST_CANCER_BASAL_DN																								NUYTTEN_NIPP1_TARGETS_DN		CHARAFE_BREAST_CANCER_LUMINAL_VS_MESENCHYMAL_UP	MCBRYAN_PUBERTAL_BREAST_4_5WK_UP							BRUINS_UVC_RESPONSE_LATE		LIU_PROSTATE_CANCER_DN														
55959	SULF2	sulfatase 2				MEISSNER_BRAIN_HCP_WITH_H3K4ME3_AND_H3K27ME3																									KOINUMA_TARGETS_OF_SMAD2_OR_SMAD3						PILON_KLF1_TARGETS_DN											CUI_TCF21_TARGETS_2_DN		DURAND_STROMA_S_UP											DELACROIX_RAR_BOUND_ES				HATADA_METHYLATED_IN_LUNG_CANCER_UP						KINSEY_TARGETS_OF_EWSR1_FLII_FUSION_DN																															MONNIER_POSTRADIATION_TUMOR_ESCAPE_DN
9050	PSTPIP2	proline-serine-threonine phosphatase interacting protein 2				MEISSNER_BRAIN_HCP_WITH_H3K4ME3_AND_H3K27ME3																										GOZGIT_ESR1_TARGETS_DN				ONDER_CDH1_TARGETS_2_DN																		GRAESSMANN_APOPTOSIS_BY_DOXORUBICIN_UP										FEVR_CTNNB1_TARGETS_UP																														MASSARWEH_TAMOXIFEN_RESISTANCE_UP								
8324	FZD7	frizzled family receptor 7				MEISSNER_BRAIN_HCP_WITH_H3K4ME3_AND_H3K27ME3																											LEE_BMP2_TARGETS_UP	SMID_BREAST_CANCER_BASAL_UP	MILI_PSEUDOPODIA_HAPTOTAXIS_DN						DUTERTRE_ESTRADIOL_RESPONSE_24HR_DN													GRAESSMANN_APOPTOSIS_BY_DOXORUBICIN_UP															ZHOU_INFLAMMATORY_RESPONSE_FIMA_UP						MARTINEZ_RB1_AND_TP53_TARGETS_DN									MARTINEZ_TP53_TARGETS_DN				LIU_PROSTATE_CANCER_DN	KIM_WT1_TARGETS_12HR_UP				BUYTAERT_PHOTODYNAMIC_THERAPY_STRESS_UP					MARSON_BOUND_BY_FOXP3_UNSTIMULATED				
699	BUB1	budding uninhibited by benzimidazoles 1 homolog (yeast)				MEISSNER_BRAIN_HCP_WITH_H3K4ME3_AND_H3K27ME3																												SMID_BREAST_CANCER_BASAL_UP				BYSTRYKH_HEMATOPOIESIS_STEM_CELL_QTL_TRANS						SWEET_LUNG_CANCER_KRAS_DN															KRIEG_HYPOXIA_NOT_VIA_KDM3A																								LOPEZ_MBD_TARGETS																			MONNIER_POSTRADIATION_TUMOR_ESCAPE_DN
983	CDK1	cyclin-dependent kinase 1				MEISSNER_BRAIN_HCP_WITH_H3K4ME3_AND_H3K27ME3																												SMID_BREAST_CANCER_BASAL_UP																						PUJANA_ATM_PCC_NETWORK																											LOPEZ_MBD_TARGETS			BRUINS_UVC_RESPONSE_LATE																
388753	C1orf31	chromosome 1 open reading frame 31				MEISSNER_BRAIN_HCP_WITH_H3K4ME3_AND_H3K27ME3																															PILON_KLF1_TARGETS_DN																																																																	
57127	RHBG	Rh family, B glycoprotein (gene/pseudogene)				MEISSNER_BRAIN_HCP_WITH_H3K4ME3_AND_H3K27ME3																																				MEISSNER_NPC_HCP_WITH_H3_UNMETHYLATED												GRAESSMANN_APOPTOSIS_BY_DOXORUBICIN_UP										FEVR_CTNNB1_TARGETS_UP											MARTINEZ_RB1_AND_TP53_TARGETS_DN									MARTINEZ_TP53_TARGETS_DN																		
91133	L3MBTL4	l(3)mbt-like 4 (Drosophila)				MEISSNER_BRAIN_HCP_WITH_H3K4ME3_AND_H3K27ME3																																				MEISSNER_NPC_HCP_WITH_H3_UNMETHYLATED																																																												
54621	VSIG10	V-set and immunoglobulin domain containing 10				MEISSNER_BRAIN_HCP_WITH_H3K4ME3_AND_H3K27ME3																																										CUI_TCF21_TARGETS_2_DN			DOUGLAS_BMI1_TARGETS_UP											FORTSCHEGGER_PHF8_TARGETS_DN														NUYTTEN_NIPP1_TARGETS_DN																		MASSARWEH_TAMOXIFEN_RESISTANCE_UP								
9064	MAP3K6	mitogen-activated protein kinase kinase kinase 6				MEISSNER_BRAIN_HCP_WITH_H3K4ME3_AND_H3K27ME3																																																								FORTSCHEGGER_PHF8_TARGETS_DN																																							PARENT_MTOR_SIGNALING_UP	
2259	FGF14	fibroblast growth factor 14					MIKKELSEN_MEF_HCP_WITH_H3K27ME3		DODD_NASOPHARYNGEAL_CARCINOMA_UP	YOSHIMURA_MAPK8_TARGETS_UP		MIKKELSEN_NPC_HCP_WITH_H3K27ME3																																																							SERVITJA_ISLET_HNF1A_TARGETS_UP																																			
10893	MMP24	matrix metallopeptidase 24 (membrane-inserted)					MIKKELSEN_MEF_HCP_WITH_H3K27ME3		DODD_NASOPHARYNGEAL_CARCINOMA_UP		MEISSNER_NPC_HCP_WITH_H3K4ME2_AND_H3K27ME3																																			JOHNSTONE_PARVB_TARGETS_3_UP													KRIEG_HYPOXIA_NOT_VIA_KDM3A												KINSEY_TARGETS_OF_EWSR1_FLII_FUSION_DN			MIKKELSEN_NPC_HCP_WITH_H3K4ME3_AND_H3K27ME3																												
326624	RAB37	RAB37, member RAS oncogene family					MIKKELSEN_MEF_HCP_WITH_H3K27ME3		DODD_NASOPHARYNGEAL_CARCINOMA_UP			MIKKELSEN_NPC_HCP_WITH_H3K27ME3									ZWANG_TRANSIENTLY_UP_BY_2ND_EGF_PULSE_ONLY					MEISSNER_NPC_HCP_WITH_H3K4ME2																	IVANOVA_HEMATOPOIESIS_STEM_CELL_AND_PROGENITOR																					FEVR_CTNNB1_TARGETS_UP																			LOPEZ_MBD_TARGETS																			
339778	C2orf70	chromosome 2 open reading frame 70					MIKKELSEN_MEF_HCP_WITH_H3K27ME3		DODD_NASOPHARYNGEAL_CARCINOMA_UP				MIKKELSEN_MCV6_HCP_WITH_H3K27ME3																																																DELACROIX_RAR_BOUND_ES																																									
85442	KNDC1	kinase non-catalytic C-lobe domain (KIND) containing 1					MIKKELSEN_MEF_HCP_WITH_H3K27ME3		DODD_NASOPHARYNGEAL_CARCINOMA_UP						PEREZ_TP53_TARGETS	MARTENS_TRETINOIN_RESPONSE_UP		BRUINS_UVC_RESPONSE_VIA_TP53_GROUP_A						SCHAEFFER_PROSTATE_DEVELOPMENT_48HR_DN																																																		MIKKELSEN_NPC_HCP_WITH_H3K4ME3_AND_H3K27ME3																												
221692	PHACTR1	phosphatase and actin regulator 1					MIKKELSEN_MEF_HCP_WITH_H3K27ME3		DODD_NASOPHARYNGEAL_CARCINOMA_UP															SCHAEFFER_PROSTATE_DEVELOPMENT_48HR_DN																									MIKKELSEN_MEF_ICP_WITH_H3K27ME3							PUJANA_ATM_PCC_NETWORK																																														
8437	RASAL1	RAS protein activator like 1 (GAP1 like)					MIKKELSEN_MEF_HCP_WITH_H3K27ME3		DODD_NASOPHARYNGEAL_CARCINOMA_UP																	MEISSNER_NPC_HCP_WITH_H3K4ME2								SMID_BREAST_CANCER_BASAL_UP																													BLALOCK_ALZHEIMERS_DISEASE_DN						ZHOU_INFLAMMATORY_RESPONSE_FIMA_UP																																	
7044	LEFTY2	left-right determination factor 2					MIKKELSEN_MEF_HCP_WITH_H3K27ME3		DODD_NASOPHARYNGEAL_CARCINOMA_UP																									SMID_BREAST_CANCER_BASAL_UP																											DELACROIX_RAR_BOUND_ES												RAO_BOUND_BY_SALL4_ISOFORM_B																						BONOME_OVARIAN_CANCER_SURVIVAL_SUBOPTIMAL_DEBULKING							
23231	SEL1L3	sel-1 suppressor of lin-12-like 3 (C. elegans)					MIKKELSEN_MEF_HCP_WITH_H3K27ME3		DODD_NASOPHARYNGEAL_CARCINOMA_UP																											ONDER_CDH1_TARGETS_2_DN											DAVICIONI_MOLECULAR_ARMS_VS_ERMS_UP																																		KRIGE_RESPONSE_TO_TOSEDOSTAT_6HR_UP																		RIGGI_EWING_SARCOMA_PROGENITOR_UP			
340260	UNCX	UNC homeobox					MIKKELSEN_MEF_HCP_WITH_H3K27ME3			YOSHIMURA_MAPK8_TARGETS_UP	MEISSNER_NPC_HCP_WITH_H3K4ME2_AND_H3K27ME3	MIKKELSEN_NPC_HCP_WITH_H3K27ME3	MIKKELSEN_MCV6_HCP_WITH_H3K27ME3					BRUINS_UVC_RESPONSE_VIA_TP53_GROUP_A							MEISSNER_BRAIN_HCP_WITH_H3K27ME3					MIKKELSEN_IPS_WITH_HCP_H3K27ME3																																																																								
6712	SPTBN2	spectrin, beta, non-erythrocytic 2					MIKKELSEN_MEF_HCP_WITH_H3K27ME3			YOSHIMURA_MAPK8_TARGETS_UP	MEISSNER_NPC_HCP_WITH_H3K4ME2_AND_H3K27ME3	MIKKELSEN_NPC_HCP_WITH_H3K27ME3	MIKKELSEN_MCV6_HCP_WITH_H3K27ME3																																						DOUGLAS_BMI1_TARGETS_UP																								MARTINEZ_RB1_AND_TP53_TARGETS_DN									MARTINEZ_TP53_TARGETS_DN																		
1006	CDH8	cadherin 8, type 2					MIKKELSEN_MEF_HCP_WITH_H3K27ME3			YOSHIMURA_MAPK8_TARGETS_UP	MEISSNER_NPC_HCP_WITH_H3K4ME2_AND_H3K27ME3	MIKKELSEN_NPC_HCP_WITH_H3K27ME3									ZWANG_TRANSIENTLY_UP_BY_2ND_EGF_PULSE_ONLY																																			PUJANA_ATM_PCC_NETWORK							BLALOCK_ALZHEIMERS_DISEASE_DN																																							
2298	FOXD4	forkhead box D4					MIKKELSEN_MEF_HCP_WITH_H3K27ME3			YOSHIMURA_MAPK8_TARGETS_UP	MEISSNER_NPC_HCP_WITH_H3K4ME2_AND_H3K27ME3														MEISSNER_BRAIN_HCP_WITH_H3K27ME3																																																	MIKKELSEN_NPC_HCP_WITH_H3K4ME3_AND_H3K27ME3																												
8927	BSN	bassoon (presynaptic cytomatrix protein)					MIKKELSEN_MEF_HCP_WITH_H3K27ME3			YOSHIMURA_MAPK8_TARGETS_UP			MIKKELSEN_MCV6_HCP_WITH_H3K27ME3													MEISSNER_NPC_HCP_WITH_H3K4ME2																	IVANOVA_HEMATOPOIESIS_STEM_CELL_AND_PROGENITOR																				BLALOCK_ALZHEIMERS_DISEASE_DN																																							
90249	UNC5A	unc-5 homolog A (C. elegans)					MIKKELSEN_MEF_HCP_WITH_H3K27ME3			YOSHIMURA_MAPK8_TARGETS_UP						MARTENS_TRETINOIN_RESPONSE_UP	ACEVEDO_METHYLATED_IN_LIVER_CANCER_DN																																											BHAT_ESR1_TARGETS_VIA_AKT1_UP														MIKKELSEN_NPC_HCP_WITH_H3K4ME3_AND_H3K27ME3													BHAT_ESR1_TARGETS_NOT_VIA_AKT1_UP											MARSON_BOUND_BY_FOXP3_UNSTIMULATED				
10814	CPLX2	complexin 2					MIKKELSEN_MEF_HCP_WITH_H3K27ME3			YOSHIMURA_MAPK8_TARGETS_UP							ACEVEDO_METHYLATED_IN_LIVER_CANCER_DN									MEISSNER_NPC_HCP_WITH_H3K4ME2							LEE_BMP2_TARGETS_UP				PILON_KLF1_TARGETS_DN																																																																	
321	APBA2	amyloid beta (A4) precursor protein-binding, family A, member 2					MIKKELSEN_MEF_HCP_WITH_H3K27ME3			YOSHIMURA_MAPK8_TARGETS_UP								BRUINS_UVC_RESPONSE_VIA_TP53_GROUP_A	GOBERT_OLIGODENDROCYTE_DIFFERENTIATION_DN															SMID_BREAST_CANCER_BASAL_UP																													BLALOCK_ALZHEIMERS_DISEASE_DN																																							
2740	GLP1R	glucagon-like peptide 1 receptor					MIKKELSEN_MEF_HCP_WITH_H3K27ME3			YOSHIMURA_MAPK8_TARGETS_UP															MEISSNER_BRAIN_HCP_WITH_H3K27ME3																	MEISSNER_NPC_HCP_WITH_H3_UNMETHYLATED																																																						MOREAUX_MULTIPLE_MYELOMA_BY_TACI_UP						
57338	JPH3	junctophilin 3					MIKKELSEN_MEF_HCP_WITH_H3K27ME3				MEISSNER_NPC_HCP_WITH_H3K4ME2_AND_H3K27ME3	MIKKELSEN_NPC_HCP_WITH_H3K27ME3	MIKKELSEN_MCV6_HCP_WITH_H3K27ME3		PEREZ_TP53_TARGETS																																																BLALOCK_ALZHEIMERS_DISEASE_DN																																							
1103	CHAT	choline O-acetyltransferase					MIKKELSEN_MEF_HCP_WITH_H3K27ME3				MEISSNER_NPC_HCP_WITH_H3K4ME2_AND_H3K27ME3	MIKKELSEN_NPC_HCP_WITH_H3K27ME3	MIKKELSEN_MCV6_HCP_WITH_H3K27ME3												MEISSNER_BRAIN_HCP_WITH_H3K27ME3																																																																													
4009	LMX1A	LIM homeobox transcription factor 1, alpha					MIKKELSEN_MEF_HCP_WITH_H3K27ME3				MEISSNER_NPC_HCP_WITH_H3K4ME2_AND_H3K27ME3	MIKKELSEN_NPC_HCP_WITH_H3K27ME3	MIKKELSEN_MCV6_HCP_WITH_H3K27ME3												MEISSNER_BRAIN_HCP_WITH_H3K27ME3																																																																													
84440	RAB11FIP4	RAB11 family interacting protein 4 (class II)					MIKKELSEN_MEF_HCP_WITH_H3K27ME3				MEISSNER_NPC_HCP_WITH_H3K4ME2_AND_H3K27ME3	MIKKELSEN_NPC_HCP_WITH_H3K27ME3	MIKKELSEN_MCV6_HCP_WITH_H3K27ME3																																																																	CHARAFE_BREAST_CANCER_LUMINAL_VS_MESENCHYMAL_UP																								
575	BAI1	brain-specific angiogenesis inhibitor 1					MIKKELSEN_MEF_HCP_WITH_H3K27ME3				MEISSNER_NPC_HCP_WITH_H3K4ME2_AND_H3K27ME3	MIKKELSEN_NPC_HCP_WITH_H3K27ME3	MIKKELSEN_MCV6_HCP_WITH_H3K27ME3																																																																																									
5522	PPP2R2C	protein phosphatase 2, regulatory subunit B, gamma					MIKKELSEN_MEF_HCP_WITH_H3K27ME3				MEISSNER_NPC_HCP_WITH_H3K4ME2_AND_H3K27ME3	MIKKELSEN_NPC_HCP_WITH_H3K27ME3					ACEVEDO_METHYLATED_IN_LIVER_CANCER_DN																										IVANOVA_HEMATOPOIESIS_STEM_CELL_AND_PROGENITOR																									CHARAFE_BREAST_CANCER_LUMINAL_VS_BASAL_UP																																		
120237	DBX1	developing brain homeobox 1					MIKKELSEN_MEF_HCP_WITH_H3K27ME3				MEISSNER_NPC_HCP_WITH_H3K4ME2_AND_H3K27ME3	MIKKELSEN_NPC_HCP_WITH_H3K27ME3						BRUINS_UVC_RESPONSE_VIA_TP53_GROUP_A							MEISSNER_BRAIN_HCP_WITH_H3K27ME3					MIKKELSEN_IPS_WITH_HCP_H3K27ME3																																																																								
1826	DSCAM	Down syndrome cell adhesion molecule					MIKKELSEN_MEF_HCP_WITH_H3K27ME3				MEISSNER_NPC_HCP_WITH_H3K4ME2_AND_H3K27ME3		MIKKELSEN_MCV6_HCP_WITH_H3K27ME3					BRUINS_UVC_RESPONSE_VIA_TP53_GROUP_A	GOBERT_OLIGODENDROCYTE_DIFFERENTIATION_DN													GOZGIT_ESR1_TARGETS_DN				ONDER_CDH1_TARGETS_2_DN																																	ZHOU_INFLAMMATORY_RESPONSE_FIMA_UP																																	
3166	HMX1	H6 family homeobox 1					MIKKELSEN_MEF_HCP_WITH_H3K27ME3				MEISSNER_NPC_HCP_WITH_H3K4ME2_AND_H3K27ME3		MIKKELSEN_MCV6_HCP_WITH_H3K27ME3												MEISSNER_BRAIN_HCP_WITH_H3K27ME3																																																	MIKKELSEN_NPC_HCP_WITH_H3K4ME3_AND_H3K27ME3																					BONOME_OVARIAN_CANCER_SURVIVAL_SUBOPTIMAL_DEBULKING							
8532	CPZ	carboxypeptidase Z					MIKKELSEN_MEF_HCP_WITH_H3K27ME3					MIKKELSEN_NPC_HCP_WITH_H3K27ME3				MARTENS_TRETINOIN_RESPONSE_UP																	LEE_BMP2_TARGETS_UP																																																	WANG_MLL_TARGETS																				
56853	CELF4	CUGBP, Elav-like family member 4					MIKKELSEN_MEF_HCP_WITH_H3K27ME3						MIKKELSEN_MCV6_HCP_WITH_H3K27ME3			MARTENS_TRETINOIN_RESPONSE_UP					ZWANG_TRANSIENTLY_UP_BY_2ND_EGF_PULSE_ONLY					MEISSNER_NPC_HCP_WITH_H3K4ME2																												GRAESSMANN_APOPTOSIS_BY_DOXORUBICIN_UP								FORTSCHEGGER_PHF8_TARGETS_DN													MARTINEZ_RB1_AND_TP53_TARGETS_DN									MARTINEZ_TP53_TARGETS_DN																		
57540	PTCHD2	patched domain containing 2					MIKKELSEN_MEF_HCP_WITH_H3K27ME3						MIKKELSEN_MCV6_HCP_WITH_H3K27ME3			MARTENS_TRETINOIN_RESPONSE_UP																																																										MIKKELSEN_NPC_HCP_WITH_H3K4ME3_AND_H3K27ME3									LOPEZ_MBD_TARGETS								ZWANG_TRANSIENTLY_UP_BY_1ST_EGF_PULSE_ONLY											
50861	STMN3	stathmin-like 3					MIKKELSEN_MEF_HCP_WITH_H3K27ME3						MIKKELSEN_MCV6_HCP_WITH_H3K27ME3							WONG_ADULT_TISSUE_STEM_MODULE												GOZGIT_ESR1_TARGETS_DN							RODRIGUES_THYROID_CARCINOMA_POORLY_DIFFERENTIATED_DN	CHICAS_RB1_TARGETS_CONFLUENT				SWEET_LUNG_CANCER_KRAS_DN																			BLALOCK_ALZHEIMERS_DISEASE_DN																																				RIGGI_EWING_SARCOMA_PROGENITOR_UP			
3640	INSL3	insulin-like 3 (Leydig cell)					MIKKELSEN_MEF_HCP_WITH_H3K27ME3						MIKKELSEN_MCV6_HCP_WITH_H3K27ME3																																																																																									
162387	MFSD6L	major facilitator superfamily domain containing 6-like					MIKKELSEN_MEF_HCP_WITH_H3K27ME3									MARTENS_TRETINOIN_RESPONSE_UP					ZWANG_TRANSIENTLY_UP_BY_2ND_EGF_PULSE_ONLY				MEISSNER_BRAIN_HCP_WITH_H3K27ME3																	MEISSNER_NPC_HCP_WITH_H3_UNMETHYLATED			FOSTER_TOLERANT_MACROPHAGE_DN																			FEVR_CTNNB1_TARGETS_UP																																						
29122	PRSS50	protease, serine, 50					MIKKELSEN_MEF_HCP_WITH_H3K27ME3									MARTENS_TRETINOIN_RESPONSE_UP					ZWANG_TRANSIENTLY_UP_BY_2ND_EGF_PULSE_ONLY				MEISSNER_BRAIN_HCP_WITH_H3K27ME3																	MEISSNER_NPC_HCP_WITH_H3_UNMETHYLATED																							HATADA_METHYLATED_IN_LUNG_CANCER_UP																																			TORCHIA_TARGETS_OF_EWSR1_FLI1_FUSION_DN		
148066	ZNRF4	zinc and ring finger 4					MIKKELSEN_MEF_HCP_WITH_H3K27ME3									MARTENS_TRETINOIN_RESPONSE_UP									MEISSNER_BRAIN_HCP_WITH_H3K27ME3																	MEISSNER_NPC_HCP_WITH_H3_UNMETHYLATED																																																												
10900	RUNDC3A	RUN domain containing 3A					MIKKELSEN_MEF_HCP_WITH_H3K27ME3											BRUINS_UVC_RESPONSE_VIA_TP53_GROUP_A	GOBERT_OLIGODENDROCYTE_DIFFERENTIATION_DN																																												BLALOCK_ALZHEIMERS_DISEASE_DN																																							
4902	NRTN	neurturin					MIKKELSEN_MEF_HCP_WITH_H3K27ME3												GOBERT_OLIGODENDROCYTE_DIFFERENTIATION_DN							MEISSNER_NPC_HCP_WITH_H3K4ME2							LEE_BMP2_TARGETS_UP	SMID_BREAST_CANCER_BASAL_UP													DAVICIONI_MOLECULAR_ARMS_VS_ERMS_UP																			KAAB_HEART_ATRIUM_VS_VENTRICLE_UP																																				
149175	MANEAL	mannosidase, endo-alpha-like					MIKKELSEN_MEF_HCP_WITH_H3K27ME3														ZWANG_TRANSIENTLY_UP_BY_2ND_EGF_PULSE_ONLY																																							BHAT_ESR1_TARGETS_VIA_AKT1_UP																											BHAT_ESR1_TARGETS_NOT_VIA_AKT1_UP															
222008	VSTM2A	V-set and transmembrane domain containing 2A					MIKKELSEN_MEF_HCP_WITH_H3K27ME3														ZWANG_TRANSIENTLY_UP_BY_2ND_EGF_PULSE_ONLY																																																																																	
64866	CDCP1	CUB domain containing protein 1					MIKKELSEN_MEF_HCP_WITH_H3K27ME3																		MEISSNER_BRAIN_HCP_WITH_H3K27ME3											ONDER_CDH1_TARGETS_2_DN						MEISSNER_NPC_HCP_WITH_H3_UNMETHYLATED				JOHNSTONE_PARVB_TARGETS_3_UP													KRIEG_HYPOXIA_NOT_VIA_KDM3A																				MCBRYAN_PUBERTAL_BREAST_4_5WK_UP																							
23149	FCHO1	FCH domain only 1					MIKKELSEN_MEF_HCP_WITH_H3K27ME3																			MEISSNER_NPC_HCP_WITH_H3K4ME2																														PUJANA_ATM_PCC_NETWORK				BHAT_ESR1_TARGETS_VIA_AKT1_UP																																			BONOME_OVARIAN_CANCER_SURVIVAL_SUBOPTIMAL_DEBULKING							
50651	SLC45A1	solute carrier family 45, member 1					MIKKELSEN_MEF_HCP_WITH_H3K27ME3																																			MEISSNER_NPC_HCP_WITH_H3_UNMETHYLATED																																									LOPEZ_MBD_TARGETS																			
80164	FLJ22184	putative uncharacterized protein FLJ22184					MIKKELSEN_MEF_HCP_WITH_H3K27ME3																																																													CHARAFE_BREAST_CANCER_LUMINAL_VS_BASAL_UP																																		
3274	HRH2	histamine receptor H2					MIKKELSEN_MEF_HCP_WITH_H3K27ME3																																																																																															
283953	TMEM114	transmembrane protein 114					MIKKELSEN_MEF_HCP_WITH_H3K27ME3																																																																																															
203	AK1	adenylate kinase 1							DODD_NASOPHARYNGEAL_CARCINOMA_UP	YOSHIMURA_MAPK8_TARGETS_UP				BLALOCK_ALZHEIMERS_DISEASE_UP	PEREZ_TP53_TARGETS				GOBERT_OLIGODENDROCYTE_DIFFERENTIATION_DN	WONG_ADULT_TISSUE_STEM_MODULE									CHEN_METABOLIC_SYNDROM_NETWORK											CHICAS_RB1_TARGETS_CONFLUENT								CUI_TCF21_TARGETS_2_DN					CREIGHTON_ENDOCRINE_THERAPY_RESISTANCE_3	GRAESSMANN_APOPTOSIS_BY_DOXORUBICIN_UP																															MIKKELSEN_ES_ICP_WITH_H3K4ME3																	
5794	PTPRH	protein tyrosine phosphatase, receptor type, H							DODD_NASOPHARYNGEAL_CARCINOMA_UP	YOSHIMURA_MAPK8_TARGETS_UP				BLALOCK_ALZHEIMERS_DISEASE_UP																																							CREIGHTON_ENDOCRINE_THERAPY_RESISTANCE_3																																																	
2767	GNA11	guanine nucleotide binding protein (G protein), alpha 11 (Gq class)							DODD_NASOPHARYNGEAL_CARCINOMA_UP	YOSHIMURA_MAPK8_TARGETS_UP					PEREZ_TP53_TARGETS	MARTENS_TRETINOIN_RESPONSE_UP																																																FEVR_CTNNB1_TARGETS_UP												NUYTTEN_NIPP1_TARGETS_DN																				MOREAUX_MULTIPLE_MYELOMA_BY_TACI_UP						
283120	H19	H19, imprinted maternally expressed transcript (non-protein coding)							DODD_NASOPHARYNGEAL_CARCINOMA_UP	YOSHIMURA_MAPK8_TARGETS_UP					PEREZ_TP53_TARGETS		ACEVEDO_METHYLATED_IN_LIVER_CANCER_DN					BRIDEAU_IMPRINTED_GENES																BYSTRYKH_HEMATOPOIESIS_STEM_CELL_QTL_TRANS	RODRIGUES_THYROID_CARCINOMA_POORLY_DIFFERENTIATED_DN																																									RODRIGUES_THYROID_CARCINOMA_ANAPLASTIC_DN																						
9145	SYNGR1	synaptogyrin 1							DODD_NASOPHARYNGEAL_CARCINOMA_UP	YOSHIMURA_MAPK8_TARGETS_UP									GOBERT_OLIGODENDROCYTE_DIFFERENTIATION_DN		ZWANG_TRANSIENTLY_UP_BY_2ND_EGF_PULSE_ONLY								CHEN_METABOLIC_SYNDROM_NETWORK									BYSTRYKH_HEMATOPOIESIS_STEM_CELL_QTL_TRANS					IVANOVA_HEMATOPOIESIS_STEM_CELL_AND_PROGENITOR																				BLALOCK_ALZHEIMERS_DISEASE_DN															CHARAFE_BREAST_CANCER_LUMINAL_VS_MESENCHYMAL_UP										LIU_PROSTATE_CANCER_DN								MOREAUX_MULTIPLE_MYELOMA_BY_TACI_UP						
29943	PADI1	peptidyl arginine deiminase, type I							DODD_NASOPHARYNGEAL_CARCINOMA_UP	YOSHIMURA_MAPK8_TARGETS_UP											ZWANG_TRANSIENTLY_UP_BY_2ND_EGF_PULSE_ONLY												LEE_BMP2_TARGETS_UP																					GRAESSMANN_APOPTOSIS_BY_DOXORUBICIN_UP					KRIEG_HYPOXIA_NOT_VIA_KDM3A																																											
7033	TFF3	trefoil factor 3 (intestinal)							DODD_NASOPHARYNGEAL_CARCINOMA_UP	YOSHIMURA_MAPK8_TARGETS_UP																						GOZGIT_ESR1_TARGETS_DN															DAVICIONI_MOLECULAR_ARMS_VS_ERMS_UP					SMID_BREAST_CANCER_BASAL_DN																CHARAFE_BREAST_CANCER_LUMINAL_VS_BASAL_UP										CHARAFE_BREAST_CANCER_LUMINAL_VS_MESENCHYMAL_UP		RODRIGUES_THYROID_CARCINOMA_ANAPLASTIC_DN																					PARENT_MTOR_SIGNALING_UP	
1555	CYP2B6	cytochrome P450, family 2, subfamily B, polypeptide 6							DODD_NASOPHARYNGEAL_CARCINOMA_UP	YOSHIMURA_MAPK8_TARGETS_UP																												BYSTRYKH_HEMATOPOIESIS_STEM_CELL_QTL_TRANS						SWEET_LUNG_CANCER_KRAS_DN																																																										
146754	DNAH2	dynein, axonemal, heavy chain 2							DODD_NASOPHARYNGEAL_CARCINOMA_UP	YOSHIMURA_MAPK8_TARGETS_UP																																				JOHNSTONE_PARVB_TARGETS_3_UP																																							MIKKELSEN_ES_ICP_WITH_H3K4ME3																	
25981	DNAH1	dynein, axonemal, heavy chain 1							DODD_NASOPHARYNGEAL_CARCINOMA_UP	YOSHIMURA_MAPK8_TARGETS_UP																																																																																												
912	CD1D	CD1d molecule							DODD_NASOPHARYNGEAL_CARCINOMA_UP					BLALOCK_ALZHEIMERS_DISEASE_UP			ACEVEDO_METHYLATED_IN_LIVER_CANCER_DN																			ONDER_CDH1_TARGETS_2_DN																				PUJANA_ATM_PCC_NETWORK																																														
3983	ABLIM1	actin binding LIM protein 1							DODD_NASOPHARYNGEAL_CARCINOMA_UP					BLALOCK_ALZHEIMERS_DISEASE_UP					GOBERT_OLIGODENDROCYTE_DIFFERENTIATION_DN												KOINUMA_TARGETS_OF_SMAD2_OR_SMAD3	GOZGIT_ESR1_TARGETS_DN				ONDER_CDH1_TARGETS_2_DN	PILON_KLF1_TARGETS_DN		RODRIGUES_THYROID_CARCINOMA_POORLY_DIFFERENTIATED_DN					SWEET_LUNG_CANCER_KRAS_DN																				FEVR_CTNNB1_TARGETS_UP									RAO_BOUND_BY_SALL4_ISOFORM_B				SCHAEFFER_PROSTATE_DEVELOPMENT_6HR_DN																									
5101	PCDH9	protocadherin 9							DODD_NASOPHARYNGEAL_CARCINOMA_UP					BLALOCK_ALZHEIMERS_DISEASE_UP							ZWANG_TRANSIENTLY_UP_BY_2ND_EGF_PULSE_ONLY																				DUTERTRE_ESTRADIOL_RESPONSE_24HR_DN																																															LIU_PROSTATE_CANCER_DN									HELLER_HDAC_TARGETS_SILENCED_BY_METHYLATION_UP		RIGGI_EWING_SARCOMA_PROGENITOR_UP		PARENT_MTOR_SIGNALING_UP	
5287	PIK3C2B	phosphoinositide-3-kinase, class 2, beta polypeptide							DODD_NASOPHARYNGEAL_CARCINOMA_UP					BLALOCK_ALZHEIMERS_DISEASE_UP																	KOINUMA_TARGETS_OF_SMAD2_OR_SMAD3										DUTERTRE_ESTRADIOL_RESPONSE_24HR_DN																																																													
29803	REPIN1	replication initiator 1							DODD_NASOPHARYNGEAL_CARCINOMA_UP					BLALOCK_ALZHEIMERS_DISEASE_UP																	KOINUMA_TARGETS_OF_SMAD2_OR_SMAD3												IVANOVA_HEMATOPOIESIS_STEM_CELL_AND_PROGENITOR																																																									TORCHIA_TARGETS_OF_EWSR1_FLI1_FUSION_DN		
7067	THRA	thyroid hormone receptor, alpha							DODD_NASOPHARYNGEAL_CARCINOMA_UP					BLALOCK_ALZHEIMERS_DISEASE_UP																			LEE_BMP2_TARGETS_UP																							PUJANA_ATM_PCC_NETWORK		GRAESSMANN_APOPTOSIS_BY_DOXORUBICIN_DN																	MARTINEZ_RB1_AND_TP53_TARGETS_DN								LOPEZ_MBD_TARGETS	MARTINEZ_TP53_TARGETS_DN																		
24139	EML2	echinoderm microtubule associated protein like 2							DODD_NASOPHARYNGEAL_CARCINOMA_UP					BLALOCK_ALZHEIMERS_DISEASE_UP																							PILON_KLF1_TARGETS_DN																																																																	
6786	STIM1	stromal interaction molecule 1							DODD_NASOPHARYNGEAL_CARCINOMA_UP					BLALOCK_ALZHEIMERS_DISEASE_UP																									RODRIGUES_THYROID_CARCINOMA_POORLY_DIFFERENTIATED_DN															GRAESSMANN_APOPTOSIS_BY_DOXORUBICIN_UP																											KRIGE_RESPONSE_TO_TOSEDOSTAT_6HR_UP																					
55057	AIM1L	absent in melanoma 1-like							DODD_NASOPHARYNGEAL_CARCINOMA_UP						PEREZ_TP53_TARGETS	MARTENS_TRETINOIN_RESPONSE_UP	ACEVEDO_METHYLATED_IN_LIVER_CANCER_DN																																													FORTSCHEGGER_PHF8_TARGETS_DN		FEVR_CTNNB1_TARGETS_UP														CHARAFE_BREAST_CANCER_LUMINAL_VS_MESENCHYMAL_UP																								
23254	KAZN	kazrin, periplakin interacting protein							DODD_NASOPHARYNGEAL_CARCINOMA_UP						PEREZ_TP53_TARGETS		ACEVEDO_METHYLATED_IN_LIVER_CANCER_DN		GOBERT_OLIGODENDROCYTE_DIFFERENTIATION_DN				DACOSTA_UV_RESPONSE_VIA_ERCC3_DN	SCHAEFFER_PROSTATE_DEVELOPMENT_48HR_DN												ONDER_CDH1_TARGETS_2_DN							IVANOVA_HEMATOPOIESIS_STEM_CELL_AND_PROGENITOR																	BHAT_ESR1_TARGETS_VIA_AKT1_UP						KAAB_HEART_ATRIUM_VS_VENTRICLE_UP						DACOSTA_UV_RESPONSE_VIA_ERCC3_COMMON_DN															BHAT_ESR1_TARGETS_NOT_VIA_AKT1_UP				ZWANG_TRANSIENTLY_UP_BY_1ST_EGF_PULSE_ONLY											
55287	TMEM40	transmembrane protein 40							DODD_NASOPHARYNGEAL_CARCINOMA_UP						PEREZ_TP53_TARGETS				GOBERT_OLIGODENDROCYTE_DIFFERENTIATION_DN																	ONDER_CDH1_TARGETS_2_DN																		GRAESSMANN_APOPTOSIS_BY_DOXORUBICIN_UP								FORTSCHEGGER_PHF8_TARGETS_DN																	MCBRYAN_PUBERTAL_BREAST_4_5WK_UP																	MOREAUX_MULTIPLE_MYELOMA_BY_TACI_UP						
23205	ACSBG1	acyl-CoA synthetase bubblegum family member 1							DODD_NASOPHARYNGEAL_CARCINOMA_UP						PEREZ_TP53_TARGETS				GOBERT_OLIGODENDROCYTE_DIFFERENTIATION_DN																																																																														HELLER_HDAC_TARGETS_SILENCED_BY_METHYLATION_UP					
79755	ZNF750	zinc finger protein 750							DODD_NASOPHARYNGEAL_CARCINOMA_UP						PEREZ_TP53_TARGETS						ZWANG_TRANSIENTLY_UP_BY_2ND_EGF_PULSE_ONLY													SMID_BREAST_CANCER_BASAL_UP																																																			MIKKELSEN_ES_ICP_WITH_H3K4ME3																	
22906	TRAK1	trafficking protein, kinesin binding 1							DODD_NASOPHARYNGEAL_CARCINOMA_UP						PEREZ_TP53_TARGETS								DACOSTA_UV_RESPONSE_VIA_ERCC3_DN																RODRIGUES_THYROID_CARCINOMA_POORLY_DIFFERENTIATED_DN													SMID_BREAST_CANCER_BASAL_DN	CREIGHTON_ENDOCRINE_THERAPY_RESISTANCE_3					GRAESSMANN_APOPTOSIS_BY_DOXORUBICIN_DN													KINSEY_TARGETS_OF_EWSR1_FLII_FUSION_DN	DACOSTA_UV_RESPONSE_VIA_ERCC3_COMMON_DN													MIKKELSEN_ES_ICP_WITH_H3K4ME3									MASSARWEH_TAMOXIFEN_RESISTANCE_UP								
26249	KLHL3	kelch-like 3 (Drosophila)							DODD_NASOPHARYNGEAL_CARCINOMA_UP						PEREZ_TP53_TARGETS																																																						ZHOU_INFLAMMATORY_RESPONSE_FIMA_UP																																	
352909	C19orf51	chromosome 19 open reading frame 51							DODD_NASOPHARYNGEAL_CARCINOMA_UP						PEREZ_TP53_TARGETS																																																																																							
1580	CYP4B1	cytochrome P450, family 4, subfamily B, polypeptide 1							DODD_NASOPHARYNGEAL_CARCINOMA_UP							MARTENS_TRETINOIN_RESPONSE_UP		BRUINS_UVC_RESPONSE_VIA_TP53_GROUP_A																										SWEET_LUNG_CANCER_KRAS_DN				CUI_TCF21_TARGETS_2_DN				SMID_BREAST_CANCER_BASAL_DN																										CHARAFE_BREAST_CANCER_LUMINAL_VS_MESENCHYMAL_UP										LIU_PROSTATE_CANCER_DN														
5655	KLK10	kallikrein-related peptidase 10							DODD_NASOPHARYNGEAL_CARCINOMA_UP							MARTENS_TRETINOIN_RESPONSE_UP											MIKKELSEN_MEF_HCP_WITH_H3_UNMETHYLATED							SMID_BREAST_CANCER_BASAL_UP		ONDER_CDH1_TARGETS_2_DN																			DURCHDEWALD_SKIN_CARCINOGENESIS_DN		NUYTTEN_EZH2_TARGETS_UP			BHAT_ESR1_TARGETS_VIA_AKT1_UP															MARTINEZ_RB1_AND_TP53_TARGETS_DN									MARTINEZ_TP53_TARGETS_DN			BHAT_ESR1_TARGETS_NOT_VIA_AKT1_UP				ZWANG_TRANSIENTLY_UP_BY_1ST_EGF_PULSE_ONLY											
10401	PIAS3	protein inhibitor of activated STAT, 3							DODD_NASOPHARYNGEAL_CARCINOMA_UP							MARTENS_TRETINOIN_RESPONSE_UP																GOZGIT_ESR1_TARGETS_DN					PILON_KLF1_TARGETS_DN																	GRAESSMANN_APOPTOSIS_BY_DOXORUBICIN_UP								FORTSCHEGGER_PHF8_TARGETS_DN																	MCBRYAN_PUBERTAL_BREAST_4_5WK_UP																							
285852	TREML4	triggering receptor expressed on myeloid cells-like 4							DODD_NASOPHARYNGEAL_CARCINOMA_UP							MARTENS_TRETINOIN_RESPONSE_UP																																																																																						
26130	GAPVD1	GTPase activating protein and VPS9 domains 1							DODD_NASOPHARYNGEAL_CARCINOMA_UP								ACEVEDO_METHYLATED_IN_LIVER_CANCER_DN						DACOSTA_UV_RESPONSE_VIA_ERCC3_DN																																																	DACOSTA_UV_RESPONSE_VIA_ERCC3_COMMON_DN																														
130576	LYPD6B	LY6/PLAUR domain containing 6B							DODD_NASOPHARYNGEAL_CARCINOMA_UP								ACEVEDO_METHYLATED_IN_LIVER_CANCER_DN							SCHAEFFER_PROSTATE_DEVELOPMENT_48HR_DN																		MEISSNER_NPC_HCP_WITH_H3_UNMETHYLATED																																																												
64753	CCDC136	coiled-coil domain containing 136							DODD_NASOPHARYNGEAL_CARCINOMA_UP								ACEVEDO_METHYLATED_IN_LIVER_CANCER_DN																LEE_BMP2_TARGETS_UP																																																							LIU_PROSTATE_CANCER_DN														
4482	MSRA	methionine sulfoxide reductase A							DODD_NASOPHARYNGEAL_CARCINOMA_UP								ACEVEDO_METHYLATED_IN_LIVER_CANCER_DN																																								NUYTTEN_EZH2_TARGETS_UP	GRAESSMANN_APOPTOSIS_BY_DOXORUBICIN_DN																												BRUINS_UVC_RESPONSE_LATE					ZWANG_TRANSIENTLY_UP_BY_1ST_EGF_PULSE_ONLY											
260425	MAGI3	membrane associated guanylate kinase, WW and PDZ domain containing 3							DODD_NASOPHARYNGEAL_CARCINOMA_UP								ACEVEDO_METHYLATED_IN_LIVER_CANCER_DN																																									GRAESSMANN_APOPTOSIS_BY_DOXORUBICIN_DN																																										TORCHIA_TARGETS_OF_EWSR1_FLI1_FUSION_DN		
3020	H3F3A	H3 histone, family 3A							DODD_NASOPHARYNGEAL_CARCINOMA_UP								ACEVEDO_METHYLATED_IN_LIVER_CANCER_DN																																																												SCHAEFFER_PROSTATE_DEVELOPMENT_6HR_DN																			MOREAUX_MULTIPLE_MYELOMA_BY_TACI_UP		MARSON_BOUND_BY_FOXP3_UNSTIMULATED				
116966	WDR17	WD repeat domain 17							DODD_NASOPHARYNGEAL_CARCINOMA_UP								ACEVEDO_METHYLATED_IN_LIVER_CANCER_DN																																																																																					
135138	PACRG	PARK2 co-regulated							DODD_NASOPHARYNGEAL_CARCINOMA_UP									BRUINS_UVC_RESPONSE_VIA_TP53_GROUP_A						SCHAEFFER_PROSTATE_DEVELOPMENT_48HR_DN																																													ZHOU_INFLAMMATORY_RESPONSE_FIMA_UP																																	
643008	C17orf109	chromosome 17 open reading frame 109							DODD_NASOPHARYNGEAL_CARCINOMA_UP									BRUINS_UVC_RESPONSE_VIA_TP53_GROUP_A											CHEN_METABOLIC_SYNDROM_NETWORK			GOZGIT_ESR1_TARGETS_DN																					CREIGHTON_ENDOCRINE_THERAPY_RESISTANCE_3																																						ZWANG_TRANSIENTLY_UP_BY_1ST_EGF_PULSE_ONLY			MASSARWEH_TAMOXIFEN_RESISTANCE_UP								
84071	ARMC2	armadillo repeat containing 2							DODD_NASOPHARYNGEAL_CARCINOMA_UP									BRUINS_UVC_RESPONSE_VIA_TP53_GROUP_A											CHEN_METABOLIC_SYNDROM_NETWORK																																																																									
126353	C19orf21	chromosome 19 open reading frame 21							DODD_NASOPHARYNGEAL_CARCINOMA_UP									BRUINS_UVC_RESPONSE_VIA_TP53_GROUP_A													KOINUMA_TARGETS_OF_SMAD2_OR_SMAD3					ONDER_CDH1_TARGETS_2_DN																SMID_BREAST_CANCER_BASAL_DN	CREIGHTON_ENDOCRINE_THERAPY_RESISTANCE_3																						MARTINEZ_RB1_AND_TP53_TARGETS_DN	NUYTTEN_NIPP1_TARGETS_DN														CHYLA_CBFA2T3_TARGETS_UP												
283537	SLC46A3	solute carrier family 46, member 3							DODD_NASOPHARYNGEAL_CARCINOMA_UP									BRUINS_UVC_RESPONSE_VIA_TP53_GROUP_A														GOZGIT_ESR1_TARGETS_DN															DAVICIONI_MOLECULAR_ARMS_VS_ERMS_UP																	FEVR_CTNNB1_TARGETS_UP	HATADA_METHYLATED_IN_LUNG_CANCER_UP																																					
10158	PDZK1IP1	PDZK1 interacting protein 1							DODD_NASOPHARYNGEAL_CARCINOMA_UP									BRUINS_UVC_RESPONSE_VIA_TP53_GROUP_A															LEE_BMP2_TARGETS_UP	SMID_BREAST_CANCER_BASAL_UP											FOSTER_TOLERANT_MACROPHAGE_DN																																		MCBRYAN_PUBERTAL_BREAST_4_5WK_UP																							
54503	ZDHHC13	zinc finger, DHHC-type containing 13							DODD_NASOPHARYNGEAL_CARCINOMA_UP									BRUINS_UVC_RESPONSE_VIA_TP53_GROUP_A																		ONDER_CDH1_TARGETS_2_DN	PILON_KLF1_TARGETS_DN																																																																	
25953	PNKD	paroxysmal nonkinesigenic dyskinesia							DODD_NASOPHARYNGEAL_CARCINOMA_UP									BRUINS_UVC_RESPONSE_VIA_TP53_GROUP_A																																																														RODRIGUES_THYROID_CARCINOMA_ANAPLASTIC_DN																						
10734	STAG3	stromal antigen 3							DODD_NASOPHARYNGEAL_CARCINOMA_UP									BRUINS_UVC_RESPONSE_VIA_TP53_GROUP_A																																																																									ZWANG_TRANSIENTLY_UP_BY_1ST_EGF_PULSE_ONLY											
23327	NEDD4L	neural precursor cell expressed, developmentally down-regulated 4-like							DODD_NASOPHARYNGEAL_CARCINOMA_UP										GOBERT_OLIGODENDROCYTE_DIFFERENTIATION_DN												KOINUMA_TARGETS_OF_SMAD2_OR_SMAD3				MILI_PSEUDOPODIA_HAPTOTAXIS_DN			BYSTRYKH_HEMATOPOIESIS_STEM_CELL_QTL_TRANS			DUTERTRE_ESTRADIOL_RESPONSE_24HR_DN											SMID_BREAST_CANCER_BASAL_DN						GRAESSMANN_APOPTOSIS_BY_DOXORUBICIN_DN				FORTSCHEGGER_PHF8_TARGETS_DN							ZHOU_INFLAMMATORY_RESPONSE_FIMA_UP																															TORCHIA_TARGETS_OF_EWSR1_FLI1_FUSION_DN		
79789	CLMN	calmin (calponin-like, transmembrane)							DODD_NASOPHARYNGEAL_CARCINOMA_UP										GOBERT_OLIGODENDROCYTE_DIFFERENTIATION_DN																				RODRIGUES_THYROID_CARCINOMA_POORLY_DIFFERENTIATED_DN														CREIGHTON_ENDOCRINE_THERAPY_RESISTANCE_3											FEVR_CTNNB1_TARGETS_UP																											ZWANG_TRANSIENTLY_UP_BY_1ST_EGF_PULSE_ONLY											
64792	RABL5	RAB, member RAS oncogene family-like 5							DODD_NASOPHARYNGEAL_CARCINOMA_UP										GOBERT_OLIGODENDROCYTE_DIFFERENTIATION_DN																								IVANOVA_HEMATOPOIESIS_STEM_CELL_AND_PROGENITOR																																																											
55103	RALGPS2	Ral GEF with PH domain and SH3 binding motif 2							DODD_NASOPHARYNGEAL_CARCINOMA_UP										GOBERT_OLIGODENDROCYTE_DIFFERENTIATION_DN																																	SMID_BREAST_CANCER_BASAL_DN																																						CHYLA_CBFA2T3_TARGETS_UP										TORCHIA_TARGETS_OF_EWSR1_FLI1_FUSION_DN		
57648	KIAA1522	KIAA1522							DODD_NASOPHARYNGEAL_CARCINOMA_UP										GOBERT_OLIGODENDROCYTE_DIFFERENTIATION_DN																																																											CHARAFE_BREAST_CANCER_LUMINAL_VS_MESENCHYMAL_UP													ZWANG_TRANSIENTLY_UP_BY_1ST_EGF_PULSE_ONLY											
85016	C11orf70	chromosome 11 open reading frame 70							DODD_NASOPHARYNGEAL_CARCINOMA_UP										GOBERT_OLIGODENDROCYTE_DIFFERENTIATION_DN																																																																								ZWANG_TRANSIENTLY_UP_BY_1ST_EGF_PULSE_ONLY											
64799	IQCH	IQ motif containing H							DODD_NASOPHARYNGEAL_CARCINOMA_UP											WONG_ADULT_TISSUE_STEM_MODULE																																																																		BRUINS_UVC_RESPONSE_LATE																
8600	TNFSF11	tumor necrosis factor (ligand) superfamily, member 11							DODD_NASOPHARYNGEAL_CARCINOMA_UP												ZWANG_TRANSIENTLY_UP_BY_2ND_EGF_PULSE_ONLY					MEISSNER_NPC_HCP_WITH_H3K4ME2												BYSTRYKH_HEMATOPOIESIS_STEM_CELL_QTL_TRANS																																													LOPEZ_MBD_TARGETS																			
84519	ACRBP	acrosin binding protein							DODD_NASOPHARYNGEAL_CARCINOMA_UP												ZWANG_TRANSIENTLY_UP_BY_2ND_EGF_PULSE_ONLY						MIKKELSEN_MEF_HCP_WITH_H3_UNMETHYLATED											BYSTRYKH_HEMATOPOIESIS_STEM_CELL_QTL_TRANS																																																																
4308	TRPM1	transient receptor potential cation channel, subfamily M, member 1							DODD_NASOPHARYNGEAL_CARCINOMA_UP												ZWANG_TRANSIENTLY_UP_BY_2ND_EGF_PULSE_ONLY						MIKKELSEN_MEF_HCP_WITH_H3_UNMETHYLATED											BYSTRYKH_HEMATOPOIESIS_STEM_CELL_QTL_TRANS																																																																
7280	TUBB2A	tubulin, beta 2A class IIa							DODD_NASOPHARYNGEAL_CARCINOMA_UP												ZWANG_TRANSIENTLY_UP_BY_2ND_EGF_PULSE_ONLY										KOINUMA_TARGETS_OF_SMAD2_OR_SMAD3									CHICAS_RB1_TARGETS_CONFLUENT								CUI_TCF21_TARGETS_2_DN			DOUGLAS_BMI1_TARGETS_UP						NUYTTEN_EZH2_TARGETS_UP						BLALOCK_ALZHEIMERS_DISEASE_DN			KAAB_HEART_ATRIUM_VS_VENTRICLE_UP				BAELDE_DIABETIC_NEPHROPATHY_DN																					ZWANG_TRANSIENTLY_UP_BY_1ST_EGF_PULSE_ONLY		BUYTAERT_PHOTODYNAMIC_THERAPY_STRESS_UP									
168090	C6orf118	chromosome 6 open reading frame 118							DODD_NASOPHARYNGEAL_CARCINOMA_UP												ZWANG_TRANSIENTLY_UP_BY_2ND_EGF_PULSE_ONLY											GOZGIT_ESR1_TARGETS_DN											IVANOVA_HEMATOPOIESIS_STEM_CELL_AND_PROGENITOR																																											BRUINS_UVC_RESPONSE_LATE																
23098	SARM1	sterile alpha and TIR motif containing 1							DODD_NASOPHARYNGEAL_CARCINOMA_UP												ZWANG_TRANSIENTLY_UP_BY_2ND_EGF_PULSE_ONLY																														DOUGLAS_BMI1_TARGETS_UP														HATADA_METHYLATED_IN_LUNG_CANCER_UP																																					
54768	HYDIN	hydrocephalus inducing homolog (mouse)							DODD_NASOPHARYNGEAL_CARCINOMA_UP												ZWANG_TRANSIENTLY_UP_BY_2ND_EGF_PULSE_ONLY																																																																MIKKELSEN_ES_ICP_WITH_H3K4ME3																	
1158	CKM	creatine kinase, muscle							DODD_NASOPHARYNGEAL_CARCINOMA_UP												ZWANG_TRANSIENTLY_UP_BY_2ND_EGF_PULSE_ONLY																																																																																	
127733	UBXN10	UBX domain protein 10							DODD_NASOPHARYNGEAL_CARCINOMA_UP												ZWANG_TRANSIENTLY_UP_BY_2ND_EGF_PULSE_ONLY																																																																																	
387885	CCDC42B	coiled-coil domain containing 42B							DODD_NASOPHARYNGEAL_CARCINOMA_UP												ZWANG_TRANSIENTLY_UP_BY_2ND_EGF_PULSE_ONLY																																																																																	
339416	ANKRD45	ankyrin repeat domain 45							DODD_NASOPHARYNGEAL_CARCINOMA_UP												ZWANG_TRANSIENTLY_UP_BY_2ND_EGF_PULSE_ONLY																																																																																	
8418	CMAHP	cytidine monophospho-N-acetylneuraminic acid hydroxylase, pseudogene							DODD_NASOPHARYNGEAL_CARCINOMA_UP													BRIDEAU_IMPRINTED_GENES										GOZGIT_ESR1_TARGETS_DN																																						BAELDE_DIABETIC_NEPHROPATHY_DN																																
10020	GNE	glucosamine (UDP-N-acetyl)-2-epimerase/N-acetylmannosamine kinase							DODD_NASOPHARYNGEAL_CARCINOMA_UP														DACOSTA_UV_RESPONSE_VIA_ERCC3_DN						CHEN_METABOLIC_SYNDROM_NETWORK																		DAVICIONI_MOLECULAR_ARMS_VS_ERMS_UP						CREIGHTON_ENDOCRINE_THERAPY_RESISTANCE_3																	BAELDE_DIABETIC_NEPHROPATHY_DN											KRIGE_RESPONSE_TO_TOSEDOSTAT_6HR_UP														BONOME_OVARIAN_CANCER_SURVIVAL_SUBOPTIMAL_DEBULKING							
5055	SERPINB2	serpin peptidase inhibitor, clade B (ovalbumin), member 2							DODD_NASOPHARYNGEAL_CARCINOMA_UP														DACOSTA_UV_RESPONSE_VIA_ERCC3_DN								KOINUMA_TARGETS_OF_SMAD2_OR_SMAD3			SMID_BREAST_CANCER_BASAL_UP		ONDER_CDH1_TARGETS_2_DN																					NUYTTEN_EZH2_TARGETS_UP												ZHOU_INFLAMMATORY_RESPONSE_FIMA_UP																					CHYLA_CBFA2T3_TARGETS_UP			BUYTAERT_PHOTODYNAMIC_THERAPY_STRESS_UP									
8814	CDKL1	cyclin-dependent kinase-like 1 (CDC2-related kinase)							DODD_NASOPHARYNGEAL_CARCINOMA_UP															SCHAEFFER_PROSTATE_DEVELOPMENT_48HR_DN																		MEISSNER_NPC_HCP_WITH_H3_UNMETHYLATED														PUJANA_ATM_PCC_NETWORK																																														
55184	DZANK1	double zinc ribbon and ankyrin repeat domains 1							DODD_NASOPHARYNGEAL_CARCINOMA_UP															SCHAEFFER_PROSTATE_DEVELOPMENT_48HR_DN																												SMID_BREAST_CANCER_BASAL_DN																																													HELLER_HDAC_TARGETS_SILENCED_BY_METHYLATION_UP					
200132	TCTEX1D1	Tctex1 domain containing 1							DODD_NASOPHARYNGEAL_CARCINOMA_UP															SCHAEFFER_PROSTATE_DEVELOPMENT_48HR_DN																																																																														
1534	CYB561	cytochrome b-561							DODD_NASOPHARYNGEAL_CARCINOMA_UP																	MEISSNER_NPC_HCP_WITH_H3K4ME2										ONDER_CDH1_TARGETS_2_DN			RODRIGUES_THYROID_CARCINOMA_POORLY_DIFFERENTIATED_DN								DAVICIONI_MOLECULAR_ARMS_VS_ERMS_UP					SMID_BREAST_CANCER_BASAL_DN					NUYTTEN_EZH2_TARGETS_UP											CHARAFE_BREAST_CANCER_LUMINAL_VS_BASAL_UP										CHARAFE_BREAST_CANCER_LUMINAL_VS_MESENCHYMAL_UP	MCBRYAN_PUBERTAL_BREAST_4_5WK_UP															MASSARWEH_TAMOXIFEN_RESISTANCE_UP							PARENT_MTOR_SIGNALING_UP	
79784	MYH14	myosin, heavy chain 14, non-muscle							DODD_NASOPHARYNGEAL_CARCINOMA_UP																		MIKKELSEN_MEF_HCP_WITH_H3_UNMETHYLATED																																																MARTINEZ_RB1_AND_TP53_TARGETS_DN			CHARAFE_BREAST_CANCER_LUMINAL_VS_MESENCHYMAL_UP						MARTINEZ_TP53_TARGETS_DN											BONOME_OVARIAN_CANCER_SURVIVAL_SUBOPTIMAL_DEBULKING							
26206	SPAG8	sperm associated antigen 8							DODD_NASOPHARYNGEAL_CARCINOMA_UP																		MIKKELSEN_MEF_HCP_WITH_H3_UNMETHYLATED																																																																					MOREAUX_MULTIPLE_MYELOMA_BY_TACI_UP						
51316	PLAC8	placenta-specific 8							DODD_NASOPHARYNGEAL_CARCINOMA_UP																				CHEN_METABOLIC_SYNDROM_NETWORK								PILON_KLF1_TARGETS_DN																																										MCBRYAN_PUBERTAL_BREAST_4_5WK_UP			WANG_MLL_TARGETS				BRUINS_UVC_RESPONSE_LATE														TORCHIA_TARGETS_OF_EWSR1_FLI1_FUSION_DN		MONNIER_POSTRADIATION_TUMOR_ESCAPE_DN
145781	GCOM1	GRINL1A complex locus							DODD_NASOPHARYNGEAL_CARCINOMA_UP																				CHEN_METABOLIC_SYNDROM_NETWORK															SWEET_LUNG_CANCER_KRAS_DN				CUI_TCF21_TARGETS_2_DN																																								LIU_PROSTATE_CANCER_DN			ZWANG_TRANSIENTLY_UP_BY_1ST_EGF_PULSE_ONLY					MOREAUX_MULTIPLE_MYELOMA_BY_TACI_UP						
342184	FMN1	formin 1							DODD_NASOPHARYNGEAL_CARCINOMA_UP																				CHEN_METABOLIC_SYNDROM_NETWORK																										DURCHDEWALD_SKIN_CARCINOGENESIS_DN														ZHOU_INFLAMMATORY_RESPONSE_FIMA_UP																																	
140686	WFDC3	WAP four-disulfide core domain 3							DODD_NASOPHARYNGEAL_CARCINOMA_UP																				CHEN_METABOLIC_SYNDROM_NETWORK																												NUYTTEN_EZH2_TARGETS_UP																																													
114881	OSBPL7	oxysterol binding protein-like 7							DODD_NASOPHARYNGEAL_CARCINOMA_UP																						KOINUMA_TARGETS_OF_SMAD2_OR_SMAD3																																																		KRIGE_RESPONSE_TO_TOSEDOSTAT_6HR_UP				MIKKELSEN_ES_ICP_WITH_H3K4ME3																	
79949	C10orf81	chromosome 10 open reading frame 81							DODD_NASOPHARYNGEAL_CARCINOMA_UP																							GOZGIT_ESR1_TARGETS_DN	LEE_BMP2_TARGETS_UP																				CREIGHTON_ENDOCRINE_THERAPY_RESISTANCE_3																																									MASSARWEH_TAMOXIFEN_RESISTANCE_UP				MARSON_BOUND_BY_FOXP3_UNSTIMULATED				
140733	MACROD2	MACRO domain containing 2							DODD_NASOPHARYNGEAL_CARCINOMA_UP																							GOZGIT_ESR1_TARGETS_DN						BYSTRYKH_HEMATOPOIESIS_STEM_CELL_QTL_TRANS					IVANOVA_HEMATOPOIESIS_STEM_CELL_AND_PROGENITOR											GRAESSMANN_APOPTOSIS_BY_DOXORUBICIN_UP																																																
51473	DCDC2	doublecortin domain containing 2							DODD_NASOPHARYNGEAL_CARCINOMA_UP																							GOZGIT_ESR1_TARGETS_DN										MEISSNER_NPC_HCP_WITH_H3_UNMETHYLATED																																																												
4925	NUCB2	nucleobindin 2							DODD_NASOPHARYNGEAL_CARCINOMA_UP																							GOZGIT_ESR1_TARGETS_DN																				SMID_BREAST_CANCER_BASAL_DN												FEVR_CTNNB1_TARGETS_UP				CHARAFE_BREAST_CANCER_LUMINAL_VS_BASAL_UP															LOPEZ_MBD_TARGETS											MASSARWEH_TAMOXIFEN_RESISTANCE_UP								
118430	MUCL1	mucin-like 1							DODD_NASOPHARYNGEAL_CARCINOMA_UP																							GOZGIT_ESR1_TARGETS_DN																																														CHARAFE_BREAST_CANCER_LUMINAL_VS_MESENCHYMAL_UP																								
154661	RUNDC3B	RUN domain containing 3B							DODD_NASOPHARYNGEAL_CARCINOMA_UP																							GOZGIT_ESR1_TARGETS_DN																																																									KIM_WT1_TARGETS_12HR_UP								HELLER_HDAC_TARGETS_SILENCED_BY_METHYLATION_UP	MARSON_BOUND_BY_FOXP3_UNSTIMULATED				
80853	JHDM1D	jumonji C domain containing histone demethylase 1 homolog D (S. cerevisiae)							DODD_NASOPHARYNGEAL_CARCINOMA_UP																								LEE_BMP2_TARGETS_UP								DUTERTRE_ESTRADIOL_RESPONSE_24HR_DN							CUI_TCF21_TARGETS_2_DN																				CHARAFE_BREAST_CANCER_LUMINAL_VS_BASAL_UP										CHARAFE_BREAST_CANCER_LUMINAL_VS_MESENCHYMAL_UP			KRIGE_RESPONSE_TO_TOSEDOSTAT_6HR_UP										ZWANG_TRANSIENTLY_UP_BY_1ST_EGF_PULSE_ONLY											
57222	ERGIC1	endoplasmic reticulum-golgi intermediate compartment (ERGIC) 1							DODD_NASOPHARYNGEAL_CARCINOMA_UP																										MILI_PSEUDOPODIA_HAPTOTAXIS_DN		PILON_KLF1_TARGETS_DN						IVANOVA_HEMATOPOIESIS_STEM_CELL_AND_PROGENITOR															GRAESSMANN_APOPTOSIS_BY_DOXORUBICIN_DN	KRIEG_HYPOXIA_NOT_VIA_KDM3A			FORTSCHEGGER_PHF8_TARGETS_DN						CHARAFE_BREAST_CANCER_LUMINAL_VS_BASAL_UP									SCHAEFFER_PROSTATE_DEVELOPMENT_6HR_DN				KRIGE_RESPONSE_TO_TOSEDOSTAT_6HR_UP																					
5447	POR	P450 (cytochrome) oxidoreductase							DODD_NASOPHARYNGEAL_CARCINOMA_UP																										MILI_PSEUDOPODIA_HAPTOTAXIS_DN				RODRIGUES_THYROID_CARCINOMA_POORLY_DIFFERENTIATED_DN								DAVICIONI_MOLECULAR_ARMS_VS_ERMS_UP						CREIGHTON_ENDOCRINE_THERAPY_RESISTANCE_3											FEVR_CTNNB1_TARGETS_UP																						BRUINS_UVC_RESPONSE_LATE							BUYTAERT_PHOTODYNAMIC_THERAPY_STRESS_UP				HELLER_HDAC_TARGETS_SILENCED_BY_METHYLATION_UP					
10015	PDCD6IP	programmed cell death 6 interacting protein							DODD_NASOPHARYNGEAL_CARCINOMA_UP																												PILON_KLF1_TARGETS_DN						IVANOVA_HEMATOPOIESIS_STEM_CELL_AND_PROGENITOR											GRAESSMANN_APOPTOSIS_BY_DOXORUBICIN_UP																																												MARSON_BOUND_BY_FOXP3_UNSTIMULATED				
90550	MCU	mitochondrial calcium uniporter							DODD_NASOPHARYNGEAL_CARCINOMA_UP																												PILON_KLF1_TARGETS_DN																				NUYTTEN_EZH2_TARGETS_UP																																													
51527	C14orf129	chromosome 14 open reading frame 129							DODD_NASOPHARYNGEAL_CARCINOMA_UP																												PILON_KLF1_TARGETS_DN																																							NUYTTEN_NIPP1_TARGETS_DN															ZWANG_TRANSIENTLY_UP_BY_1ST_EGF_PULSE_ONLY											
54946	SLC41A3	solute carrier family 41, member 3							DODD_NASOPHARYNGEAL_CARCINOMA_UP																														RODRIGUES_THYROID_CARCINOMA_POORLY_DIFFERENTIATED_DN																																																															
78986	DUSP26	dual specificity phosphatase 26 (putative)							DODD_NASOPHARYNGEAL_CARCINOMA_UP																																	MEISSNER_NPC_HCP_WITH_H3_UNMETHYLATED									DOUGLAS_BMI1_TARGETS_UP																SERVITJA_ISLET_HNF1A_TARGETS_UP																																			
80150	ASRGL1	asparaginase like 1							DODD_NASOPHARYNGEAL_CARCINOMA_UP																																		IVANOVA_HEMATOPOIESIS_STEM_CELL_AND_PROGENITOR				DAVICIONI_MOLECULAR_ARMS_VS_ERMS_UP															FORTSCHEGGER_PHF8_TARGETS_DN											RAO_BOUND_BY_SALL4_ISOFORM_B																													
9245	GCNT3	glucosaminyl (N-acetyl) transferase 3, mucin type							DODD_NASOPHARYNGEAL_CARCINOMA_UP																																		IVANOVA_HEMATOPOIESIS_STEM_CELL_AND_PROGENITOR														NUYTTEN_EZH2_TARGETS_UP																																									MARSON_BOUND_BY_FOXP3_UNSTIMULATED				
202915	TMEM184A	transmembrane protein 184A							DODD_NASOPHARYNGEAL_CARCINOMA_UP																																								MIKKELSEN_MEF_ICP_WITH_H3K27ME3																			CHARAFE_BREAST_CANCER_LUMINAL_VS_BASAL_UP								NUYTTEN_NIPP1_TARGETS_DN		CHARAFE_BREAST_CANCER_LUMINAL_VS_MESENCHYMAL_UP							MIKKELSEN_ES_ICP_WITH_H3K4ME3																	
51281	ANKMY1	ankyrin repeat and MYND domain containing 1							DODD_NASOPHARYNGEAL_CARCINOMA_UP																																								MIKKELSEN_MEF_ICP_WITH_H3K27ME3																																KRIGE_RESPONSE_TO_TOSEDOSTAT_6HR_UP																					
10811	NOXA1	NADPH oxidase activator 1							DODD_NASOPHARYNGEAL_CARCINOMA_UP																																								MIKKELSEN_MEF_ICP_WITH_H3K27ME3																																															MOREAUX_MULTIPLE_MYELOMA_BY_TACI_UP						
254050	LRRC43	leucine rich repeat containing 43							DODD_NASOPHARYNGEAL_CARCINOMA_UP																																								MIKKELSEN_MEF_ICP_WITH_H3K27ME3																																																					
84918	LRP11	low density lipoprotein receptor-related protein 11							DODD_NASOPHARYNGEAL_CARCINOMA_UP																																									DURAND_STROMA_S_UP			CREIGHTON_ENDOCRINE_THERAPY_RESISTANCE_3																																																	
79838	TMC5	transmembrane channel-like 5							DODD_NASOPHARYNGEAL_CARCINOMA_UP																																											SMID_BREAST_CANCER_BASAL_DN	CREIGHTON_ENDOCRINE_THERAPY_RESISTANCE_3											FEVR_CTNNB1_TARGETS_UP																																						
127707	KLHDC7A	kelch domain containing 7A							DODD_NASOPHARYNGEAL_CARCINOMA_UP																																												CREIGHTON_ENDOCRINE_THERAPY_RESISTANCE_3								DELACROIX_RAR_BOUND_ES																																									
727910	TLCD2	TLC domain containing 2							DODD_NASOPHARYNGEAL_CARCINOMA_UP																																												CREIGHTON_ENDOCRINE_THERAPY_RESISTANCE_3																																						ZWANG_TRANSIENTLY_UP_BY_1ST_EGF_PULSE_ONLY											
55779	WDR52	WD repeat domain 52							DODD_NASOPHARYNGEAL_CARCINOMA_UP																																												CREIGHTON_ENDOCRINE_THERAPY_RESISTANCE_3																																																	
51491	NOP16	NOP16 nucleolar protein homolog (yeast)							DODD_NASOPHARYNGEAL_CARCINOMA_UP																																													GRAESSMANN_APOPTOSIS_BY_DOXORUBICIN_UP		PUJANA_ATM_PCC_NETWORK													ZHOU_INFLAMMATORY_RESPONSE_FIMA_UP																																PARENT_MTOR_SIGNALING_UP	
85478	CCDC65	coiled-coil domain containing 65							DODD_NASOPHARYNGEAL_CARCINOMA_UP																																														DURCHDEWALD_SKIN_CARCINOGENESIS_DN																														MIKKELSEN_ES_ICP_WITH_H3K4ME3																	
10752	CHL1	cell adhesion molecule with homology to L1CAM (close homolog of L1)							DODD_NASOPHARYNGEAL_CARCINOMA_UP																																																						BLALOCK_ALZHEIMERS_DISEASE_DN			KAAB_HEART_ATRIUM_VS_VENTRICLE_UP	SERVITJA_ISLET_HNF1A_TARGETS_UP																																			
340277	C7orf46	chromosome 7 open reading frame 46							DODD_NASOPHARYNGEAL_CARCINOMA_UP																																																							FEVR_CTNNB1_TARGETS_UP																																						
64800	EFCAB6	EF-hand calcium binding domain 6							DODD_NASOPHARYNGEAL_CARCINOMA_UP																																																								HATADA_METHYLATED_IN_LUNG_CANCER_UP																																					
284904	SEC14L4	SEC14-like 4 (S. cerevisiae)							DODD_NASOPHARYNGEAL_CARCINOMA_UP																																																												ZHOU_INFLAMMATORY_RESPONSE_FIMA_UP																																	
126917	IFFO2	intermediate filament family orphan 2							DODD_NASOPHARYNGEAL_CARCINOMA_UP																																																																		MARTINEZ_RB1_AND_TP53_TARGETS_DN									MARTINEZ_TP53_TARGETS_DN																		
201799	TMEM154	transmembrane protein 154							DODD_NASOPHARYNGEAL_CARCINOMA_UP																																																																			NUYTTEN_NIPP1_TARGETS_DN					KRIGE_RESPONSE_TO_TOSEDOSTAT_6HR_UP				MIKKELSEN_ES_ICP_WITH_H3K4ME3																	
253461	ZBTB38	zinc finger and BTB domain containing 38							DODD_NASOPHARYNGEAL_CARCINOMA_UP																																																																			NUYTTEN_NIPP1_TARGETS_DN																										
89778	SERPINB11	serpin peptidase inhibitor, clade B (ovalbumin), member 11 (gene/pseudogene)							DODD_NASOPHARYNGEAL_CARCINOMA_UP																																																																						MCBRYAN_PUBERTAL_BREAST_4_5WK_UP																							
9400	RECQL5	RecQ protein-like 5							DODD_NASOPHARYNGEAL_CARCINOMA_UP																																																																												MIKKELSEN_ES_ICP_WITH_H3K4ME3																	
50853	VILL	villin-like							DODD_NASOPHARYNGEAL_CARCINOMA_UP																																																																																	CHYLA_CBFA2T3_TARGETS_UP												
57639	CCDC146	coiled-coil domain containing 146							DODD_NASOPHARYNGEAL_CARCINOMA_UP																																																																																		ZWANG_TRANSIENTLY_UP_BY_1ST_EGF_PULSE_ONLY											
4291	MLF1	myeloid leukemia factor 1							DODD_NASOPHARYNGEAL_CARCINOMA_UP																																																																																				BUYTAERT_PHOTODYNAMIC_THERAPY_STRESS_UP				HELLER_HDAC_TARGETS_SILENCED_BY_METHYLATION_UP					
55036	CCDC40	coiled-coil domain containing 40							DODD_NASOPHARYNGEAL_CARCINOMA_UP																																																																																						BONOME_OVARIAN_CANCER_SURVIVAL_SUBOPTIMAL_DEBULKING							
122481	AK7	adenylate kinase 7							DODD_NASOPHARYNGEAL_CARCINOMA_UP																																																																																													
1767	DNAH5	dynein, axonemal, heavy chain 5							DODD_NASOPHARYNGEAL_CARCINOMA_UP																																																																																													
83894	TTC29	tetratricopeptide repeat domain 29							DODD_NASOPHARYNGEAL_CARCINOMA_UP																																																																																													
222256	CDHR3	cadherin-related family member 3							DODD_NASOPHARYNGEAL_CARCINOMA_UP																																																																																													
127255	LRRIQ3	leucine-rich repeats and IQ motif containing 3							DODD_NASOPHARYNGEAL_CARCINOMA_UP																																																																																													
10984	KCNQ1OT1	KCNQ1 opposite strand/antisense transcript 1 (non-protein coding)							DODD_NASOPHARYNGEAL_CARCINOMA_UP																																																																																													
63934	ZNF667	zinc finger protein 667							DODD_NASOPHARYNGEAL_CARCINOMA_UP																																																																																													
114827	FHAD1	forkhead-associated (FHA) phosphopeptide binding domain 1							DODD_NASOPHARYNGEAL_CARCINOMA_UP																																																																																													
54986	ULK4	unc-51-like kinase 4 (C. elegans)							DODD_NASOPHARYNGEAL_CARCINOMA_UP																																																																																													
387923	SERP2	stress-associated endoplasmic reticulum protein family member 2							DODD_NASOPHARYNGEAL_CARCINOMA_UP																																																																																													
9856	KIAA0319	KIAA0319							DODD_NASOPHARYNGEAL_CARCINOMA_UP																																																																																													
3775	KCNK1	potassium channel, subfamily K, member 1								YOSHIMURA_MAPK8_TARGETS_UP	MEISSNER_NPC_HCP_WITH_H3K4ME2_AND_H3K27ME3																				KOINUMA_TARGETS_OF_SMAD2_OR_SMAD3		LEE_BMP2_TARGETS_UP			ONDER_CDH1_TARGETS_2_DN																						GRAESSMANN_APOPTOSIS_BY_DOXORUBICIN_DN					BLALOCK_ALZHEIMERS_DISEASE_DN			KAAB_HEART_ATRIUM_VS_VENTRICLE_UP								MIKKELSEN_NPC_HCP_WITH_H3K4ME3_AND_H3K27ME3		NUYTTEN_NIPP1_TARGETS_DN	SCHAEFFER_PROSTATE_DEVELOPMENT_6HR_DN		MCBRYAN_PUBERTAL_BREAST_4_5WK_UP										KIM_WT1_TARGETS_12HR_UP		ZWANG_TRANSIENTLY_UP_BY_1ST_EGF_PULSE_ONLY		BUYTAERT_PHOTODYNAMIC_THERAPY_STRESS_UP								PARENT_MTOR_SIGNALING_UP	
3480	IGF1R	insulin-like growth factor 1 receptor								YOSHIMURA_MAPK8_TARGETS_UP				BLALOCK_ALZHEIMERS_DISEASE_UP	PEREZ_TP53_TARGETS		ACEVEDO_METHYLATED_IN_LIVER_CANCER_DN						DACOSTA_UV_RESPONSE_VIA_ERCC3_DN									GOZGIT_ESR1_TARGETS_DN			MILI_PSEUDOPODIA_HAPTOTAXIS_DN		PILON_KLF1_TARGETS_DN															SMID_BREAST_CANCER_BASAL_DN						GRAESSMANN_APOPTOSIS_BY_DOXORUBICIN_DN																			SCHAEFFER_PROSTATE_DEVELOPMENT_6HR_DN						LOPEZ_MBD_TARGETS								ZWANG_TRANSIENTLY_UP_BY_1ST_EGF_PULSE_ONLY		BUYTAERT_PHOTODYNAMIC_THERAPY_STRESS_UP									
3965	LGALS9	lectin, galactoside-binding, soluble, 9								YOSHIMURA_MAPK8_TARGETS_UP				BLALOCK_ALZHEIMERS_DISEASE_UP	PEREZ_TP53_TARGETS				GOBERT_OLIGODENDROCYTE_DIFFERENTIATION_DN																								IVANOVA_HEMATOPOIESIS_STEM_CELL_AND_PROGENITOR											GRAESSMANN_APOPTOSIS_BY_DOXORUBICIN_UP																																					ZWANG_TRANSIENTLY_UP_BY_1ST_EGF_PULSE_ONLY											
825	CAPN3	calpain 3, (p94)								YOSHIMURA_MAPK8_TARGETS_UP				BLALOCK_ALZHEIMERS_DISEASE_UP	PEREZ_TP53_TARGETS																								RODRIGUES_THYROID_CARCINOMA_POORLY_DIFFERENTIATED_DN																																																															
5467	PPARD	peroxisome proliferator-activated receptor delta								YOSHIMURA_MAPK8_TARGETS_UP				BLALOCK_ALZHEIMERS_DISEASE_UP			ACEVEDO_METHYLATED_IN_LIVER_CANCER_DN																						RODRIGUES_THYROID_CARCINOMA_POORLY_DIFFERENTIATED_DN																																																				ZWANG_TRANSIENTLY_UP_BY_1ST_EGF_PULSE_ONLY						HELLER_HDAC_TARGETS_SILENCED_BY_METHYLATION_UP				PARENT_MTOR_SIGNALING_UP	
55607	PPP1R9A	protein phosphatase 1, regulatory subunit 9A								YOSHIMURA_MAPK8_TARGETS_UP				BLALOCK_ALZHEIMERS_DISEASE_UP						WONG_ADULT_TISSUE_STEM_MODULE		BRIDEAU_IMPRINTED_GENES											LEE_BMP2_TARGETS_UP																																						KINSEY_TARGETS_OF_EWSR1_FLII_FUSION_DN																													TORCHIA_TARGETS_OF_EWSR1_FLI1_FUSION_DN		
6898	TAT	tyrosine aminotransferase								YOSHIMURA_MAPK8_TARGETS_UP				BLALOCK_ALZHEIMERS_DISEASE_UP							ZWANG_TRANSIENTLY_UP_BY_2ND_EGF_PULSE_ONLY																															SMID_BREAST_CANCER_BASAL_DN																																														MARSON_BOUND_BY_FOXP3_UNSTIMULATED				
5325	PLAGL1	pleiomorphic adenoma gene-like 1								YOSHIMURA_MAPK8_TARGETS_UP				BLALOCK_ALZHEIMERS_DISEASE_UP								BRIDEAU_IMPRINTED_GENES				MEISSNER_NPC_HCP_WITH_H3K4ME2								SMID_BREAST_CANCER_BASAL_UP											FOSTER_TOLERANT_MACROPHAGE_DN					DURAND_STROMA_S_UP							NUYTTEN_EZH2_TARGETS_UP		KRIEG_HYPOXIA_NOT_VIA_KDM3A																													LIU_PROSTATE_CANCER_DN														
6949	TCOF1	Treacher Collins-Franceschetti syndrome 1								YOSHIMURA_MAPK8_TARGETS_UP				BLALOCK_ALZHEIMERS_DISEASE_UP														LIM_MAMMARY_STEM_CELL_UP									PILON_KLF1_TARGETS_DN																			PUJANA_ATM_PCC_NETWORK		GRAESSMANN_APOPTOSIS_BY_DOXORUBICIN_DN																									LOPEZ_MBD_TARGETS																			
204	AK2	adenylate kinase 2								YOSHIMURA_MAPK8_TARGETS_UP				BLALOCK_ALZHEIMERS_DISEASE_UP																				SMID_BREAST_CANCER_BASAL_UP			PILON_KLF1_TARGETS_DN	BYSTRYKH_HEMATOPOIESIS_STEM_CELL_QTL_TRANS																																																												MARSON_BOUND_BY_FOXP3_UNSTIMULATED				
8310	ACOX3	acyl-CoA oxidase 3, pristanoyl								YOSHIMURA_MAPK8_TARGETS_UP				BLALOCK_ALZHEIMERS_DISEASE_UP																											DUTERTRE_ESTRADIOL_RESPONSE_24HR_DN													GRAESSMANN_APOPTOSIS_BY_DOXORUBICIN_UP																																															PARENT_MTOR_SIGNALING_UP	
5502	PPP1R1A	protein phosphatase 1, regulatory (inhibitor) subunit 1A								YOSHIMURA_MAPK8_TARGETS_UP				BLALOCK_ALZHEIMERS_DISEASE_UP																																					DOUGLAS_BMI1_TARGETS_UP																																																			
2825	GPR1	G protein-coupled receptor 1								YOSHIMURA_MAPK8_TARGETS_UP				BLALOCK_ALZHEIMERS_DISEASE_UP																																										PUJANA_ATM_PCC_NETWORK																													MIKKELSEN_ES_ICP_WITH_H3K4ME3																	
896	CCND3	cyclin D3								YOSHIMURA_MAPK8_TARGETS_UP				BLALOCK_ALZHEIMERS_DISEASE_UP																																																FORTSCHEGGER_PHF8_TARGETS_DN																																								
5276	SERPINI2	serpin peptidase inhibitor, clade I (pancpin), member 2								YOSHIMURA_MAPK8_TARGETS_UP				BLALOCK_ALZHEIMERS_DISEASE_UP																																																		FEVR_CTNNB1_TARGETS_UP																																						
121512	FGD4	FYVE, RhoGEF and PH domain containing 4								YOSHIMURA_MAPK8_TARGETS_UP					PEREZ_TP53_TARGETS			BRUINS_UVC_RESPONSE_VIA_TP53_GROUP_A															LEE_BMP2_TARGETS_UP						RODRIGUES_THYROID_CARCINOMA_POORLY_DIFFERENTIATED_DN									CUI_TCF21_TARGETS_2_DN																																											ZWANG_TRANSIENTLY_UP_BY_1ST_EGF_PULSE_ONLY											
8525	DGKZ	diacylglycerol kinase, zeta								YOSHIMURA_MAPK8_TARGETS_UP					PEREZ_TP53_TARGETS						ZWANG_TRANSIENTLY_UP_BY_2ND_EGF_PULSE_ONLY																																													KAAB_HEART_ATRIUM_VS_VENTRICLE_UP																																				
2523	FUT1	fucosyltransferase 1 (galactoside 2-alpha-L-fucosyltransferase, H blood group)								YOSHIMURA_MAPK8_TARGETS_UP					PEREZ_TP53_TARGETS																																																															CHARAFE_BREAST_CANCER_LUMINAL_VS_MESENCHYMAL_UP							MIKKELSEN_ES_ICP_WITH_H3K4ME3																	
713	C1QB	complement component 1, q subcomponent, B chain								YOSHIMURA_MAPK8_TARGETS_UP						MARTENS_TRETINOIN_RESPONSE_UP	ACEVEDO_METHYLATED_IN_LIVER_CANCER_DN												CHEN_METABOLIC_SYNDROM_NETWORK																																						SERVITJA_ISLET_HNF1A_TARGETS_UP																																			
4956	ODF1	outer dense fiber of sperm tails 1								YOSHIMURA_MAPK8_TARGETS_UP						MARTENS_TRETINOIN_RESPONSE_UP	ACEVEDO_METHYLATED_IN_LIVER_CANCER_DN																																																																																					
5368	PNOC	prepronociceptin								YOSHIMURA_MAPK8_TARGETS_UP						MARTENS_TRETINOIN_RESPONSE_UP		BRUINS_UVC_RESPONSE_VIA_TP53_GROUP_A																															MIKKELSEN_MEF_ICP_WITH_H3K27ME3																																																		RIGGI_EWING_SARCOMA_PROGENITOR_UP			
5105	PCK1	phosphoenolpyruvate carboxykinase 1 (soluble)								YOSHIMURA_MAPK8_TARGETS_UP						MARTENS_TRETINOIN_RESPONSE_UP					ZWANG_TRANSIENTLY_UP_BY_2ND_EGF_PULSE_ONLY																							SWEET_LUNG_CANCER_KRAS_DN								SMID_BREAST_CANCER_BASAL_DN																		BAELDE_DIABETIC_NEPHROPATHY_DN																																
3952	LEP	leptin								YOSHIMURA_MAPK8_TARGETS_UP						MARTENS_TRETINOIN_RESPONSE_UP												LIM_MAMMARY_STEM_CELL_UP										BYSTRYKH_HEMATOPOIESIS_STEM_CELL_QTL_TRANS														SMID_BREAST_CANCER_BASAL_DN																																MARTINEZ_TP53_TARGETS_DN																		
2268	FGR	Gardner-Rasheed feline sarcoma viral (v-fgr) oncogene homolog								YOSHIMURA_MAPK8_TARGETS_UP						MARTENS_TRETINOIN_RESPONSE_UP																					PILON_KLF1_TARGETS_DN												MIKKELSEN_MEF_ICP_WITH_H3K27ME3																																				MIKKELSEN_ES_ICP_WITH_H3K4ME3																	
54206	ERRFI1	ERBB receptor feedback inhibitor 1								YOSHIMURA_MAPK8_TARGETS_UP							ACEVEDO_METHYLATED_IN_LIVER_CANCER_DN			WONG_ADULT_TISSUE_STEM_MODULE																				CHICAS_RB1_TARGETS_CONFLUENT	DUTERTRE_ESTRADIOL_RESPONSE_24HR_DN				FOSTER_TOLERANT_MACROPHAGE_DN	JOHNSTONE_PARVB_TARGETS_3_UP											NUYTTEN_EZH2_TARGETS_UP																		MARTINEZ_RB1_AND_TP53_TARGETS_DN				MCBRYAN_PUBERTAL_BREAST_4_5WK_UP		KRIGE_RESPONSE_TO_TOSEDOSTAT_6HR_UP		LOPEZ_MBD_TARGETS	MARTINEZ_TP53_TARGETS_DN																		MONNIER_POSTRADIATION_TUMOR_ESCAPE_DN
2196	FAT2	FAT tumor suppressor homolog 2 (Drosophila)								YOSHIMURA_MAPK8_TARGETS_UP							ACEVEDO_METHYLATED_IN_LIVER_CANCER_DN														KOINUMA_TARGETS_OF_SMAD2_OR_SMAD3			SMID_BREAST_CANCER_BASAL_UP		ONDER_CDH1_TARGETS_2_DN																																																							ZWANG_TRANSIENTLY_UP_BY_1ST_EGF_PULSE_ONLY											
23266	LPHN2	latrophilin 2								YOSHIMURA_MAPK8_TARGETS_UP							ACEVEDO_METHYLATED_IN_LIVER_CANCER_DN																		MILI_PSEUDOPODIA_HAPTOTAXIS_DN	ONDER_CDH1_TARGETS_2_DN									FOSTER_TOLERANT_MACROPHAGE_DN					DURAND_STROMA_S_UP			CREIGHTON_ENDOCRINE_THERAPY_RESISTANCE_3										BLALOCK_ALZHEIMERS_DISEASE_DN																	RODRIGUES_THYROID_CARCINOMA_ANAPLASTIC_DN																				TORCHIA_TARGETS_OF_EWSR1_FLI1_FUSION_DN		
1463	NCAN	neurocan								YOSHIMURA_MAPK8_TARGETS_UP								BRUINS_UVC_RESPONSE_VIA_TP53_GROUP_A	GOBERT_OLIGODENDROCYTE_DIFFERENTIATION_DN															SMID_BREAST_CANCER_BASAL_UP															MIKKELSEN_MEF_ICP_WITH_H3K27ME3														BLALOCK_ALZHEIMERS_DISEASE_DN						ZHOU_INFLAMMATORY_RESPONSE_FIMA_UP																												HELLER_HDAC_TARGETS_SILENCED_BY_METHYLATION_UP					
1272	CNTN1	contactin 1								YOSHIMURA_MAPK8_TARGETS_UP								BRUINS_UVC_RESPONSE_VIA_TP53_GROUP_A		WONG_ADULT_TISSUE_STEM_MODULE				SCHAEFFER_PROSTATE_DEVELOPMENT_48HR_DN												ONDER_CDH1_TARGETS_2_DN								SWEET_LUNG_CANCER_KRAS_DN														GRAESSMANN_APOPTOSIS_BY_DOXORUBICIN_DN																					MCBRYAN_PUBERTAL_BREAST_4_5WK_UP																							
486	FXYD2	FXYD domain containing ion transport regulator 2								YOSHIMURA_MAPK8_TARGETS_UP								BRUINS_UVC_RESPONSE_VIA_TP53_GROUP_A			ZWANG_TRANSIENTLY_UP_BY_2ND_EGF_PULSE_ONLY						MIKKELSEN_MEF_HCP_WITH_H3_UNMETHYLATED																																																				MCBRYAN_PUBERTAL_BREAST_4_5WK_UP																	MOREAUX_MULTIPLE_MYELOMA_BY_TACI_UP						
4259	MGST3	microsomal glutathione S-transferase 3								YOSHIMURA_MAPK8_TARGETS_UP								BRUINS_UVC_RESPONSE_VIA_TP53_GROUP_A													KOINUMA_TARGETS_OF_SMAD2_OR_SMAD3																											GRAESSMANN_APOPTOSIS_BY_DOXORUBICIN_DN					BLALOCK_ALZHEIMERS_DISEASE_DN														SCHAEFFER_PROSTATE_DEVELOPMENT_6HR_DN																				HELLER_HDAC_TARGETS_SILENCED_BY_METHYLATION_UP					MONNIER_POSTRADIATION_TUMOR_ESCAPE_DN
5451	POU2F1	POU class 2 homeobox 1								YOSHIMURA_MAPK8_TARGETS_UP								BRUINS_UVC_RESPONSE_VIA_TP53_GROUP_A																																								GRAESSMANN_APOPTOSIS_BY_DOXORUBICIN_DN																																			BUYTAERT_PHOTODYNAMIC_THERAPY_STRESS_UP									
1081	CGA	glycoprotein hormones, alpha polypeptide								YOSHIMURA_MAPK8_TARGETS_UP								BRUINS_UVC_RESPONSE_VIA_TP53_GROUP_A																																																																									ZWANG_TRANSIENTLY_UP_BY_1ST_EGF_PULSE_ONLY						HELLER_HDAC_TARGETS_SILENCED_BY_METHYLATION_UP					
115827	RAB3C	RAB3C, member RAS oncogene family								YOSHIMURA_MAPK8_TARGETS_UP								BRUINS_UVC_RESPONSE_VIA_TP53_GROUP_A																																																																																				
1849	DUSP7	dual specificity phosphatase 7								YOSHIMURA_MAPK8_TARGETS_UP									GOBERT_OLIGODENDROCYTE_DIFFERENTIATION_DN					SCHAEFFER_PROSTATE_DEVELOPMENT_48HR_DN				LIM_MAMMARY_STEM_CELL_UP															IVANOVA_HEMATOPOIESIS_STEM_CELL_AND_PROGENITOR																																		SCHAEFFER_PROSTATE_DEVELOPMENT_6HR_DN																		BONOME_OVARIAN_CANCER_SURVIVAL_SUBOPTIMAL_DEBULKING				RIGGI_EWING_SARCOMA_PROGENITOR_UP			
7143	TNR	tenascin R (restrictin, janusin)								YOSHIMURA_MAPK8_TARGETS_UP									GOBERT_OLIGODENDROCYTE_DIFFERENTIATION_DN																																																																																			
3482	IGF2R	insulin-like growth factor 2 receptor								YOSHIMURA_MAPK8_TARGETS_UP										WONG_ADULT_TISSUE_STEM_MODULE		BRIDEAU_IMPRINTED_GENES	DACOSTA_UV_RESPONSE_VIA_ERCC3_DN										LEE_BMP2_TARGETS_UP													JOHNSTONE_PARVB_TARGETS_3_UP																																			KRIGE_RESPONSE_TO_TOSEDOSTAT_6HR_UP																					
7071	KLF10	Kruppel-like factor 10								YOSHIMURA_MAPK8_TARGETS_UP										WONG_ADULT_TISSUE_STEM_MODULE			DACOSTA_UV_RESPONSE_VIA_ERCC3_DN	SCHAEFFER_PROSTATE_DEVELOPMENT_48HR_DN							KOINUMA_TARGETS_OF_SMAD2_OR_SMAD3						PILON_KLF1_TARGETS_DN									JOHNSTONE_PARVB_TARGETS_3_UP																										DACOSTA_UV_RESPONSE_VIA_ERCC3_COMMON_DN									KRIGE_RESPONSE_TO_TOSEDOSTAT_6HR_UP					BRUINS_UVC_RESPONSE_LATE							BUYTAERT_PHOTODYNAMIC_THERAPY_STRESS_UP									MONNIER_POSTRADIATION_TUMOR_ESCAPE_DN
1316	KLF6	Kruppel-like factor 6								YOSHIMURA_MAPK8_TARGETS_UP										WONG_ADULT_TISSUE_STEM_MODULE			DACOSTA_UV_RESPONSE_VIA_ERCC3_DN								KOINUMA_TARGETS_OF_SMAD2_OR_SMAD3			SMID_BREAST_CANCER_BASAL_UP			PILON_KLF1_TARGETS_DN		RODRIGUES_THYROID_CARCINOMA_POORLY_DIFFERENTIATED_DN		DUTERTRE_ESTRADIOL_RESPONSE_24HR_DN					JOHNSTONE_PARVB_TARGETS_3_UP									DURCHDEWALD_SKIN_CARCINOGENESIS_DN		NUYTTEN_EZH2_TARGETS_UP	GRAESSMANN_APOPTOSIS_BY_DOXORUBICIN_DN	KRIEG_HYPOXIA_NOT_VIA_KDM3A			FORTSCHEGGER_PHF8_TARGETS_DN										DACOSTA_UV_RESPONSE_VIA_ERCC3_COMMON_DN																					BUYTAERT_PHOTODYNAMIC_THERAPY_STRESS_UP					MARSON_BOUND_BY_FOXP3_UNSTIMULATED				MONNIER_POSTRADIATION_TUMOR_ESCAPE_DN
51466	EVL	Enah/Vasp-like								YOSHIMURA_MAPK8_TARGETS_UP										WONG_ADULT_TISSUE_STEM_MODULE									CHEN_METABOLIC_SYNDROM_NETWORK			GOZGIT_ESR1_TARGETS_DN								CHICAS_RB1_TARGETS_CONFLUENT					FOSTER_TOLERANT_MACROPHAGE_DN							SMID_BREAST_CANCER_BASAL_DN																CHARAFE_BREAST_CANCER_LUMINAL_VS_BASAL_UP															LOPEZ_MBD_TARGETS																		PARENT_MTOR_SIGNALING_UP	
2342	FNTB	farnesyltransferase, CAAX box, beta								YOSHIMURA_MAPK8_TARGETS_UP										WONG_ADULT_TISSUE_STEM_MODULE																																																															LOPEZ_MBD_TARGETS															MARSON_BOUND_BY_FOXP3_UNSTIMULATED				
10219	KLRG1	killer cell lectin-like receptor subfamily G, member 1								YOSHIMURA_MAPK8_TARGETS_UP										WONG_ADULT_TISSUE_STEM_MODULE																																																																																		
2890	GRIA1	glutamate receptor, ionotropic, AMPA 1								YOSHIMURA_MAPK8_TARGETS_UP											ZWANG_TRANSIENTLY_UP_BY_2ND_EGF_PULSE_ONLY			SCHAEFFER_PROSTATE_DEVELOPMENT_48HR_DN														BYSTRYKH_HEMATOPOIESIS_STEM_CELL_QTL_TRANS																		PUJANA_ATM_PCC_NETWORK							BLALOCK_ALZHEIMERS_DISEASE_DN																																							
3963	LGALS7	lectin, galactoside-binding, soluble, 7								YOSHIMURA_MAPK8_TARGETS_UP											ZWANG_TRANSIENTLY_UP_BY_2ND_EGF_PULSE_ONLY							LIM_MAMMARY_STEM_CELL_UP																														GRAESSMANN_APOPTOSIS_BY_DOXORUBICIN_DN																	MARTINEZ_RB1_AND_TP53_TARGETS_DN									MARTINEZ_TP53_TARGETS_DN																		
1359	CPA3	carboxypeptidase A3 (mast cell)								YOSHIMURA_MAPK8_TARGETS_UP											ZWANG_TRANSIENTLY_UP_BY_2ND_EGF_PULSE_ONLY																PILON_KLF1_TARGETS_DN															SMID_BREAST_CANCER_BASAL_DN																																														MARSON_BOUND_BY_FOXP3_UNSTIMULATED				
775	CACNA1C	calcium channel, voltage-dependent, L type, alpha 1C subunit								YOSHIMURA_MAPK8_TARGETS_UP											ZWANG_TRANSIENTLY_UP_BY_2ND_EGF_PULSE_ONLY																																												HATADA_METHYLATED_IN_LUNG_CANCER_UP																					BRUINS_UVC_RESPONSE_LATE																
10486	CAP2	CAP, adenylate cyclase-associated protein, 2 (yeast)								YOSHIMURA_MAPK8_TARGETS_UP													DACOSTA_UV_RESPONSE_VIA_ERCC3_DN									GOZGIT_ESR1_TARGETS_DN																									NUYTTEN_EZH2_TARGETS_UP						BLALOCK_ALZHEIMERS_DISEASE_DN									DACOSTA_UV_RESPONSE_VIA_ERCC3_COMMON_DN																														
3690	ITGB3	integrin, beta 3 (platelet glycoprotein IIIa, antigen CD61)								YOSHIMURA_MAPK8_TARGETS_UP																MEISSNER_NPC_HCP_WITH_H3K4ME2												BYSTRYKH_HEMATOPOIESIS_STEM_CELL_QTL_TRANS																																BAELDE_DIABETIC_NEPHROPATHY_DN																														TORCHIA_TARGETS_OF_EWSR1_FLI1_FUSION_DN		
2113	ETS1	v-ets erythroblastosis virus E26 oncogene homolog 1 (avian)								YOSHIMURA_MAPK8_TARGETS_UP																		LIM_MAMMARY_STEM_CELL_UP			KOINUMA_TARGETS_OF_SMAD2_OR_SMAD3						PILON_KLF1_TARGETS_DN							SWEET_LUNG_CANCER_KRAS_DN				CUI_TCF21_TARGETS_2_DN								PUJANA_ATM_PCC_NETWORK		GRAESSMANN_APOPTOSIS_BY_DOXORUBICIN_DN	KRIEG_HYPOXIA_NOT_VIA_KDM3A																		SCHAEFFER_PROSTATE_DEVELOPMENT_6HR_DN				KRIGE_RESPONSE_TO_TOSEDOSTAT_6HR_UP																	MARSON_BOUND_BY_FOXP3_UNSTIMULATED				
10864	SLC22A7	solute carrier family 22 (organic anion transporter), member 7								YOSHIMURA_MAPK8_TARGETS_UP																			CHEN_METABOLIC_SYNDROM_NETWORK																																																																									
25979	DHRS7B	dehydrogenase/reductase (SDR family) member 7B								YOSHIMURA_MAPK8_TARGETS_UP																									MILI_PSEUDOPODIA_HAPTOTAXIS_DN																																																			BRUINS_UVC_RESPONSE_LATE																
9182	RASSF9	Ras association (RalGDS/AF-6) domain family (N-terminal) member 9								YOSHIMURA_MAPK8_TARGETS_UP																										ONDER_CDH1_TARGETS_2_DN												CUI_TCF21_TARGETS_2_DN																																		WANG_MLL_TARGETS																				
51808	PHAX	phosphorylated adaptor for RNA export								YOSHIMURA_MAPK8_TARGETS_UP																											PILON_KLF1_TARGETS_DN																																							NUYTTEN_NIPP1_TARGETS_DN																										
3010	HIST1H1T	histone cluster 1, H1t								YOSHIMURA_MAPK8_TARGETS_UP																												BYSTRYKH_HEMATOPOIESIS_STEM_CELL_QTL_TRANS																																			RAO_BOUND_BY_SALL4_ISOFORM_B												MIKKELSEN_ES_ICP_WITH_H3K4ME3												HELLER_HDAC_TARGETS_SILENCED_BY_METHYLATION_UP	MARSON_BOUND_BY_FOXP3_UNSTIMULATED				
6865	TACR2	tachykinin receptor 2								YOSHIMURA_MAPK8_TARGETS_UP																																	IVANOVA_HEMATOPOIESIS_STEM_CELL_AND_PROGENITOR																																										MIKKELSEN_ES_ICP_WITH_H3K4ME3																	
4624	MYH6	myosin, heavy chain 6, cardiac muscle, alpha								YOSHIMURA_MAPK8_TARGETS_UP																																		SWEET_LUNG_CANCER_KRAS_DN											DURCHDEWALD_SKIN_CARCINOGENESIS_DN											KAAB_HEART_ATRIUM_VS_VENTRICLE_UP									MARTINEZ_RB1_AND_TP53_TARGETS_DN									MARTINEZ_TP53_TARGETS_DN		BRUINS_UVC_RESPONSE_LATE																
53358	SHC3	SHC (Src homology 2 domain containing) transforming protein 3								YOSHIMURA_MAPK8_TARGETS_UP																																						CUI_TCF21_TARGETS_2_DN									NUYTTEN_EZH2_TARGETS_UP						BLALOCK_ALZHEIMERS_DISEASE_DN																																							
23109	DDN	dendrin								YOSHIMURA_MAPK8_TARGETS_UP																																						CUI_TCF21_TARGETS_2_DN															BLALOCK_ALZHEIMERS_DISEASE_DN							BAELDE_DIABETIC_NEPHROPATHY_DN																																
8309	ACOX2	acyl-CoA oxidase 2, branched chain								YOSHIMURA_MAPK8_TARGETS_UP																																										SMID_BREAST_CANCER_BASAL_DN		GRAESSMANN_APOPTOSIS_BY_DOXORUBICIN_UP																																BRUINS_UVC_RESPONSE_LATE		LIU_PROSTATE_CANCER_DN														
1360	CPB1	carboxypeptidase B1 (tissue)								YOSHIMURA_MAPK8_TARGETS_UP																																										SMID_BREAST_CANCER_BASAL_DN												FEVR_CTNNB1_TARGETS_UP																																						
2691	GHRH	growth hormone releasing hormone								YOSHIMURA_MAPK8_TARGETS_UP																																														PUJANA_ATM_PCC_NETWORK																																														
9482	STX8	syntaxin 8								YOSHIMURA_MAPK8_TARGETS_UP																																																GRAESSMANN_APOPTOSIS_BY_DOXORUBICIN_DN																												BRUINS_UVC_RESPONSE_LATE																
598	BCL2L1	BCL2-like 1								YOSHIMURA_MAPK8_TARGETS_UP																																																	KRIEG_HYPOXIA_NOT_VIA_KDM3A			FORTSCHEGGER_PHF8_TARGETS_DN							ZHOU_INFLAMMATORY_RESPONSE_FIMA_UP								SCHAEFFER_PROSTATE_DEVELOPMENT_6HR_DN																									
3948	LDHC	lactate dehydrogenase C								YOSHIMURA_MAPK8_TARGETS_UP																																																	KRIEG_HYPOXIA_NOT_VIA_KDM3A																															CHYLA_CBFA2T3_TARGETS_UP												
57596	BEGAIN	brain-enriched guanylate kinase-associated homolog (rat)								YOSHIMURA_MAPK8_TARGETS_UP																																																		BHAT_ESR1_TARGETS_VIA_AKT1_UP					HATADA_METHYLATED_IN_LUNG_CANCER_UP																																					
10603	SH2B2	SH2B adaptor protein 2								YOSHIMURA_MAPK8_TARGETS_UP																																																		BHAT_ESR1_TARGETS_VIA_AKT1_UP																											BHAT_ESR1_TARGETS_NOT_VIA_AKT1_UP															
9154	SLC28A1	solute carrier family 28 (sodium-coupled nucleoside transporter), member 1								YOSHIMURA_MAPK8_TARGETS_UP																																																			DELACROIX_RAR_BOUND_ES																																									
5319	PLA2G1B	phospholipase A2, group IB (pancreas)								YOSHIMURA_MAPK8_TARGETS_UP																																																						FEVR_CTNNB1_TARGETS_UP																																						
2646	GCKR	glucokinase (hexokinase 4) regulator								YOSHIMURA_MAPK8_TARGETS_UP																																																							HATADA_METHYLATED_IN_LUNG_CANCER_UP																																					
6540	SLC6A13	solute carrier family 6 (neurotransmitter transporter, GABA), member 13								YOSHIMURA_MAPK8_TARGETS_UP																																																																						RODRIGUES_THYROID_CARCINOMA_ANAPLASTIC_DN																MOREAUX_MULTIPLE_MYELOMA_BY_TACI_UP				TORCHIA_TARGETS_OF_EWSR1_FLI1_FUSION_DN		
55	ACPP	acid phosphatase, prostate								YOSHIMURA_MAPK8_TARGETS_UP																																																																											MIKKELSEN_ES_ICP_WITH_H3K4ME3																	
84680	ACCS	1-aminocyclopropane-1-carboxylate synthase homolog (Arabidopsis)(non-functional)								YOSHIMURA_MAPK8_TARGETS_UP																																																																												BRUINS_UVC_RESPONSE_LATE																
8193	DPF1	D4, zinc and double PHD fingers family 1								YOSHIMURA_MAPK8_TARGETS_UP																																																																																												
2566	GABRG2	gamma-aminobutyric acid (GABA) A receptor, gamma 2								YOSHIMURA_MAPK8_TARGETS_UP																																																																																												
3581	IL9R	interleukin 9 receptor								YOSHIMURA_MAPK8_TARGETS_UP																																																																																												
248	ALPI	alkaline phosphatase, intestinal								YOSHIMURA_MAPK8_TARGETS_UP																																																																																												
22871	NLGN1	neuroligin 1								YOSHIMURA_MAPK8_TARGETS_UP																																																																																												
51052	PRLH	prolactin releasing hormone								YOSHIMURA_MAPK8_TARGETS_UP																																																																																												
57554	LRRC7	leucine rich repeat containing 7								YOSHIMURA_MAPK8_TARGETS_UP																																																																																												
9619	ABCG1	ATP-binding cassette, sub-family G (WHITE), member 1									MEISSNER_NPC_HCP_WITH_H3K4ME2_AND_H3K27ME3	MIKKELSEN_NPC_HCP_WITH_H3K27ME3			PEREZ_TP53_TARGETS					WONG_ADULT_TISSUE_STEM_MODULE									CHEN_METABOLIC_SYNDROM_NETWORK										RODRIGUES_THYROID_CARCINOMA_POORLY_DIFFERENTIATED_DN		DUTERTRE_ESTRADIOL_RESPONSE_24HR_DN						DAVICIONI_MOLECULAR_ARMS_VS_ERMS_UP					SMID_BREAST_CANCER_BASAL_DN			DURCHDEWALD_SKIN_CARCINOGENESIS_DN													CHARAFE_BREAST_CANCER_LUMINAL_VS_BASAL_UP								NUYTTEN_NIPP1_TARGETS_DN		CHARAFE_BREAST_CANCER_LUMINAL_VS_MESENCHYMAL_UP								BRUINS_UVC_RESPONSE_LATE				CHYLA_CBFA2T3_TARGETS_UP												
8433	UTF1	undifferentiated embryonic cell transcription factor 1									MEISSNER_NPC_HCP_WITH_H3K4ME2_AND_H3K27ME3	MIKKELSEN_NPC_HCP_WITH_H3K27ME3													MEISSNER_BRAIN_HCP_WITH_H3K27ME3																																				DELACROIX_RAR_BOUND_ES																																									
610	HCN2	hyperpolarization activated cyclic nucleotide-gated potassium channel 2									MEISSNER_NPC_HCP_WITH_H3K4ME2_AND_H3K27ME3	MIKKELSEN_NPC_HCP_WITH_H3K27ME3																										BYSTRYKH_HEMATOPOIESIS_STEM_CELL_QTL_TRANS												DURAND_STROMA_S_UP																																																				
25830	SULT4A1	sulfotransferase family 4A, member 1									MEISSNER_NPC_HCP_WITH_H3K4ME2_AND_H3K27ME3	MIKKELSEN_NPC_HCP_WITH_H3K27ME3																																																			BLALOCK_ALZHEIMERS_DISEASE_DN																							BRUINS_UVC_RESPONSE_LATE																
2700	GJA3	gap junction protein, alpha 3, 46kDa									MEISSNER_NPC_HCP_WITH_H3K4ME2_AND_H3K27ME3				PEREZ_TP53_TARGETS										MEISSNER_BRAIN_HCP_WITH_H3K27ME3																							CUI_TCF21_TARGETS_2_DN																							KINSEY_TARGETS_OF_EWSR1_FLII_FUSION_DN			MIKKELSEN_NPC_HCP_WITH_H3K4ME3_AND_H3K27ME3																												
54212	SNTG1	syntrophin, gamma 1									MEISSNER_NPC_HCP_WITH_H3K4ME2_AND_H3K27ME3										ZWANG_TRANSIENTLY_UP_BY_2ND_EGF_PULSE_ONLY																																										BLALOCK_ALZHEIMERS_DISEASE_DN																																							
2560	GABRB1	gamma-aminobutyric acid (GABA) A receptor, beta 1									MEISSNER_NPC_HCP_WITH_H3K4ME2_AND_H3K27ME3													SCHAEFFER_PROSTATE_DEVELOPMENT_48HR_DN																																																														BRUINS_UVC_RESPONSE_LATE																
9515	STXBP5L	syntaxin binding protein 5-like									MEISSNER_NPC_HCP_WITH_H3K4ME2_AND_H3K27ME3																																																				BLALOCK_ALZHEIMERS_DISEASE_DN				SERVITJA_ISLET_HNF1A_TARGETS_UP																																			
137970	UNC5D	unc-5 homolog D (C. elegans)									MEISSNER_NPC_HCP_WITH_H3K4ME2_AND_H3K27ME3																																																																																											
11249	NXPH2	neurexophilin 2										MIKKELSEN_NPC_HCP_WITH_H3K27ME3	MIKKELSEN_MCV6_HCP_WITH_H3K27ME3														MIKKELSEN_MEF_HCP_WITH_H3_UNMETHYLATED																													PUJANA_ATM_PCC_NETWORK																																														
5745	PTH1R	parathyroid hormone 1 receptor										MIKKELSEN_NPC_HCP_WITH_H3K27ME3		BLALOCK_ALZHEIMERS_DISEASE_UP		MARTENS_TRETINOIN_RESPONSE_UP																	LEE_BMP2_TARGETS_UP																											BHAT_ESR1_TARGETS_VIA_AKT1_UP	DELACROIX_RAR_BOUND_ES					KAAB_HEART_ATRIUM_VS_VENTRICLE_UP				BAELDE_DIABETIC_NEPHROPATHY_DN	KINSEY_TARGETS_OF_EWSR1_FLII_FUSION_DN												LOPEZ_MBD_TARGETS				BHAT_ESR1_TARGETS_NOT_VIA_AKT1_UP															
10642	IGF2BP1	insulin-like growth factor 2 mRNA binding protein 1										MIKKELSEN_NPC_HCP_WITH_H3K27ME3													MEISSNER_BRAIN_HCP_WITH_H3K27ME3																		IVANOVA_HEMATOPOIESIS_STEM_CELL_AND_PROGENITOR																														RAO_BOUND_BY_SALL4_ISOFORM_B																													
150726	FBXO41	F-box protein 41											MIKKELSEN_MCV6_HCP_WITH_H3K27ME3		PEREZ_TP53_TARGETS						ZWANG_TRANSIENTLY_UP_BY_2ND_EGF_PULSE_ONLY																																																																																	
374946	C1orf187	chromosome 1 open reading frame 187											MIKKELSEN_MCV6_HCP_WITH_H3K27ME3		PEREZ_TP53_TARGETS										MEISSNER_BRAIN_HCP_WITH_H3K27ME3																																																																													
326	AIRE	autoimmune regulator											MIKKELSEN_MCV6_HCP_WITH_H3K27ME3			MARTENS_TRETINOIN_RESPONSE_UP																																																																																						
1795	DOCK3	dedicator of cytokinesis 3											MIKKELSEN_MCV6_HCP_WITH_H3K27ME3				ACEVEDO_METHYLATED_IN_LIVER_CANCER_DN																																	DURAND_STROMA_S_UP													BLALOCK_ALZHEIMERS_DISEASE_DN																																							
83937	RASSF4	Ras association (RalGDS/AF-6) domain family member 4											MIKKELSEN_MCV6_HCP_WITH_H3K27ME3											SCHAEFFER_PROSTATE_DEVELOPMENT_48HR_DN					CHEN_METABOLIC_SYNDROM_NETWORK										RODRIGUES_THYROID_CARCINOMA_POORLY_DIFFERENTIATED_DN	CHICAS_RB1_TARGETS_CONFLUENT							DAVICIONI_MOLECULAR_ARMS_VS_ERMS_UP																																												ZWANG_TRANSIENTLY_UP_BY_1ST_EGF_PULSE_ONLY											
55711	FAR2	fatty acyl CoA reductase 2											MIKKELSEN_MCV6_HCP_WITH_H3K27ME3														MIKKELSEN_MEF_HCP_WITH_H3_UNMETHYLATED					GOZGIT_ESR1_TARGETS_DN										MEISSNER_NPC_HCP_WITH_H3_UNMETHYLATED																																																												
91608	RASL10B	RAS-like, family 10, member B											MIKKELSEN_MCV6_HCP_WITH_H3K27ME3																																						DOUGLAS_BMI1_TARGETS_UP										DELACROIX_RAR_BOUND_ES																																									
56134	PCDHAC2	protocadherin alpha subfamily C, 2											MIKKELSEN_MCV6_HCP_WITH_H3K27ME3																																																																																									
4054	LTBP3	latent transforming growth factor beta binding protein 3												BLALOCK_ALZHEIMERS_DISEASE_UP	PEREZ_TP53_TARGETS					WONG_ADULT_TISSUE_STEM_MODULE									CHEN_METABOLIC_SYNDROM_NETWORK		KOINUMA_TARGETS_OF_SMAD2_OR_SMAD3				MILI_PSEUDOPODIA_HAPTOTAXIS_DN				RODRIGUES_THYROID_CARCINOMA_POORLY_DIFFERENTIATED_DN							JOHNSTONE_PARVB_TARGETS_3_UP														BHAT_ESR1_TARGETS_VIA_AKT1_UP											KINSEY_TARGETS_OF_EWSR1_FLII_FUSION_DN												LOPEZ_MBD_TARGETS			BRUINS_UVC_RESPONSE_LATE																
9469	CHST3	carbohydrate (chondroitin 6) sulfotransferase 3												BLALOCK_ALZHEIMERS_DISEASE_UP	PEREZ_TP53_TARGETS								DACOSTA_UV_RESPONSE_VIA_ERCC3_DN					LIM_MAMMARY_STEM_CELL_UP						SMID_BREAST_CANCER_BASAL_UP																																																									ZWANG_TRANSIENTLY_UP_BY_1ST_EGF_PULSE_ONLY											
10801	SEPT9	septin 9												BLALOCK_ALZHEIMERS_DISEASE_UP	PEREZ_TP53_TARGETS								DACOSTA_UV_RESPONSE_VIA_ERCC3_DN								KOINUMA_TARGETS_OF_SMAD2_OR_SMAD3															JOHNSTONE_PARVB_TARGETS_3_UP														BHAT_ESR1_TARGETS_VIA_AKT1_UP												DACOSTA_UV_RESPONSE_VIA_ERCC3_COMMON_DN					SCHAEFFER_PROSTATE_DEVELOPMENT_6HR_DN									BRUINS_UVC_RESPONSE_LATE			KIM_WT1_TARGETS_12HR_UP													
4299	AFF1	AF4/FMR2 family, member 1												BLALOCK_ALZHEIMERS_DISEASE_UP	PEREZ_TP53_TARGETS								DACOSTA_UV_RESPONSE_VIA_ERCC3_DN														PILON_KLF1_TARGETS_DN								FOSTER_TOLERANT_MACROPHAGE_DN																										KINSEY_TARGETS_OF_EWSR1_FLII_FUSION_DN	DACOSTA_UV_RESPONSE_VIA_ERCC3_COMMON_DN																														
51317	PHF21A	PHD finger protein 21A												BLALOCK_ALZHEIMERS_DISEASE_UP	PEREZ_TP53_TARGETS								DACOSTA_UV_RESPONSE_VIA_ERCC3_DN																																			GRAESSMANN_APOPTOSIS_BY_DOXORUBICIN_DN	KRIEG_HYPOXIA_NOT_VIA_KDM3A													DACOSTA_UV_RESPONSE_VIA_ERCC3_COMMON_DN									KRIGE_RESPONSE_TO_TOSEDOSTAT_6HR_UP									CHYLA_CBFA2T3_TARGETS_UP	ZWANG_TRANSIENTLY_UP_BY_1ST_EGF_PULSE_ONLY											
4090	SMAD5	SMAD family member 5												BLALOCK_ALZHEIMERS_DISEASE_UP	PEREZ_TP53_TARGETS									SCHAEFFER_PROSTATE_DEVELOPMENT_48HR_DN																			IVANOVA_HEMATOPOIESIS_STEM_CELL_AND_PROGENITOR																																								LOPEZ_MBD_TARGETS																			
1889	ECE1	endothelin converting enzyme 1												BLALOCK_ALZHEIMERS_DISEASE_UP	PEREZ_TP53_TARGETS																				MILI_PSEUDOPODIA_HAPTOTAXIS_DN											JOHNSTONE_PARVB_TARGETS_3_UP								GRAESSMANN_APOPTOSIS_BY_DOXORUBICIN_UP																	KINSEY_TARGETS_OF_EWSR1_FLII_FUSION_DN				MARTINEZ_RB1_AND_TP53_TARGETS_DN									MARTINEZ_TP53_TARGETS_DN											BONOME_OVARIAN_CANCER_SURVIVAL_SUBOPTIMAL_DEBULKING							
11156	PTP4A3	protein tyrosine phosphatase type IVA, member 3												BLALOCK_ALZHEIMERS_DISEASE_UP		MARTENS_TRETINOIN_RESPONSE_UP	ACEVEDO_METHYLATED_IN_LIVER_CANCER_DN																	SMID_BREAST_CANCER_BASAL_UP																																															KRIGE_RESPONSE_TO_TOSEDOSTAT_6HR_UP																					
23654	PLXNB2	plexin B2												BLALOCK_ALZHEIMERS_DISEASE_UP		MARTENS_TRETINOIN_RESPONSE_UP													CHEN_METABOLIC_SYNDROM_NETWORK				LEE_BMP2_TARGETS_UP		MILI_PSEUDOPODIA_HAPTOTAXIS_DN			BYSTRYKH_HEMATOPOIESIS_STEM_CELL_QTL_TRANS																GRAESSMANN_APOPTOSIS_BY_DOXORUBICIN_UP			NUYTTEN_EZH2_TARGETS_UP							FEVR_CTNNB1_TARGETS_UP		KAAB_HEART_ATRIUM_VS_VENTRICLE_UP				BAELDE_DIABETIC_NEPHROPATHY_DN																					ZWANG_TRANSIENTLY_UP_BY_1ST_EGF_PULSE_ONLY											
26523	EIF2C1	eukaryotic translation initiation factor 2C, 1												BLALOCK_ALZHEIMERS_DISEASE_UP		MARTENS_TRETINOIN_RESPONSE_UP																	LEE_BMP2_TARGETS_UP				PILON_KLF1_TARGETS_DN						IVANOVA_HEMATOPOIESIS_STEM_CELL_AND_PROGENITOR																																		SCHAEFFER_PROSTATE_DEVELOPMENT_6HR_DN						LOPEZ_MBD_TARGETS																			
10298	PAK4	p21 protein (Cdc42/Rac)-activated kinase 4												BLALOCK_ALZHEIMERS_DISEASE_UP		MARTENS_TRETINOIN_RESPONSE_UP																																												BHAT_ESR1_TARGETS_VIA_AKT1_UP																																										
51161	C3orf18	chromosome 3 open reading frame 18												BLALOCK_ALZHEIMERS_DISEASE_UP		MARTENS_TRETINOIN_RESPONSE_UP																																														FORTSCHEGGER_PHF8_TARGETS_DN																																								
8945	BTRC	beta-transducin repeat containing												BLALOCK_ALZHEIMERS_DISEASE_UP			ACEVEDO_METHYLATED_IN_LIVER_CANCER_DN		GOBERT_OLIGODENDROCYTE_DIFFERENTIATION_DN				DACOSTA_UV_RESPONSE_VIA_ERCC3_DN																																							FORTSCHEGGER_PHF8_TARGETS_DN																																								
7994	KAT6A	K(lysine) acetyltransferase 6A												BLALOCK_ALZHEIMERS_DISEASE_UP			ACEVEDO_METHYLATED_IN_LIVER_CANCER_DN						DACOSTA_UV_RESPONSE_VIA_ERCC3_DN														PILON_KLF1_TARGETS_DN								FOSTER_TOLERANT_MACROPHAGE_DN																											DACOSTA_UV_RESPONSE_VIA_ERCC3_COMMON_DN																													PARENT_MTOR_SIGNALING_UP	
6513	SLC2A1	solute carrier family 2 (facilitated glucose transporter), member 1												BLALOCK_ALZHEIMERS_DISEASE_UP			ACEVEDO_METHYLATED_IN_LIVER_CANCER_DN																		MILI_PSEUDOPODIA_HAPTOTAXIS_DN																DOUGLAS_BMI1_TARGETS_UP					PUJANA_ATM_PCC_NETWORK	NUYTTEN_EZH2_TARGETS_UP		KRIEG_HYPOXIA_NOT_VIA_KDM3A	BHAT_ESR1_TARGETS_VIA_AKT1_UP				FEVR_CTNNB1_TARGETS_UP															MCBRYAN_PUBERTAL_BREAST_4_5WK_UP				LOPEZ_MBD_TARGETS				BHAT_ESR1_TARGETS_NOT_VIA_AKT1_UP															
26065	LSM14A	LSM14A, SCD6 homolog A (S. cerevisiae)												BLALOCK_ALZHEIMERS_DISEASE_UP			ACEVEDO_METHYLATED_IN_LIVER_CANCER_DN																				PILON_KLF1_TARGETS_DN		RODRIGUES_THYROID_CARCINOMA_POORLY_DIFFERENTIATED_DN												DOUGLAS_BMI1_TARGETS_UP					PUJANA_ATM_PCC_NETWORK																																										MARSON_BOUND_BY_FOXP3_UNSTIMULATED				
9567	GTPBP1	GTP binding protein 1												BLALOCK_ALZHEIMERS_DISEASE_UP			ACEVEDO_METHYLATED_IN_LIVER_CANCER_DN																					BYSTRYKH_HEMATOPOIESIS_STEM_CELL_QTL_TRANS																GRAESSMANN_APOPTOSIS_BY_DOXORUBICIN_UP		PUJANA_ATM_PCC_NETWORK	NUYTTEN_EZH2_TARGETS_UP																																													
667	DST	dystonin												BLALOCK_ALZHEIMERS_DISEASE_UP				BRUINS_UVC_RESPONSE_VIA_TP53_GROUP_A	GOBERT_OLIGODENDROCYTE_DIFFERENTIATION_DN	WONG_ADULT_TISSUE_STEM_MODULE			DACOSTA_UV_RESPONSE_VIA_ERCC3_DN					LIM_MAMMARY_STEM_CELL_UP			KOINUMA_TARGETS_OF_SMAD2_OR_SMAD3					ONDER_CDH1_TARGETS_2_DN											DAVICIONI_MOLECULAR_ARMS_VS_ERMS_UP	CUI_TCF21_TARGETS_2_DN										GRAESSMANN_APOPTOSIS_BY_DOXORUBICIN_DN												BAELDE_DIABETIC_NEPHROPATHY_DN	KINSEY_TARGETS_OF_EWSR1_FLII_FUSION_DN	DACOSTA_UV_RESPONSE_VIA_ERCC3_COMMON_DN	RAO_BOUND_BY_SALL4_ISOFORM_B															LIU_PROSTATE_CANCER_DN					BUYTAERT_PHOTODYNAMIC_THERAPY_STRESS_UP		BONOME_OVARIAN_CANCER_SURVIVAL_SUBOPTIMAL_DEBULKING							
27122	DKK3	dickkopf homolog 3 (Xenopus laevis)												BLALOCK_ALZHEIMERS_DISEASE_UP				BRUINS_UVC_RESPONSE_VIA_TP53_GROUP_A		WONG_ADULT_TISSUE_STEM_MODULE								LIM_MAMMARY_STEM_CELL_UP			KOINUMA_TARGETS_OF_SMAD2_OR_SMAD3											MEISSNER_NPC_HCP_WITH_H3_UNMETHYLATED									DOUGLAS_BMI1_TARGETS_UP					PUJANA_ATM_PCC_NETWORK						FORTSCHEGGER_PHF8_TARGETS_DN					SERVITJA_ISLET_HNF1A_TARGETS_UP												MCBRYAN_PUBERTAL_BREAST_4_5WK_UP			WANG_MLL_TARGETS				BRUINS_UVC_RESPONSE_LATE		LIU_PROSTATE_CANCER_DN														
687	KLF9	Kruppel-like factor 9												BLALOCK_ALZHEIMERS_DISEASE_UP				BRUINS_UVC_RESPONSE_VIA_TP53_GROUP_A		WONG_ADULT_TISSUE_STEM_MODULE												GOZGIT_ESR1_TARGETS_DN	LEE_BMP2_TARGETS_UP					BYSTRYKH_HEMATOPOIESIS_STEM_CELL_QTL_TRANS						SWEET_LUNG_CANCER_KRAS_DN																													RAO_BOUND_BY_SALL4_ISOFORM_B							RODRIGUES_THYROID_CARCINOMA_ANAPLASTIC_DN	KRIGE_RESPONSE_TO_TOSEDOSTAT_6HR_UP								KIM_WT1_TARGETS_12HR_UP		ZWANG_TRANSIENTLY_UP_BY_1ST_EGF_PULSE_ONLY		BUYTAERT_PHOTODYNAMIC_THERAPY_STRESS_UP									MONNIER_POSTRADIATION_TUMOR_ESCAPE_DN
3718	JAK3	Janus kinase 3												BLALOCK_ALZHEIMERS_DISEASE_UP				BRUINS_UVC_RESPONSE_VIA_TP53_GROUP_A									MIKKELSEN_MEF_HCP_WITH_H3_UNMETHYLATED																							DURAND_STROMA_S_UP				GRAESSMANN_APOPTOSIS_BY_DOXORUBICIN_UP								FORTSCHEGGER_PHF8_TARGETS_DN																																					RIGGI_EWING_SARCOMA_PROGENITOR_UP			
26998	FETUB	fetuin B												BLALOCK_ALZHEIMERS_DISEASE_UP				BRUINS_UVC_RESPONSE_VIA_TP53_GROUP_A											CHEN_METABOLIC_SYNDROM_NETWORK			GOZGIT_ESR1_TARGETS_DN																						GRAESSMANN_APOPTOSIS_BY_DOXORUBICIN_UP	DURCHDEWALD_SKIN_CARCINOGENESIS_DN																																									MOREAUX_MULTIPLE_MYELOMA_BY_TACI_UP						
4643	MYO1E	myosin IE												BLALOCK_ALZHEIMERS_DISEASE_UP				BRUINS_UVC_RESPONSE_VIA_TP53_GROUP_A											CHEN_METABOLIC_SYNDROM_NETWORK							ONDER_CDH1_TARGETS_2_DN					DUTERTRE_ESTRADIOL_RESPONSE_24HR_DN						DAVICIONI_MOLECULAR_ARMS_VS_ERMS_UP	CUI_TCF21_TARGETS_2_DN									NUYTTEN_EZH2_TARGETS_UP	GRAESSMANN_APOPTOSIS_BY_DOXORUBICIN_DN												BAELDE_DIABETIC_NEPHROPATHY_DN																												MARSON_BOUND_BY_FOXP3_UNSTIMULATED				
6892	TAPBP	TAP binding protein (tapasin)												BLALOCK_ALZHEIMERS_DISEASE_UP				BRUINS_UVC_RESPONSE_VIA_TP53_GROUP_A															LEE_BMP2_TARGETS_UP													JOHNSTONE_PARVB_TARGETS_3_UP								GRAESSMANN_APOPTOSIS_BY_DOXORUBICIN_UP			NUYTTEN_EZH2_TARGETS_UP													BAELDE_DIABETIC_NEPHROPATHY_DN																BRUINS_UVC_RESPONSE_LATE																MONNIER_POSTRADIATION_TUMOR_ESCAPE_DN
5727	PTCH1	patched 1												BLALOCK_ALZHEIMERS_DISEASE_UP				BRUINS_UVC_RESPONSE_VIA_TP53_GROUP_A																	MILI_PSEUDOPODIA_HAPTOTAXIS_DN					CHICAS_RB1_TARGETS_CONFLUENT				SWEET_LUNG_CANCER_KRAS_DN														GRAESSMANN_APOPTOSIS_BY_DOXORUBICIN_DN			DELACROIX_RAR_BOUND_ES																																									
9252	RPS6KA5	ribosomal protein S6 kinase, 90kDa, polypeptide 5												BLALOCK_ALZHEIMERS_DISEASE_UP				BRUINS_UVC_RESPONSE_VIA_TP53_GROUP_A																					RODRIGUES_THYROID_CARCINOMA_POORLY_DIFFERENTIATED_DN									CUI_TCF21_TARGETS_2_DN																					ZHOU_INFLAMMATORY_RESPONSE_FIMA_UP							NUYTTEN_NIPP1_TARGETS_DN		CHARAFE_BREAST_CANCER_LUMINAL_VS_MESENCHYMAL_UP			KRIGE_RESPONSE_TO_TOSEDOSTAT_6HR_UP												BUYTAERT_PHOTODYNAMIC_THERAPY_STRESS_UP					MARSON_BOUND_BY_FOXP3_UNSTIMULATED				
4864	NPC1	Niemann-Pick disease, type C1												BLALOCK_ALZHEIMERS_DISEASE_UP					GOBERT_OLIGODENDROCYTE_DIFFERENTIATION_DN		ZWANG_TRANSIENTLY_UP_BY_2ND_EGF_PULSE_ONLY										KOINUMA_TARGETS_OF_SMAD2_OR_SMAD3																DAVICIONI_MOLECULAR_ARMS_VS_ERMS_UP						CREIGHTON_ENDOCRINE_THERAPY_RESISTANCE_3																																	BRUINS_UVC_RESPONSE_LATE							BUYTAERT_PHOTODYNAMIC_THERAPY_STRESS_UP					MARSON_BOUND_BY_FOXP3_UNSTIMULATED				
83439	TCF7L1	transcription factor 7-like 1 (T-cell specific, HMG-box)												BLALOCK_ALZHEIMERS_DISEASE_UP					GOBERT_OLIGODENDROCYTE_DIFFERENTIATION_DN									LIM_MAMMARY_STEM_CELL_UP						SMID_BREAST_CANCER_BASAL_UP		ONDER_CDH1_TARGETS_2_DN					DUTERTRE_ESTRADIOL_RESPONSE_24HR_DN									DURAND_STROMA_S_UP																							RAO_BOUND_BY_SALL4_ISOFORM_B																				BUYTAERT_PHOTODYNAMIC_THERAPY_STRESS_UP						RIGGI_EWING_SARCOMA_PROGENITOR_UP			
80176	SPSB1	splA/ryanodine receptor domain and SOCS box containing 1												BLALOCK_ALZHEIMERS_DISEASE_UP					GOBERT_OLIGODENDROCYTE_DIFFERENTIATION_DN																										FOSTER_TOLERANT_MACROPHAGE_DN									GRAESSMANN_APOPTOSIS_BY_DOXORUBICIN_UP			NUYTTEN_EZH2_TARGETS_UP																																		ZWANG_TRANSIENTLY_UP_BY_1ST_EGF_PULSE_ONLY		BUYTAERT_PHOTODYNAMIC_THERAPY_STRESS_UP									
9706	ULK2	unc-51-like kinase 2 (C. elegans)												BLALOCK_ALZHEIMERS_DISEASE_UP					GOBERT_OLIGODENDROCYTE_DIFFERENTIATION_DN																													CUI_TCF21_TARGETS_2_DN														FORTSCHEGGER_PHF8_TARGETS_DN	BLALOCK_ALZHEIMERS_DISEASE_DN							BAELDE_DIABETIC_NEPHROPATHY_DN																																
5826	ABCD4	ATP-binding cassette, sub-family D (ALD), member 4												BLALOCK_ALZHEIMERS_DISEASE_UP					GOBERT_OLIGODENDROCYTE_DIFFERENTIATION_DN																																																																																		PARENT_MTOR_SIGNALING_UP	
3915	LAMC1	laminin, gamma 1 (formerly LAMB2)												BLALOCK_ALZHEIMERS_DISEASE_UP						WONG_ADULT_TISSUE_STEM_MODULE			DACOSTA_UV_RESPONSE_VIA_ERCC3_DN					LIM_MAMMARY_STEM_CELL_UP			KOINUMA_TARGETS_OF_SMAD2_OR_SMAD3																											GRAESSMANN_APOPTOSIS_BY_DOXORUBICIN_DN													KINSEY_TARGETS_OF_EWSR1_FLII_FUSION_DN	DACOSTA_UV_RESPONSE_VIA_ERCC3_COMMON_DN				NUYTTEN_NIPP1_TARGETS_DN																										
6793	STK10	serine/threonine kinase 10												BLALOCK_ALZHEIMERS_DISEASE_UP						WONG_ADULT_TISSUE_STEM_MODULE			DACOSTA_UV_RESPONSE_VIA_ERCC3_DN						CHEN_METABOLIC_SYNDROM_NETWORK		KOINUMA_TARGETS_OF_SMAD2_OR_SMAD3																									PUJANA_ATM_PCC_NETWORK			KRIEG_HYPOXIA_NOT_VIA_KDM3A					FEVR_CTNNB1_TARGETS_UP												NUYTTEN_NIPP1_TARGETS_DN																	BUYTAERT_PHOTODYNAMIC_THERAPY_STRESS_UP					MARSON_BOUND_BY_FOXP3_UNSTIMULATED				
4286	MITF	microphthalmia-associated transcription factor												BLALOCK_ALZHEIMERS_DISEASE_UP						WONG_ADULT_TISSUE_STEM_MODULE			DACOSTA_UV_RESPONSE_VIA_ERCC3_DN								KOINUMA_TARGETS_OF_SMAD2_OR_SMAD3	GOZGIT_ESR1_TARGETS_DN																						GRAESSMANN_APOPTOSIS_BY_DOXORUBICIN_UP					KRIEG_HYPOXIA_NOT_VIA_KDM3A																																					MOREAUX_MULTIPLE_MYELOMA_BY_TACI_UP						
23499	MACF1	microtubule-actin crosslinking factor 1												BLALOCK_ALZHEIMERS_DISEASE_UP						WONG_ADULT_TISSUE_STEM_MODULE			DACOSTA_UV_RESPONSE_VIA_ERCC3_DN									GOZGIT_ESR1_TARGETS_DN												SWEET_LUNG_CANCER_KRAS_DN				CUI_TCF21_TARGETS_2_DN			DOUGLAS_BMI1_TARGETS_UP				DURCHDEWALD_SKIN_CARCINOGENESIS_DN																						SCHAEFFER_PROSTATE_DEVELOPMENT_6HR_DN																									
55740	ENAH	enabled homolog (Drosophila)												BLALOCK_ALZHEIMERS_DISEASE_UP						WONG_ADULT_TISSUE_STEM_MODULE									CHEN_METABOLIC_SYNDROM_NETWORK		KOINUMA_TARGETS_OF_SMAD2_OR_SMAD3	GOZGIT_ESR1_TARGETS_DN											IVANOVA_HEMATOPOIESIS_STEM_CELL_AND_PROGENITOR	SWEET_LUNG_CANCER_KRAS_DN											DURCHDEWALD_SKIN_CARCINOGENESIS_DN						DELACROIX_RAR_BOUND_ES																		MCBRYAN_PUBERTAL_BREAST_4_5WK_UP		KRIGE_RESPONSE_TO_TOSEDOSTAT_6HR_UP							LIU_PROSTATE_CANCER_DN			ZWANG_TRANSIENTLY_UP_BY_1ST_EGF_PULSE_ONLY			MASSARWEH_TAMOXIFEN_RESISTANCE_UP			HELLER_HDAC_TARGETS_SILENCED_BY_METHYLATION_UP					
4811	NID1	nidogen 1												BLALOCK_ALZHEIMERS_DISEASE_UP						WONG_ADULT_TISSUE_STEM_MODULE									CHEN_METABOLIC_SYNDROM_NETWORK						MILI_PSEUDOPODIA_HAPTOTAXIS_DN									SWEET_LUNG_CANCER_KRAS_DN				CUI_TCF21_TARGETS_2_DN			DOUGLAS_BMI1_TARGETS_UP								KRIEG_HYPOXIA_NOT_VIA_KDM3A																											BRUINS_UVC_RESPONSE_LATE		LIU_PROSTATE_CANCER_DN							BONOME_OVARIAN_CANCER_SURVIVAL_SUBOPTIMAL_DEBULKING							
8001	GLRA3	glycine receptor, alpha 3												BLALOCK_ALZHEIMERS_DISEASE_UP						WONG_ADULT_TISSUE_STEM_MODULE												GOZGIT_ESR1_TARGETS_DN																								PUJANA_ATM_PCC_NETWORK																													MIKKELSEN_ES_ICP_WITH_H3K4ME3																	
5978	REST	RE1-silencing transcription factor												BLALOCK_ALZHEIMERS_DISEASE_UP						WONG_ADULT_TISSUE_STEM_MODULE																	PILON_KLF1_TARGETS_DN																														SERVITJA_ISLET_HNF1A_TARGETS_UP										SCHAEFFER_PROSTATE_DEVELOPMENT_6HR_DN									BRUINS_UVC_RESPONSE_LATE												MARSON_BOUND_BY_FOXP3_UNSTIMULATED				
2178	FANCE	Fanconi anemia, complementation group E												BLALOCK_ALZHEIMERS_DISEASE_UP							ZWANG_TRANSIENTLY_UP_BY_2ND_EGF_PULSE_ONLY																																																																																	
8609	KLF7	Kruppel-like factor 7 (ubiquitous)												BLALOCK_ALZHEIMERS_DISEASE_UP									DACOSTA_UV_RESPONSE_VIA_ERCC3_DN	SCHAEFFER_PROSTATE_DEVELOPMENT_48HR_DN							KOINUMA_TARGETS_OF_SMAD2_OR_SMAD3	GOZGIT_ESR1_TARGETS_DN								CHICAS_RB1_TARGETS_CONFLUENT				SWEET_LUNG_CANCER_KRAS_DN	FOSTER_TOLERANT_MACROPHAGE_DN		DAVICIONI_MOLECULAR_ARMS_VS_ERMS_UP											GRAESSMANN_APOPTOSIS_BY_DOXORUBICIN_DN						FEVR_CTNNB1_TARGETS_UP							KINSEY_TARGETS_OF_EWSR1_FLII_FUSION_DN	DACOSTA_UV_RESPONSE_VIA_ERCC3_COMMON_DN																														
9612	NCOR2	nuclear receptor corepressor 2												BLALOCK_ALZHEIMERS_DISEASE_UP									DACOSTA_UV_RESPONSE_VIA_ERCC3_DN	SCHAEFFER_PROSTATE_DEVELOPMENT_48HR_DN													PILON_KLF1_TARGETS_DN														DOUGLAS_BMI1_TARGETS_UP					PUJANA_ATM_PCC_NETWORK				BHAT_ESR1_TARGETS_VIA_AKT1_UP											KINSEY_TARGETS_OF_EWSR1_FLII_FUSION_DN	DACOSTA_UV_RESPONSE_VIA_ERCC3_COMMON_DN															BHAT_ESR1_TARGETS_NOT_VIA_AKT1_UP															
1278	COL1A2	collagen, type I, alpha 2												BLALOCK_ALZHEIMERS_DISEASE_UP									DACOSTA_UV_RESPONSE_VIA_ERCC3_DN						CHEN_METABOLIC_SYNDROM_NETWORK						MILI_PSEUDOPODIA_HAPTOTAXIS_DN					CHICAS_RB1_TARGETS_CONFLUENT				SWEET_LUNG_CANCER_KRAS_DN						DURAND_STROMA_S_UP						PUJANA_ATM_PCC_NETWORK		GRAESSMANN_APOPTOSIS_BY_DOXORUBICIN_DN						FEVR_CTNNB1_TARGETS_UP	HATADA_METHYLATED_IN_LUNG_CANCER_UP																					BRUINS_UVC_RESPONSE_LATE		LIU_PROSTATE_CANCER_DN						MASSARWEH_TAMOXIFEN_RESISTANCE_UP								
23405	DICER1	dicer 1, ribonuclease type III												BLALOCK_ALZHEIMERS_DISEASE_UP									DACOSTA_UV_RESPONSE_VIA_ERCC3_DN														PILON_KLF1_TARGETS_DN	BYSTRYKH_HEMATOPOIESIS_STEM_CELL_QTL_TRANS	RODRIGUES_THYROID_CARCINOMA_POORLY_DIFFERENTIATED_DN				IVANOVA_HEMATOPOIESIS_STEM_CELL_AND_PROGENITOR																																	NUYTTEN_NIPP1_TARGETS_DN																										
4089	SMAD4	SMAD family member 4												BLALOCK_ALZHEIMERS_DISEASE_UP									DACOSTA_UV_RESPONSE_VIA_ERCC3_DN														PILON_KLF1_TARGETS_DN		RODRIGUES_THYROID_CARCINOMA_POORLY_DIFFERENTIATED_DN																			GRAESSMANN_APOPTOSIS_BY_DOXORUBICIN_DN																	MARTINEZ_RB1_AND_TP53_TARGETS_DN					RODRIGUES_THYROID_CARCINOMA_ANAPLASTIC_DN				MARTINEZ_TP53_TARGETS_DN									BUYTAERT_PHOTODYNAMIC_THERAPY_STRESS_UP									
8405	SPOP	speckle-type POZ protein												BLALOCK_ALZHEIMERS_DISEASE_UP									DACOSTA_UV_RESPONSE_VIA_ERCC3_DN														PILON_KLF1_TARGETS_DN											CUI_TCF21_TARGETS_2_DN										GRAESSMANN_APOPTOSIS_BY_DOXORUBICIN_DN														DACOSTA_UV_RESPONSE_VIA_ERCC3_COMMON_DN														BRUINS_UVC_RESPONSE_LATE									BONOME_OVARIAN_CANCER_SURVIVAL_SUBOPTIMAL_DEBULKING							
7750	ZMYM2	zinc finger, MYM-type 2												BLALOCK_ALZHEIMERS_DISEASE_UP									DACOSTA_UV_RESPONSE_VIA_ERCC3_DN																RODRIGUES_THYROID_CARCINOMA_POORLY_DIFFERENTIATED_DN																				KRIEG_HYPOXIA_NOT_VIA_KDM3A													DACOSTA_UV_RESPONSE_VIA_ERCC3_COMMON_DN									KRIGE_RESPONSE_TO_TOSEDOSTAT_6HR_UP																					
23002	DAAM1	dishevelled associated activator of morphogenesis 1												BLALOCK_ALZHEIMERS_DISEASE_UP									DACOSTA_UV_RESPONSE_VIA_ERCC3_DN																						FOSTER_TOLERANT_MACROPHAGE_DN	JOHNSTONE_PARVB_TARGETS_3_UP																						CHARAFE_BREAST_CANCER_LUMINAL_VS_BASAL_UP										CHARAFE_BREAST_CANCER_LUMINAL_VS_MESENCHYMAL_UP															BUYTAERT_PHOTODYNAMIC_THERAPY_STRESS_UP									
23522	KAT6B	K(lysine) acetyltransferase 6B												BLALOCK_ALZHEIMERS_DISEASE_UP									DACOSTA_UV_RESPONSE_VIA_ERCC3_DN																													SMID_BREAST_CANCER_BASAL_DN																CHARAFE_BREAST_CANCER_LUMINAL_VS_BASAL_UP				DACOSTA_UV_RESPONSE_VIA_ERCC3_COMMON_DN																			ZWANG_TRANSIENTLY_UP_BY_1ST_EGF_PULSE_ONLY							MARSON_BOUND_BY_FOXP3_UNSTIMULATED			PARENT_MTOR_SIGNALING_UP	
23198	PSME4	proteasome (prosome, macropain) activator subunit 4												BLALOCK_ALZHEIMERS_DISEASE_UP									DACOSTA_UV_RESPONSE_VIA_ERCC3_DN																																																		RAO_BOUND_BY_SALL4_ISOFORM_B																													
51594	NBAS	neuroblastoma amplified sequence												BLALOCK_ALZHEIMERS_DISEASE_UP									DACOSTA_UV_RESPONSE_VIA_ERCC3_DN																																																															BRUINS_UVC_RESPONSE_LATE															PARENT_MTOR_SIGNALING_UP	
8828	NRP2	neuropilin 2												BLALOCK_ALZHEIMERS_DISEASE_UP										SCHAEFFER_PROSTATE_DEVELOPMENT_48HR_DN				LIM_MAMMARY_STEM_CELL_UP	CHEN_METABOLIC_SYNDROM_NETWORK						MILI_PSEUDOPODIA_HAPTOTAXIS_DN																					PUJANA_ATM_PCC_NETWORK		GRAESSMANN_APOPTOSIS_BY_DOXORUBICIN_DN						FEVR_CTNNB1_TARGETS_UP																																MOREAUX_MULTIPLE_MYELOMA_BY_TACI_UP						
4000	LMNA	lamin A/C												BLALOCK_ALZHEIMERS_DISEASE_UP										SCHAEFFER_PROSTATE_DEVELOPMENT_48HR_DN					CHEN_METABOLIC_SYNDROM_NETWORK			GOZGIT_ESR1_TARGETS_DN						BYSTRYKH_HEMATOPOIESIS_STEM_CELL_QTL_TRANS		CHICAS_RB1_TARGETS_CONFLUENT					FOSTER_TOLERANT_MACROPHAGE_DN																			FEVR_CTNNB1_TARGETS_UP							KINSEY_TARGETS_OF_EWSR1_FLII_FUSION_DN																									MOREAUX_MULTIPLE_MYELOMA_BY_TACI_UP						
9792	SERTAD2	SERTA domain containing 2												BLALOCK_ALZHEIMERS_DISEASE_UP										SCHAEFFER_PROSTATE_DEVELOPMENT_48HR_DN							KOINUMA_TARGETS_OF_SMAD2_OR_SMAD3						PILON_KLF1_TARGETS_DN																			PUJANA_ATM_PCC_NETWORK			KRIEG_HYPOXIA_NOT_VIA_KDM3A																		SCHAEFFER_PROSTATE_DEVELOPMENT_6HR_DN																									
4325	MMP16	matrix metallopeptidase 16 (membrane-inserted)												BLALOCK_ALZHEIMERS_DISEASE_UP										SCHAEFFER_PROSTATE_DEVELOPMENT_48HR_DN								GOZGIT_ESR1_TARGETS_DN									DUTERTRE_ESTRADIOL_RESPONSE_24HR_DN																																																													
11144	DMC1	DMC1 dosage suppressor of mck1 homolog, meiosis-specific homologous recombination (yeast)												BLALOCK_ALZHEIMERS_DISEASE_UP											MEISSNER_BRAIN_HCP_WITH_H3K27ME3		MIKKELSEN_MEF_HCP_WITH_H3_UNMETHYLATED															MEISSNER_NPC_HCP_WITH_H3_UNMETHYLATED																																																						MOREAUX_MULTIPLE_MYELOMA_BY_TACI_UP						
6867	TACC1	transforming, acidic coiled-coil containing protein 1												BLALOCK_ALZHEIMERS_DISEASE_UP														LIM_MAMMARY_STEM_CELL_UP									PILON_KLF1_TARGETS_DN				DUTERTRE_ESTRADIOL_RESPONSE_24HR_DN							CUI_TCF21_TARGETS_2_DN											KRIEG_HYPOXIA_NOT_VIA_KDM3A			FORTSCHEGGER_PHF8_TARGETS_DN														NUYTTEN_NIPP1_TARGETS_DN												LIU_PROSTATE_CANCER_DN						MASSARWEH_TAMOXIFEN_RESISTANCE_UP								
27090	ST6GALNAC4	ST6 (alpha-N-acetyl-neuraminyl-2,3-beta-galactosyl-1,3)-N-acetylgalactosaminide alpha-2,6-sialyltransferase 4												BLALOCK_ALZHEIMERS_DISEASE_UP															CHEN_METABOLIC_SYNDROM_NETWORK		KOINUMA_TARGETS_OF_SMAD2_OR_SMAD3				MILI_PSEUDOPODIA_HAPTOTAXIS_DN										FOSTER_TOLERANT_MACROPHAGE_DN									GRAESSMANN_APOPTOSIS_BY_DOXORUBICIN_UP																																																
22797	TFEC	transcription factor EC												BLALOCK_ALZHEIMERS_DISEASE_UP															CHEN_METABOLIC_SYNDROM_NETWORK																											PUJANA_ATM_PCC_NETWORK																									KRIGE_RESPONSE_TO_TOSEDOSTAT_6HR_UP									CHYLA_CBFA2T3_TARGETS_UP							HELLER_HDAC_TARGETS_SILENCED_BY_METHYLATION_UP					
2315	MLANA	melan-A												BLALOCK_ALZHEIMERS_DISEASE_UP															CHEN_METABOLIC_SYNDROM_NETWORK																											PUJANA_ATM_PCC_NETWORK																																														
7132	TNFRSF1A	tumor necrosis factor receptor superfamily, member 1A												BLALOCK_ALZHEIMERS_DISEASE_UP																	KOINUMA_TARGETS_OF_SMAD2_OR_SMAD3							BYSTRYKH_HEMATOPOIESIS_STEM_CELL_QTL_TRANS																																																				CHYLA_CBFA2T3_TARGETS_UP											PARENT_MTOR_SIGNALING_UP	
7494	XBP1	X-box binding protein 1												BLALOCK_ALZHEIMERS_DISEASE_UP																		GOZGIT_ESR1_TARGETS_DN					PILON_KLF1_TARGETS_DN															SMID_BREAST_CANCER_BASAL_DN						GRAESSMANN_APOPTOSIS_BY_DOXORUBICIN_DN		BHAT_ESR1_TARGETS_VIA_AKT1_UP								CHARAFE_BREAST_CANCER_LUMINAL_VS_BASAL_UP		BAELDE_DIABETIC_NEPHROPATHY_DN								CHARAFE_BREAST_CANCER_LUMINAL_VS_MESENCHYMAL_UP									BHAT_ESR1_TARGETS_NOT_VIA_AKT1_UP						BUYTAERT_PHOTODYNAMIC_THERAPY_STRESS_UP					MARSON_BOUND_BY_FOXP3_UNSTIMULATED				MONNIER_POSTRADIATION_TUMOR_ESCAPE_DN
25840	METTL7A	methyltransferase like 7A												BLALOCK_ALZHEIMERS_DISEASE_UP																			LEE_BMP2_TARGETS_UP						RODRIGUES_THYROID_CARCINOMA_POORLY_DIFFERENTIATED_DN	CHICAS_RB1_TARGETS_CONFLUENT																						FORTSCHEGGER_PHF8_TARGETS_DN																CHARAFE_BREAST_CANCER_LUMINAL_VS_MESENCHYMAL_UP			KRIGE_RESPONSE_TO_TOSEDOSTAT_6HR_UP							LIU_PROSTATE_CANCER_DN			ZWANG_TRANSIENTLY_UP_BY_1ST_EGF_PULSE_ONLY											
1760	DMPK	dystrophia myotonica-protein kinase												BLALOCK_ALZHEIMERS_DISEASE_UP																			LEE_BMP2_TARGETS_UP																					GRAESSMANN_APOPTOSIS_BY_DOXORUBICIN_UP																																												MARSON_BOUND_BY_FOXP3_UNSTIMULATED				
60685	ZFAND3	zinc finger, AN1-type domain 3												BLALOCK_ALZHEIMERS_DISEASE_UP																			LEE_BMP2_TARGETS_UP																									GRAESSMANN_APOPTOSIS_BY_DOXORUBICIN_DN																																	ZWANG_TRANSIENTLY_UP_BY_1ST_EGF_PULSE_ONLY											
81539	SLC38A1	solute carrier family 38, member 1												BLALOCK_ALZHEIMERS_DISEASE_UP																					MILI_PSEUDOPODIA_HAPTOTAXIS_DN		PILON_KLF1_TARGETS_DN										DAVICIONI_MOLECULAR_ARMS_VS_ERMS_UP					SMID_BREAST_CANCER_BASAL_DN							KRIEG_HYPOXIA_NOT_VIA_KDM3A									CHARAFE_BREAST_CANCER_LUMINAL_VS_BASAL_UP																																TORCHIA_TARGETS_OF_EWSR1_FLI1_FUSION_DN		
9653	HS2ST1	heparan sulfate 2-O-sulfotransferase 1												BLALOCK_ALZHEIMERS_DISEASE_UP																					MILI_PSEUDOPODIA_HAPTOTAXIS_DN		PILON_KLF1_TARGETS_DN																									FORTSCHEGGER_PHF8_TARGETS_DN																																								
5442	POLRMT	polymerase (RNA) mitochondrial (DNA directed)												BLALOCK_ALZHEIMERS_DISEASE_UP																					MILI_PSEUDOPODIA_HAPTOTAXIS_DN									SWEET_LUNG_CANCER_KRAS_DN										GRAESSMANN_APOPTOSIS_BY_DOXORUBICIN_UP																													LOPEZ_MBD_TARGETS																			
1514	CTSL1	cathepsin L1												BLALOCK_ALZHEIMERS_DISEASE_UP																					MILI_PSEUDOPODIA_HAPTOTAXIS_DN											JOHNSTONE_PARVB_TARGETS_3_UP							CREIGHTON_ENDOCRINE_THERAPY_RESISTANCE_3	GRAESSMANN_APOPTOSIS_BY_DOXORUBICIN_UP																																																
9902	MRC2	mannose receptor, C type 2												BLALOCK_ALZHEIMERS_DISEASE_UP																					MILI_PSEUDOPODIA_HAPTOTAXIS_DN																																															WANG_MLL_TARGETS						LIU_PROSTATE_CANCER_DN			ZWANG_TRANSIENTLY_UP_BY_1ST_EGF_PULSE_ONLY					MOREAUX_MULTIPLE_MYELOMA_BY_TACI_UP						
10657	KHDRBS1	KH domain containing, RNA binding, signal transduction associated 1												BLALOCK_ALZHEIMERS_DISEASE_UP																							PILON_KLF1_TARGETS_DN								FOSTER_TOLERANT_MACROPHAGE_DN											PUJANA_ATM_PCC_NETWORK		GRAESSMANN_APOPTOSIS_BY_DOXORUBICIN_DN					BLALOCK_ALZHEIMERS_DISEASE_DN																														BUYTAERT_PHOTODYNAMIC_THERAPY_STRESS_UP									
4087	SMAD2	SMAD family member 2												BLALOCK_ALZHEIMERS_DISEASE_UP																							PILON_KLF1_TARGETS_DN																CREIGHTON_ENDOCRINE_THERAPY_RESISTANCE_3			PUJANA_ATM_PCC_NETWORK																																														
6742	SSBP1	single-stranded DNA binding protein 1												BLALOCK_ALZHEIMERS_DISEASE_UP																							PILON_KLF1_TARGETS_DN																			PUJANA_ATM_PCC_NETWORK		GRAESSMANN_APOPTOSIS_BY_DOXORUBICIN_DN					BLALOCK_ALZHEIMERS_DISEASE_DN									DACOSTA_UV_RESPONSE_VIA_ERCC3_COMMON_DN														BRUINS_UVC_RESPONSE_LATE																
54476	RNF216	ring finger protein 216												BLALOCK_ALZHEIMERS_DISEASE_UP																							PILON_KLF1_TARGETS_DN																																																																	
2222	FDFT1	farnesyl-diphosphate farnesyltransferase 1												BLALOCK_ALZHEIMERS_DISEASE_UP																								BYSTRYKH_HEMATOPOIESIS_STEM_CELL_QTL_TRANS	RODRIGUES_THYROID_CARCINOMA_POORLY_DIFFERENTIATED_DN														CREIGHTON_ENDOCRINE_THERAPY_RESISTANCE_3					GRAESSMANN_APOPTOSIS_BY_DOXORUBICIN_DN						FEVR_CTNNB1_TARGETS_UP																																						
9209	LRRFIP2	leucine rich repeat (in FLII) interacting protein 2												BLALOCK_ALZHEIMERS_DISEASE_UP																								BYSTRYKH_HEMATOPOIESIS_STEM_CELL_QTL_TRANS									DAVICIONI_MOLECULAR_ARMS_VS_ERMS_UP																																							BRUINS_UVC_RESPONSE_LATE									BONOME_OVARIAN_CANCER_SURVIVAL_SUBOPTIMAL_DEBULKING							
23550	PSD4	pleckstrin and Sec7 domain containing 4												BLALOCK_ALZHEIMERS_DISEASE_UP																									RODRIGUES_THYROID_CARCINOMA_POORLY_DIFFERENTIATED_DN																	PUJANA_ATM_PCC_NETWORK																								RODRIGUES_THYROID_CARCINOMA_ANAPLASTIC_DN					MIKKELSEN_ES_ICP_WITH_H3K4ME3										BONOME_OVARIAN_CANCER_SURVIVAL_SUBOPTIMAL_DEBULKING			MARSON_BOUND_BY_FOXP3_UNSTIMULATED			PARENT_MTOR_SIGNALING_UP	
4820	NKTR	natural killer-tumor recognition sequence												BLALOCK_ALZHEIMERS_DISEASE_UP																									RODRIGUES_THYROID_CARCINOMA_POORLY_DIFFERENTIATED_DN																	PUJANA_ATM_PCC_NETWORK																								RODRIGUES_THYROID_CARCINOMA_ANAPLASTIC_DN																						
4855	NOTCH4	notch 4												BLALOCK_ALZHEIMERS_DISEASE_UP																														SWEET_LUNG_CANCER_KRAS_DN				CUI_TCF21_TARGETS_2_DN		DURAND_STROMA_S_UP								GRAESSMANN_APOPTOSIS_BY_DOXORUBICIN_DN			DELACROIX_RAR_BOUND_ES																																									
23092	ARHGAP26	Rho GTPase activating protein 26												BLALOCK_ALZHEIMERS_DISEASE_UP																															FOSTER_TOLERANT_MACROPHAGE_DN	JOHNSTONE_PARVB_TARGETS_3_UP	DAVICIONI_MOLECULAR_ARMS_VS_ERMS_UP	CUI_TCF21_TARGETS_2_DN					CREIGHTON_ENDOCRINE_THERAPY_RESISTANCE_3																													WANG_MLL_TARGETS																			PARENT_MTOR_SIGNALING_UP	
10362	HMG20B	high mobility group 20B												BLALOCK_ALZHEIMERS_DISEASE_UP																																								GRAESSMANN_APOPTOSIS_BY_DOXORUBICIN_UP														CHARAFE_BREAST_CANCER_LUMINAL_VS_BASAL_UP									SCHAEFFER_PROSTATE_DEVELOPMENT_6HR_DN																									
8899	PRPF4B	PRP4 pre-mRNA processing factor 4 homolog B (yeast)												BLALOCK_ALZHEIMERS_DISEASE_UP																																									DURCHDEWALD_SKIN_CARCINOGENESIS_DN	PUJANA_ATM_PCC_NETWORK																																														
4149	MAX	MYC associated factor X												BLALOCK_ALZHEIMERS_DISEASE_UP																																										PUJANA_ATM_PCC_NETWORK	NUYTTEN_EZH2_TARGETS_UP																		MARTINEZ_RB1_AND_TP53_TARGETS_DN								LOPEZ_MBD_TARGETS	MARTINEZ_TP53_TARGETS_DN																		
26986	PABPC1	poly(A) binding protein, cytoplasmic 1												BLALOCK_ALZHEIMERS_DISEASE_UP																																										PUJANA_ATM_PCC_NETWORK																				NUYTTEN_NIPP1_TARGETS_DN																						MARSON_BOUND_BY_FOXP3_UNSTIMULATED				
8893	EIF2B5	eukaryotic translation initiation factor 2B, subunit 5 epsilon, 82kDa												BLALOCK_ALZHEIMERS_DISEASE_UP																																										PUJANA_ATM_PCC_NETWORK																																						MASSARWEH_TAMOXIFEN_RESISTANCE_UP							PARENT_MTOR_SIGNALING_UP	
1983	EIF5	eukaryotic translation initiation factor 5												BLALOCK_ALZHEIMERS_DISEASE_UP																																											NUYTTEN_EZH2_TARGETS_UP						BLALOCK_ALZHEIMERS_DISEASE_DN																		KRIGE_RESPONSE_TO_TOSEDOSTAT_6HR_UP												BUYTAERT_PHOTODYNAMIC_THERAPY_STRESS_UP					MARSON_BOUND_BY_FOXP3_UNSTIMULATED				
8498	RANBP3	RAN binding protein 3												BLALOCK_ALZHEIMERS_DISEASE_UP																																											NUYTTEN_EZH2_TARGETS_UP																																						BONOME_OVARIAN_CANCER_SURVIVAL_SUBOPTIMAL_DEBULKING							
23534	TNPO3	transportin 3												BLALOCK_ALZHEIMERS_DISEASE_UP																																												GRAESSMANN_APOPTOSIS_BY_DOXORUBICIN_DN																	MARTINEZ_RB1_AND_TP53_TARGETS_DN																											
81628	TSC22D4	TSC22 domain family, member 4												BLALOCK_ALZHEIMERS_DISEASE_UP																																												GRAESSMANN_APOPTOSIS_BY_DOXORUBICIN_DN																																								MARSON_BOUND_BY_FOXP3_UNSTIMULATED				
6169	RPL38	ribosomal protein L38												BLALOCK_ALZHEIMERS_DISEASE_UP																																																	BLALOCK_ALZHEIMERS_DISEASE_DN																																	MOREAUX_MULTIPLE_MYELOMA_BY_TACI_UP						
6141	RPL18	ribosomal protein L18												BLALOCK_ALZHEIMERS_DISEASE_UP																																																															SCHAEFFER_PROSTATE_DEVELOPMENT_6HR_DN						LOPEZ_MBD_TARGETS													MOREAUX_MULTIPLE_MYELOMA_BY_TACI_UP						
57107	PDSS2	prenyl (decaprenyl) diphosphate synthase, subunit 2												BLALOCK_ALZHEIMERS_DISEASE_UP																																																																		RODRIGUES_THYROID_CARCINOMA_ANAPLASTIC_DN															BONOME_OVARIAN_CANCER_SURVIVAL_SUBOPTIMAL_DEBULKING							
22929	SEPHS1	selenophosphate synthetase 1												BLALOCK_ALZHEIMERS_DISEASE_UP																																																																																				MARSON_BOUND_BY_FOXP3_UNSTIMULATED				
10825	NEU3	sialidase 3 (membrane sialidase)												BLALOCK_ALZHEIMERS_DISEASE_UP																																																																																								
3659	IRF1	interferon regulatory factor 1													PEREZ_TP53_TARGETS	MARTENS_TRETINOIN_RESPONSE_UP								SCHAEFFER_PROSTATE_DEVELOPMENT_48HR_DN																																	NUYTTEN_EZH2_TARGETS_UP							FEVR_CTNNB1_TARGETS_UP																													BUYTAERT_PHOTODYNAMIC_THERAPY_STRESS_UP									
57482	KIAA1211	KIAA1211													PEREZ_TP53_TARGETS		ACEVEDO_METHYLATED_IN_LIVER_CANCER_DN				ZWANG_TRANSIENTLY_UP_BY_2ND_EGF_PULSE_ONLY			SCHAEFFER_PROSTATE_DEVELOPMENT_48HR_DN																			IVANOVA_HEMATOPOIESIS_STEM_CELL_AND_PROGENITOR																									CHARAFE_BREAST_CANCER_LUMINAL_VS_BASAL_UP																																		
89846	FGD3	FYVE, RhoGEF and PH domain containing 3													PEREZ_TP53_TARGETS		ACEVEDO_METHYLATED_IN_LIVER_CANCER_DN														KOINUMA_TARGETS_OF_SMAD2_OR_SMAD3																																															CHARAFE_BREAST_CANCER_LUMINAL_VS_MESENCHYMAL_UP																				MARSON_BOUND_BY_FOXP3_UNSTIMULATED				
1471	CST3	cystatin C													PEREZ_TP53_TARGETS		ACEVEDO_METHYLATED_IN_LIVER_CANCER_DN																		MILI_PSEUDOPODIA_HAPTOTAXIS_DN		PILON_KLF1_TARGETS_DN		RODRIGUES_THYROID_CARCINOMA_POORLY_DIFFERENTIATED_DN							JOHNSTONE_PARVB_TARGETS_3_UP						SMID_BREAST_CANCER_BASAL_DN									DELACROIX_RAR_BOUND_ES										KINSEY_TARGETS_OF_EWSR1_FLII_FUSION_DN																															
221303	FAM162B	family with sequence similarity 162, member B													PEREZ_TP53_TARGETS			BRUINS_UVC_RESPONSE_VIA_TP53_GROUP_A			ZWANG_TRANSIENTLY_UP_BY_2ND_EGF_PULSE_ONLY											GOZGIT_ESR1_TARGETS_DN																																																																						
55384	MEG3	maternally expressed 3 (non-protein coding)													PEREZ_TP53_TARGETS			BRUINS_UVC_RESPONSE_VIA_TP53_GROUP_A				BRIDEAU_IMPRINTED_GENES						LIM_MAMMARY_STEM_CELL_UP				GOZGIT_ESR1_TARGETS_DN																															BLALOCK_ALZHEIMERS_DISEASE_DN																			WANG_MLL_TARGETS	LOPEZ_MBD_TARGETS			BRUINS_UVC_RESPONSE_LATE		LIU_PROSTATE_CANCER_DN														
27163	NAAA	N-acylethanolamine acid amidase													PEREZ_TP53_TARGETS			BRUINS_UVC_RESPONSE_VIA_TP53_GROUP_A															LEE_BMP2_TARGETS_UP																																																																					
10507	SEMA4D	sema domain, immunoglobulin domain (Ig), transmembrane domain (TM) and short cytoplasmic domain, (semaphorin) 4D													PEREZ_TP53_TARGETS				GOBERT_OLIGODENDROCYTE_DIFFERENTIATION_DN							MEISSNER_NPC_HCP_WITH_H3K4ME2			CHEN_METABOLIC_SYNDROM_NETWORK																										DURCHDEWALD_SKIN_CARCINOGENESIS_DN																												LOPEZ_MBD_TARGETS																			
10057	ABCC5	ATP-binding cassette, sub-family C (CFTR/MRP), member 5													PEREZ_TP53_TARGETS				GOBERT_OLIGODENDROCYTE_DIFFERENTIATION_DN										CHEN_METABOLIC_SYNDROM_NETWORK						MILI_PSEUDOPODIA_HAPTOTAXIS_DN						DUTERTRE_ESTRADIOL_RESPONSE_24HR_DN																																								KRIGE_RESPONSE_TO_TOSEDOSTAT_6HR_UP		LOPEZ_MBD_TARGETS										BUYTAERT_PHOTODYNAMIC_THERAPY_STRESS_UP	MASSARWEH_TAMOXIFEN_RESISTANCE_UP								
91614	DEPDC7	DEP domain containing 7													PEREZ_TP53_TARGETS				GOBERT_OLIGODENDROCYTE_DIFFERENTIATION_DN												KOINUMA_TARGETS_OF_SMAD2_OR_SMAD3																			DURAND_STROMA_S_UP				GRAESSMANN_APOPTOSIS_BY_DOXORUBICIN_UP																																					ZWANG_TRANSIENTLY_UP_BY_1ST_EGF_PULSE_ONLY											
220965	FAM13C	family with sequence similarity 13, member C													PEREZ_TP53_TARGETS				GOBERT_OLIGODENDROCYTE_DIFFERENTIATION_DN																													CUI_TCF21_TARGETS_2_DN																																																						
283450	C12orf51	chromosome 12 open reading frame 51													PEREZ_TP53_TARGETS				GOBERT_OLIGODENDROCYTE_DIFFERENTIATION_DN																																																	CHARAFE_BREAST_CANCER_LUMINAL_VS_BASAL_UP																																		
57533	TBC1D14	TBC1 domain family, member 14													PEREZ_TP53_TARGETS				GOBERT_OLIGODENDROCYTE_DIFFERENTIATION_DN																																																																																			
4092	SMAD7	SMAD family member 7													PEREZ_TP53_TARGETS					WONG_ADULT_TISSUE_STEM_MODULE			DACOSTA_UV_RESPONSE_VIA_ERCC3_DN								KOINUMA_TARGETS_OF_SMAD2_OR_SMAD3																								DURCHDEWALD_SKIN_CARCINOGENESIS_DN				KRIEG_HYPOXIA_NOT_VIA_KDM3A							KAAB_HEART_ATRIUM_VS_VENTRICLE_UP							RAO_BOUND_BY_SALL4_ISOFORM_B																									MARSON_BOUND_BY_FOXP3_UNSTIMULATED				MONNIER_POSTRADIATION_TUMOR_ESCAPE_DN
4205	MEF2A	myocyte enhancer factor 2A													PEREZ_TP53_TARGETS					WONG_ADULT_TISSUE_STEM_MODULE			DACOSTA_UV_RESPONSE_VIA_ERCC3_DN								KOINUMA_TARGETS_OF_SMAD2_OR_SMAD3																											GRAESSMANN_APOPTOSIS_BY_DOXORUBICIN_DN					BLALOCK_ALZHEIMERS_DISEASE_DN									DACOSTA_UV_RESPONSE_VIA_ERCC3_COMMON_DN									KRIGE_RESPONSE_TO_TOSEDOSTAT_6HR_UP												BUYTAERT_PHOTODYNAMIC_THERAPY_STRESS_UP	MASSARWEH_TAMOXIFEN_RESISTANCE_UP				MARSON_BOUND_BY_FOXP3_UNSTIMULATED				
3726	JUNB	jun B proto-oncogene													PEREZ_TP53_TARGETS					WONG_ADULT_TISSUE_STEM_MODULE											KOINUMA_TARGETS_OF_SMAD2_OR_SMAD3										DUTERTRE_ESTRADIOL_RESPONSE_24HR_DN				FOSTER_TOLERANT_MACROPHAGE_DN									GRAESSMANN_APOPTOSIS_BY_DOXORUBICIN_UP			NUYTTEN_EZH2_TARGETS_UP				DELACROIX_RAR_BOUND_ES			FEVR_CTNNB1_TARGETS_UP											MARTINEZ_RB1_AND_TP53_TARGETS_DN								LOPEZ_MBD_TARGETS	MARTINEZ_TP53_TARGETS_DN					KIM_WT1_TARGETS_12HR_UP									MARSON_BOUND_BY_FOXP3_UNSTIMULATED				
57633	LRRN1	leucine rich repeat neuronal 1													PEREZ_TP53_TARGETS						ZWANG_TRANSIENTLY_UP_BY_2ND_EGF_PULSE_ONLY							LIM_MAMMARY_STEM_CELL_UP										BYSTRYKH_HEMATOPOIESIS_STEM_CELL_QTL_TRANS																														CHARAFE_BREAST_CANCER_LUMINAL_VS_BASAL_UP																																		
56977	STOX2	storkhead box 2													PEREZ_TP53_TARGETS						ZWANG_TRANSIENTLY_UP_BY_2ND_EGF_PULSE_ONLY																						IVANOVA_HEMATOPOIESIS_STEM_CELL_AND_PROGENITOR																						HATADA_METHYLATED_IN_LUNG_CANCER_UP												SCHAEFFER_PROSTATE_DEVELOPMENT_6HR_DN					WANG_MLL_TARGETS						LIU_PROSTATE_CANCER_DN		CHYLA_CBFA2T3_TARGETS_UP												
9875	URB1	URB1 ribosome biogenesis 1 homolog (S. cerevisiae)													PEREZ_TP53_TARGETS						ZWANG_TRANSIENTLY_UP_BY_2ND_EGF_PULSE_ONLY																																			PUJANA_ATM_PCC_NETWORK																									KRIGE_RESPONSE_TO_TOSEDOSTAT_6HR_UP																					
286319	TUSC1	tumor suppressor candidate 1													PEREZ_TP53_TARGETS						ZWANG_TRANSIENTLY_UP_BY_2ND_EGF_PULSE_ONLY																																																																																	
653583	PHLDB3	pleckstrin homology-like domain, family B, member 3													PEREZ_TP53_TARGETS						ZWANG_TRANSIENTLY_UP_BY_2ND_EGF_PULSE_ONLY																																																																																	
6638	SNRPN	small nuclear ribonucleoprotein polypeptide N													PEREZ_TP53_TARGETS							BRIDEAU_IMPRINTED_GENES																																																																					ZWANG_TRANSIENTLY_UP_BY_1ST_EGF_PULSE_ONLY											
64764	CREB3L2	cAMP responsive element binding protein 3-like 2													PEREZ_TP53_TARGETS								DACOSTA_UV_RESPONSE_VIA_ERCC3_DN									GOZGIT_ESR1_TARGETS_DN			MILI_PSEUDOPODIA_HAPTOTAXIS_DN						DUTERTRE_ESTRADIOL_RESPONSE_24HR_DN												CREIGHTON_ENDOCRINE_THERAPY_RESISTANCE_3													KAAB_HEART_ATRIUM_VS_VENTRICLE_UP				BAELDE_DIABETIC_NEPHROPATHY_DN		DACOSTA_UV_RESPONSE_VIA_ERCC3_COMMON_DN	RAO_BOUND_BY_SALL4_ISOFORM_B							RODRIGUES_THYROID_CARCINOMA_ANAPLASTIC_DN									KIM_WT1_TARGETS_12HR_UP					MASSARWEH_TAMOXIFEN_RESISTANCE_UP	BONOME_OVARIAN_CANCER_SURVIVAL_SUBOPTIMAL_DEBULKING							
90	ACVR1	activin A receptor, type I													PEREZ_TP53_TARGETS								DACOSTA_UV_RESPONSE_VIA_ERCC3_DN																		DUTERTRE_ESTRADIOL_RESPONSE_24HR_DN																	GRAESSMANN_APOPTOSIS_BY_DOXORUBICIN_DN														DACOSTA_UV_RESPONSE_VIA_ERCC3_COMMON_DN																					BUYTAERT_PHOTODYNAMIC_THERAPY_STRESS_UP	MASSARWEH_TAMOXIFEN_RESISTANCE_UP								
26036	ZNF451	zinc finger protein 451													PEREZ_TP53_TARGETS								DACOSTA_UV_RESPONSE_VIA_ERCC3_DN																				IVANOVA_HEMATOPOIESIS_STEM_CELL_AND_PROGENITOR																																						KRIGE_RESPONSE_TO_TOSEDOSTAT_6HR_UP																					
116987	AGAP1	ArfGAP with GTPase domain, ankyrin repeat and PH domain 1													PEREZ_TP53_TARGETS								DACOSTA_UV_RESPONSE_VIA_ERCC3_DN																														CREIGHTON_ENDOCRINE_THERAPY_RESISTANCE_3					GRAESSMANN_APOPTOSIS_BY_DOXORUBICIN_DN														DACOSTA_UV_RESPONSE_VIA_ERCC3_COMMON_DN																														
9958	USP15	ubiquitin specific peptidase 15													PEREZ_TP53_TARGETS								DACOSTA_UV_RESPONSE_VIA_ERCC3_DN																																		NUYTTEN_EZH2_TARGETS_UP						BLALOCK_ALZHEIMERS_DISEASE_DN																																							
26223	FBXL21	F-box and leucine-rich repeat protein 21 (gene/pseudogene)													PEREZ_TP53_TARGETS											MEISSNER_NPC_HCP_WITH_H3K4ME2																																	KRIEG_HYPOXIA_NOT_VIA_KDM3A																																											
55344	PLCXD1	phosphatidylinositol-specific phospholipase C, X domain containing 1													PEREZ_TP53_TARGETS												MIKKELSEN_MEF_HCP_WITH_H3_UNMETHYLATED																																									CHARAFE_BREAST_CANCER_LUMINAL_VS_BASAL_UP								NUYTTEN_NIPP1_TARGETS_DN																										
9582	APOBEC3B	apolipoprotein B mRNA editing enzyme, catalytic polypeptide-like 3B													PEREZ_TP53_TARGETS														CHEN_METABOLIC_SYNDROM_NETWORK		KOINUMA_TARGETS_OF_SMAD2_OR_SMAD3		LEE_BMP2_TARGETS_UP	SMID_BREAST_CANCER_BASAL_UP			PILON_KLF1_TARGETS_DN			CHICAS_RB1_TARGETS_CONFLUENT																																										WANG_MLL_TARGETS			MIKKELSEN_ES_ICP_WITH_H3K4ME3	BRUINS_UVC_RESPONSE_LATE																
55314	TMEM144	transmembrane protein 144													PEREZ_TP53_TARGETS														CHEN_METABOLIC_SYNDROM_NETWORK																													GRAESSMANN_APOPTOSIS_BY_DOXORUBICIN_DN																																CHYLA_CBFA2T3_TARGETS_UP												
3104	ZBTB48	zinc finger and BTB domain containing 48													PEREZ_TP53_TARGETS														CHEN_METABOLIC_SYNDROM_NETWORK																																																																									
2132	EXT2	exostosin 2													PEREZ_TP53_TARGETS																KOINUMA_TARGETS_OF_SMAD2_OR_SMAD3				MILI_PSEUDOPODIA_HAPTOTAXIS_DN																																																																			
10904	BLCAP	bladder cancer associated protein													PEREZ_TP53_TARGETS																KOINUMA_TARGETS_OF_SMAD2_OR_SMAD3																DAVICIONI_MOLECULAR_ARMS_VS_ERMS_UP							GRAESSMANN_APOPTOSIS_BY_DOXORUBICIN_UP	DURCHDEWALD_SKIN_CARCINOGENESIS_DN		NUYTTEN_EZH2_TARGETS_UP					FORTSCHEGGER_PHF8_TARGETS_DN									KINSEY_TARGETS_OF_EWSR1_FLII_FUSION_DN																		KIM_WT1_TARGETS_12HR_UP													
57600	FNIP2	folliculin interacting protein 2													PEREZ_TP53_TARGETS																	GOZGIT_ESR1_TARGETS_DN					PILON_KLF1_TARGETS_DN																																																																	
2548	GAA	glucosidase, alpha; acid													PEREZ_TP53_TARGETS																		LEE_BMP2_TARGETS_UP		MILI_PSEUDOPODIA_HAPTOTAXIS_DN											JOHNSTONE_PARVB_TARGETS_3_UP																	BLALOCK_ALZHEIMERS_DISEASE_DN																																							
10659	CELF2	CUGBP, Elav-like family member 2													PEREZ_TP53_TARGETS																		LEE_BMP2_TARGETS_UP				PILON_KLF1_TARGETS_DN											CUI_TCF21_TARGETS_2_DN																																										CHYLA_CBFA2T3_TARGETS_UP										TORCHIA_TARGETS_OF_EWSR1_FLI1_FUSION_DN		
54751	FBLIM1	filamin binding LIM protein 1													PEREZ_TP53_TARGETS																		LEE_BMP2_TARGETS_UP								DUTERTRE_ESTRADIOL_RESPONSE_24HR_DN														DURCHDEWALD_SKIN_CARCINOGENESIS_DN							FORTSCHEGGER_PHF8_TARGETS_DN			HATADA_METHYLATED_IN_LUNG_CANCER_UP																																		RIGGI_EWING_SARCOMA_PROGENITOR_UP			MONNIER_POSTRADIATION_TUMOR_ESCAPE_DN
81619	TSPAN14	tetraspanin 14													PEREZ_TP53_TARGETS																				MILI_PSEUDOPODIA_HAPTOTAXIS_DN		PILON_KLF1_TARGETS_DN																									FORTSCHEGGER_PHF8_TARGETS_DN																																								
81928	CABLES2	Cdk5 and Abl enzyme substrate 2													PEREZ_TP53_TARGETS																				MILI_PSEUDOPODIA_HAPTOTAXIS_DN																																										SCHAEFFER_PROSTATE_DEVELOPMENT_6HR_DN																									
80723	TMEM22	transmembrane protein 22													PEREZ_TP53_TARGETS																					ONDER_CDH1_TARGETS_2_DN																																																					KIM_WT1_TARGETS_12HR_UP													
157567	ANKRD46	ankyrin repeat domain 46													PEREZ_TP53_TARGETS																						PILON_KLF1_TARGETS_DN	BYSTRYKH_HEMATOPOIESIS_STEM_CELL_QTL_TRANS																			NUYTTEN_EZH2_TARGETS_UP																							RODRIGUES_THYROID_CARCINOMA_ANAPLASTIC_DN											ZWANG_TRANSIENTLY_UP_BY_1ST_EGF_PULSE_ONLY											
57492	ARID1B	AT rich interactive domain 1B (SWI1-like)													PEREZ_TP53_TARGETS																						PILON_KLF1_TARGETS_DN		RODRIGUES_THYROID_CARCINOMA_POORLY_DIFFERENTIATED_DN												DOUGLAS_BMI1_TARGETS_UP																																																			
10129	FRY	furry homolog (Drosophila)													PEREZ_TP53_TARGETS																						PILON_KLF1_TARGETS_DN			CHICAS_RB1_TARGETS_CONFLUENT							DAVICIONI_MOLECULAR_ARMS_VS_ERMS_UP	CUI_TCF21_TARGETS_2_DN				SMID_BREAST_CANCER_BASAL_DN	CREIGHTON_ENDOCRINE_THERAPY_RESISTANCE_3																	BAELDE_DIABETIC_NEPHROPATHY_DN										RODRIGUES_THYROID_CARCINOMA_ANAPLASTIC_DN																						
9973	CCS	copper chaperone for superoxide dismutase													PEREZ_TP53_TARGETS																							BYSTRYKH_HEMATOPOIESIS_STEM_CELL_QTL_TRANS																GRAESSMANN_APOPTOSIS_BY_DOXORUBICIN_UP																	KINSEY_TARGETS_OF_EWSR1_FLII_FUSION_DN												LOPEZ_MBD_TARGETS																			
155061	ZNF746	zinc finger protein 746													PEREZ_TP53_TARGETS																							BYSTRYKH_HEMATOPOIESIS_STEM_CELL_QTL_TRANS																																																																
79901	CYBRD1	cytochrome b reductase 1													PEREZ_TP53_TARGETS																								RODRIGUES_THYROID_CARCINOMA_POORLY_DIFFERENTIATED_DN													SMID_BREAST_CANCER_BASAL_DN																												RODRIGUES_THYROID_CARCINOMA_ANAPLASTIC_DN											ZWANG_TRANSIENTLY_UP_BY_1ST_EGF_PULSE_ONLY											MONNIER_POSTRADIATION_TUMOR_ESCAPE_DN
57666	FBRSL1	fibrosin-like 1													PEREZ_TP53_TARGETS																											MEISSNER_NPC_HCP_WITH_H3_UNMETHYLATED																	KRIEG_HYPOXIA_NOT_VIA_KDM3A									CHARAFE_BREAST_CANCER_LUMINAL_VS_BASAL_UP																																		
501	ALDH7A1	aldehyde dehydrogenase 7 family, member A1													PEREZ_TP53_TARGETS																													SWEET_LUNG_CANCER_KRAS_DN																																																							RIGGI_EWING_SARCOMA_PROGENITOR_UP		PARENT_MTOR_SIGNALING_UP	
2651	GCNT2	glucosaminyl (N-acetyl) transferase 2, I-branching enzyme (I blood group)													PEREZ_TP53_TARGETS																														FOSTER_TOLERANT_MACROPHAGE_DN									GRAESSMANN_APOPTOSIS_BY_DOXORUBICIN_UP			NUYTTEN_EZH2_TARGETS_UP																																											TORCHIA_TARGETS_OF_EWSR1_FLI1_FUSION_DN		MONNIER_POSTRADIATION_TUMOR_ESCAPE_DN
2444	FRK	fyn-related kinase													PEREZ_TP53_TARGETS																																	CUI_TCF21_TARGETS_2_DN																																							BHAT_ESR1_TARGETS_NOT_VIA_AKT1_UP				ZWANG_TRANSIENTLY_UP_BY_1ST_EGF_PULSE_ONLY								RIGGI_EWING_SARCOMA_PROGENITOR_UP			MONNIER_POSTRADIATION_TUMOR_ESCAPE_DN
57787	MARK4	MAP/microtubule affinity-regulating kinase 4													PEREZ_TP53_TARGETS																																							GRAESSMANN_APOPTOSIS_BY_DOXORUBICIN_UP																																																
26256	CABYR	calcium binding tyrosine-(Y)-phosphorylation regulated													PEREZ_TP53_TARGETS																																							GRAESSMANN_APOPTOSIS_BY_DOXORUBICIN_UP																																																
54014	BRWD1	bromodomain and WD repeat domain containing 1													PEREZ_TP53_TARGETS																																											GRAESSMANN_APOPTOSIS_BY_DOXORUBICIN_DN			DELACROIX_RAR_BOUND_ES															NUYTTEN_NIPP1_TARGETS_DN				RODRIGUES_THYROID_CARCINOMA_ANAPLASTIC_DN											ZWANG_TRANSIENTLY_UP_BY_1ST_EGF_PULSE_ONLY		BUYTAERT_PHOTODYNAMIC_THERAPY_STRESS_UP								PARENT_MTOR_SIGNALING_UP	
80013	FAM188A	family with sequence similarity 188, member A													PEREZ_TP53_TARGETS																																																		HATADA_METHYLATED_IN_LUNG_CANCER_UP								RAO_BOUND_BY_SALL4_ISOFORM_B																									MARSON_BOUND_BY_FOXP3_UNSTIMULATED				
23504	RIMBP2	RIMS binding protein 2													PEREZ_TP53_TARGETS																																																																																							
85455	DISP2	dispatched homolog 2 (Drosophila)													PEREZ_TP53_TARGETS																																																																																							
55585	UBE2Q1	ubiquitin-conjugating enzyme E2Q family member 1													PEREZ_TP53_TARGETS																																																																																							
27165	GLS2	glutaminase 2 (liver, mitochondrial)													PEREZ_TP53_TARGETS																																																																																							
57210	SLC45A4	solute carrier family 45, member 4														MARTENS_TRETINOIN_RESPONSE_UP	ACEVEDO_METHYLATED_IN_LIVER_CANCER_DN		GOBERT_OLIGODENDROCYTE_DIFFERENTIATION_DN																MILI_PSEUDOPODIA_HAPTOTAXIS_DN				RODRIGUES_THYROID_CARCINOMA_POORLY_DIFFERENTIATED_DN																																																			CHYLA_CBFA2T3_TARGETS_UP												
55966	AJAP1	adherens junctions associated protein 1														MARTENS_TRETINOIN_RESPONSE_UP	ACEVEDO_METHYLATED_IN_LIVER_CANCER_DN																			ONDER_CDH1_TARGETS_2_DN																				PUJANA_ATM_PCC_NETWORK									HATADA_METHYLATED_IN_LUNG_CANCER_UP																																					
2324	FLT4	fms-related tyrosine kinase 4														MARTENS_TRETINOIN_RESPONSE_UP	ACEVEDO_METHYLATED_IN_LIVER_CANCER_DN																																																																																					
26254	OPTC	opticin														MARTENS_TRETINOIN_RESPONSE_UP	ACEVEDO_METHYLATED_IN_LIVER_CANCER_DN																																																																																					
59341	TRPV4	transient receptor potential cation channel, subfamily V, member 4														MARTENS_TRETINOIN_RESPONSE_UP		BRUINS_UVC_RESPONSE_VIA_TP53_GROUP_A							MEISSNER_BRAIN_HCP_WITH_H3K27ME3	MEISSNER_NPC_HCP_WITH_H3K4ME2																									DOUGLAS_BMI1_TARGETS_UP														HATADA_METHYLATED_IN_LUNG_CANCER_UP																																					
1307	COL16A1	collagen, type XVI, alpha 1														MARTENS_TRETINOIN_RESPONSE_UP			GOBERT_OLIGODENDROCYTE_DIFFERENTIATION_DN							MEISSNER_NPC_HCP_WITH_H3K4ME2		LIM_MAMMARY_STEM_CELL_UP	CHEN_METABOLIC_SYNDROM_NETWORK																						DOUGLAS_BMI1_TARGETS_UP						NUYTTEN_EZH2_TARGETS_UP					FORTSCHEGGER_PHF8_TARGETS_DN																	MCBRYAN_PUBERTAL_BREAST_4_5WK_UP									LIU_PROSTATE_CANCER_DN														
23562	CLDN14	claudin 14														MARTENS_TRETINOIN_RESPONSE_UP					ZWANG_TRANSIENTLY_UP_BY_2ND_EGF_PULSE_ONLY																																				NUYTTEN_EZH2_TARGETS_UP																RAO_BOUND_BY_SALL4_ISOFORM_B												MIKKELSEN_ES_ICP_WITH_H3K4ME3								BUYTAERT_PHOTODYNAMIC_THERAPY_STRESS_UP									
146894	CD300LG	CD300 molecule-like family member g														MARTENS_TRETINOIN_RESPONSE_UP					ZWANG_TRANSIENTLY_UP_BY_2ND_EGF_PULSE_ONLY																																																																					CHYLA_CBFA2T3_TARGETS_UP												
145270	PRIMA1	proline rich membrane anchor 1														MARTENS_TRETINOIN_RESPONSE_UP										MEISSNER_NPC_HCP_WITH_H3K4ME2																																																														LIU_PROSTATE_CANCER_DN														
147138	TMC8	transmembrane channel-like 8														MARTENS_TRETINOIN_RESPONSE_UP											MIKKELSEN_MEF_HCP_WITH_H3_UNMETHYLATED															MEISSNER_NPC_HCP_WITH_H3_UNMETHYLATED				JOHNSTONE_PARVB_TARGETS_3_UP											NUYTTEN_EZH2_TARGETS_UP																																									MARSON_BOUND_BY_FOXP3_UNSTIMULATED				
56141	PCDHA7	protocadherin alpha 7														MARTENS_TRETINOIN_RESPONSE_UP											MIKKELSEN_MEF_HCP_WITH_H3_UNMETHYLATED																																																																											
56147	PCDHA1	protocadherin alpha 1														MARTENS_TRETINOIN_RESPONSE_UP											MIKKELSEN_MEF_HCP_WITH_H3_UNMETHYLATED																																																																											
929	CD14	CD14 molecule														MARTENS_TRETINOIN_RESPONSE_UP													CHEN_METABOLIC_SYNDROM_NETWORK				LEE_BMP2_TARGETS_UP					BYSTRYKH_HEMATOPOIESIS_STEM_CELL_QTL_TRANS																GRAESSMANN_APOPTOSIS_BY_DOXORUBICIN_UP																									MCBRYAN_PUBERTAL_BREAST_4_5WK_UP			WANG_MLL_TARGETS																	RIGGI_EWING_SARCOMA_PROGENITOR_UP			
53827	FXYD5	FXYD domain containing ion transport regulator 5														MARTENS_TRETINOIN_RESPONSE_UP													CHEN_METABOLIC_SYNDROM_NETWORK					SMID_BREAST_CANCER_BASAL_UP												JOHNSTONE_PARVB_TARGETS_3_UP					DOUGLAS_BMI1_TARGETS_UP																																																			
133022	TRAM1L1	translocation associated membrane protein 1-like 1														MARTENS_TRETINOIN_RESPONSE_UP													CHEN_METABOLIC_SYNDROM_NETWORK																					DURAND_STROMA_S_UP																																																				
64096	GFRA4	GDNF family receptor alpha 4														MARTENS_TRETINOIN_RESPONSE_UP													CHEN_METABOLIC_SYNDROM_NETWORK																																																																									
8313	AXIN2	axin 2														MARTENS_TRETINOIN_RESPONSE_UP																	LEE_BMP2_TARGETS_UP					BYSTRYKH_HEMATOPOIESIS_STEM_CELL_QTL_TRANS																			NUYTTEN_EZH2_TARGETS_UP																							RODRIGUES_THYROID_CARCINOMA_ANAPLASTIC_DN																						
5133	PDCD1	programmed cell death 1														MARTENS_TRETINOIN_RESPONSE_UP																						BYSTRYKH_HEMATOPOIESIS_STEM_CELL_QTL_TRANS																																																												MARSON_BOUND_BY_FOXP3_UNSTIMULATED				
163175	LGI4	leucine-rich repeat LGI family, member 4														MARTENS_TRETINOIN_RESPONSE_UP																											IVANOVA_HEMATOPOIESIS_STEM_CELL_AND_PROGENITOR																																																											
57156	TMEM63C	transmembrane protein 63C														MARTENS_TRETINOIN_RESPONSE_UP																																	MIKKELSEN_MEF_ICP_WITH_H3K27ME3												DELACROIX_RAR_BOUND_ES																								MIKKELSEN_ES_ICP_WITH_H3K4ME3																	
283576	ZDHHC22	zinc finger, DHHC-type containing 22														MARTENS_TRETINOIN_RESPONSE_UP																																	MIKKELSEN_MEF_ICP_WITH_H3K27ME3																																																					
84861	KLHL22	kelch-like 22 (Drosophila)														MARTENS_TRETINOIN_RESPONSE_UP																																						GRAESSMANN_APOPTOSIS_BY_DOXORUBICIN_UP														CHARAFE_BREAST_CANCER_LUMINAL_VS_BASAL_UP																																TORCHIA_TARGETS_OF_EWSR1_FLI1_FUSION_DN		
6327	SCN2B	sodium channel, voltage-gated, type II, beta														MARTENS_TRETINOIN_RESPONSE_UP																																								PUJANA_ATM_PCC_NETWORK																																														
55160	ARHGEF10L	Rho guanine nucleotide exchange factor (GEF) 10-like														MARTENS_TRETINOIN_RESPONSE_UP																																										GRAESSMANN_APOPTOSIS_BY_DOXORUBICIN_DN																																												
162461	TMEM92	transmembrane protein 92														MARTENS_TRETINOIN_RESPONSE_UP																																														FORTSCHEGGER_PHF8_TARGETS_DN														NUYTTEN_NIPP1_TARGETS_DN																										
10446	LRRN2	leucine rich repeat neuronal 2														MARTENS_TRETINOIN_RESPONSE_UP																																																									RAO_BOUND_BY_SALL4_ISOFORM_B																							MOREAUX_MULTIPLE_MYELOMA_BY_TACI_UP						
9858	PPP1R26	protein phosphatase 1, regulatory subunit 26														MARTENS_TRETINOIN_RESPONSE_UP																																																																																						
671	BPI	bactericidal/permeability-increasing protein														MARTENS_TRETINOIN_RESPONSE_UP																																																																																						
2912	GRM2	glutamate receptor, metabotropic 2														MARTENS_TRETINOIN_RESPONSE_UP																																																																																						
10501	SEMA6B	sema domain, transmembrane domain (TM), and cytoplasmic domain, (semaphorin) 6B														MARTENS_TRETINOIN_RESPONSE_UP																																																																																						
100141515	C17orf99	chromosome 17 open reading frame 99														MARTENS_TRETINOIN_RESPONSE_UP																																																																																						
23539	SLC16A8	solute carrier family 16, member 8 (monocarboxylic acid transporter 3)														MARTENS_TRETINOIN_RESPONSE_UP																																																																																						
378884	NHLRC1	NHL repeat containing 1														MARTENS_TRETINOIN_RESPONSE_UP																																																																																						
94233	OPN4	opsin 4														MARTENS_TRETINOIN_RESPONSE_UP																																																																																						
150771	ITPRIPL1	inositol 1,4,5-trisphosphate receptor interacting protein-like 1														MARTENS_TRETINOIN_RESPONSE_UP																																																																																						
57451	ODZ2	odz, odd Oz/ten-m homolog 2 (Drosophila)															ACEVEDO_METHYLATED_IN_LIVER_CANCER_DN	BRUINS_UVC_RESPONSE_VIA_TP53_GROUP_A		WONG_ADULT_TISSUE_STEM_MODULE	ZWANG_TRANSIENTLY_UP_BY_2ND_EGF_PULSE_ONLY																											CUI_TCF21_TARGETS_2_DN																							KINSEY_TARGETS_OF_EWSR1_FLII_FUSION_DN				MARTINEZ_RB1_AND_TP53_TARGETS_DN									MARTINEZ_TP53_TARGETS_DN																		
85445	CNTNAP4	contactin associated protein-like 4															ACEVEDO_METHYLATED_IN_LIVER_CANCER_DN	BRUINS_UVC_RESPONSE_VIA_TP53_GROUP_A						SCHAEFFER_PROSTATE_DEVELOPMENT_48HR_DN																									MIKKELSEN_MEF_ICP_WITH_H3K27ME3																																																					
89796	NAV1	neuron navigator 1															ACEVEDO_METHYLATED_IN_LIVER_CANCER_DN		GOBERT_OLIGODENDROCYTE_DIFFERENTIATION_DN	WONG_ADULT_TISSUE_STEM_MODULE																							IVANOVA_HEMATOPOIESIS_STEM_CELL_AND_PROGENITOR			JOHNSTONE_PARVB_TARGETS_3_UP																															SCHAEFFER_PROSTATE_DEVELOPMENT_6HR_DN																									
1438	CSF2RA	colony stimulating factor 2 receptor, alpha, low-affinity (granulocyte-macrophage)															ACEVEDO_METHYLATED_IN_LIVER_CANCER_DN			WONG_ADULT_TISSUE_STEM_MODULE	ZWANG_TRANSIENTLY_UP_BY_2ND_EGF_PULSE_ONLY								CHEN_METABOLIC_SYNDROM_NETWORK								PILON_KLF1_TARGETS_DN																			PUJANA_ATM_PCC_NETWORK					DELACROIX_RAR_BOUND_ES																																									
5178	PEG3	paternally expressed 3															ACEVEDO_METHYLATED_IN_LIVER_CANCER_DN			WONG_ADULT_TISSUE_STEM_MODULE		BRIDEAU_IMPRINTED_GENES						LIM_MAMMARY_STEM_CELL_UP						SMID_BREAST_CANCER_BASAL_UP										SWEET_LUNG_CANCER_KRAS_DN			DAVICIONI_MOLECULAR_ARMS_VS_ERMS_UP																BLALOCK_ALZHEIMERS_DISEASE_DN												MARTINEZ_RB1_AND_TP53_TARGETS_DN																				BONOME_OVARIAN_CANCER_SURVIVAL_SUBOPTIMAL_DEBULKING				RIGGI_EWING_SARCOMA_PROGENITOR_UP			
3559	IL2RA	interleukin 2 receptor, alpha															ACEVEDO_METHYLATED_IN_LIVER_CANCER_DN			WONG_ADULT_TISSUE_STEM_MODULE																																																																																		
7681	MKRN3	makorin ring finger protein 3															ACEVEDO_METHYLATED_IN_LIVER_CANCER_DN				ZWANG_TRANSIENTLY_UP_BY_2ND_EGF_PULSE_ONLY	BRIDEAU_IMPRINTED_GENES																																																																																
4507	MTAP	methylthioadenosine phosphorylase															ACEVEDO_METHYLATED_IN_LIVER_CANCER_DN				ZWANG_TRANSIENTLY_UP_BY_2ND_EGF_PULSE_ONLY		DACOSTA_UV_RESPONSE_VIA_ERCC3_DN											SMID_BREAST_CANCER_BASAL_UP			PILON_KLF1_TARGETS_DN				DUTERTRE_ESTRADIOL_RESPONSE_24HR_DN																	GRAESSMANN_APOPTOSIS_BY_DOXORUBICIN_DN																												BRUINS_UVC_RESPONSE_LATE									BONOME_OVARIAN_CANCER_SURVIVAL_SUBOPTIMAL_DEBULKING	MOREAUX_MULTIPLE_MYELOMA_BY_TACI_UP						
152789	JAKMIP1	janus kinase and microtubule interacting protein 1															ACEVEDO_METHYLATED_IN_LIVER_CANCER_DN				ZWANG_TRANSIENTLY_UP_BY_2ND_EGF_PULSE_ONLY																																																																																	
4232	MEST	mesoderm specific transcript homolog (mouse)															ACEVEDO_METHYLATED_IN_LIVER_CANCER_DN					BRIDEAU_IMPRINTED_GENES						LIM_MAMMARY_STEM_CELL_UP												CHICAS_RB1_TARGETS_CONFLUENT										DURAND_STROMA_S_UP							NUYTTEN_EZH2_TARGETS_UP																																													
3800	KIF5C	kinesin family member 5C															ACEVEDO_METHYLATED_IN_LIVER_CANCER_DN						DACOSTA_UV_RESPONSE_VIA_ERCC3_DN															BYSTRYKH_HEMATOPOIESIS_STEM_CELL_QTL_TRANS														SMID_BREAST_CANCER_BASAL_DN											BLALOCK_ALZHEIMERS_DISEASE_DN									DACOSTA_UV_RESPONSE_VIA_ERCC3_COMMON_DN		MIKKELSEN_NPC_HCP_WITH_H3K4ME3_AND_H3K27ME3																							HELLER_HDAC_TARGETS_SILENCED_BY_METHYLATION_UP					
23395	LARS2	leucyl-tRNA synthetase 2, mitochondrial															ACEVEDO_METHYLATED_IN_LIVER_CANCER_DN						DACOSTA_UV_RESPONSE_VIA_ERCC3_DN																																																	DACOSTA_UV_RESPONSE_VIA_ERCC3_COMMON_DN																														
83698	CALN1	calneuron 1															ACEVEDO_METHYLATED_IN_LIVER_CANCER_DN							SCHAEFFER_PROSTATE_DEVELOPMENT_48HR_DN																		MEISSNER_NPC_HCP_WITH_H3_UNMETHYLATED																																																												
54715	RBFOX1	RNA binding protein, fox-1 homolog (C. elegans) 1															ACEVEDO_METHYLATED_IN_LIVER_CANCER_DN									MEISSNER_NPC_HCP_WITH_H3K4ME2	MIKKELSEN_MEF_HCP_WITH_H3_UNMETHYLATED																																								SERVITJA_ISLET_HNF1A_TARGETS_UP																																			
56163	RNF17	ring finger protein 17															ACEVEDO_METHYLATED_IN_LIVER_CANCER_DN										MIKKELSEN_MEF_HCP_WITH_H3_UNMETHYLATED															MEISSNER_NPC_HCP_WITH_H3_UNMETHYLATED																																																												
56907	SPIRE1	spire homolog 1 (Drosophila)															ACEVEDO_METHYLATED_IN_LIVER_CANCER_DN										MIKKELSEN_MEF_HCP_WITH_H3_UNMETHYLATED																					CUI_TCF21_TARGETS_2_DN											KRIEG_HYPOXIA_NOT_VIA_KDM3A						HATADA_METHYLATED_IN_LUNG_CANCER_UP																																					
150280	HORMAD2	HORMA domain containing 2															ACEVEDO_METHYLATED_IN_LIVER_CANCER_DN										MIKKELSEN_MEF_HCP_WITH_H3_UNMETHYLATED																																																																					MOREAUX_MULTIPLE_MYELOMA_BY_TACI_UP						
134957	STXBP5	syntaxin binding protein 5 (tomosyn)															ACEVEDO_METHYLATED_IN_LIVER_CANCER_DN												CHEN_METABOLIC_SYNDROM_NETWORK								PILON_KLF1_TARGETS_DN																																																	BRUINS_UVC_RESPONSE_LATE																
161145	TMEM229B	transmembrane protein 229B															ACEVEDO_METHYLATED_IN_LIVER_CANCER_DN												CHEN_METABOLIC_SYNDROM_NETWORK																FOSTER_TOLERANT_MACROPHAGE_DN																							CHARAFE_BREAST_CANCER_LUMINAL_VS_BASAL_UP										CHARAFE_BREAST_CANCER_LUMINAL_VS_MESENCHYMAL_UP																								
55884	WSB2	WD repeat and SOCS box containing 2															ACEVEDO_METHYLATED_IN_LIVER_CANCER_DN												CHEN_METABOLIC_SYNDROM_NETWORK																			CUI_TCF21_TARGETS_2_DN					CREIGHTON_ENDOCRINE_THERAPY_RESISTANCE_3	GRAESSMANN_APOPTOSIS_BY_DOXORUBICIN_UP							DELACROIX_RAR_BOUND_ES												RAO_BOUND_BY_SALL4_ISOFORM_B			NUYTTEN_NIPP1_TARGETS_DN					KRIGE_RESPONSE_TO_TOSEDOSTAT_6HR_UP																					
58504	ARHGAP22	Rho GTPase activating protein 22															ACEVEDO_METHYLATED_IN_LIVER_CANCER_DN												CHEN_METABOLIC_SYNDROM_NETWORK																																				HATADA_METHYLATED_IN_LUNG_CANCER_UP																																					
56136	PCDHA13	protocadherin alpha 13															ACEVEDO_METHYLATED_IN_LIVER_CANCER_DN													MIKKELSEN_IPS_WITH_HCP_H3K27ME3																																																																								
56138	PCDHA11	protocadherin alpha 11															ACEVEDO_METHYLATED_IN_LIVER_CANCER_DN													MIKKELSEN_IPS_WITH_HCP_H3K27ME3																																																																								
5328	PLAU	plasminogen activator, urokinase															ACEVEDO_METHYLATED_IN_LIVER_CANCER_DN														KOINUMA_TARGETS_OF_SMAD2_OR_SMAD3					ONDER_CDH1_TARGETS_2_DN										JOHNSTONE_PARVB_TARGETS_3_UP																									KINSEY_TARGETS_OF_EWSR1_FLII_FUSION_DN																	LIU_PROSTATE_CANCER_DN	KIM_WT1_TARGETS_12HR_UP													
4627	MYH9	myosin, heavy chain 9, non-muscle															ACEVEDO_METHYLATED_IN_LIVER_CANCER_DN														KOINUMA_TARGETS_OF_SMAD2_OR_SMAD3									CHICAS_RB1_TARGETS_CONFLUENT	DUTERTRE_ESTRADIOL_RESPONSE_24HR_DN					JOHNSTONE_PARVB_TARGETS_3_UP									DURCHDEWALD_SKIN_CARCINOGENESIS_DN				KRIEG_HYPOXIA_NOT_VIA_KDM3A											BAELDE_DIABETIC_NEPHROPATHY_DN																																
79875	THSD4	thrombospondin, type I, domain containing 4															ACEVEDO_METHYLATED_IN_LIVER_CANCER_DN															GOZGIT_ESR1_TARGETS_DN								CHICAS_RB1_TARGETS_CONFLUENT									MIKKELSEN_MEF_ICP_WITH_H3K27ME3													FORTSCHEGGER_PHF8_TARGETS_DN						CHARAFE_BREAST_CANCER_LUMINAL_VS_BASAL_UP																																		
221935	SDK1	sidekick homolog 1, cell adhesion molecule (chicken)															ACEVEDO_METHYLATED_IN_LIVER_CANCER_DN															GOZGIT_ESR1_TARGETS_DN																													DELACROIX_RAR_BOUND_ES																																									
9076	CLDN1	claudin 1															ACEVEDO_METHYLATED_IN_LIVER_CANCER_DN																	SMID_BREAST_CANCER_BASAL_UP		ONDER_CDH1_TARGETS_2_DN					DUTERTRE_ESTRADIOL_RESPONSE_24HR_DN									DURAND_STROMA_S_UP							NUYTTEN_EZH2_TARGETS_UP												ZHOU_INFLAMMATORY_RESPONSE_FIMA_UP																														RIGGI_EWING_SARCOMA_PROGENITOR_UP			
55729	ATF7IP	activating transcription factor 7 interacting protein															ACEVEDO_METHYLATED_IN_LIVER_CANCER_DN																				PILON_KLF1_TARGETS_DN		RODRIGUES_THYROID_CARCINOMA_POORLY_DIFFERENTIATED_DN																DURCHDEWALD_SKIN_CARCINOGENESIS_DN																									RODRIGUES_THYROID_CARCINOMA_ANAPLASTIC_DN											ZWANG_TRANSIENTLY_UP_BY_1ST_EGF_PULSE_ONLY		BUYTAERT_PHOTODYNAMIC_THERAPY_STRESS_UP					MARSON_BOUND_BY_FOXP3_UNSTIMULATED			PARENT_MTOR_SIGNALING_UP	
10562	OLFM4	olfactomedin 4															ACEVEDO_METHYLATED_IN_LIVER_CANCER_DN																				PILON_KLF1_TARGETS_DN																CREIGHTON_ENDOCRINE_THERAPY_RESISTANCE_3																																																	
6431	SRSF6	serine/arginine-rich splicing factor 6															ACEVEDO_METHYLATED_IN_LIVER_CANCER_DN																				PILON_KLF1_TARGETS_DN																			PUJANA_ATM_PCC_NETWORK		GRAESSMANN_APOPTOSIS_BY_DOXORUBICIN_DN			DELACROIX_RAR_BOUND_ES																												KIM_WT1_TARGETS_12HR_UP													
64411	ARAP3	ArfGAP with RhoGAP domain, ankyrin repeat and PH domain 3															ACEVEDO_METHYLATED_IN_LIVER_CANCER_DN																				PILON_KLF1_TARGETS_DN																							BHAT_ESR1_TARGETS_VIA_AKT1_UP																																		MASSARWEH_TAMOXIFEN_RESISTANCE_UP								
287	ANK2	ankyrin 2, neuronal															ACEVEDO_METHYLATED_IN_LIVER_CANCER_DN																														DAVICIONI_MOLECULAR_ARMS_VS_ERMS_UP																		HATADA_METHYLATED_IN_LUNG_CANCER_UP																				MIKKELSEN_ES_ICP_WITH_H3K4ME3			LIU_PROSTATE_CANCER_DN														
28	ABO	ABO blood group (transferase A, alpha 1-3-N-acetylgalactosaminyltransferase; transferase B, alpha 1-3-galactosyltransferase)															ACEVEDO_METHYLATED_IN_LIVER_CANCER_DN																																							PUJANA_ATM_PCC_NETWORK																																								MOREAUX_MULTIPLE_MYELOMA_BY_TACI_UP						
27044	SND1	staphylococcal nuclease and tudor domain containing 1															ACEVEDO_METHYLATED_IN_LIVER_CANCER_DN																																									GRAESSMANN_APOPTOSIS_BY_DOXORUBICIN_DN								KAAB_HEART_ATRIUM_VS_VENTRICLE_UP											SCHAEFFER_PROSTATE_DEVELOPMENT_6HR_DN																									
55626	AMBRA1	autophagy/beclin-1 regulator 1															ACEVEDO_METHYLATED_IN_LIVER_CANCER_DN																																									GRAESSMANN_APOPTOSIS_BY_DOXORUBICIN_DN																									LOPEZ_MBD_TARGETS															MARSON_BOUND_BY_FOXP3_UNSTIMULATED			PARENT_MTOR_SIGNALING_UP	
143187	VTI1A	vesicle transport through interaction with t-SNAREs homolog 1A (yeast)															ACEVEDO_METHYLATED_IN_LIVER_CANCER_DN																																									GRAESSMANN_APOPTOSIS_BY_DOXORUBICIN_DN																																												
23423	TMED3	transmembrane emp24 protein transport domain containing 3															ACEVEDO_METHYLATED_IN_LIVER_CANCER_DN																																																	KAAB_HEART_ATRIUM_VS_VENTRICLE_UP												CHARAFE_BREAST_CANCER_LUMINAL_VS_MESENCHYMAL_UP	MCBRYAN_PUBERTAL_BREAST_4_5WK_UP		KRIGE_RESPONSE_TO_TOSEDOSTAT_6HR_UP									CHYLA_CBFA2T3_TARGETS_UP												
94120	SYTL3	synaptotagmin-like 3															ACEVEDO_METHYLATED_IN_LIVER_CANCER_DN																																																		SERVITJA_ISLET_HNF1A_TARGETS_UP																								ZWANG_TRANSIENTLY_UP_BY_1ST_EGF_PULSE_ONLY											
254528	C16orf73	chromosome 16 open reading frame 73															ACEVEDO_METHYLATED_IN_LIVER_CANCER_DN																																																				ZHOU_INFLAMMATORY_RESPONSE_FIMA_UP																																	
9402	GRAP2	GRB2-related adaptor protein 2															ACEVEDO_METHYLATED_IN_LIVER_CANCER_DN																																																								RAO_BOUND_BY_SALL4_ISOFORM_B																													
118987	PDZD8	PDZ domain containing 8															ACEVEDO_METHYLATED_IN_LIVER_CANCER_DN																																																											NUYTTEN_NIPP1_TARGETS_DN	SCHAEFFER_PROSTATE_DEVELOPMENT_6HR_DN																									
8187	ZNF239	zinc finger protein 239															ACEVEDO_METHYLATED_IN_LIVER_CANCER_DN																																																																				MIKKELSEN_ES_ICP_WITH_H3K4ME3																	
359787	DPPA3	developmental pluripotency associated 3															ACEVEDO_METHYLATED_IN_LIVER_CANCER_DN																																																																				MIKKELSEN_ES_ICP_WITH_H3K4ME3																	
80201	HKDC1	hexokinase domain containing 1															ACEVEDO_METHYLATED_IN_LIVER_CANCER_DN																																																																																					
440574	MINOS1	mitochondrial inner membrane organizing system 1															ACEVEDO_METHYLATED_IN_LIVER_CANCER_DN																																																																																					
26330	GAPDHS	glyceraldehyde-3-phosphate dehydrogenase, spermatogenic															ACEVEDO_METHYLATED_IN_LIVER_CANCER_DN																																																																																					
83448	PUS7L	pseudouridylate synthase 7 homolog (S. cerevisiae)-like															ACEVEDO_METHYLATED_IN_LIVER_CANCER_DN																																																																																					
158038	LINGO2	leucine rich repeat and Ig domain containing 2															ACEVEDO_METHYLATED_IN_LIVER_CANCER_DN																																																																																					
221016	CCDC7	coiled-coil domain containing 7															ACEVEDO_METHYLATED_IN_LIVER_CANCER_DN																																																																																					
219957	OR9Q2	olfactory receptor, family 9, subfamily Q, member 2															ACEVEDO_METHYLATED_IN_LIVER_CANCER_DN																																																																																					
135656	DPCR1	diffuse panbronchiolitis critical region 1															ACEVEDO_METHYLATED_IN_LIVER_CANCER_DN																																																																																					
285659	OR2V2	olfactory receptor, family 2, subfamily V, member 2															ACEVEDO_METHYLATED_IN_LIVER_CANCER_DN																																																																																					
401124	DTHD1	death domain containing 1															ACEVEDO_METHYLATED_IN_LIVER_CANCER_DN																																																																																					
442194	OR10C1	olfactory receptor, family 10, subfamily C, member 1															ACEVEDO_METHYLATED_IN_LIVER_CANCER_DN																																																																																					
56113	PCDHGA2	protocadherin gamma subfamily A, 2															ACEVEDO_METHYLATED_IN_LIVER_CANCER_DN																																																																																					
25999	CLIP3	CAP-GLY domain containing linker protein 3																BRUINS_UVC_RESPONSE_VIA_TP53_GROUP_A	GOBERT_OLIGODENDROCYTE_DIFFERENTIATION_DN									LIM_MAMMARY_STEM_CELL_UP					LEE_BMP2_TARGETS_UP							CHICAS_RB1_TARGETS_CONFLUENT																							BLALOCK_ALZHEIMERS_DISEASE_DN							BAELDE_DIABETIC_NEPHROPATHY_DN	KINSEY_TARGETS_OF_EWSR1_FLII_FUSION_DN																															
25814	ATXN10	ataxin 10																BRUINS_UVC_RESPONSE_VIA_TP53_GROUP_A	GOBERT_OLIGODENDROCYTE_DIFFERENTIATION_DN																		PILON_KLF1_TARGETS_DN																										BLALOCK_ALZHEIMERS_DISEASE_DN							BAELDE_DIABETIC_NEPHROPATHY_DN																														TORCHIA_TARGETS_OF_EWSR1_FLI1_FUSION_DN		
57224	NHSL1	NHS-like 1																BRUINS_UVC_RESPONSE_VIA_TP53_GROUP_A	GOBERT_OLIGODENDROCYTE_DIFFERENTIATION_DN																																																								MARTINEZ_RB1_AND_TP53_TARGETS_DN				MCBRYAN_PUBERTAL_BREAST_4_5WK_UP		KRIGE_RESPONSE_TO_TOSEDOSTAT_6HR_UP			MARTINEZ_TP53_TARGETS_DN	MIKKELSEN_ES_ICP_WITH_H3K4ME3																	
10410	IFITM3	interferon induced transmembrane protein 3																BRUINS_UVC_RESPONSE_VIA_TP53_GROUP_A		WONG_ADULT_TISSUE_STEM_MODULE																		BYSTRYKH_HEMATOPOIESIS_STEM_CELL_QTL_TRANS		CHICAS_RB1_TARGETS_CONFLUENT				SWEET_LUNG_CANCER_KRAS_DN		JOHNSTONE_PARVB_TARGETS_3_UP																					SERVITJA_ISLET_HNF1A_TARGETS_UP																LOPEZ_MBD_TARGETS		MIKKELSEN_ES_ICP_WITH_H3K4ME3																	
4703	NEB	nebulin																BRUINS_UVC_RESPONSE_VIA_TP53_GROUP_A			ZWANG_TRANSIENTLY_UP_BY_2ND_EGF_PULSE_ONLY																																													KAAB_HEART_ATRIUM_VS_VENTRICLE_UP			ZHOU_INFLAMMATORY_RESPONSE_FIMA_UP											RODRIGUES_THYROID_CARCINOMA_ANAPLASTIC_DN						BRUINS_UVC_RESPONSE_LATE																
339983	NAT8L	N-acetyltransferase 8-like (GCN5-related, putative)																BRUINS_UVC_RESPONSE_VIA_TP53_GROUP_A			ZWANG_TRANSIENTLY_UP_BY_2ND_EGF_PULSE_ONLY																																																																																	
387694	SH2D4B	SH2 domain containing 4B																BRUINS_UVC_RESPONSE_VIA_TP53_GROUP_A			ZWANG_TRANSIENTLY_UP_BY_2ND_EGF_PULSE_ONLY																																																																																	
4826	NNAT	neuronatin																BRUINS_UVC_RESPONSE_VIA_TP53_GROUP_A				BRIDEAU_IMPRINTED_GENES				MEISSNER_NPC_HCP_WITH_H3K4ME2		LIM_MAMMARY_STEM_CELL_UP					LEE_BMP2_TARGETS_UP																														BLALOCK_ALZHEIMERS_DISEASE_DN																																							
100271873	AIRN	antisense of IGF2R RNA (non-protein coding)																BRUINS_UVC_RESPONSE_VIA_TP53_GROUP_A				BRIDEAU_IMPRINTED_GENES							CHEN_METABOLIC_SYNDROM_NETWORK																																																																									
80727	TTYH3	tweety homolog 3 (Drosophila)																BRUINS_UVC_RESPONSE_VIA_TP53_GROUP_A						SCHAEFFER_PROSTATE_DEVELOPMENT_48HR_DN																																			KRIEG_HYPOXIA_NOT_VIA_KDM3A			FORTSCHEGGER_PHF8_TARGETS_DN														NUYTTEN_NIPP1_TARGETS_DN					KRIGE_RESPONSE_TO_TOSEDOSTAT_6HR_UP																					
6532	SLC6A4	solute carrier family 6 (neurotransmitter transporter, serotonin), member 4																BRUINS_UVC_RESPONSE_VIA_TP53_GROUP_A								MEISSNER_NPC_HCP_WITH_H3K4ME2				MIKKELSEN_IPS_WITH_HCP_H3K27ME3																						SMID_BREAST_CANCER_BASAL_DN																																														MARSON_BOUND_BY_FOXP3_UNSTIMULATED				
4882	NPR2	natriuretic peptide receptor B/guanylate cyclase B (atrionatriuretic peptide receptor B)																BRUINS_UVC_RESPONSE_VIA_TP53_GROUP_A								MEISSNER_NPC_HCP_WITH_H3K4ME2							LEE_BMP2_TARGETS_UP																	DURAND_STROMA_S_UP																																						LIU_PROSTATE_CANCER_DN						MASSARWEH_TAMOXIFEN_RESISTANCE_UP								
57662	CAMSAP3	calmodulin regulated spectrin-associated protein family, member 3																BRUINS_UVC_RESPONSE_VIA_TP53_GROUP_A								MEISSNER_NPC_HCP_WITH_H3K4ME2																	IVANOVA_HEMATOPOIESIS_STEM_CELL_AND_PROGENITOR																									CHARAFE_BREAST_CANCER_LUMINAL_VS_BASAL_UP										CHARAFE_BREAST_CANCER_LUMINAL_VS_MESENCHYMAL_UP																								
57085	AGTRAP	angiotensin II receptor-associated protein																BRUINS_UVC_RESPONSE_VIA_TP53_GROUP_A								MEISSNER_NPC_HCP_WITH_H3K4ME2																																			DELACROIX_RAR_BOUND_ES																																									
10369	CACNG2	calcium channel, voltage-dependent, gamma subunit 2																BRUINS_UVC_RESPONSE_VIA_TP53_GROUP_A									MIKKELSEN_MEF_HCP_WITH_H3_UNMETHYLATED			MIKKELSEN_IPS_WITH_HCP_H3K27ME3												MEISSNER_NPC_HCP_WITH_H3_UNMETHYLATED																																																												
5789	PTPRD	protein tyrosine phosphatase, receptor type, D																BRUINS_UVC_RESPONSE_VIA_TP53_GROUP_A															LEE_BMP2_TARGETS_UP											SWEET_LUNG_CANCER_KRAS_DN	FOSTER_TOLERANT_MACROPHAGE_DN		DAVICIONI_MOLECULAR_ARMS_VS_ERMS_UP																							BAELDE_DIABETIC_NEPHROPATHY_DN							SCHAEFFER_PROSTATE_DEVELOPMENT_6HR_DN			RODRIGUES_THYROID_CARCINOMA_ANAPLASTIC_DN															BONOME_OVARIAN_CANCER_SURVIVAL_SUBOPTIMAL_DEBULKING							
56926	NCLN	nicalin																BRUINS_UVC_RESPONSE_VIA_TP53_GROUP_A																	MILI_PSEUDOPODIA_HAPTOTAXIS_DN		PILON_KLF1_TARGETS_DN														DOUGLAS_BMI1_TARGETS_UP																														KRIGE_RESPONSE_TO_TOSEDOSTAT_6HR_UP																					
27443	CECR2	cat eye syndrome chromosome region, candidate 2																BRUINS_UVC_RESPONSE_VIA_TP53_GROUP_A																			PILON_KLF1_TARGETS_DN																																																																	
9167	COX7A2L	cytochrome c oxidase subunit VIIa polypeptide 2 like																BRUINS_UVC_RESPONSE_VIA_TP53_GROUP_A																				BYSTRYKH_HEMATOPOIESIS_STEM_CELL_QTL_TRANS																									BLALOCK_ALZHEIMERS_DISEASE_DN																																							
442117	GALNTL6	UDP-N-acetyl-alpha-D-galactosamine:polypeptide N-acetylgalactosaminyltransferase-like 6																BRUINS_UVC_RESPONSE_VIA_TP53_GROUP_A																															MIKKELSEN_MEF_ICP_WITH_H3K27ME3																																																					
170680	PSORS1C2	psoriasis susceptibility 1 candidate 2																BRUINS_UVC_RESPONSE_VIA_TP53_GROUP_A																																																									MARTINEZ_RB1_AND_TP53_TARGETS_DN									MARTINEZ_TP53_TARGETS_DN																		
6604	SMARCD3	SWI/SNF related, matrix associated, actin dependent regulator of chromatin, subfamily d, member 3																BRUINS_UVC_RESPONSE_VIA_TP53_GROUP_A																																																																	LOPEZ_MBD_TARGETS								ZWANG_TRANSIENTLY_UP_BY_1ST_EGF_PULSE_ONLY						HELLER_HDAC_TARGETS_SILENCED_BY_METHYLATION_UP					
8541	PPFIA3	protein tyrosine phosphatase, receptor type, f polypeptide (PTPRF), interacting protein (liprin), alpha 3																BRUINS_UVC_RESPONSE_VIA_TP53_GROUP_A																																																																														MOREAUX_MULTIPLE_MYELOMA_BY_TACI_UP			RIGGI_EWING_SARCOMA_PROGENITOR_UP			
83606	C22orf13	chromosome 22 open reading frame 13																BRUINS_UVC_RESPONSE_VIA_TP53_GROUP_A																																																																																				
53904	MYO3A	myosin IIIA																BRUINS_UVC_RESPONSE_VIA_TP53_GROUP_A																																																																																				
9014	TAF1B	TATA box binding protein (TBP)-associated factor, RNA polymerase I, B, 63kDa																BRUINS_UVC_RESPONSE_VIA_TP53_GROUP_A																																																																																				
7036	TFR2	transferrin receptor 2																BRUINS_UVC_RESPONSE_VIA_TP53_GROUP_A																																																																																				
153396	TMEM161B	transmembrane protein 161B																BRUINS_UVC_RESPONSE_VIA_TP53_GROUP_A																																																																																				
56656	OR2S2	olfactory receptor, family 2, subfamily S, member 2																BRUINS_UVC_RESPONSE_VIA_TP53_GROUP_A																																																																																				
2317	FLNB	filamin B, beta																	GOBERT_OLIGODENDROCYTE_DIFFERENTIATION_DN	WONG_ADULT_TISSUE_STEM_MODULE			DACOSTA_UV_RESPONSE_VIA_ERCC3_DN												MILI_PSEUDOPODIA_HAPTOTAXIS_DN	ONDER_CDH1_TARGETS_2_DN		BYSTRYKH_HEMATOPOIESIS_STEM_CELL_QTL_TRANS	RODRIGUES_THYROID_CARCINOMA_POORLY_DIFFERENTIATED_DN				IVANOVA_HEMATOPOIESIS_STEM_CELL_AND_PROGENITOR		FOSTER_TOLERANT_MACROPHAGE_DN	JOHNSTONE_PARVB_TARGETS_3_UP														BHAT_ESR1_TARGETS_VIA_AKT1_UP		FORTSCHEGGER_PHF8_TARGETS_DN									KINSEY_TARGETS_OF_EWSR1_FLII_FUSION_DN	DACOSTA_UV_RESPONSE_VIA_ERCC3_COMMON_DN															BHAT_ESR1_TARGETS_NOT_VIA_AKT1_UP										HELLER_HDAC_TARGETS_SILENCED_BY_METHYLATION_UP					
4685	NCAM2	neural cell adhesion molecule 2																	GOBERT_OLIGODENDROCYTE_DIFFERENTIATION_DN	WONG_ADULT_TISSUE_STEM_MODULE												GOZGIT_ESR1_TARGETS_DN											IVANOVA_HEMATOPOIESIS_STEM_CELL_AND_PROGENITOR																																																											
10957	PNRC1	proline-rich nuclear receptor coactivator 1																	GOBERT_OLIGODENDROCYTE_DIFFERENTIATION_DN	WONG_ADULT_TISSUE_STEM_MODULE													LEE_BMP2_TARGETS_UP						RODRIGUES_THYROID_CARCINOMA_POORLY_DIFFERENTIATED_DN		DUTERTRE_ESTRADIOL_RESPONSE_24HR_DN					JOHNSTONE_PARVB_TARGETS_3_UP											NUYTTEN_EZH2_TARGETS_UP		KRIEG_HYPOXIA_NOT_VIA_KDM3A										ZHOU_INFLAMMATORY_RESPONSE_FIMA_UP																						ZWANG_TRANSIENTLY_UP_BY_1ST_EGF_PULSE_ONLY		BUYTAERT_PHOTODYNAMIC_THERAPY_STRESS_UP								PARENT_MTOR_SIGNALING_UP	
221035	REEP3	receptor accessory protein 3																	GOBERT_OLIGODENDROCYTE_DIFFERENTIATION_DN	WONG_ADULT_TISSUE_STEM_MODULE															MILI_PSEUDOPODIA_HAPTOTAXIS_DN		PILON_KLF1_TARGETS_DN																								DELACROIX_RAR_BOUND_ES			FEVR_CTNNB1_TARGETS_UP												NUYTTEN_NIPP1_TARGETS_DN																										
6860	SYT4	synaptotagmin IV																	GOBERT_OLIGODENDROCYTE_DIFFERENTIATION_DN	WONG_ADULT_TISSUE_STEM_MODULE																																																																																		
1788	DNMT3A	DNA (cytosine-5-)-methyltransferase 3 alpha																	GOBERT_OLIGODENDROCYTE_DIFFERENTIATION_DN		ZWANG_TRANSIENTLY_UP_BY_2ND_EGF_PULSE_ONLY								CHEN_METABOLIC_SYNDROM_NETWORK									BYSTRYKH_HEMATOPOIESIS_STEM_CELL_QTL_TRANS																			NUYTTEN_EZH2_TARGETS_UP																				SCHAEFFER_PROSTATE_DEVELOPMENT_6HR_DN																							TORCHIA_TARGETS_OF_EWSR1_FLI1_FUSION_DN		
84270	C9orf89	chromosome 9 open reading frame 89																	GOBERT_OLIGODENDROCYTE_DIFFERENTIATION_DN		ZWANG_TRANSIENTLY_UP_BY_2ND_EGF_PULSE_ONLY								CHEN_METABOLIC_SYNDROM_NETWORK																													GRAESSMANN_APOPTOSIS_BY_DOXORUBICIN_DN		BHAT_ESR1_TARGETS_VIA_AKT1_UP		FORTSCHEGGER_PHF8_TARGETS_DN																			KRIGE_RESPONSE_TO_TOSEDOSTAT_6HR_UP						BHAT_ESR1_TARGETS_NOT_VIA_AKT1_UP															
8502	PKP4	plakophilin 4																	GOBERT_OLIGODENDROCYTE_DIFFERENTIATION_DN				DACOSTA_UV_RESPONSE_VIA_ERCC3_DN	SCHAEFFER_PROSTATE_DEVELOPMENT_48HR_DN																			IVANOVA_HEMATOPOIESIS_STEM_CELL_AND_PROGENITOR				DAVICIONI_MOLECULAR_ARMS_VS_ERMS_UP											GRAESSMANN_APOPTOSIS_BY_DOXORUBICIN_DN				FORTSCHEGGER_PHF8_TARGETS_DN										DACOSTA_UV_RESPONSE_VIA_ERCC3_COMMON_DN					SCHAEFFER_PROSTATE_DEVELOPMENT_6HR_DN				KRIGE_RESPONSE_TO_TOSEDOSTAT_6HR_UP																					
11183	MAP4K5	mitogen-activated protein kinase kinase kinase kinase 5																	GOBERT_OLIGODENDROCYTE_DIFFERENTIATION_DN				DACOSTA_UV_RESPONSE_VIA_ERCC3_DN	SCHAEFFER_PROSTATE_DEVELOPMENT_48HR_DN																																		GRAESSMANN_APOPTOSIS_BY_DOXORUBICIN_DN						FEVR_CTNNB1_TARGETS_UP								DACOSTA_UV_RESPONSE_VIA_ERCC3_COMMON_DN																					BUYTAERT_PHOTODYNAMIC_THERAPY_STRESS_UP									
7013	TERF1	telomeric repeat binding factor (NIMA-interacting) 1																	GOBERT_OLIGODENDROCYTE_DIFFERENTIATION_DN				DACOSTA_UV_RESPONSE_VIA_ERCC3_DN														PILON_KLF1_TARGETS_DN																																																													MARSON_BOUND_BY_FOXP3_UNSTIMULATED				
23301	EHBP1	EH domain binding protein 1																	GOBERT_OLIGODENDROCYTE_DIFFERENTIATION_DN				DACOSTA_UV_RESPONSE_VIA_ERCC3_DN																																																	DACOSTA_UV_RESPONSE_VIA_ERCC3_COMMON_DN													MIKKELSEN_ES_ICP_WITH_H3K4ME3																	
5168	ENPP2	ectonucleotide pyrophosphatase/phosphodiesterase 2																	GOBERT_OLIGODENDROCYTE_DIFFERENTIATION_DN					SCHAEFFER_PROSTATE_DEVELOPMENT_48HR_DN				LIM_MAMMARY_STEM_CELL_UP					LEE_BMP2_TARGETS_UP						RODRIGUES_THYROID_CARCINOMA_POORLY_DIFFERENTIATED_DN					SWEET_LUNG_CANCER_KRAS_DN																					HATADA_METHYLATED_IN_LUNG_CANCER_UP						KINSEY_TARGETS_OF_EWSR1_FLII_FUSION_DN																								BONOME_OVARIAN_CANCER_SURVIVAL_SUBOPTIMAL_DEBULKING		HELLER_HDAC_TARGETS_SILENCED_BY_METHYLATION_UP					
115557	ARHGEF25	Rho guanine nucleotide exchange factor (GEF) 25																	GOBERT_OLIGODENDROCYTE_DIFFERENTIATION_DN							MEISSNER_NPC_HCP_WITH_H3K4ME2		LIM_MAMMARY_STEM_CELL_UP																																															MARTINEZ_RB1_AND_TP53_TARGETS_DN									MARTINEZ_TP53_TARGETS_DN																		
9351	SLC9A3R2	solute carrier family 9 (sodium/hydrogen exchanger), member 3 regulator 2																	GOBERT_OLIGODENDROCYTE_DIFFERENTIATION_DN							MEISSNER_NPC_HCP_WITH_H3K4ME2																						CUI_TCF21_TARGETS_2_DN						GRAESSMANN_APOPTOSIS_BY_DOXORUBICIN_UP																					MARTINEZ_RB1_AND_TP53_TARGETS_DN									MARTINEZ_TP53_TARGETS_DN																		
5099	PCDH7	protocadherin 7																	GOBERT_OLIGODENDROCYTE_DIFFERENTIATION_DN									LIM_MAMMARY_STEM_CELL_UP				GOZGIT_ESR1_TARGETS_DN				ONDER_CDH1_TARGETS_2_DN							IVANOVA_HEMATOPOIESIS_STEM_CELL_AND_PROGENITOR														NUYTTEN_EZH2_TARGETS_UP						BLALOCK_ALZHEIMERS_DISEASE_DN																									LIU_PROSTATE_CANCER_DN											RIGGI_EWING_SARCOMA_PROGENITOR_UP			
30846	EHD2	EH-domain containing 2																	GOBERT_OLIGODENDROCYTE_DIFFERENTIATION_DN										CHEN_METABOLIC_SYNDROM_NETWORK											CHICAS_RB1_TARGETS_CONFLUENT						JOHNSTONE_PARVB_TARGETS_3_UP												GRAESSMANN_APOPTOSIS_BY_DOXORUBICIN_DN	KRIEG_HYPOXIA_NOT_VIA_KDM3A			FORTSCHEGGER_PHF8_TARGETS_DN																					LOPEZ_MBD_TARGETS					LIU_PROSTATE_CANCER_DN													PARENT_MTOR_SIGNALING_UP	
1107	CHD3	chromodomain helicase DNA binding protein 3																	GOBERT_OLIGODENDROCYTE_DIFFERENTIATION_DN												KOINUMA_TARGETS_OF_SMAD2_OR_SMAD3		LEE_BMP2_TARGETS_UP																		DOUGLAS_BMI1_TARGETS_UP																			BAELDE_DIABETIC_NEPHROPATHY_DN							SCHAEFFER_PROSTATE_DEVELOPMENT_6HR_DN																									
6498	SKIL	SKI-like oncogene																	GOBERT_OLIGODENDROCYTE_DIFFERENTIATION_DN												KOINUMA_TARGETS_OF_SMAD2_OR_SMAD3						PILON_KLF1_TARGETS_DN				DUTERTRE_ESTRADIOL_RESPONSE_24HR_DN																				DELACROIX_RAR_BOUND_ES																																BUYTAERT_PHOTODYNAMIC_THERAPY_STRESS_UP	MASSARWEH_TAMOXIFEN_RESISTANCE_UP						TORCHIA_TARGETS_OF_EWSR1_FLI1_FUSION_DN		MONNIER_POSTRADIATION_TUMOR_ESCAPE_DN
64781	CERK	ceramide kinase																	GOBERT_OLIGODENDROCYTE_DIFFERENTIATION_DN												KOINUMA_TARGETS_OF_SMAD2_OR_SMAD3												IVANOVA_HEMATOPOIESIS_STEM_CELL_AND_PROGENITOR																																					RODRIGUES_THYROID_CARCINOMA_ANAPLASTIC_DN								LIU_PROSTATE_CANCER_DN						MASSARWEH_TAMOXIFEN_RESISTANCE_UP	BONOME_OVARIAN_CANCER_SURVIVAL_SUBOPTIMAL_DEBULKING							
9734	HDAC9	histone deacetylase 9																	GOBERT_OLIGODENDROCYTE_DIFFERENTIATION_DN													GOZGIT_ESR1_TARGETS_DN				ONDER_CDH1_TARGETS_2_DN																																					RAO_BOUND_BY_SALL4_ISOFORM_B								KRIGE_RESPONSE_TO_TOSEDOSTAT_6HR_UP	WANG_MLL_TARGETS									ZWANG_TRANSIENTLY_UP_BY_1ST_EGF_PULSE_ONLY								RIGGI_EWING_SARCOMA_PROGENITOR_UP			
6772	STAT1	signal transducer and activator of transcription 1, 91kDa																	GOBERT_OLIGODENDROCYTE_DIFFERENTIATION_DN													GOZGIT_ESR1_TARGETS_DN					PILON_KLF1_TARGETS_DN											CUI_TCF21_TARGETS_2_DN		DURAND_STROMA_S_UP				GRAESSMANN_APOPTOSIS_BY_DOXORUBICIN_UP		PUJANA_ATM_PCC_NETWORK	NUYTTEN_EZH2_TARGETS_UP						BLALOCK_ALZHEIMERS_DISEASE_DN	FEVR_CTNNB1_TARGETS_UP						BAELDE_DIABETIC_NEPHROPATHY_DN																											HELLER_HDAC_TARGETS_SILENCED_BY_METHYLATION_UP				PARENT_MTOR_SIGNALING_UP	MONNIER_POSTRADIATION_TUMOR_ESCAPE_DN
55198	APPL2	adaptor protein, phosphotyrosine interaction, PH domain and leucine zipper containing 2																	GOBERT_OLIGODENDROCYTE_DIFFERENTIATION_DN														LEE_BMP2_TARGETS_UP								DUTERTRE_ESTRADIOL_RESPONSE_24HR_DN												CREIGHTON_ENDOCRINE_THERAPY_RESISTANCE_3																																					CHYLA_CBFA2T3_TARGETS_UP												
5803	PTPRZ1	protein tyrosine phosphatase, receptor-type, Z polypeptide 1																	GOBERT_OLIGODENDROCYTE_DIFFERENTIATION_DN															SMID_BREAST_CANCER_BASAL_UP		ONDER_CDH1_TARGETS_2_DN																	CREIGHTON_ENDOCRINE_THERAPY_RESISTANCE_3		DURCHDEWALD_SKIN_CARCINOGENESIS_DN																						SCHAEFFER_PROSTATE_DEVELOPMENT_6HR_DN									BRUINS_UVC_RESPONSE_LATE																
9957	HS3ST1	heparan sulfate (glucosamine) 3-O-sulfotransferase 1																	GOBERT_OLIGODENDROCYTE_DIFFERENTIATION_DN															SMID_BREAST_CANCER_BASAL_UP		ONDER_CDH1_TARGETS_2_DN																	CREIGHTON_ENDOCRINE_THERAPY_RESISTANCE_3		DURCHDEWALD_SKIN_CARCINOGENESIS_DN																															BRUINS_UVC_RESPONSE_LATE																
9334	B4GALT5	UDP-Gal:betaGlcNAc beta 1,4- galactosyltransferase, polypeptide 5																	GOBERT_OLIGODENDROCYTE_DIFFERENTIATION_DN																MILI_PSEUDOPODIA_HAPTOTAXIS_DN										FOSTER_TOLERANT_MACROPHAGE_DN	JOHNSTONE_PARVB_TARGETS_3_UP					DOUGLAS_BMI1_TARGETS_UP						NUYTTEN_EZH2_TARGETS_UP					FORTSCHEGGER_PHF8_TARGETS_DN							ZHOU_INFLAMMATORY_RESPONSE_FIMA_UP																																	
10026	PIGK	phosphatidylinositol glycan anchor biosynthesis, class K																	GOBERT_OLIGODENDROCYTE_DIFFERENTIATION_DN																MILI_PSEUDOPODIA_HAPTOTAXIS_DN																											FORTSCHEGGER_PHF8_TARGETS_DN	BLALOCK_ALZHEIMERS_DISEASE_DN																																			MARSON_BOUND_BY_FOXP3_UNSTIMULATED				
118813	ZFYVE27	zinc finger, FYVE domain containing 27																	GOBERT_OLIGODENDROCYTE_DIFFERENTIATION_DN																MILI_PSEUDOPODIA_HAPTOTAXIS_DN																																																																			
5058	PAK1	p21 protein (Cdc42/Rac)-activated kinase 1																	GOBERT_OLIGODENDROCYTE_DIFFERENTIATION_DN																		PILON_KLF1_TARGETS_DN		RODRIGUES_THYROID_CARCINOMA_POORLY_DIFFERENTIATED_DN	CHICAS_RB1_TARGETS_CONFLUENT													CREIGHTON_ENDOCRINE_THERAPY_RESISTANCE_3		DURCHDEWALD_SKIN_CARCINOGENESIS_DN			GRAESSMANN_APOPTOSIS_BY_DOXORUBICIN_DN												BAELDE_DIABETIC_NEPHROPATHY_DN															MIKKELSEN_ES_ICP_WITH_H3K4ME3	BRUINS_UVC_RESPONSE_LATE					ZWANG_TRANSIENTLY_UP_BY_1ST_EGF_PULSE_ONLY									TORCHIA_TARGETS_OF_EWSR1_FLI1_FUSION_DN		
117584	RFFL	ring finger and FYVE-like domain containing 1																	GOBERT_OLIGODENDROCYTE_DIFFERENTIATION_DN																		PILON_KLF1_TARGETS_DN		RODRIGUES_THYROID_CARCINOMA_POORLY_DIFFERENTIATED_DN						FOSTER_TOLERANT_MACROPHAGE_DN								CREIGHTON_ENDOCRINE_THERAPY_RESISTANCE_3																																																	
28962	OSTM1	osteopetrosis associated transmembrane protein 1																	GOBERT_OLIGODENDROCYTE_DIFFERENTIATION_DN																		PILON_KLF1_TARGETS_DN																				NUYTTEN_EZH2_TARGETS_UP																																													
25901	CCDC28A	coiled-coil domain containing 28A																	GOBERT_OLIGODENDROCYTE_DIFFERENTIATION_DN																				RODRIGUES_THYROID_CARCINOMA_POORLY_DIFFERENTIATED_DN																																									RODRIGUES_THYROID_CARCINOMA_ANAPLASTIC_DN											ZWANG_TRANSIENTLY_UP_BY_1ST_EGF_PULSE_ONLY		BUYTAERT_PHOTODYNAMIC_THERAPY_STRESS_UP					MARSON_BOUND_BY_FOXP3_UNSTIMULATED				
1528	CYB5A	cytochrome b5 type A (microsomal)																	GOBERT_OLIGODENDROCYTE_DIFFERENTIATION_DN																					CHICAS_RB1_TARGETS_CONFLUENT												SMID_BREAST_CANCER_BASAL_DN	CREIGHTON_ENDOCRINE_THERAPY_RESISTANCE_3				NUYTTEN_EZH2_TARGETS_UP																					CHARAFE_BREAST_CANCER_LUMINAL_VS_MESENCHYMAL_UP																								
55773	TBC1D23	TBC1 domain family, member 23																	GOBERT_OLIGODENDROCYTE_DIFFERENTIATION_DN																						DUTERTRE_ESTRADIOL_RESPONSE_24HR_DN																																																		ZWANG_TRANSIENTLY_UP_BY_1ST_EGF_PULSE_ONLY											
57480	PLEKHG1	pleckstrin homology domain containing, family G (with RhoGef domain) member 1																	GOBERT_OLIGODENDROCYTE_DIFFERENTIATION_DN																													CUI_TCF21_TARGETS_2_DN																FEVR_CTNNB1_TARGETS_UP																					MIKKELSEN_ES_ICP_WITH_H3K4ME3																	
2819	GPD1	glycerol-3-phosphate dehydrogenase 1 (soluble)																	GOBERT_OLIGODENDROCYTE_DIFFERENTIATION_DN																																	SMID_BREAST_CANCER_BASAL_DN		GRAESSMANN_APOPTOSIS_BY_DOXORUBICIN_UP										FEVR_CTNNB1_TARGETS_UP																																						
900	CCNG1	cyclin G1																	GOBERT_OLIGODENDROCYTE_DIFFERENTIATION_DN																																			GRAESSMANN_APOPTOSIS_BY_DOXORUBICIN_UP	DURCHDEWALD_SKIN_CARCINOGENESIS_DN				KRIEG_HYPOXIA_NOT_VIA_KDM3A																																											
121053	C12orf45	chromosome 12 open reading frame 45																	GOBERT_OLIGODENDROCYTE_DIFFERENTIATION_DN																																			GRAESSMANN_APOPTOSIS_BY_DOXORUBICIN_UP																																																
2895	GRID2	glutamate receptor, ionotropic, delta 2																	GOBERT_OLIGODENDROCYTE_DIFFERENTIATION_DN																																														HATADA_METHYLATED_IN_LUNG_CANCER_UP																																					
63971	KIF13A	kinesin family member 13A																	GOBERT_OLIGODENDROCYTE_DIFFERENTIATION_DN																																																						RAO_BOUND_BY_SALL4_ISOFORM_B																		ZWANG_TRANSIENTLY_UP_BY_1ST_EGF_PULSE_ONLY											
391	RHOG	ras homolog gene family, member G (rho G)																	GOBERT_OLIGODENDROCYTE_DIFFERENTIATION_DN																																																								MARTINEZ_RB1_AND_TP53_TARGETS_DN									MARTINEZ_TP53_TARGETS_DN																		
9848	MFAP3L	microfibrillar-associated protein 3-like																	GOBERT_OLIGODENDROCYTE_DIFFERENTIATION_DN																																																																			BRUINS_UVC_RESPONSE_LATE								MASSARWEH_TAMOXIFEN_RESISTANCE_UP								
84669	USP32	ubiquitin specific peptidase 32																	GOBERT_OLIGODENDROCYTE_DIFFERENTIATION_DN																																																																																			
253559	CADM2	cell adhesion molecule 2																	GOBERT_OLIGODENDROCYTE_DIFFERENTIATION_DN																																																																																			
347689	SOX2-OT	SOX2 overlapping transcript (non-protein coding)																	GOBERT_OLIGODENDROCYTE_DIFFERENTIATION_DN																																																																																			
10398	MYL9	myosin, light chain 9, regulatory																		WONG_ADULT_TISSUE_STEM_MODULE	ZWANG_TRANSIENTLY_UP_BY_2ND_EGF_PULSE_ONLY							LIM_MAMMARY_STEM_CELL_UP												CHICAS_RB1_TARGETS_CONFLUENT				SWEET_LUNG_CANCER_KRAS_DN																										BAELDE_DIABETIC_NEPHROPATHY_DN																BRUINS_UVC_RESPONSE_LATE		LIU_PROSTATE_CANCER_DN	KIM_WT1_TARGETS_12HR_UP													
55337	C19orf66	chromosome 19 open reading frame 66																		WONG_ADULT_TISSUE_STEM_MODULE	ZWANG_TRANSIENTLY_UP_BY_2ND_EGF_PULSE_ONLY																					MEISSNER_NPC_HCP_WITH_H3_UNMETHYLATED	IVANOVA_HEMATOPOIESIS_STEM_CELL_AND_PROGENITOR		FOSTER_TOLERANT_MACROPHAGE_DN												NUYTTEN_EZH2_TARGETS_UP		KRIEG_HYPOXIA_NOT_VIA_KDM3A																																											
1757	SARDH	sarcosine dehydrogenase																		WONG_ADULT_TISSUE_STEM_MODULE	ZWANG_TRANSIENTLY_UP_BY_2ND_EGF_PULSE_ONLY																									JOHNSTONE_PARVB_TARGETS_3_UP																																																								
4692	NDN	necdin homolog (mouse)																		WONG_ADULT_TISSUE_STEM_MODULE		BRIDEAU_IMPRINTED_GENES						LIM_MAMMARY_STEM_CELL_UP															IVANOVA_HEMATOPOIESIS_STEM_CELL_AND_PROGENITOR	SWEET_LUNG_CANCER_KRAS_DN							DOUGLAS_BMI1_TARGETS_UP							GRAESSMANN_APOPTOSIS_BY_DOXORUBICIN_DN												BAELDE_DIABETIC_NEPHROPATHY_DN																									BONOME_OVARIAN_CANCER_SURVIVAL_SUBOPTIMAL_DEBULKING							
55364	IMPACT	Impact homolog (mouse)																		WONG_ADULT_TISSUE_STEM_MODULE		BRIDEAU_IMPRINTED_GENES																																GRAESSMANN_APOPTOSIS_BY_DOXORUBICIN_UP																					MARTINEZ_RB1_AND_TP53_TARGETS_DN									MARTINEZ_TP53_TARGETS_DN																		
8910	SGCE	sarcoglycan, epsilon																		WONG_ADULT_TISSUE_STEM_MODULE		BRIDEAU_IMPRINTED_GENES																																												KAAB_HEART_ATRIUM_VS_VENTRICLE_UP																				BRUINS_UVC_RESPONSE_LATE		LIU_PROSTATE_CANCER_DN														
5054	SERPINE1	serpin peptidase inhibitor, clade E (nexin, plasminogen activator inhibitor type 1), member 1																		WONG_ADULT_TISSUE_STEM_MODULE			DACOSTA_UV_RESPONSE_VIA_ERCC3_DN								KOINUMA_TARGETS_OF_SMAD2_OR_SMAD3									CHICAS_RB1_TARGETS_CONFLUENT					FOSTER_TOLERANT_MACROPHAGE_DN												NUYTTEN_EZH2_TARGETS_UP												ZHOU_INFLAMMATORY_RESPONSE_FIMA_UP	BAELDE_DIABETIC_NEPHROPATHY_DN		DACOSTA_UV_RESPONSE_VIA_ERCC3_COMMON_DN											LOPEZ_MBD_TARGETS		MIKKELSEN_ES_ICP_WITH_H3K4ME3				KIM_WT1_TARGETS_12HR_UP													
56937	PMEPA1	prostate transmembrane protein, androgen induced 1																		WONG_ADULT_TISSUE_STEM_MODULE				SCHAEFFER_PROSTATE_DEVELOPMENT_48HR_DN							KOINUMA_TARGETS_OF_SMAD2_OR_SMAD3	GOZGIT_ESR1_TARGETS_DN									DUTERTRE_ESTRADIOL_RESPONSE_24HR_DN				FOSTER_TOLERANT_MACROPHAGE_DN										DURCHDEWALD_SKIN_CARCINOGENESIS_DN				KRIEG_HYPOXIA_NOT_VIA_KDM3A																MARTINEZ_RB1_AND_TP53_TARGETS_DN									MARTINEZ_TP53_TARGETS_DN							ZWANG_TRANSIENTLY_UP_BY_1ST_EGF_PULSE_ONLY											
79575	ABHD8	abhydrolase domain containing 8																		WONG_ADULT_TISSUE_STEM_MODULE				SCHAEFFER_PROSTATE_DEVELOPMENT_48HR_DN														BYSTRYKH_HEMATOPOIESIS_STEM_CELL_QTL_TRANS					IVANOVA_HEMATOPOIESIS_STEM_CELL_AND_PROGENITOR																																																							MARSON_BOUND_BY_FOXP3_UNSTIMULATED				MONNIER_POSTRADIATION_TUMOR_ESCAPE_DN
10743	RAI1	retinoic acid induced 1																		WONG_ADULT_TISSUE_STEM_MODULE						MEISSNER_NPC_HCP_WITH_H3K4ME2						GOZGIT_ESR1_TARGETS_DN			MILI_PSEUDOPODIA_HAPTOTAXIS_DN																										DELACROIX_RAR_BOUND_ES																																									
122786	FRMD6	FERM domain containing 6																		WONG_ADULT_TISSUE_STEM_MODULE									CHEN_METABOLIC_SYNDROM_NETWORK		KOINUMA_TARGETS_OF_SMAD2_OR_SMAD3	GOZGIT_ESR1_TARGETS_DN									DUTERTRE_ESTRADIOL_RESPONSE_24HR_DN							CUI_TCF21_TARGETS_2_DN									NUYTTEN_EZH2_TARGETS_UP	GRAESSMANN_APOPTOSIS_BY_DOXORUBICIN_DN				FORTSCHEGGER_PHF8_TARGETS_DN									KINSEY_TARGETS_OF_EWSR1_FLII_FUSION_DN																	LIU_PROSTATE_CANCER_DN														
4240	MFGE8	milk fat globule-EGF factor 8 protein																		WONG_ADULT_TISSUE_STEM_MODULE									CHEN_METABOLIC_SYNDROM_NETWORK				LEE_BMP2_TARGETS_UP	SMID_BREAST_CANCER_BASAL_UP	MILI_PSEUDOPODIA_HAPTOTAXIS_DN					CHICAS_RB1_TARGETS_CONFLUENT														GRAESSMANN_APOPTOSIS_BY_DOXORUBICIN_UP																									MCBRYAN_PUBERTAL_BREAST_4_5WK_UP																							MONNIER_POSTRADIATION_TUMOR_ESCAPE_DN
26056	RAB11FIP5	RAB11 family interacting protein 5 (class I)																		WONG_ADULT_TISSUE_STEM_MODULE									CHEN_METABOLIC_SYNDROM_NETWORK																									GRAESSMANN_APOPTOSIS_BY_DOXORUBICIN_UP					KRIEG_HYPOXIA_NOT_VIA_KDM3A																															CHYLA_CBFA2T3_TARGETS_UP				MASSARWEH_TAMOXIFEN_RESISTANCE_UP		MOREAUX_MULTIPLE_MYELOMA_BY_TACI_UP						
54541	DDIT4	DNA-damage-inducible transcript 4																		WONG_ADULT_TISSUE_STEM_MODULE													LEE_BMP2_TARGETS_UP	SMID_BREAST_CANCER_BASAL_UP							DUTERTRE_ESTRADIOL_RESPONSE_24HR_DN					JOHNSTONE_PARVB_TARGETS_3_UP											NUYTTEN_EZH2_TARGETS_UP		KRIEG_HYPOXIA_NOT_VIA_KDM3A																						KRIGE_RESPONSE_TO_TOSEDOSTAT_6HR_UP								KIM_WT1_TARGETS_12HR_UP				BUYTAERT_PHOTODYNAMIC_THERAPY_STRESS_UP					MARSON_BOUND_BY_FOXP3_UNSTIMULATED			PARENT_MTOR_SIGNALING_UP	
56172	ANKH	ankylosis, progressive homolog (mouse)																		WONG_ADULT_TISSUE_STEM_MODULE															MILI_PSEUDOPODIA_HAPTOTAXIS_DN																DOUGLAS_BMI1_TARGETS_UP							GRAESSMANN_APOPTOSIS_BY_DOXORUBICIN_DN																																												
373156	GSTK1	glutathione S-transferase kappa 1																		WONG_ADULT_TISSUE_STEM_MODULE																		BYSTRYKH_HEMATOPOIESIS_STEM_CELL_QTL_TRANS					IVANOVA_HEMATOPOIESIS_STEM_CELL_AND_PROGENITOR			JOHNSTONE_PARVB_TARGETS_3_UP																		FEVR_CTNNB1_TARGETS_UP																																						
958	CD40	CD40 molecule, TNF receptor superfamily member 5																		WONG_ADULT_TISSUE_STEM_MODULE																		BYSTRYKH_HEMATOPOIESIS_STEM_CELL_QTL_TRANS							FOSTER_TOLERANT_MACROPHAGE_DN				MIKKELSEN_MEF_ICP_WITH_H3K27ME3							PUJANA_ATM_PCC_NETWORK																									KRIGE_RESPONSE_TO_TOSEDOSTAT_6HR_UP					BRUINS_UVC_RESPONSE_LATE															PARENT_MTOR_SIGNALING_UP	
56624	ASAH2	N-acylsphingosine amidohydrolase (non-lysosomal ceramidase) 2																		WONG_ADULT_TISSUE_STEM_MODULE																							IVANOVA_HEMATOPOIESIS_STEM_CELL_AND_PROGENITOR											GRAESSMANN_APOPTOSIS_BY_DOXORUBICIN_UP																																																
51617	HMP19	HMP19 protein																		WONG_ADULT_TISSUE_STEM_MODULE																													MIKKELSEN_MEF_ICP_WITH_H3K27ME3																		SERVITJA_ISLET_HNF1A_TARGETS_UP																																			
4621	MYH3	myosin, heavy chain 3, skeletal muscle, embryonic																		WONG_ADULT_TISSUE_STEM_MODULE																																				PUJANA_ATM_PCC_NETWORK																			MARTINEZ_RB1_AND_TP53_TARGETS_DN									MARTINEZ_TP53_TARGETS_DN																		
10209	EIF1	eukaryotic translation initiation factor 1																		WONG_ADULT_TISSUE_STEM_MODULE																																																													KRIGE_RESPONSE_TO_TOSEDOSTAT_6HR_UP		LOPEZ_MBD_TARGETS										BUYTAERT_PHOTODYNAMIC_THERAPY_STRESS_UP					MARSON_BOUND_BY_FOXP3_UNSTIMULATED				
283383	GPR133	G protein-coupled receptor 133																		WONG_ADULT_TISSUE_STEM_MODULE																																																																																		
57683	ZDBF2	zinc finger, DBF-type containing 2																		WONG_ADULT_TISSUE_STEM_MODULE																																																																																		
54438	GFOD1	glucose-fructose oxidoreductase domain containing 1																			ZWANG_TRANSIENTLY_UP_BY_2ND_EGF_PULSE_ONLY			SCHAEFFER_PROSTATE_DEVELOPMENT_48HR_DN																																				BHAT_ESR1_TARGETS_VIA_AKT1_UP	DELACROIX_RAR_BOUND_ES				HATADA_METHYLATED_IN_LUNG_CANCER_UP																KRIGE_RESPONSE_TO_TOSEDOSTAT_6HR_UP						BHAT_ESR1_TARGETS_NOT_VIA_AKT1_UP															
284358	MAMSTR	MEF2 activating motif and SAP domain containing transcriptional regulator																			ZWANG_TRANSIENTLY_UP_BY_2ND_EGF_PULSE_ONLY			SCHAEFFER_PROSTATE_DEVELOPMENT_48HR_DN																																																																														
3595	IL12RB2	interleukin 12 receptor, beta 2																			ZWANG_TRANSIENTLY_UP_BY_2ND_EGF_PULSE_ONLY				MEISSNER_BRAIN_HCP_WITH_H3K27ME3		MIKKELSEN_MEF_HCP_WITH_H3_UNMETHYLATED							SMID_BREAST_CANCER_BASAL_UP								MEISSNER_NPC_HCP_WITH_H3_UNMETHYLATED																																																												
158067	AK8	adenylate kinase 8																			ZWANG_TRANSIENTLY_UP_BY_2ND_EGF_PULSE_ONLY					MEISSNER_NPC_HCP_WITH_H3K4ME2			CHEN_METABOLIC_SYNDROM_NETWORK																																																																									
10509	SEMA4B	sema domain, immunoglobulin domain (Ig), transmembrane domain (TM) and short cytoplasmic domain, (semaphorin) 4B																			ZWANG_TRANSIENTLY_UP_BY_2ND_EGF_PULSE_ONLY					MEISSNER_NPC_HCP_WITH_H3K4ME2																				JOHNSTONE_PARVB_TARGETS_3_UP																																																								
56146	PCDHA2	protocadherin alpha 2																			ZWANG_TRANSIENTLY_UP_BY_2ND_EGF_PULSE_ONLY						MIKKELSEN_MEF_HCP_WITH_H3_UNMETHYLATED			MIKKELSEN_IPS_WITH_HCP_H3K27ME3																																																																								
22895	RPH3A	rabphilin 3A homolog (mouse)																			ZWANG_TRANSIENTLY_UP_BY_2ND_EGF_PULSE_ONLY						MIKKELSEN_MEF_HCP_WITH_H3_UNMETHYLATED			MIKKELSEN_IPS_WITH_HCP_H3K27ME3																																																																								
164684	WBP2NL	WBP2 N-terminal like																			ZWANG_TRANSIENTLY_UP_BY_2ND_EGF_PULSE_ONLY						MIKKELSEN_MEF_HCP_WITH_H3_UNMETHYLATED																																																																											
4188	MDFI	MyoD family inhibitor																			ZWANG_TRANSIENTLY_UP_BY_2ND_EGF_PULSE_ONLY								CHEN_METABOLIC_SYNDROM_NETWORK		KOINUMA_TARGETS_OF_SMAD2_OR_SMAD3			SMID_BREAST_CANCER_BASAL_UP																						PUJANA_ATM_PCC_NETWORK		GRAESSMANN_APOPTOSIS_BY_DOXORUBICIN_DN																			SCHAEFFER_PROSTATE_DEVELOPMENT_6HR_DN																									
10156	RASA4	RAS p21 protein activator 4																			ZWANG_TRANSIENTLY_UP_BY_2ND_EGF_PULSE_ONLY								CHEN_METABOLIC_SYNDROM_NETWORK									BYSTRYKH_HEMATOPOIESIS_STEM_CELL_QTL_TRANS	RODRIGUES_THYROID_CARCINOMA_POORLY_DIFFERENTIATED_DN															GRAESSMANN_APOPTOSIS_BY_DOXORUBICIN_UP																																					ZWANG_TRANSIENTLY_UP_BY_1ST_EGF_PULSE_ONLY											MONNIER_POSTRADIATION_TUMOR_ESCAPE_DN
150372	NFAM1	NFAT activating protein with ITAM motif 1																			ZWANG_TRANSIENTLY_UP_BY_2ND_EGF_PULSE_ONLY								CHEN_METABOLIC_SYNDROM_NETWORK																																				HATADA_METHYLATED_IN_LUNG_CANCER_UP																																					
138429	PIP5KL1	phosphatidylinositol-4-phosphate 5-kinase-like 1																			ZWANG_TRANSIENTLY_UP_BY_2ND_EGF_PULSE_ONLY								CHEN_METABOLIC_SYNDROM_NETWORK																																																																									
283987	C17orf28	chromosome 17 open reading frame 28																			ZWANG_TRANSIENTLY_UP_BY_2ND_EGF_PULSE_ONLY											GOZGIT_ESR1_TARGETS_DN																																				CHARAFE_BREAST_CANCER_LUMINAL_VS_BASAL_UP										CHARAFE_BREAST_CANCER_LUMINAL_VS_MESENCHYMAL_UP																MASSARWEH_TAMOXIFEN_RESISTANCE_UP								
3755	KCNG1	potassium voltage-gated channel, subfamily G, member 1																			ZWANG_TRANSIENTLY_UP_BY_2ND_EGF_PULSE_ONLY												LEE_BMP2_TARGETS_UP	SMID_BREAST_CANCER_BASAL_UP		ONDER_CDH1_TARGETS_2_DN						MEISSNER_NPC_HCP_WITH_H3_UNMETHYLATED																																																												
3930	LBR	lamin B receptor																			ZWANG_TRANSIENTLY_UP_BY_2ND_EGF_PULSE_ONLY													SMID_BREAST_CANCER_BASAL_UP			PILON_KLF1_TARGETS_DN																CREIGHTON_ENDOCRINE_THERAPY_RESISTANCE_3			PUJANA_ATM_PCC_NETWORK		GRAESSMANN_APOPTOSIS_BY_DOXORUBICIN_DN															RAO_BOUND_BY_SALL4_ISOFORM_B			NUYTTEN_NIPP1_TARGETS_DN																						MARSON_BOUND_BY_FOXP3_UNSTIMULATED				
51312	SLC25A37	solute carrier family 25, member 37																			ZWANG_TRANSIENTLY_UP_BY_2ND_EGF_PULSE_ONLY													SMID_BREAST_CANCER_BASAL_UP												JOHNSTONE_PARVB_TARGETS_3_UP																FORTSCHEGGER_PHF8_TARGETS_DN																			KRIGE_RESPONSE_TO_TOSEDOSTAT_6HR_UP										ZWANG_TRANSIENTLY_UP_BY_1ST_EGF_PULSE_ONLY							MARSON_BOUND_BY_FOXP3_UNSTIMULATED				
9080	CLDN9	claudin 9																			ZWANG_TRANSIENTLY_UP_BY_2ND_EGF_PULSE_ONLY														MILI_PSEUDOPODIA_HAPTOTAXIS_DN						DUTERTRE_ESTRADIOL_RESPONSE_24HR_DN								MIKKELSEN_MEF_ICP_WITH_H3K27ME3					GRAESSMANN_APOPTOSIS_BY_DOXORUBICIN_UP		PUJANA_ATM_PCC_NETWORK																													MIKKELSEN_ES_ICP_WITH_H3K4ME3																	MONNIER_POSTRADIATION_TUMOR_ESCAPE_DN
146433	IL34	interleukin 34																			ZWANG_TRANSIENTLY_UP_BY_2ND_EGF_PULSE_ONLY														MILI_PSEUDOPODIA_HAPTOTAXIS_DN																																																																			
27143	KIAA1274	KIAA1274																			ZWANG_TRANSIENTLY_UP_BY_2ND_EGF_PULSE_ONLY														MILI_PSEUDOPODIA_HAPTOTAXIS_DN																																																																			
7464	CORO2A	coronin, actin binding protein, 2A																			ZWANG_TRANSIENTLY_UP_BY_2ND_EGF_PULSE_ONLY															ONDER_CDH1_TARGETS_2_DN	PILON_KLF1_TARGETS_DN				DUTERTRE_ESTRADIOL_RESPONSE_24HR_DN		IVANOVA_HEMATOPOIESIS_STEM_CELL_AND_PROGENITOR							DURAND_STROMA_S_UP			CREIGHTON_ENDOCRINE_THERAPY_RESISTANCE_3	GRAESSMANN_APOPTOSIS_BY_DOXORUBICIN_UP								FORTSCHEGGER_PHF8_TARGETS_DN		FEVR_CTNNB1_TARGETS_UP																			LOPEZ_MBD_TARGETS																			
124817	CNTD1	cyclin N-terminal domain containing 1																			ZWANG_TRANSIENTLY_UP_BY_2ND_EGF_PULSE_ONLY																PILON_KLF1_TARGETS_DN																																										MCBRYAN_PUBERTAL_BREAST_4_5WK_UP																							
7478	WNT8A	wingless-type MMTV integration site family, member 8A																			ZWANG_TRANSIENTLY_UP_BY_2ND_EGF_PULSE_ONLY																	BYSTRYKH_HEMATOPOIESIS_STEM_CELL_QTL_TRANS																																																																
64078	SLC28A3	solute carrier family 28 (sodium-coupled nucleoside transporter), member 3																			ZWANG_TRANSIENTLY_UP_BY_2ND_EGF_PULSE_ONLY																												MIKKELSEN_MEF_ICP_WITH_H3K27ME3															FEVR_CTNNB1_TARGETS_UP																																						
81030	ZBP1	Z-DNA binding protein 1																			ZWANG_TRANSIENTLY_UP_BY_2ND_EGF_PULSE_ONLY																																	GRAESSMANN_APOPTOSIS_BY_DOXORUBICIN_UP										FEVR_CTNNB1_TARGETS_UP																																						
146330	FBXL16	F-box and leucine-rich repeat protein 16																			ZWANG_TRANSIENTLY_UP_BY_2ND_EGF_PULSE_ONLY																																						KRIEG_HYPOXIA_NOT_VIA_KDM3A																																											
197407	ZNF48	zinc finger protein 48																			ZWANG_TRANSIENTLY_UP_BY_2ND_EGF_PULSE_ONLY																																						KRIEG_HYPOXIA_NOT_VIA_KDM3A																																											
3982	LIM2	lens intrinsic membrane protein 2, 19kDa																			ZWANG_TRANSIENTLY_UP_BY_2ND_EGF_PULSE_ONLY																																								DELACROIX_RAR_BOUND_ES																																									
58189	WFDC1	WAP four-disulfide core domain 1																			ZWANG_TRANSIENTLY_UP_BY_2ND_EGF_PULSE_ONLY																																										BLALOCK_ALZHEIMERS_DISEASE_DN																									LIU_PROSTATE_CANCER_DN											RIGGI_EWING_SARCOMA_PROGENITOR_UP			
56899	ANKS1B	ankyrin repeat and sterile alpha motif domain containing 1B																			ZWANG_TRANSIENTLY_UP_BY_2ND_EGF_PULSE_ONLY																																												HATADA_METHYLATED_IN_LUNG_CANCER_UP																																					
56729	RETN	resistin																			ZWANG_TRANSIENTLY_UP_BY_2ND_EGF_PULSE_ONLY																																																ZHOU_INFLAMMATORY_RESPONSE_FIMA_UP												KRIGE_RESPONSE_TO_TOSEDOSTAT_6HR_UP																					
25822	DNAJB5	DnaJ (Hsp40) homolog, subfamily B, member 5																			ZWANG_TRANSIENTLY_UP_BY_2ND_EGF_PULSE_ONLY																																																ZHOU_INFLAMMATORY_RESPONSE_FIMA_UP																											MOREAUX_MULTIPLE_MYELOMA_BY_TACI_UP						
57828	CATSPERG	cation channel, sperm-associated, gamma																			ZWANG_TRANSIENTLY_UP_BY_2ND_EGF_PULSE_ONLY																																																ZHOU_INFLAMMATORY_RESPONSE_FIMA_UP																																	
285848	PNPLA1	patatin-like phospholipase domain containing 1																			ZWANG_TRANSIENTLY_UP_BY_2ND_EGF_PULSE_ONLY																																																ZHOU_INFLAMMATORY_RESPONSE_FIMA_UP																																	
57578	UNC79	unc-79 homolog (C. elegans)																			ZWANG_TRANSIENTLY_UP_BY_2ND_EGF_PULSE_ONLY																																																ZHOU_INFLAMMATORY_RESPONSE_FIMA_UP																																	
89887	ZNF628	zinc finger protein 628																			ZWANG_TRANSIENTLY_UP_BY_2ND_EGF_PULSE_ONLY																																																								SCHAEFFER_PROSTATE_DEVELOPMENT_6HR_DN																									
4776	NFATC4	nuclear factor of activated T-cells, cytoplasmic, calcineurin-dependent 4																			ZWANG_TRANSIENTLY_UP_BY_2ND_EGF_PULSE_ONLY																																																													WANG_MLL_TARGETS																				
155051	CRYGN	crystallin, gamma N																			ZWANG_TRANSIENTLY_UP_BY_2ND_EGF_PULSE_ONLY																																																																MIKKELSEN_ES_ICP_WITH_H3K4ME3																	
285600	KIAA0825	KIAA0825																			ZWANG_TRANSIENTLY_UP_BY_2ND_EGF_PULSE_ONLY																																																																						ZWANG_TRANSIENTLY_UP_BY_1ST_EGF_PULSE_ONLY											
285971	ZNF775	zinc finger protein 775																			ZWANG_TRANSIENTLY_UP_BY_2ND_EGF_PULSE_ONLY																																																																																	
219557	C7orf62	chromosome 7 open reading frame 62																			ZWANG_TRANSIENTLY_UP_BY_2ND_EGF_PULSE_ONLY																																																																																	
284367	SIGLECP3	sialic acid binding Ig-like lectin, pseudogene 3																			ZWANG_TRANSIENTLY_UP_BY_2ND_EGF_PULSE_ONLY																																																																																	
390616	ANKRD34C	ankyrin repeat domain 34C																			ZWANG_TRANSIENTLY_UP_BY_2ND_EGF_PULSE_ONLY																																																																																	
399967	PATE2	prostate and testis expressed 2																			ZWANG_TRANSIENTLY_UP_BY_2ND_EGF_PULSE_ONLY																																																																																	
23089	PEG10	paternally expressed 10																				BRIDEAU_IMPRINTED_GENES												SMID_BREAST_CANCER_BASAL_UP												JOHNSTONE_PARVB_TARGETS_3_UP					DOUGLAS_BMI1_TARGETS_UP												BLALOCK_ALZHEIMERS_DISEASE_DN																																		HELLER_HDAC_TARGETS_SILENCED_BY_METHYLATION_UP					
7054	TH	tyrosine hydroxylase																				BRIDEAU_IMPRINTED_GENES																BYSTRYKH_HEMATOPOIESIS_STEM_CELL_QTL_TRANS																						BHAT_ESR1_TARGETS_VIA_AKT1_UP																							LOPEZ_MBD_TARGETS				BHAT_ESR1_TARGETS_NOT_VIA_AKT1_UP															
266812	NAP1L5	nucleosome assembly protein 1-like 5																				BRIDEAU_IMPRINTED_GENES																				MEISSNER_NPC_HCP_WITH_H3_UNMETHYLATED																				FORTSCHEGGER_PHF8_TARGETS_DN																																								
150684	COMMD1	copper metabolism (Murr1) domain containing 1																				BRIDEAU_IMPRINTED_GENES																																				GRAESSMANN_APOPTOSIS_BY_DOXORUBICIN_DN																									LOPEZ_MBD_TARGETS																			
54551	MAGEL2	MAGE-like 2																				BRIDEAU_IMPRINTED_GENES																																									BLALOCK_ALZHEIMERS_DISEASE_DN																																							
8926	SNURF	SNRPN upstream reading frame																				BRIDEAU_IMPRINTED_GENES																																																																																
2048	EPHB2	EPH receptor B2																					DACOSTA_UV_RESPONSE_VIA_ERCC3_DN	SCHAEFFER_PROSTATE_DEVELOPMENT_48HR_DN											MILI_PSEUDOPODIA_HAPTOTAXIS_DN					CHICAS_RB1_TARGETS_CONFLUENT																	NUYTTEN_EZH2_TARGETS_UP						BLALOCK_ALZHEIMERS_DISEASE_DN			KAAB_HEART_ATRIUM_VS_VENTRICLE_UP																																				
23085	ERC1	ELKS/RAB6-interacting/CAST family member 1																					DACOSTA_UV_RESPONSE_VIA_ERCC3_DN	SCHAEFFER_PROSTATE_DEVELOPMENT_48HR_DN																																		GRAESSMANN_APOPTOSIS_BY_DOXORUBICIN_DN				FORTSCHEGGER_PHF8_TARGETS_DN							ZHOU_INFLAMMATORY_RESPONSE_FIMA_UP						MARTINEZ_RB1_AND_TP53_TARGETS_DN	NUYTTEN_NIPP1_TARGETS_DN								MARTINEZ_TP53_TARGETS_DN																		
200734	SPRED2	sprouty-related, EVH1 domain containing 2																					DACOSTA_UV_RESPONSE_VIA_ERCC3_DN						CHEN_METABOLIC_SYNDROM_NETWORK		KOINUMA_TARGETS_OF_SMAD2_OR_SMAD3	GOZGIT_ESR1_TARGETS_DN					PILON_KLF1_TARGETS_DN											CUI_TCF21_TARGETS_2_DN			DOUGLAS_BMI1_TARGETS_UP							GRAESSMANN_APOPTOSIS_BY_DOXORUBICIN_DN	KRIEG_HYPOXIA_NOT_VIA_KDM3A		DELACROIX_RAR_BOUND_ES												RAO_BOUND_BY_SALL4_ISOFORM_B																						BONOME_OVARIAN_CANCER_SURVIVAL_SUBOPTIMAL_DEBULKING							
8301	PICALM	phosphatidylinositol binding clathrin assembly protein																					DACOSTA_UV_RESPONSE_VIA_ERCC3_DN						CHEN_METABOLIC_SYNDROM_NETWORK		KOINUMA_TARGETS_OF_SMAD2_OR_SMAD3																																									DACOSTA_UV_RESPONSE_VIA_ERCC3_COMMON_DN											LOPEZ_MBD_TARGETS															MARSON_BOUND_BY_FOXP3_UNSTIMULATED				
5783	PTPN13	protein tyrosine phosphatase, non-receptor type 13 (APO-1/CD95 (Fas)-associated phosphatase)																					DACOSTA_UV_RESPONSE_VIA_ERCC3_DN						CHEN_METABOLIC_SYNDROM_NETWORK			GOZGIT_ESR1_TARGETS_DN							RODRIGUES_THYROID_CARCINOMA_POORLY_DIFFERENTIATED_DN														CREIGHTON_ENDOCRINE_THERAPY_RESISTANCE_3																						MARTINEZ_RB1_AND_TP53_TARGETS_DN									MARTINEZ_TP53_TARGETS_DN							ZWANG_TRANSIENTLY_UP_BY_1ST_EGF_PULSE_ONLY			MASSARWEH_TAMOXIFEN_RESISTANCE_UP					RIGGI_EWING_SARCOMA_PROGENITOR_UP			
5770	PTPN1	protein tyrosine phosphatase, non-receptor type 1																					DACOSTA_UV_RESPONSE_VIA_ERCC3_DN						CHEN_METABOLIC_SYNDROM_NETWORK																									GRAESSMANN_APOPTOSIS_BY_DOXORUBICIN_UP		PUJANA_ATM_PCC_NETWORK	NUYTTEN_EZH2_TARGETS_UP												ZHOU_INFLAMMATORY_RESPONSE_FIMA_UP																																	
221154	EFHA1	EF-hand domain family, member A1																					DACOSTA_UV_RESPONSE_VIA_ERCC3_DN						CHEN_METABOLIC_SYNDROM_NETWORK																																																SCHAEFFER_PROSTATE_DEVELOPMENT_6HR_DN																									
6541	SLC7A1	solute carrier family 7 (cationic amino acid transporter, y+ system), member 1																					DACOSTA_UV_RESPONSE_VIA_ERCC3_DN								KOINUMA_TARGETS_OF_SMAD2_OR_SMAD3									CHICAS_RB1_TARGETS_CONFLUENT																PUJANA_ATM_PCC_NETWORK																DACOSTA_UV_RESPONSE_VIA_ERCC3_COMMON_DN				NUYTTEN_NIPP1_TARGETS_DN					KRIGE_RESPONSE_TO_TOSEDOSTAT_6HR_UP																					
7035	TFPI	tissue factor pathway inhibitor (lipoprotein-associated coagulation inhibitor)																					DACOSTA_UV_RESPONSE_VIA_ERCC3_DN									GOZGIT_ESR1_TARGETS_DN									DUTERTRE_ESTRADIOL_RESPONSE_24HR_DN		IVANOVA_HEMATOPOIESIS_STEM_CELL_AND_PROGENITOR	SWEET_LUNG_CANCER_KRAS_DN																											KINSEY_TARGETS_OF_EWSR1_FLII_FUSION_DN		RAO_BOUND_BY_SALL4_ISOFORM_B												MIKKELSEN_ES_ICP_WITH_H3K4ME3						ZWANG_TRANSIENTLY_UP_BY_1ST_EGF_PULSE_ONLY		BUYTAERT_PHOTODYNAMIC_THERAPY_STRESS_UP		BONOME_OVARIAN_CANCER_SURVIVAL_SUBOPTIMAL_DEBULKING		HELLER_HDAC_TARGETS_SILENCED_BY_METHYLATION_UP				PARENT_MTOR_SIGNALING_UP	
4850	CNOT4	CCR4-NOT transcription complex, subunit 4																					DACOSTA_UV_RESPONSE_VIA_ERCC3_DN									GOZGIT_ESR1_TARGETS_DN																										GRAESSMANN_APOPTOSIS_BY_DOXORUBICIN_DN														DACOSTA_UV_RESPONSE_VIA_ERCC3_COMMON_DN																					BUYTAERT_PHOTODYNAMIC_THERAPY_STRESS_UP									
22876	INPP5F	inositol polyphosphate-5-phosphatase F																					DACOSTA_UV_RESPONSE_VIA_ERCC3_DN									GOZGIT_ESR1_TARGETS_DN																																								DACOSTA_UV_RESPONSE_VIA_ERCC3_COMMON_DN																														
1612	DAPK1	death-associated protein kinase 1																					DACOSTA_UV_RESPONSE_VIA_ERCC3_DN										LEE_BMP2_TARGETS_UP										IVANOVA_HEMATOPOIESIS_STEM_CELL_AND_PROGENITOR				DAVICIONI_MOLECULAR_ARMS_VS_ERMS_UP							GRAESSMANN_APOPTOSIS_BY_DOXORUBICIN_UP					KRIEG_HYPOXIA_NOT_VIA_KDM3A													DACOSTA_UV_RESPONSE_VIA_ERCC3_COMMON_DN														BRUINS_UVC_RESPONSE_LATE					ZWANG_TRANSIENTLY_UP_BY_1ST_EGF_PULSE_ONLY								RIGGI_EWING_SARCOMA_PROGENITOR_UP			
9425	CDYL	chromodomain protein, Y-like																					DACOSTA_UV_RESPONSE_VIA_ERCC3_DN											SMID_BREAST_CANCER_BASAL_UP			PILON_KLF1_TARGETS_DN										DAVICIONI_MOLECULAR_ARMS_VS_ERMS_UP	CUI_TCF21_TARGETS_2_DN																								DACOSTA_UV_RESPONSE_VIA_ERCC3_COMMON_DN																			ZWANG_TRANSIENTLY_UP_BY_1ST_EGF_PULSE_ONLY		BUYTAERT_PHOTODYNAMIC_THERAPY_STRESS_UP		BONOME_OVARIAN_CANCER_SURVIVAL_SUBOPTIMAL_DEBULKING							
5332	PLCB4	phospholipase C, beta 4																					DACOSTA_UV_RESPONSE_VIA_ERCC3_DN											SMID_BREAST_CANCER_BASAL_UP																						PUJANA_ATM_PCC_NETWORK						FORTSCHEGGER_PHF8_TARGETS_DN					SERVITJA_ISLET_HNF1A_TARGETS_UP																																	TORCHIA_TARGETS_OF_EWSR1_FLI1_FUSION_DN		
9811	CTIF	CBP80/20-dependent translation initiation factor																					DACOSTA_UV_RESPONSE_VIA_ERCC3_DN												MILI_PSEUDOPODIA_HAPTOTAXIS_DN																																																																			
493	ATP2B4	ATPase, Ca++ transporting, plasma membrane 4																					DACOSTA_UV_RESPONSE_VIA_ERCC3_DN													ONDER_CDH1_TARGETS_2_DN				CHICAS_RB1_TARGETS_CONFLUENT						JOHNSTONE_PARVB_TARGETS_3_UP																																										LIU_PROSTATE_CANCER_DN	KIM_WT1_TARGETS_12HR_UP				BUYTAERT_PHOTODYNAMIC_THERAPY_STRESS_UP									
23294	ANKS1A	ankyrin repeat and sterile alpha motif domain containing 1A																					DACOSTA_UV_RESPONSE_VIA_ERCC3_DN														PILON_KLF1_TARGETS_DN		RODRIGUES_THYROID_CARCINOMA_POORLY_DIFFERENTIATED_DN								DAVICIONI_MOLECULAR_ARMS_VS_ERMS_UP																									DACOSTA_UV_RESPONSE_VIA_ERCC3_COMMON_DN																											RIGGI_EWING_SARCOMA_PROGENITOR_UP			
7324	UBE2E1	ubiquitin-conjugating enzyme E2E 1																					DACOSTA_UV_RESPONSE_VIA_ERCC3_DN														PILON_KLF1_TARGETS_DN																	GRAESSMANN_APOPTOSIS_BY_DOXORUBICIN_UP		PUJANA_ATM_PCC_NETWORK																																														
23317	DNAJC13	DnaJ (Hsp40) homolog, subfamily C, member 13																					DACOSTA_UV_RESPONSE_VIA_ERCC3_DN														PILON_KLF1_TARGETS_DN																			PUJANA_ATM_PCC_NETWORK		GRAESSMANN_APOPTOSIS_BY_DOXORUBICIN_DN														DACOSTA_UV_RESPONSE_VIA_ERCC3_COMMON_DN																														
83989	FAM172A	family with sequence similarity 172, member A																					DACOSTA_UV_RESPONSE_VIA_ERCC3_DN														PILON_KLF1_TARGETS_DN																									FORTSCHEGGER_PHF8_TARGETS_DN				KAAB_HEART_ATRIUM_VS_VENTRICLE_UP																													BONOME_OVARIAN_CANCER_SURVIVAL_SUBOPTIMAL_DEBULKING							
6790	AURKA	aurora kinase A																					DACOSTA_UV_RESPONSE_VIA_ERCC3_DN															BYSTRYKH_HEMATOPOIESIS_STEM_CELL_QTL_TRANS																		PUJANA_ATM_PCC_NETWORK																				NUYTTEN_NIPP1_TARGETS_DN																										
8871	SYNJ2	synaptojanin 2																					DACOSTA_UV_RESPONSE_VIA_ERCC3_DN																RODRIGUES_THYROID_CARCINOMA_POORLY_DIFFERENTIATED_DN														CREIGHTON_ENDOCRINE_THERAPY_RESISTANCE_3																																MIKKELSEN_ES_ICP_WITH_H3K4ME3																	
7813	EVI5	ecotropic viral integration site 5																					DACOSTA_UV_RESPONSE_VIA_ERCC3_DN																		DUTERTRE_ESTRADIOL_RESPONSE_24HR_DN												CREIGHTON_ENDOCRINE_THERAPY_RESISTANCE_3																			DACOSTA_UV_RESPONSE_VIA_ERCC3_COMMON_DN																														
9475	ROCK2	Rho-associated, coiled-coil containing protein kinase 2																					DACOSTA_UV_RESPONSE_VIA_ERCC3_DN																		DUTERTRE_ESTRADIOL_RESPONSE_24HR_DN																	GRAESSMANN_APOPTOSIS_BY_DOXORUBICIN_DN					BLALOCK_ALZHEIMERS_DISEASE_DN									DACOSTA_UV_RESPONSE_VIA_ERCC3_COMMON_DN				NUYTTEN_NIPP1_TARGETS_DN																		MASSARWEH_TAMOXIFEN_RESISTANCE_UP								
90627	STARD13	StAR-related lipid transfer (START) domain containing 13																					DACOSTA_UV_RESPONSE_VIA_ERCC3_DN																				IVANOVA_HEMATOPOIESIS_STEM_CELL_AND_PROGENITOR																KRIEG_HYPOXIA_NOT_VIA_KDM3A													DACOSTA_UV_RESPONSE_VIA_ERCC3_COMMON_DN								RODRIGUES_THYROID_CARCINOMA_ANAPLASTIC_DN																						
7443	VRK1	vaccinia related kinase 1																					DACOSTA_UV_RESPONSE_VIA_ERCC3_DN																																	PUJANA_ATM_PCC_NETWORK																											LOPEZ_MBD_TARGETS																			
23142	DCUN1D4	DCN1, defective in cullin neddylation 1, domain containing 4 (S. cerevisiae)																					DACOSTA_UV_RESPONSE_VIA_ERCC3_DN																																		NUYTTEN_EZH2_TARGETS_UP															DACOSTA_UV_RESPONSE_VIA_ERCC3_COMMON_DN																												TORCHIA_TARGETS_OF_EWSR1_FLI1_FUSION_DN		
9874	TLK1	tousled-like kinase 1																					DACOSTA_UV_RESPONSE_VIA_ERCC3_DN																																								BLALOCK_ALZHEIMERS_DISEASE_DN							BAELDE_DIABETIC_NEPHROPATHY_DN		DACOSTA_UV_RESPONSE_VIA_ERCC3_COMMON_DN					SCHAEFFER_PROSTATE_DEVELOPMENT_6HR_DN																									
549	AUH	AU RNA binding protein/enoyl-CoA hydratase																					DACOSTA_UV_RESPONSE_VIA_ERCC3_DN																																								BLALOCK_ALZHEIMERS_DISEASE_DN									DACOSTA_UV_RESPONSE_VIA_ERCC3_COMMON_DN																														
6596	HLTF	helicase-like transcription factor																					DACOSTA_UV_RESPONSE_VIA_ERCC3_DN																																								BLALOCK_ALZHEIMERS_DISEASE_DN																																							MONNIER_POSTRADIATION_TUMOR_ESCAPE_DN
23063	WAPAL	wings apart-like homolog (Drosophila)																					DACOSTA_UV_RESPONSE_VIA_ERCC3_DN																																																	DACOSTA_UV_RESPONSE_VIA_ERCC3_COMMON_DN	RAO_BOUND_BY_SALL4_ISOFORM_B																				BUYTAERT_PHOTODYNAMIC_THERAPY_STRESS_UP									
9847	KIAA0528	KIAA0528																					DACOSTA_UV_RESPONSE_VIA_ERCC3_DN																																																	DACOSTA_UV_RESPONSE_VIA_ERCC3_COMMON_DN	RAO_BOUND_BY_SALL4_ISOFORM_B																													
8566	PDXK	pyridoxal (pyridoxine, vitamin B6) kinase																						SCHAEFFER_PROSTATE_DEVELOPMENT_48HR_DN									LEE_BMP2_TARGETS_UP	SMID_BREAST_CANCER_BASAL_UP			PILON_KLF1_TARGETS_DN	BYSTRYKH_HEMATOPOIESIS_STEM_CELL_QTL_TRANS																																						NUYTTEN_NIPP1_TARGETS_DN										BRUINS_UVC_RESPONSE_LATE								MASSARWEH_TAMOXIFEN_RESISTANCE_UP						TORCHIA_TARGETS_OF_EWSR1_FLI1_FUSION_DN		
92293	TMEM132C	transmembrane protein 132C																						SCHAEFFER_PROSTATE_DEVELOPMENT_48HR_DN									LEE_BMP2_TARGETS_UP																																																																					
7247	TSN	translin																						SCHAEFFER_PROSTATE_DEVELOPMENT_48HR_DN										SMID_BREAST_CANCER_BASAL_UP																																																																				
23135	KDM6B	lysine (K)-specific demethylase 6B																						SCHAEFFER_PROSTATE_DEVELOPMENT_48HR_DN													PILON_KLF1_TARGETS_DN				DUTERTRE_ESTRADIOL_RESPONSE_24HR_DN																				DELACROIX_RAR_BOUND_ES								ZHOU_INFLAMMATORY_RESPONSE_FIMA_UP								SCHAEFFER_PROSTATE_DEVELOPMENT_6HR_DN				KRIGE_RESPONSE_TO_TOSEDOSTAT_6HR_UP				MIKKELSEN_ES_ICP_WITH_H3K4ME3								BUYTAERT_PHOTODYNAMIC_THERAPY_STRESS_UP									MONNIER_POSTRADIATION_TUMOR_ESCAPE_DN
57580	PREX1	phosphatidylinositol-3,4,5-trisphosphate-dependent Rac exchange factor 1																						SCHAEFFER_PROSTATE_DEVELOPMENT_48HR_DN													PILON_KLF1_TARGETS_DN																															CHARAFE_BREAST_CANCER_LUMINAL_VS_BASAL_UP								NUYTTEN_NIPP1_TARGETS_DN		CHARAFE_BREAST_CANCER_LUMINAL_VS_MESENCHYMAL_UP			KRIGE_RESPONSE_TO_TOSEDOSTAT_6HR_UP													MASSARWEH_TAMOXIFEN_RESISTANCE_UP					RIGGI_EWING_SARCOMA_PROGENITOR_UP			
91768	CABLES1	Cdk5 and Abl enzyme substrate 1																						SCHAEFFER_PROSTATE_DEVELOPMENT_48HR_DN																								CUI_TCF21_TARGETS_2_DN		DURAND_STROMA_S_UP	DOUGLAS_BMI1_TARGETS_UP								KRIEG_HYPOXIA_NOT_VIA_KDM3A																							WANG_MLL_TARGETS								CHYLA_CBFA2T3_TARGETS_UP												
60528	ELAC2	elaC homolog 2 (E. coli)																						SCHAEFFER_PROSTATE_DEVELOPMENT_48HR_DN																																PUJANA_ATM_PCC_NETWORK		GRAESSMANN_APOPTOSIS_BY_DOXORUBICIN_DN																																												
9061	PAPSS1	3'-phosphoadenosine 5'-phosphosulfate synthase 1																						SCHAEFFER_PROSTATE_DEVELOPMENT_48HR_DN																																		GRAESSMANN_APOPTOSIS_BY_DOXORUBICIN_DN					BLALOCK_ALZHEIMERS_DISEASE_DN							BAELDE_DIABETIC_NEPHROPATHY_DN																															PARENT_MTOR_SIGNALING_UP	
602	BCL3	B-cell CLL/lymphoma 3																							MEISSNER_BRAIN_HCP_WITH_H3K27ME3																	MEISSNER_NPC_HCP_WITH_H3_UNMETHYLATED			FOSTER_TOLERANT_MACROPHAGE_DN	JOHNSTONE_PARVB_TARGETS_3_UP												GRAESSMANN_APOPTOSIS_BY_DOXORUBICIN_DN			DELACROIX_RAR_BOUND_ES																				KRIGE_RESPONSE_TO_TOSEDOSTAT_6HR_UP																					
3975	LHX1	LIM homeobox 1																							MEISSNER_BRAIN_HCP_WITH_H3K27ME3																																								HATADA_METHYLATED_IN_LUNG_CANCER_UP																																					
56135	PCDHAC1	protocadherin alpha subfamily C, 1																								MEISSNER_NPC_HCP_WITH_H3K4ME2	MIKKELSEN_MEF_HCP_WITH_H3_UNMETHYLATED																																																																											
79047	KCTD15	potassium channel tetramerisation domain containing 15																								MEISSNER_NPC_HCP_WITH_H3K4ME2						GOZGIT_ESR1_TARGETS_DN																			DOUGLAS_BMI1_TARGETS_UP								KRIEG_HYPOXIA_NOT_VIA_KDM3A									CHARAFE_BREAST_CANCER_LUMINAL_VS_BASAL_UP																																		
26013	L3MBTL1	l(3)mbt-like 1 (Drosophila)																								MEISSNER_NPC_HCP_WITH_H3K4ME2													RODRIGUES_THYROID_CARCINOMA_POORLY_DIFFERENTIATED_DN																																																															
51195	RAPGEFL1	Rap guanine nucleotide exchange factor (GEF)-like 1																								MEISSNER_NPC_HCP_WITH_H3K4ME2																										SMID_BREAST_CANCER_BASAL_DN								BHAT_ESR1_TARGETS_VIA_AKT1_UP			BLALOCK_ALZHEIMERS_DISEASE_DN		HATADA_METHYLATED_IN_LUNG_CANCER_UP																						BHAT_ESR1_TARGETS_NOT_VIA_AKT1_UP				ZWANG_TRANSIENTLY_UP_BY_1ST_EGF_PULSE_ONLY											
11063	SOX30	SRY (sex determining region Y)-box 30																								MEISSNER_NPC_HCP_WITH_H3K4ME2																																															RAO_BOUND_BY_SALL4_ISOFORM_B																													
91523	FAM113B	family with sequence similarity 113, member B																								MEISSNER_NPC_HCP_WITH_H3K4ME2																																																																												
144423	GLT1D1	glycosyltransferase 1 domain containing 1																								MEISSNER_NPC_HCP_WITH_H3K4ME2																																																																												
56129	PCDHB7	protocadherin beta 7																									MIKKELSEN_MEF_HCP_WITH_H3_UNMETHYLATED			MIKKELSEN_IPS_WITH_HCP_H3K27ME3		GOZGIT_ESR1_TARGETS_DN																																																		WANG_MLL_TARGETS																				
83447	SLC25A31	solute carrier family 25 (mitochondrial carrier; adenine nucleotide translocator), member 31																									MIKKELSEN_MEF_HCP_WITH_H3_UNMETHYLATED			MIKKELSEN_IPS_WITH_HCP_H3K27ME3												MEISSNER_NPC_HCP_WITH_H3_UNMETHYLATED																																																							HELLER_HDAC_TARGETS_SILENCED_BY_METHYLATION_UP					
56144	PCDHA4	protocadherin alpha 4																									MIKKELSEN_MEF_HCP_WITH_H3_UNMETHYLATED			MIKKELSEN_IPS_WITH_HCP_H3K27ME3																																																													ZWANG_TRANSIENTLY_UP_BY_1ST_EGF_PULSE_ONLY											
56122	PCDHB14	protocadherin beta 14																									MIKKELSEN_MEF_HCP_WITH_H3_UNMETHYLATED					GOZGIT_ESR1_TARGETS_DN																																																																						
26047	CNTNAP2	contactin associated protein-like 2																									MIKKELSEN_MEF_HCP_WITH_H3_UNMETHYLATED									ONDER_CDH1_TARGETS_2_DN															DOUGLAS_BMI1_TARGETS_UP	SMID_BREAST_CANCER_BASAL_DN											BLALOCK_ALZHEIMERS_DISEASE_DN																												ZWANG_TRANSIENTLY_UP_BY_1ST_EGF_PULSE_ONLY						HELLER_HDAC_TARGETS_SILENCED_BY_METHYLATION_UP					
56884	FSTL5	follistatin-like 5																									MIKKELSEN_MEF_HCP_WITH_H3_UNMETHYLATED																IVANOVA_HEMATOPOIESIS_STEM_CELL_AND_PROGENITOR																								SERVITJA_ISLET_HNF1A_TARGETS_UP																																			
346673	STRA8	stimulated by retinoic acid gene 8 homolog (mouse)																									MIKKELSEN_MEF_HCP_WITH_H3_UNMETHYLATED																																		DELACROIX_RAR_BOUND_ES																																									
56139	PCDHA10	protocadherin alpha 10																									MIKKELSEN_MEF_HCP_WITH_H3_UNMETHYLATED																																																																				BONOME_OVARIAN_CANCER_SURVIVAL_SUBOPTIMAL_DEBULKING							
118427	OLFM3	olfactomedin 3																									MIKKELSEN_MEF_HCP_WITH_H3_UNMETHYLATED																																																																								RIGGI_EWING_SARCOMA_PROGENITOR_UP			
157807	CLVS1	clavesin 1																									MIKKELSEN_MEF_HCP_WITH_H3_UNMETHYLATED																																																																											
198437	C20orf201	chromosome 20 open reading frame 201																									MIKKELSEN_MEF_HCP_WITH_H3_UNMETHYLATED																																																																											
881	CCIN	calicin																									MIKKELSEN_MEF_HCP_WITH_H3_UNMETHYLATED																																																																											
56145	PCDHA3	protocadherin alpha 3																									MIKKELSEN_MEF_HCP_WITH_H3_UNMETHYLATED																																																																											
9752	PCDHA9	protocadherin alpha 9																									MIKKELSEN_MEF_HCP_WITH_H3_UNMETHYLATED																																																																											
56131	PCDHB4	protocadherin beta 4																									MIKKELSEN_MEF_HCP_WITH_H3_UNMETHYLATED																																																																											
56142	PCDHA6	protocadherin alpha 6																									MIKKELSEN_MEF_HCP_WITH_H3_UNMETHYLATED																																																																											
56143	PCDHA5	protocadherin alpha 5																									MIKKELSEN_MEF_HCP_WITH_H3_UNMETHYLATED																																																																											
3688	ITGB1	integrin, beta 1 (fibronectin receptor, beta polypeptide, antigen CD29 includes MDF2, MSK12)																										LIM_MAMMARY_STEM_CELL_UP			KOINUMA_TARGETS_OF_SMAD2_OR_SMAD3				MILI_PSEUDOPODIA_HAPTOTAXIS_DN													CUI_TCF21_TARGETS_2_DN							DURCHDEWALD_SKIN_CARCINOGENESIS_DN																						SCHAEFFER_PROSTATE_DEVELOPMENT_6HR_DN																									
8727	CTNNAL1	catenin (cadherin-associated protein), alpha-like 1																										LIM_MAMMARY_STEM_CELL_UP			KOINUMA_TARGETS_OF_SMAD2_OR_SMAD3														FOSTER_TOLERANT_MACROPHAGE_DN								CREIGHTON_ENDOCRINE_THERAPY_RESISTANCE_3						KRIEG_HYPOXIA_NOT_VIA_KDM3A			FORTSCHEGGER_PHF8_TARGETS_DN													MARTINEZ_RB1_AND_TP53_TARGETS_DN									MARTINEZ_TP53_TARGETS_DN																		
4035	LRP1	low density lipoprotein receptor-related protein 1																										LIM_MAMMARY_STEM_CELL_UP					LEE_BMP2_TARGETS_UP		MILI_PSEUDOPODIA_HAPTOTAXIS_DN											JOHNSTONE_PARVB_TARGETS_3_UP																															SCHAEFFER_PROSTATE_DEVELOPMENT_6HR_DN								MIKKELSEN_ES_ICP_WITH_H3K4ME3						ZWANG_TRANSIENTLY_UP_BY_1ST_EGF_PULSE_ONLY										PARENT_MTOR_SIGNALING_UP	
10875	FGL2	fibrinogen-like 2																										LIM_MAMMARY_STEM_CELL_UP					LEE_BMP2_TARGETS_UP											SWEET_LUNG_CANCER_KRAS_DN																						KAAB_HEART_ATRIUM_VS_VENTRICLE_UP																																MARSON_BOUND_BY_FOXP3_UNSTIMULATED				
64283	RGNEF	190 kDa guanine nucleotide exchange factor																										LIM_MAMMARY_STEM_CELL_UP										BYSTRYKH_HEMATOPOIESIS_STEM_CELL_QTL_TRANS	RODRIGUES_THYROID_CARCINOMA_POORLY_DIFFERENTIATED_DN											DURAND_STROMA_S_UP			CREIGHTON_ENDOCRINE_THERAPY_RESISTANCE_3									FORTSCHEGGER_PHF8_TARGETS_DN																		RODRIGUES_THYROID_CARCINOMA_ANAPLASTIC_DN														MASSARWEH_TAMOXIFEN_RESISTANCE_UP								
389136	VGLL3	vestigial like 3 (Drosophila)																										LIM_MAMMARY_STEM_CELL_UP												CHICAS_RB1_TARGETS_CONFLUENT								CUI_TCF21_TARGETS_2_DN							DURCHDEWALD_SKIN_CARCINOGENESIS_DN																																									MOREAUX_MULTIPLE_MYELOMA_BY_TACI_UP						
25890	ABI3BP	ABI family, member 3 (NESH) binding protein																										LIM_MAMMARY_STEM_CELL_UP												CHICAS_RB1_TARGETS_CONFLUENT																																								RODRIGUES_THYROID_CARCINOMA_ANAPLASTIC_DN		WANG_MLL_TARGETS																				
9853	RUSC2	RUN and SH3 domain containing 2																										LIM_MAMMARY_STEM_CELL_UP																											DURCHDEWALD_SKIN_CARCINOGENESIS_DN			GRAESSMANN_APOPTOSIS_BY_DOXORUBICIN_DN															RAO_BOUND_BY_SALL4_ISOFORM_B																													
6525	SMTN	smoothelin																										LIM_MAMMARY_STEM_CELL_UP																															KRIEG_HYPOXIA_NOT_VIA_KDM3A																																											
57616	TSHZ3	teashirt zinc finger homeobox 3																										LIM_MAMMARY_STEM_CELL_UP																															KRIEG_HYPOXIA_NOT_VIA_KDM3A																																											
2119	ETV5	ets variant 5																										LIM_MAMMARY_STEM_CELL_UP																																						KAAB_HEART_ATRIUM_VS_VENTRICLE_UP							RAO_BOUND_BY_SALL4_ISOFORM_B								KRIGE_RESPONSE_TO_TOSEDOSTAT_6HR_UP																					
23090	ZNF423	zinc finger protein 423																										LIM_MAMMARY_STEM_CELL_UP																																											KINSEY_TARGETS_OF_EWSR1_FLII_FUSION_DN																															
494470	RNF165	ring finger protein 165																										LIM_MAMMARY_STEM_CELL_UP																																																																										
26031	OSBPL3	oxysterol binding protein-like 3																											CHEN_METABOLIC_SYNDROM_NETWORK		KOINUMA_TARGETS_OF_SMAD2_OR_SMAD3									CHICAS_RB1_TARGETS_CONFLUENT			IVANOVA_HEMATOPOIESIS_STEM_CELL_AND_PROGENITOR			JOHNSTONE_PARVB_TARGETS_3_UP										PUJANA_ATM_PCC_NETWORK						FORTSCHEGGER_PHF8_TARGETS_DN														NUYTTEN_NIPP1_TARGETS_DN										BRUINS_UVC_RESPONSE_LATE																
9358	ITGBL1	integrin, beta-like 1 (with EGF-like repeat domains)																											CHEN_METABOLIC_SYNDROM_NETWORK		KOINUMA_TARGETS_OF_SMAD2_OR_SMAD3									CHICAS_RB1_TARGETS_CONFLUENT												SMID_BREAST_CANCER_BASAL_DN				PUJANA_ATM_PCC_NETWORK																																			ZWANG_TRANSIENTLY_UP_BY_1ST_EGF_PULSE_ONLY						HELLER_HDAC_TARGETS_SILENCED_BY_METHYLATION_UP					
93517	SDR42E1	short chain dehydrogenase/reductase family 42E, member 1																											CHEN_METABOLIC_SYNDROM_NETWORK			GOZGIT_ESR1_TARGETS_DN																																																																						
23466	CBX6	chromobox homolog 6																											CHEN_METABOLIC_SYNDROM_NETWORK				LEE_BMP2_TARGETS_UP																									GRAESSMANN_APOPTOSIS_BY_DOXORUBICIN_DN																																					BONOME_OVARIAN_CANCER_SURVIVAL_SUBOPTIMAL_DEBULKING							
2185	PTK2B	PTK2B protein tyrosine kinase 2 beta																											CHEN_METABOLIC_SYNDROM_NETWORK				LEE_BMP2_TARGETS_UP																														BLALOCK_ALZHEIMERS_DISEASE_DN																		KRIGE_RESPONSE_TO_TOSEDOSTAT_6HR_UP																					
3783	KCNN4	potassium intermediate/small conductance calcium-activated channel, subfamily N, member 4																											CHEN_METABOLIC_SYNDROM_NETWORK					SMID_BREAST_CANCER_BASAL_UP	MILI_PSEUDOPODIA_HAPTOTAXIS_DN	ONDER_CDH1_TARGETS_2_DN	PILON_KLF1_TARGETS_DN																		DURCHDEWALD_SKIN_CARCINOGENESIS_DN							FORTSCHEGGER_PHF8_TARGETS_DN														NUYTTEN_NIPP1_TARGETS_DN																		MASSARWEH_TAMOXIFEN_RESISTANCE_UP				MARSON_BOUND_BY_FOXP3_UNSTIMULATED				
196527	ANO6	anoctamin 6																											CHEN_METABOLIC_SYNDROM_NETWORK						MILI_PSEUDOPODIA_HAPTOTAXIS_DN						DUTERTRE_ESTRADIOL_RESPONSE_24HR_DN																		KRIEG_HYPOXIA_NOT_VIA_KDM3A																	NUYTTEN_NIPP1_TARGETS_DN							LOPEZ_MBD_TARGETS																			
80381	CD276	CD276 molecule																											CHEN_METABOLIC_SYNDROM_NETWORK						MILI_PSEUDOPODIA_HAPTOTAXIS_DN											JOHNSTONE_PARVB_TARGETS_3_UP												GRAESSMANN_APOPTOSIS_BY_DOXORUBICIN_DN																																								MARSON_BOUND_BY_FOXP3_UNSTIMULATED				
7409	VAV1	vav 1 guanine nucleotide exchange factor																											CHEN_METABOLIC_SYNDROM_NETWORK								PILON_KLF1_TARGETS_DN	BYSTRYKH_HEMATOPOIESIS_STEM_CELL_QTL_TRANS																		PUJANA_ATM_PCC_NETWORK																																							BONOME_OVARIAN_CANCER_SURVIVAL_SUBOPTIMAL_DEBULKING							
90355	C5orf30	chromosome 5 open reading frame 30																											CHEN_METABOLIC_SYNDROM_NETWORK								PILON_KLF1_TARGETS_DN								FOSTER_TOLERANT_MACROPHAGE_DN							SMID_BREAST_CANCER_BASAL_DN												FEVR_CTNNB1_TARGETS_UP																																						
1786	DNMT1	DNA (cytosine-5-)-methyltransferase 1																											CHEN_METABOLIC_SYNDROM_NETWORK								PILON_KLF1_TARGETS_DN														DOUGLAS_BMI1_TARGETS_UP					PUJANA_ATM_PCC_NETWORK																					SCHAEFFER_PROSTATE_DEVELOPMENT_6HR_DN																									
23526	HMHA1	histocompatibility (minor) HA-1																											CHEN_METABOLIC_SYNDROM_NETWORK								PILON_KLF1_TARGETS_DN																																																MIKKELSEN_ES_ICP_WITH_H3K4ME3								BUYTAERT_PHOTODYNAMIC_THERAPY_STRESS_UP					MARSON_BOUND_BY_FOXP3_UNSTIMULATED				
10092	ARPC5	actin related protein 2/3 complex, subunit 5, 16kDa																											CHEN_METABOLIC_SYNDROM_NETWORK									BYSTRYKH_HEMATOPOIESIS_STEM_CELL_QTL_TRANS																		PUJANA_ATM_PCC_NETWORK							BLALOCK_ALZHEIMERS_DISEASE_DN																																							
91010	FMNL3	formin-like 3																											CHEN_METABOLIC_SYNDROM_NETWORK										RODRIGUES_THYROID_CARCINOMA_POORLY_DIFFERENTIATED_DN																																									RODRIGUES_THYROID_CARCINOMA_ANAPLASTIC_DN																						
8303	SNN	stannin																											CHEN_METABOLIC_SYNDROM_NETWORK											CHICAS_RB1_TARGETS_CONFLUENT					FOSTER_TOLERANT_MACROPHAGE_DN										DURCHDEWALD_SKIN_CARCINOGENESIS_DN								BLALOCK_ALZHEIMERS_DISEASE_DN						ZHOU_INFLAMMATORY_RESPONSE_FIMA_UP											RODRIGUES_THYROID_CARCINOMA_ANAPLASTIC_DN											ZWANG_TRANSIENTLY_UP_BY_1ST_EGF_PULSE_ONLY		BUYTAERT_PHOTODYNAMIC_THERAPY_STRESS_UP			MOREAUX_MULTIPLE_MYELOMA_BY_TACI_UP						
27127	SMC1B	structural maintenance of chromosomes 1B																											CHEN_METABOLIC_SYNDROM_NETWORK													MEISSNER_NPC_HCP_WITH_H3_UNMETHYLATED																																																												
5954	RCN1	reticulocalbin 1, EF-hand calcium binding domain																											CHEN_METABOLIC_SYNDROM_NETWORK															SWEET_LUNG_CANCER_KRAS_DN	FOSTER_TOLERANT_MACROPHAGE_DN	JOHNSTONE_PARVB_TARGETS_3_UP																											RAO_BOUND_BY_SALL4_ISOFORM_B			NUYTTEN_NIPP1_TARGETS_DN					KRIGE_RESPONSE_TO_TOSEDOSTAT_6HR_UP					BRUINS_UVC_RESPONSE_LATE														TORCHIA_TARGETS_OF_EWSR1_FLI1_FUSION_DN		
91828	EXOC3L4	exocyst complex component 3-like 4																											CHEN_METABOLIC_SYNDROM_NETWORK																FOSTER_TOLERANT_MACROPHAGE_DN																																									BRUINS_UVC_RESPONSE_LATE																
7533	YWHAH	tyrosine 3-monooxygenase/tryptophan 5-monooxygenase activation protein, eta polypeptide																											CHEN_METABOLIC_SYNDROM_NETWORK																						DOUGLAS_BMI1_TARGETS_UP							GRAESSMANN_APOPTOSIS_BY_DOXORUBICIN_DN					BLALOCK_ALZHEIMERS_DISEASE_DN																																							
27	ABL2	v-abl Abelson murine leukemia viral oncogene homolog 2																											CHEN_METABOLIC_SYNDROM_NETWORK																												NUYTTEN_EZH2_TARGETS_UP					FORTSCHEGGER_PHF8_TARGETS_DN							ZHOU_INFLAMMATORY_RESPONSE_FIMA_UP																								BUYTAERT_PHOTODYNAMIC_THERAPY_STRESS_UP									
10327	AKR1A1	aldo-keto reductase family 1, member A1 (aldehyde reductase)																											CHEN_METABOLIC_SYNDROM_NETWORK																																					KAAB_HEART_ATRIUM_VS_VENTRICLE_UP																																				
55809	TRERF1	transcriptional regulating factor 1																											CHEN_METABOLIC_SYNDROM_NETWORK																																															NUYTTEN_NIPP1_TARGETS_DN														CHYLA_CBFA2T3_TARGETS_UP	ZWANG_TRANSIENTLY_UP_BY_1ST_EGF_PULSE_ONLY											
151126	ZNF385B	zinc finger protein 385B																											CHEN_METABOLIC_SYNDROM_NETWORK																																																														ZWANG_TRANSIENTLY_UP_BY_1ST_EGF_PULSE_ONLY											
10767	HBS1L	HBS1-like (S. cerevisiae)																											CHEN_METABOLIC_SYNDROM_NETWORK																																																																									
121278	TPH2	tryptophan hydroxylase 2																											CHEN_METABOLIC_SYNDROM_NETWORK																																																																									
84433	CARD11	caspase recruitment domain family, member 11																											CHEN_METABOLIC_SYNDROM_NETWORK																																																																									
170482	CLEC4C	C-type lectin domain family 4, member C																											CHEN_METABOLIC_SYNDROM_NETWORK																																																																									
22883	CLSTN1	calsyntenin 1																													KOINUMA_TARGETS_OF_SMAD2_OR_SMAD3		LEE_BMP2_TARGETS_UP		MILI_PSEUDOPODIA_HAPTOTAXIS_DN																							GRAESSMANN_APOPTOSIS_BY_DOXORUBICIN_DN						FEVR_CTNNB1_TARGETS_UP																																					PARENT_MTOR_SIGNALING_UP	
2023	ENO1	enolase 1, (alpha)																													KOINUMA_TARGETS_OF_SMAD2_OR_SMAD3			SMID_BREAST_CANCER_BASAL_UP																							NUYTTEN_EZH2_TARGETS_UP		KRIEG_HYPOXIA_NOT_VIA_KDM3A																								LOPEZ_MBD_TARGETS																			
54407	SLC38A2	solute carrier family 38, member 2																													KOINUMA_TARGETS_OF_SMAD2_OR_SMAD3				MILI_PSEUDOPODIA_HAPTOTAXIS_DN		PILON_KLF1_TARGETS_DN	BYSTRYKH_HEMATOPOIESIS_STEM_CELL_QTL_TRANS																					KRIEG_HYPOXIA_NOT_VIA_KDM3A																	NUYTTEN_NIPP1_TARGETS_DN					KRIGE_RESPONSE_TO_TOSEDOSTAT_6HR_UP												BUYTAERT_PHOTODYNAMIC_THERAPY_STRESS_UP									
26286	ARFGAP3	ADP-ribosylation factor GTPase activating protein 3																													KOINUMA_TARGETS_OF_SMAD2_OR_SMAD3				MILI_PSEUDOPODIA_HAPTOTAXIS_DN																		CREIGHTON_ENDOCRINE_THERAPY_RESISTANCE_3											FEVR_CTNNB1_TARGETS_UP																	KRIGE_RESPONSE_TO_TOSEDOSTAT_6HR_UP												BUYTAERT_PHOTODYNAMIC_THERAPY_STRESS_UP									
5802	PTPRS	protein tyrosine phosphatase, receptor type, S																													KOINUMA_TARGETS_OF_SMAD2_OR_SMAD3				MILI_PSEUDOPODIA_HAPTOTAXIS_DN																							GRAESSMANN_APOPTOSIS_BY_DOXORUBICIN_DN																												BRUINS_UVC_RESPONSE_LATE									BONOME_OVARIAN_CANCER_SURVIVAL_SUBOPTIMAL_DEBULKING	MOREAUX_MULTIPLE_MYELOMA_BY_TACI_UP				TORCHIA_TARGETS_OF_EWSR1_FLI1_FUSION_DN		
3728	JUP	junction plakoglobin																													KOINUMA_TARGETS_OF_SMAD2_OR_SMAD3					ONDER_CDH1_TARGETS_2_DN										JOHNSTONE_PARVB_TARGETS_3_UP				DURAND_STROMA_S_UP				GRAESSMANN_APOPTOSIS_BY_DOXORUBICIN_UP																						NUYTTEN_NIPP1_TARGETS_DN		CHARAFE_BREAST_CANCER_LUMINAL_VS_MESENCHYMAL_UP																			HELLER_HDAC_TARGETS_SILENCED_BY_METHYLATION_UP					
613	BCR	breakpoint cluster region																													KOINUMA_TARGETS_OF_SMAD2_OR_SMAD3						PILON_KLF1_TARGETS_DN		RODRIGUES_THYROID_CARCINOMA_POORLY_DIFFERENTIATED_DN																			GRAESSMANN_APOPTOSIS_BY_DOXORUBICIN_DN						FEVR_CTNNB1_TARGETS_UP											MARTINEZ_RB1_AND_TP53_TARGETS_DN			CHARAFE_BREAST_CANCER_LUMINAL_VS_MESENCHYMAL_UP						MARTINEZ_TP53_TARGETS_DN		BRUINS_UVC_RESPONSE_LATE				CHYLA_CBFA2T3_TARGETS_UP										TORCHIA_TARGETS_OF_EWSR1_FLI1_FUSION_DN		
51274	KLF3	Kruppel-like factor 3 (basic)																													KOINUMA_TARGETS_OF_SMAD2_OR_SMAD3						PILON_KLF1_TARGETS_DN				DUTERTRE_ESTRADIOL_RESPONSE_24HR_DN							CUI_TCF21_TARGETS_2_DN							DURCHDEWALD_SKIN_CARCINOGENESIS_DN		NUYTTEN_EZH2_TARGETS_UP	GRAESSMANN_APOPTOSIS_BY_DOXORUBICIN_DN						FEVR_CTNNB1_TARGETS_UP													SCHAEFFER_PROSTATE_DEVELOPMENT_6HR_DN																BUYTAERT_PHOTODYNAMIC_THERAPY_STRESS_UP	MASSARWEH_TAMOXIFEN_RESISTANCE_UP							PARENT_MTOR_SIGNALING_UP	MONNIER_POSTRADIATION_TUMOR_ESCAPE_DN
143684	FAM76B	family with sequence similarity 76, member B																													KOINUMA_TARGETS_OF_SMAD2_OR_SMAD3						PILON_KLF1_TARGETS_DN																																												KRIGE_RESPONSE_TO_TOSEDOSTAT_6HR_UP													MASSARWEH_TAMOXIFEN_RESISTANCE_UP								
114049	WBSCR22	Williams Beuren syndrome chromosome region 22																													KOINUMA_TARGETS_OF_SMAD2_OR_SMAD3						PILON_KLF1_TARGETS_DN																																																																	
283149	BCL9L	B-cell CLL/lymphoma 9-like																													KOINUMA_TARGETS_OF_SMAD2_OR_SMAD3															JOHNSTONE_PARVB_TARGETS_3_UP																									KINSEY_TARGETS_OF_EWSR1_FLII_FUSION_DN																															
92714	ARRDC1	arrestin domain containing 1																													KOINUMA_TARGETS_OF_SMAD2_OR_SMAD3																							GRAESSMANN_APOPTOSIS_BY_DOXORUBICIN_UP																								CHARAFE_BREAST_CANCER_LUMINAL_VS_MESENCHYMAL_UP																								
5216	PFN1	profilin 1																													KOINUMA_TARGETS_OF_SMAD2_OR_SMAD3																								DURCHDEWALD_SKIN_CARCINOGENESIS_DN																						SCHAEFFER_PROSTATE_DEVELOPMENT_6HR_DN						LOPEZ_MBD_TARGETS																			
1974	EIF4A2	eukaryotic translation initiation factor 4A2																													KOINUMA_TARGETS_OF_SMAD2_OR_SMAD3																											GRAESSMANN_APOPTOSIS_BY_DOXORUBICIN_DN												BAELDE_DIABETIC_NEPHROPATHY_DN																																
7316	UBC	ubiquitin C																													KOINUMA_TARGETS_OF_SMAD2_OR_SMAD3																																BLALOCK_ALZHEIMERS_DISEASE_DN												MARTINEZ_RB1_AND_TP53_TARGETS_DN									MARTINEZ_TP53_TARGETS_DN																		MONNIER_POSTRADIATION_TUMOR_ESCAPE_DN
63892	THADA	thyroid adenoma associated																													KOINUMA_TARGETS_OF_SMAD2_OR_SMAD3																																																											CHYLA_CBFA2T3_TARGETS_UP											PARENT_MTOR_SIGNALING_UP	
123169	LEO1	Leo1, Paf1/RNA polymerase II complex component, homolog (S. cerevisiae)																													KOINUMA_TARGETS_OF_SMAD2_OR_SMAD3																																																																			MARSON_BOUND_BY_FOXP3_UNSTIMULATED				
8821	INPP4B	inositol polyphosphate-4-phosphatase, type II, 105kDa																														GOZGIT_ESR1_TARGETS_DN				ONDER_CDH1_TARGETS_2_DN														DURAND_STROMA_S_UP	DOUGLAS_BMI1_TARGETS_UP	SMID_BREAST_CANCER_BASAL_DN																																										MASSARWEH_TAMOXIFEN_RESISTANCE_UP								
81849	ST6GALNAC5	ST6 (alpha-N-acetyl-neuraminyl-2,3-beta-galactosyl-1,3)-N-acetylgalactosaminide alpha-2,6-sialyltransferase 5																														GOZGIT_ESR1_TARGETS_DN				ONDER_CDH1_TARGETS_2_DN																											BLALOCK_ALZHEIMERS_DISEASE_DN																				LOPEZ_MBD_TARGETS			BRUINS_UVC_RESPONSE_LATE					ZWANG_TRANSIENTLY_UP_BY_1ST_EGF_PULSE_ONLY											
8706	B3GALNT1	beta-1,3-N-acetylgalactosaminyltransferase 1 (globoside blood group)																														GOZGIT_ESR1_TARGETS_DN						BYSTRYKH_HEMATOPOIESIS_STEM_CELL_QTL_TRANS	RODRIGUES_THYROID_CARCINOMA_POORLY_DIFFERENTIATED_DN											DURAND_STROMA_S_UP																																																				
10783	NEK6	NIMA (never in mitosis gene a)-related kinase 6																														GOZGIT_ESR1_TARGETS_DN											IVANOVA_HEMATOPOIESIS_STEM_CELL_AND_PROGENITOR		FOSTER_TOLERANT_MACROPHAGE_DN								CREIGHTON_ENDOCRINE_THERAPY_RESISTANCE_3				NUYTTEN_EZH2_TARGETS_UP		KRIEG_HYPOXIA_NOT_VIA_KDM3A																															CHYLA_CBFA2T3_TARGETS_UP												
4939	OAS2	2'-5'-oligoadenylate synthetase 2, 69/71kDa																														GOZGIT_ESR1_TARGETS_DN																						GRAESSMANN_APOPTOSIS_BY_DOXORUBICIN_UP		PUJANA_ATM_PCC_NETWORK					DELACROIX_RAR_BOUND_ES			FEVR_CTNNB1_TARGETS_UP						BAELDE_DIABETIC_NEPHROPATHY_DN																																
11155	LDB3	LIM domain binding 3																														GOZGIT_ESR1_TARGETS_DN																						GRAESSMANN_APOPTOSIS_BY_DOXORUBICIN_UP										FEVR_CTNNB1_TARGETS_UP																																						
151230	KLHL23	kelch-like 23 (Drosophila)																														GOZGIT_ESR1_TARGETS_DN																								PUJANA_ATM_PCC_NETWORK																	RAO_BOUND_BY_SALL4_ISOFORM_B																													
84875	PARP10	poly (ADP-ribose) polymerase family, member 10																														GOZGIT_ESR1_TARGETS_DN																																																																		MARSON_BOUND_BY_FOXP3_UNSTIMULATED				
3321	IGSF3	immunoglobulin superfamily, member 3																															LEE_BMP2_TARGETS_UP			ONDER_CDH1_TARGETS_2_DN																																	ZHOU_INFLAMMATORY_RESPONSE_FIMA_UP																									MASSARWEH_TAMOXIFEN_RESISTANCE_UP					RIGGI_EWING_SARCOMA_PROGENITOR_UP			
57111	RAB25	RAB25, member RAS oncogene family																															LEE_BMP2_TARGETS_UP			ONDER_CDH1_TARGETS_2_DN																																										CHARAFE_BREAST_CANCER_LUMINAL_VS_MESENCHYMAL_UP	MCBRYAN_PUBERTAL_BREAST_4_5WK_UP																							
8519	IFITM1	interferon induced transmembrane protein 1 (9-27)																															LEE_BMP2_TARGETS_UP				PILON_KLF1_TARGETS_DN									JOHNSTONE_PARVB_TARGETS_3_UP											NUYTTEN_EZH2_TARGETS_UP				DELACROIX_RAR_BOUND_ES						SERVITJA_ISLET_HNF1A_TARGETS_UP			BAELDE_DIABETIC_NEPHROPATHY_DN													LOPEZ_MBD_TARGETS																RIGGI_EWING_SARCOMA_PROGENITOR_UP			
2137	EXTL3	exostoses (multiple)-like 3																															LEE_BMP2_TARGETS_UP					BYSTRYKH_HEMATOPOIESIS_STEM_CELL_QTL_TRANS																																					MARTINEZ_RB1_AND_TP53_TARGETS_DN									MARTINEZ_TP53_TARGETS_DN																		
222166	C7orf41	chromosome 7 open reading frame 41																															LEE_BMP2_TARGETS_UP																		DOUGLAS_BMI1_TARGETS_UP																				KINSEY_TARGETS_OF_EWSR1_FLII_FUSION_DN									RODRIGUES_THYROID_CARCINOMA_ANAPLASTIC_DN														MASSARWEH_TAMOXIFEN_RESISTANCE_UP								
5027	P2RX7	purinergic receptor P2X, ligand-gated ion channel, 7																															LEE_BMP2_TARGETS_UP																							PUJANA_ATM_PCC_NETWORK																													MIKKELSEN_ES_ICP_WITH_H3K4ME3					CHYLA_CBFA2T3_TARGETS_UP												
6441	SFTPD	surfactant protein D																															LEE_BMP2_TARGETS_UP																																																																					
65992	DDRGK1	DDRGK domain containing 1																															LEE_BMP2_TARGETS_UP																																																																					
3192	HNRNPU	heterogeneous nuclear ribonucleoprotein U (scaffold attachment factor A)																																SMID_BREAST_CANCER_BASAL_UP			PILON_KLF1_TARGETS_DN						IVANOVA_HEMATOPOIESIS_STEM_CELL_AND_PROGENITOR															GRAESSMANN_APOPTOSIS_BY_DOXORUBICIN_DN																			SCHAEFFER_PROSTATE_DEVELOPMENT_6HR_DN																		BONOME_OVARIAN_CANCER_SURVIVAL_SUBOPTIMAL_DEBULKING			MARSON_BOUND_BY_FOXP3_UNSTIMULATED				
10477	UBE2E3	ubiquitin-conjugating enzyme E2E 3																																SMID_BREAST_CANCER_BASAL_UP			PILON_KLF1_TARGETS_DN																					GRAESSMANN_APOPTOSIS_BY_DOXORUBICIN_DN					BLALOCK_ALZHEIMERS_DISEASE_DN										RAO_BOUND_BY_SALL4_ISOFORM_B													BRUINS_UVC_RESPONSE_LATE																
7531	YWHAE	tyrosine 3-monooxygenase/tryptophan 5-monooxygenase activation protein, epsilon polypeptide																																SMID_BREAST_CANCER_BASAL_UP			PILON_KLF1_TARGETS_DN																										BLALOCK_ALZHEIMERS_DISEASE_DN							BAELDE_DIABETIC_NEPHROPATHY_DN							SCHAEFFER_PROSTATE_DEVELOPMENT_6HR_DN						LOPEZ_MBD_TARGETS																			
51715	RAB23	RAB23, member RAS oncogene family																																SMID_BREAST_CANCER_BASAL_UP				BYSTRYKH_HEMATOPOIESIS_STEM_CELL_QTL_TRANS																																																					ZWANG_TRANSIENTLY_UP_BY_1ST_EGF_PULSE_ONLY											
1827	RCAN1	regulator of calcineurin 1																																SMID_BREAST_CANCER_BASAL_UP							DUTERTRE_ESTRADIOL_RESPONSE_24HR_DN				FOSTER_TOLERANT_MACROPHAGE_DN			CUI_TCF21_TARGETS_2_DN					CREIGHTON_ENDOCRINE_THERAPY_RESISTANCE_3	GRAESSMANN_APOPTOSIS_BY_DOXORUBICIN_UP			NUYTTEN_EZH2_TARGETS_UP													BAELDE_DIABETIC_NEPHROPATHY_DN			RAO_BOUND_BY_SALL4_ISOFORM_B																				BUYTAERT_PHOTODYNAMIC_THERAPY_STRESS_UP	MASSARWEH_TAMOXIFEN_RESISTANCE_UP								
55506	H2AFY2	H2A histone family, member Y2																																SMID_BREAST_CANCER_BASAL_UP																																			ZHOU_INFLAMMATORY_RESPONSE_FIMA_UP																																	
55205	ZNF532	zinc finger protein 532																																SMID_BREAST_CANCER_BASAL_UP																																																																				
56132	PCDHB3	protocadherin beta 3																																SMID_BREAST_CANCER_BASAL_UP																																																																				
2681	GGTA1P	glycoprotein, alpha-galactosyltransferase 1 pseudogene																																	MILI_PSEUDOPODIA_HAPTOTAXIS_DN		PILON_KLF1_TARGETS_DN																	GRAESSMANN_APOPTOSIS_BY_DOXORUBICIN_UP																																				CHYLA_CBFA2T3_TARGETS_UP						MOREAUX_MULTIPLE_MYELOMA_BY_TACI_UP		MARSON_BOUND_BY_FOXP3_UNSTIMULATED		TORCHIA_TARGETS_OF_EWSR1_FLI1_FUSION_DN		MONNIER_POSTRADIATION_TUMOR_ESCAPE_DN
55798	METTL2B	methyltransferase like 2B																																	MILI_PSEUDOPODIA_HAPTOTAXIS_DN		PILON_KLF1_TARGETS_DN																																																																	
84919	PPP1R15B	protein phosphatase 1, regulatory subunit 15B																																	MILI_PSEUDOPODIA_HAPTOTAXIS_DN						DUTERTRE_ESTRADIOL_RESPONSE_24HR_DN				FOSTER_TOLERANT_MACROPHAGE_DN																DELACROIX_RAR_BOUND_ES												RAO_BOUND_BY_SALL4_ISOFORM_B										LOPEZ_MBD_TARGETS																			
80213	TM2D3	TM2 domain containing 3																																	MILI_PSEUDOPODIA_HAPTOTAXIS_DN									SWEET_LUNG_CANCER_KRAS_DN													NUYTTEN_EZH2_TARGETS_UP						BLALOCK_ALZHEIMERS_DISEASE_DN																												ZWANG_TRANSIENTLY_UP_BY_1ST_EGF_PULSE_ONLY											
6713	SQLE	squalene epoxidase																																	MILI_PSEUDOPODIA_HAPTOTAXIS_DN																		CREIGHTON_ENDOCRINE_THERAPY_RESISTANCE_3		DURCHDEWALD_SKIN_CARCINOGENESIS_DN			GRAESSMANN_APOPTOSIS_BY_DOXORUBICIN_DN				FORTSCHEGGER_PHF8_TARGETS_DN																																								
3619	INCENP	inner centromere protein antigens 135/155kDa																																	MILI_PSEUDOPODIA_HAPTOTAXIS_DN																			GRAESSMANN_APOPTOSIS_BY_DOXORUBICIN_UP																					MARTINEZ_RB1_AND_TP53_TARGETS_DN									MARTINEZ_TP53_TARGETS_DN																		
23344	ESYT1	extended synaptotagmin-like protein 1																																	MILI_PSEUDOPODIA_HAPTOTAXIS_DN																			GRAESSMANN_APOPTOSIS_BY_DOXORUBICIN_UP																																																
29914	UBIAD1	UbiA prenyltransferase domain containing 1																																	MILI_PSEUDOPODIA_HAPTOTAXIS_DN																									BHAT_ESR1_TARGETS_VIA_AKT1_UP																											BHAT_ESR1_TARGETS_NOT_VIA_AKT1_UP															
10227	MFSD10	major facilitator superfamily domain containing 10																																	MILI_PSEUDOPODIA_HAPTOTAXIS_DN																																				KINSEY_TARGETS_OF_EWSR1_FLII_FUSION_DN																														PARENT_MTOR_SIGNALING_UP	
4221	MEN1	multiple endocrine neoplasia I																																	MILI_PSEUDOPODIA_HAPTOTAXIS_DN																																																LOPEZ_MBD_TARGETS																			
11070	TMEM115	transmembrane protein 115																																	MILI_PSEUDOPODIA_HAPTOTAXIS_DN																																																																			
84561	SLC12A8	solute carrier family 12 (potassium/chloride transporters), member 8																																		ONDER_CDH1_TARGETS_2_DN			RODRIGUES_THYROID_CARCINOMA_POORLY_DIFFERENTIATED_DN																									FEVR_CTNNB1_TARGETS_UP																																	HELLER_HDAC_TARGETS_SILENCED_BY_METHYLATION_UP					
4940	OAS3	2'-5'-oligoadenylate synthetase 3, 100kDa																																		ONDER_CDH1_TARGETS_2_DN																		GRAESSMANN_APOPTOSIS_BY_DOXORUBICIN_UP			NUYTTEN_EZH2_TARGETS_UP																																													
8838	WISP3	WNT1 inducible signaling pathway protein 3																																		ONDER_CDH1_TARGETS_2_DN																																																																		
6737	TRIM21	tripartite motif containing 21																																			PILON_KLF1_TARGETS_DN	BYSTRYKH_HEMATOPOIESIS_STEM_CELL_QTL_TRANS							FOSTER_TOLERANT_MACROPHAGE_DN					DURAND_STROMA_S_UP				GRAESSMANN_APOPTOSIS_BY_DOXORUBICIN_UP			NUYTTEN_EZH2_TARGETS_UP																													BRUINS_UVC_RESPONSE_LATE																MONNIER_POSTRADIATION_TUMOR_ESCAPE_DN
23473	CAPN7	calpain 7																																			PILON_KLF1_TARGETS_DN	BYSTRYKH_HEMATOPOIESIS_STEM_CELL_QTL_TRANS																																																															PARENT_MTOR_SIGNALING_UP	
8888	MCM3AP	minichromosome maintenance complex component 3 associated protein																																			PILON_KLF1_TARGETS_DN	BYSTRYKH_HEMATOPOIESIS_STEM_CELL_QTL_TRANS																																																																
8554	PIAS1	protein inhibitor of activated STAT, 1																																			PILON_KLF1_TARGETS_DN		RODRIGUES_THYROID_CARCINOMA_POORLY_DIFFERENTIATED_DN								DAVICIONI_MOLECULAR_ARMS_VS_ERMS_UP								DURCHDEWALD_SKIN_CARCINOGENESIS_DN								BLALOCK_ALZHEIMERS_DISEASE_DN																																						PARENT_MTOR_SIGNALING_UP	MONNIER_POSTRADIATION_TUMOR_ESCAPE_DN
54891	INO80D	INO80 complex subunit D																																			PILON_KLF1_TARGETS_DN		RODRIGUES_THYROID_CARCINOMA_POORLY_DIFFERENTIATED_DN									CUI_TCF21_TARGETS_2_DN																																																						
64895	PAPOLG	poly(A) polymerase gamma																																			PILON_KLF1_TARGETS_DN		RODRIGUES_THYROID_CARCINOMA_POORLY_DIFFERENTIATED_DN																																									RODRIGUES_THYROID_CARCINOMA_ANAPLASTIC_DN																						
138241	C9orf85	chromosome 9 open reading frame 85																																			PILON_KLF1_TARGETS_DN		RODRIGUES_THYROID_CARCINOMA_POORLY_DIFFERENTIATED_DN																																																															
9274	BCL7C	B-cell CLL/lymphoma 7C																																			PILON_KLF1_TARGETS_DN			CHICAS_RB1_TARGETS_CONFLUENT																																																			ZWANG_TRANSIENTLY_UP_BY_1ST_EGF_PULSE_ONLY									TORCHIA_TARGETS_OF_EWSR1_FLI1_FUSION_DN		
27246	RNF115	ring finger protein 115																																			PILON_KLF1_TARGETS_DN			CHICAS_RB1_TARGETS_CONFLUENT																																																														
79666	PLEKHF2	pleckstrin homology domain containing, family F (with FYVE domain) member 2																																			PILON_KLF1_TARGETS_DN				DUTERTRE_ESTRADIOL_RESPONSE_24HR_DN				FOSTER_TOLERANT_MACROPHAGE_DN							SMID_BREAST_CANCER_BASAL_DN													HATADA_METHYLATED_IN_LUNG_CANCER_UP											NUYTTEN_NIPP1_TARGETS_DN		CHARAFE_BREAST_CANCER_LUMINAL_VS_MESENCHYMAL_UP																								MONNIER_POSTRADIATION_TUMOR_ESCAPE_DN
50640	PNPLA8	patatin-like phospholipase domain containing 8																																			PILON_KLF1_TARGETS_DN				DUTERTRE_ESTRADIOL_RESPONSE_24HR_DN																																RAO_BOUND_BY_SALL4_ISOFORM_B								KRIGE_RESPONSE_TO_TOSEDOSTAT_6HR_UP																					MONNIER_POSTRADIATION_TUMOR_ESCAPE_DN
54622	ARL15	ADP-ribosylation factor-like 15																																			PILON_KLF1_TARGETS_DN				DUTERTRE_ESTRADIOL_RESPONSE_24HR_DN																																																									MARSON_BOUND_BY_FOXP3_UNSTIMULATED				
80774	LIMD2	LIM domain containing 2																																			PILON_KLF1_TARGETS_DN						IVANOVA_HEMATOPOIESIS_STEM_CELL_AND_PROGENITOR																						HATADA_METHYLATED_IN_LUNG_CANCER_UP											NUYTTEN_NIPP1_TARGETS_DN																						MARSON_BOUND_BY_FOXP3_UNSTIMULATED		TORCHIA_TARGETS_OF_EWSR1_FLI1_FUSION_DN		
11044	PAPD7	PAP associated domain containing 7																																			PILON_KLF1_TARGETS_DN								FOSTER_TOLERANT_MACROPHAGE_DN						DOUGLAS_BMI1_TARGETS_UP								KRIEG_HYPOXIA_NOT_VIA_KDM3A																								LOPEZ_MBD_TARGETS																			
8675	STX16	syntaxin 16																																			PILON_KLF1_TARGETS_DN									JOHNSTONE_PARVB_TARGETS_3_UP										PUJANA_ATM_PCC_NETWORK						FORTSCHEGGER_PHF8_TARGETS_DN																			KRIGE_RESPONSE_TO_TOSEDOSTAT_6HR_UP																	MARSON_BOUND_BY_FOXP3_UNSTIMULATED				
902	CCNH	cyclin H																																			PILON_KLF1_TARGETS_DN										DAVICIONI_MOLECULAR_ARMS_VS_ERMS_UP											GRAESSMANN_APOPTOSIS_BY_DOXORUBICIN_DN					BLALOCK_ALZHEIMERS_DISEASE_DN																							BRUINS_UVC_RESPONSE_LATE									BONOME_OVARIAN_CANCER_SURVIVAL_SUBOPTIMAL_DEBULKING							
6904	TBCD	tubulin folding cofactor D																																			PILON_KLF1_TARGETS_DN										DAVICIONI_MOLECULAR_ARMS_VS_ERMS_UP																																				LOPEZ_MBD_TARGETS			BRUINS_UVC_RESPONSE_LATE																
27327	TNRC6A	trinucleotide repeat containing 6A																																			PILON_KLF1_TARGETS_DN														DOUGLAS_BMI1_TARGETS_UP							GRAESSMANN_APOPTOSIS_BY_DOXORUBICIN_DN																	MARTINEZ_RB1_AND_TP53_TARGETS_DN		SCHAEFFER_PROSTATE_DEVELOPMENT_6HR_DN							MARTINEZ_TP53_TARGETS_DN				LIU_PROSTATE_CANCER_DN														
253832	ZDHHC20	zinc finger, DHHC-type containing 20																																			PILON_KLF1_TARGETS_DN														DOUGLAS_BMI1_TARGETS_UP																																																			
57620	STIM2	stromal interaction molecule 2																																			PILON_KLF1_TARGETS_DN																CREIGHTON_ENDOCRINE_THERAPY_RESISTANCE_3		DURCHDEWALD_SKIN_CARCINOGENESIS_DN																																															MONNIER_POSTRADIATION_TUMOR_ESCAPE_DN
[truncated: 69,544 more chars]
