# Supplementary material for: Two approaches reveal a new paradigm of ‘switchable or genetics-influenced allele-specific DNA methylation’ with potential in human disease
Source: Cell Discov. 2017 Nov 14;3:17038–. doi: 10.1038/celldisc.2017.38 (PMC5787696; doi:10.1038/celldisc.2017.38)
Supplement: Supplementary Table S5 [file celldisc201738-s6.xls]

Overlap Results

Collection(s):	CGP
# overlaps shown:	100
# genesets in collections:	3400
# genes in comparison (n):	1721
# genes in universe (N):	45956

Gene Set Name	# Genes in Gene Set (K)	Description	# Genes in Overlap (k)	k/K	p-value	FDR q-value
DACOSTA_UV_RESPONSE_VIA_ERCC3_DN	855	Genes down-regulated in fibroblasts expressing mutant forms of ERCC3 [GeneID=2071] after UV irradiation.	163	0.1906	1.49E-67	5.06E-64
PILON_KLF1_TARGETS_DN	1972	Genes down-regulated in erythroid progenitor cells from fetal livers of E13.5 embryos with KLF1 [GeneID=10661] knockout compared to those from the wild type embryos.	246	0.1247	1.24E-63	2.11E-60
BLALOCK_ALZHEIMERS_DISEASE_UP	1691	Genes up-regulated in brain from patients with Alzheimer's disease.	217	0.1283	5.14E-58	5.83E-55
GRAESSMANN_APOPTOSIS_BY_DOXORUBICIN_DN	1781	Genes down-regulated in ME-A cells (breast cancer) undergoing apoptosis in response to doxorubicin [PubChem=31703].	223	0.1252	9.13E-58	7.76E-55
MEISSNER_BRAIN_HCP_WITH_H3K4ME3_AND_H3K27ME3	1069	Genes with high-CpG-density promoters (HCP) bearing histone H3 dimethylation at K4 (H3K4me2) and trimethylation at K27 (H3K27me3) in brain.	167	0.1562	2.64E-56	1.8E-53
GOBERT_OLIGODENDROCYTE_DIFFERENTIATION_DN	1080	Genes down-regulated during differentiation of Oli-Neu cells (oligodendroglial precursor) in response to PD174265 [PubChem=4709].	149	0.1380	1.87E-43	1.06E-40
CUI_TCF21_TARGETS_2_DN	830	All significantly down-regulated genes in kidney glomeruli isolated from TCF21 [Gene ID=6943] knockout mice.	129	0.1554	2.91E-43	1.41E-40
KOINUMA_TARGETS_OF_SMAD2_OR_SMAD3	824	Genes with promoters occupied by SMAD2 or SMAD3 [GeneID=4087, 4088] in HaCaT cells (keratinocyte) according to a ChIP-chip analysis.	128	0.1553	6.61E-43	2.81E-40
DACOSTA_UV_RESPONSE_VIA_ERCC3_COMMON_DN	483	Common down-regulated transcripts in fibroblasts expressing either XP/CS or TDD mutant forms of ERCC3 [GeneID=2071], after UVC irradiation.	97	0.2008	2.14E-42	8.09E-40
YOSHIMURA_MAPK8_TARGETS_UP	1305	Genes up-regulated in vascular smooth muscle cells (VSMC) by MAPK8 (JNK1) [GeneID=5599].	157	0.1203	2.37E-38	8.06E-36
DIAZ_CHRONIC_MEYLOGENOUS_LEUKEMIA_UP	1382	Genes up-regulated in CD34+ [GeneID=947] cells isolated from bone marrow of CML (chronic myelogenous leukemia) patients, compared to those from normal donors.	158	0.1143	6.26E-36	1.93E-33
DAZARD_RESPONSE_TO_UV_NHEK_DN	318	Genes down-regulated in NHEK cells (normal keratinocytes) by UV-B irradiation.	72	0.2264	2.49E-35	7.06E-33
ZWANG_TRANSIENTLY_UP_BY_1ST_EGF_PULSE_ONLY	1839	Genes transiently induced only by the first pulse of EGF [GeneID =1950] in 184A1 cells (mammary epithelium).	186	0.1011	4.49E-35	1.17E-32
DUTERTRE_ESTRADIOL_RESPONSE_24HR_DN	505	Genes down-regulated in MCF7 cells (breast cancer) at 24 h of estradiol [PubChem=5757] treatment.	87	0.1723	7.54E-33	1.83E-30
RODRIGUES_THYROID_CARCINOMA_POORLY_DIFFERENTIATED_DN	805	Genes down-regulated in poorly differentiated thyroid carcinoma (PDTC) compared to normal thyroid tissue.	111	0.1379	1.7E-32	3.85E-30
BENPORATH_NANOG_TARGETS	988	Set 'Nanog targets': genes upregulated and identified by ChIP on chip as Nanog [GeneID=79923] transcription factor targets in human embryonic stem cells.	124	0.1255	3.69E-32	7.84E-30
ONKEN_UVEAL_MELANOMA_UP	783	Genes up-regulated in uveal melanoma: class 2 vs class 1 tumors.	108	0.1379	1.18E-31	2.36E-29
SCHAEFFER_PROSTATE_DEVELOPMENT_6HR_DN	514	Genes down-regulated in the urogenital sinus (UGS) of day E16 females exposed to the androgen dihydrotestosterone [PubChem=10635] for 6 h.	86	0.1673	1.6E-31	2.88E-29
WONG_ADULT_TISSUE_STEM_MODULE	721	The 'adult tissue stem' module: genes coordinately up-regulated in a compendium of adult tissue stem cells.	103	0.1429	1.61E-31	2.88E-29
PEREZ_TP53_TARGETS	1174	Genes up-regulated in the HMEC cells (primary mammary epithelium) upon expression of TP53 [GeneID=7157] off adenoviral vector.	134	0.1141	1.82E-30	3.09E-28
CREIGHTON_ENDOCRINE_THERAPY_RESISTANCE_5	482	The 'group 5 set' of genes associated with acquired endocrine therapy resistance in breast tumors expressing ESR1 but not ERBB2 [GeneID=2099;2064].	81	0.1680	6.83E-30	1.11E-27
BENPORATH_ES_WITH_H3K27ME3	1118	Set 'H3K27 bound': genes posessing the trimethylated H3K27 (H3K27me3) mark in their promoters in human embryonic stem cells, as identified by ChIP on chip.	129	0.1154	8.23E-30	1.27E-27
LIM_MAMMARY_STEM_CELL_UP	489	Genes consistently up-regulated in mammary stem cells both in mouse and human species.	81	0.1656	1.9E-29	2.81E-27
PUJANA_ATM_PCC_NETWORK	1442	Genes constituting the ATM-PCC network of transcripts whose expression positively correlated (Pearson correlation coefficient, PCC >= 0.4) with that of ATM [GeneID=472] across a compendium of normal tissues.	149	0.1033	4.09E-29	5.8E-27
BLALOCK_ALZHEIMERS_DISEASE_DN	1237	Genes down-regulated in brain from patients with Alzheimer's disease.	135	0.1091	9.6E-29	1.31E-26
CHICAS_RB1_TARGETS_CONFLUENT	567	Genes up-regulated in confluent IMR90 cells (fibroblast) after knockdown of RB1 [GeneID=5925] by RNAi.	86	0.1517	2.3E-28	3.01E-26
DELACROIX_RAR_BOUND_ES	462	Genes with DNA sequences bound by RARA and RARG [GeneID=5914, 5916] in ES cells.	77	0.1667	3.11E-28	3.92E-26
CHEN_METABOLIC_SYNDROM_NETWORK	1210	Genes forming the macrophage-enriched metabolic network (MEMN) claimed to have a causal relationship with the metabolic syndrom traits.	132	0.1091	4.2E-28	5.1E-26
LEE_BMP2_TARGETS_UP	745	Genes up-regulated in uterus upon knockout of BMP2 [GeneID=650].	99	0.1329	8.37E-28	9.81E-26
PUJANA_BRCA1_PCC_NETWORK	1652	Genes constituting the BRCA1-PCC network of transcripts whose expression positively correlated (Pearson correlation coefficient, PCC >= 0.4) with that of BRCA1 [GeneID=672] across a compendium of normal tissues.	159	0.0962	1.27E-27	1.44E-25
BENPORATH_EED_TARGETS	1062	Set 'Eed targets': genes identified by ChIP on chip as targets of the Polycomb protein EED [GeneID=8726] in human embryonic stem cells.	121	0.1139	1.64E-27	1.79E-25
NUYTTEN_EZH2_TARGETS_UP	1037	Genes up-regulated in PC3 cells (prostate cancer) after knockdown of EZH2 [GeneID=2146] by RNAi.	119	0.1148	2.39E-27	2.54E-25
BUYTAERT_PHOTODYNAMIC_THERAPY_STRESS_UP	811	Genes up-regulated in T24 (bladder cancer) cells in response to the photodynamic therapy (PDT) stress.	103	0.1270	2.8E-27	2.89E-25
MARTENS_BOUND_BY_PML_RARA_FUSION	456	Genes with promoters occupied by PML-RARA fusion [GeneID=5371,5914] protein in acute promyelocytic leukemia(APL) cells NB4 and two APL primary blasts, based on  Chip-seq data.	75	0.1645	3.72E-27	3.72E-25
CHARAFE_BREAST_CANCER_LUMINAL_VS_MESENCHYMAL_DN	460	Genes down-regulated in luminal-like breast cancer cell lines compared to the mesenchymal-like ones.	75	0.1630	6.58E-27	6.39E-25
DODD_NASOPHARYNGEAL_CARCINOMA_UP	1821	Genes up-regulated in nasopharyngeal carcinoma (NPC) compared to the normal tissue.	167	0.0917	1.22E-26	1.15E-24
RAO_BOUND_BY_SALL4	227	Loci bound by both isoforms (a and b) of SALL4 [GeneID=57167] in ES cells (embryonic stem).	52	0.2291	3.83E-26	3.52E-24
SCHAEFFER_PROSTATE_DEVELOPMENT_48HR_DN	428	Genes down-regulated in the urogenital sinus (UGS) of day E16 females exposed to the androgen dihydrotestosterone [PubChem=10635] for 48 h.	71	0.1659	5.26E-26	4.7E-24
KINSEY_TARGETS_OF_EWSR1_FLII_FUSION_UP	1278	Genes up-regulated in TC71 and EWS502 cells (Ewing's sarcoma) by EWSR1-FLI1  [GeneID=2130;2314] as inferred from RNAi knockdown of this fusion protein.	132	0.1033	7.56E-26	6.59E-24
IVANOVA_HEMATOPOIESIS_STEM_CELL_AND_PROGENITOR	681	Genes in the expression cluster 'HSC and Progenitors Shared': up-regulated in hematopoietic stem cells (HSC) and progenitors from adult bone marrow and fetal liver.	91	0.1336	8.03E-26	6.82E-24
SCHLOSSER_SERUM_RESPONSE_DN	712	Cluster 4: genes down-regulated in B493-6 cells (B lymphocytes) upon serum stimulation but not affected by MYC [GeneID=4609].	93	0.1306	1.25E-25	1.04E-23
BRUINS_UVC_RESPONSE_LATE	1137	Late response genes: differentially expressed only 12 h after UV-C irradiation of MEF cells (embryonic fibroblast).	122	0.1073	2.14E-25	1.73E-23
BENPORATH_SOX2_TARGETS	734	Set 'Sox2 targets': genes upregulated and identified by ChIP on chip as SOX2 [GeneID=6657] transcription factor targets in human embryonic stem cells.	94	0.1281	2.95E-25	2.33E-23
GRAESSMANN_APOPTOSIS_BY_DOXORUBICIN_UP	1142	Genes up-regulated in ME-A cells (breast cancer) undergoing apoptosis in response to doxorubicin [PubChem=31703].	122	0.1068	3.14E-25	2.43E-23
MASSARWEH_TAMOXIFEN_RESISTANCE_UP	578	Genes up-regulated in breast cancer tumors (formed by MCF-7 xenografts) resistant to tamoxifen [PubChem=5376].	82	0.1419	4.08E-25	3.08E-23
MARTINEZ_RB1_TARGETS_UP	673	Genes up-regulated in mice with skin specific knockout of RB1 [GeneID=5925] by Cre-lox.	89	0.1322	5.87E-25	4.34E-23
LOPEZ_MBD_TARGETS	957	Genes up-regulated in HeLa cells (cervical cancer) after simultaneus knockdown of all three MBD (methyl-CpG binding domain) proteins MeCP2, MBD1 and MBD2 [GeneID=4204;4152;8932] by RNAi.	109	0.1139	7.29E-25	5.27E-23
ENK_UV_RESPONSE_EPIDERMIS_DN	508	Genes down-regulated in epidermis after to UVB irradiation.	76	0.1496	7.95E-25	5.63E-23
KRIGE_RESPONSE_TO_TOSEDOSTAT_6HR_UP	953	Genes up-regulated in HL-60 cells (acute promyelocytic leukemia, APL) after treatment with the aminopeptidase inhibitor tosedostat (CHR-2797) [PubChem=15547703] for 6 h.	108	0.1133	1.81E-24	1.23E-22
MARTINEZ_RB1_AND_TP53_TARGETS_DN	591	Genes down-regulated in mice with skin specific double knockout of both RB1 and TP53 [GeneID=5925;7157] by Cre-lox.	82	0.1387	1.81E-24	1.23E-22
GOZGIT_ESR1_TARGETS_DN	781	Genes down-regulated in TMX2-28 cells (breast cancer) which do not express ESR1 [GeneID=2099]) compared to the parental MCF7 cells which do.	96	0.1229	1.95E-24	1.3E-22
FOSTER_TOLERANT_MACROPHAGE_DN	409	Class NT (non-tolerizeable) genes: induced during the first LPS stimulation and induced at equal or greater degree in tolerant macrophages.	67	0.1638	2.7E-24	1.76E-22
BAELDE_DIABETIC_NEPHROPATHY_DN	434	Genes down-regulated in glomeruli of kidneys from patients with diabetic nephropathy (type 2 diabetes mellitus).	69	0.1590	3.31E-24	2.12E-22
NUYTTEN_NIPP1_TARGETS_DN	848	Genes down-regulated in PC3 cells (prostate cancer) after knockdown of NIPP1 [GeneID=5511] by RNAi.	100	0.1179	4.97E-24	3.13E-22
BRUINS_UVC_RESPONSE_VIA_TP53_GROUP_A	898	Category A genes: p53-dependent genes whose expression in the absence of S389 phosphorylation is similar to loss of TP53 [GeneID=7157] in MEF (embryonic fibroblast) cells in response to UV-C irradiation.	103	0.1147	8.72E-24	5.39E-22
LIU_PROSTATE_CANCER_DN	481	Genes down-regulated in prostate cancer samples.	72	0.1497	1.33E-23	8.1E-22
CREIGHTON_ENDOCRINE_THERAPY_RESISTANCE_3	720	The 'group 3 set' of genes associated with acquired endocrine therapy resistance in breast tumors expressing ESR1 and ERBB2 [GeneID=2099;2064].	89	0.1236	6.61E-23	3.94E-21
MILI_PSEUDOPODIA_CHEMOTAXIS_DN	457	Transcripts depleted in pseudopodia of NIH/3T3 cells (fibroblast) in response to the chemotactic migration stimulus by lysophosphatidic acid (LPA) [PubChem=3988].	69	0.1510	6.86E-23	4.02E-21
MILI_PSEUDOPODIA_HAPTOTAXIS_DN	668	Transcripts depleted from pseudopodia of NIH/3T3 cells (fibroblast) in response to haptotactic migratory stimulus by fibronectin, FN1 [GeneID=2335].	85	0.1272	9.17E-23	5.28E-21
SWEET_LUNG_CANCER_KRAS_DN	435	Genes down-regulated in the Kras2LA mouse lung cancer model with mutated KRAS [GeneID=3845].	67	0.1540	9.36E-23	5.3E-21
DAZARD_UV_RESPONSE_CLUSTER_G6	153	Cluster G6: genes increasingly down-regulated in NHEK cells (normal keratinocyte) after UV-B irradiation.	40	0.2614	1.01E-22	5.59E-21
ENK_UV_RESPONSE_KERATINOCYTE_DN	485	Genes down-regulated in NHEK cells (normal epidermal keratinocytes) after UVB irradiation.	71	0.1464	1.02E-22	5.59E-21
MOHANKUMAR_TLX1_TARGETS_UP	414	Up-regulated in MCF7 cells (breast cancer) by TLX1 (HOX11) [GeneID=3195].	65	0.1570	1.41E-22	7.61E-21
BENPORATH_SUZ12_TARGETS	1038	Set 'Suz12 targets': genes identified by ChIP on chip as targets of the Polycomb protein SUZ12 [GeneID=23512] in human embryonic stem cells.	110	0.1060	1.45E-22	7.71E-21
LASTOWSKA_NEUROBLASTOMA_COPY_NUMBER_DN	800	Genes with copy number losses in primary neuroblastoma tumors.	94	0.1175	1.52E-22	7.95E-21
DOUGLAS_BMI1_TARGETS_UP	566	Genes up-regulated in A4573 cells (Ewing's sarcoma, ESFT) after knockdown of BMI1 [GeneID=648] by RNAi.	77	0.1360	1.62E-22	8.32E-21
GRESHOCK_CANCER_COPY_NUMBER_UP	323	Genes from common genomic gains observed in a meta analyis of copy number alterations across a panel of different cancer cell lines and tumor samples.	57	0.1765	1.7E-22	8.64E-21
FLECHNER_BIOPSY_KIDNEY_TRANSPLANT_OK_VS_DONOR_UP	555	Genes up-regulated in kidney biopsies from patients with well functioning kidneys more than 1-year post transplant compared to the biopsies from normal living kidney donors.	76	0.1369	2.04E-22	1.02E-20
ZHENG_BOUND_BY_FOXP3	491	Genes whose promoters are bound by FOXP3 [GeneID=50943] based an a ChIP-chip analysis.	71	0.1446	2.11E-22	1.04E-20
ZWANG_CLASS_3_TRANSIENTLY_INDUCED_BY_EGF	222	Class III of genes transiently induced by EGF [GeneID =1950] in 184A1 cells (mammary epithelium).	47	0.2117	3.22E-22	1.57E-20
RODRIGUES_THYROID_CARCINOMA_ANAPLASTIC_DN	537	Genes down-regulated in anaplastic thyroid carcinoma (ATC) compared to normal thyroid tissue.	74	0.1378	5.02E-22	2.41E-20
SCHAEFFER_PROSTATE_DEVELOPMENT_48HR_UP	487	Genes up-regulated in the urogenital sinus (UGS) of day E16 females exposed to the androgen dihydrotestosterone [PubChem=10635] for 48 h.	70	0.1437	5.91E-22	2.79E-20
MARTINEZ_TP53_TARGETS_DN	593	Genes down-regulated in mice with skin specific knockout of TP53 [GeneID=7157].	78	0.1315	7.03E-22	3.28E-20
ZWANG_CLASS_1_TRANSIENTLY_INDUCED_BY_EGF	516	Class I of genes transiently induced by EGF [GeneID =1950] in 184A1 cells (mammary epithelium).	72	0.1395	8.77E-22	4.03E-20
FORTSCHEGGER_PHF8_TARGETS_DN	784	Genes down-regulated in HeLa cells (cervical carcinoma) upon knockdown of PHF8 [GeneID=23133] by RNAi.	91	0.1161	1.69E-21	7.66E-20
DAVICIONI_MOLECULAR_ARMS_VS_ERMS_UP	332	Genes up-regulated in mARMS (molecular ARMS) compared to the mERMS (molecular ERMS) class of rhabdomyosarcoma tumors.	56	0.1687	3.75E-21	1.68E-19
DODD_NASOPHARYNGEAL_CARCINOMA_DN	1375	Genes down-regulated in nasopharyngeal carcinoma (NPC) compared to the normal tissue.	128	0.0931	3.99E-21	1.75E-19
YAMAZAKI_TCEB3_TARGETS_DN	215	Genes down-regulated in embryonic stem cells from TCEB3 [GeneID=6924] knockout mice.	45	0.2093	4.02E-21	1.75E-19
BYSTRYKH_HEMATOPOIESIS_STEM_CELL_QTL_TRANS	882	Transcripts in hematopoietic stem cells (HSC) which are trans-regulated (i.e., modulated by a QTL (quantitative trait locus) not in a close proximity to the gene).	96	0.1088	1.23E-20	5.3E-19
CHARAFE_BREAST_CANCER_LUMINAL_VS_MESENCHYMAL_UP	450	Genes up-regulated in luminal-like breast cancer cell lines compared to the mesenchymal-like ones.	65	0.1444	1.35E-20	5.72E-19
SENESE_HDAC3_TARGETS_DN	536	Genes down-regulated in U2OS cells (osteosarcoma) upon knockdown of HDAC3 [GeneID=8841] by RNAi.	71	0.1325	3.32E-20	1.39E-18
WAKABAYASHI_ADIPOGENESIS_PPARG_RXRA_BOUND_8D	882	Genes with promoters bound by both PPARG and RXRA [GeneID=5468, 6256] at 8 day time point of adipocyte differentiation of 3T3-L1 cells (preadipocyte).	95	0.1077	4.03E-20	1.67E-18
ONKEN_UVEAL_MELANOMA_DN	526	Genes down-regulated in uveal melanoma: class 2 vs class 1 tumors.	70	0.1331	4.72E-20	1.93E-18
MARTORIATI_MDM4_TARGETS_FETAL_LIVER_DN	514	Genes down-regulated in non-apoptotic tissues (fetal liver) after MDM4 [GeneID=4194] knockout.	69	0.1342	5.41E-20	2.19E-18
RAO_BOUND_BY_SALL4_ISOFORM_B	517	Loci bound exclusively by SALL4 [GeneID=57167] isoform b in ES cells (embryonic stem).	69	0.1335	7.46E-20	2.98E-18
KRIEG_HYPOXIA_NOT_VIA_KDM3A	770	Genes induced under hypoxia independently of KDM3A [GeneID=55818] in RCC4 cells (renal carcinoma) expressing VHL [GeneID=7428].	87	0.1130	7.55E-20	2.99E-18
GRAESSMANN_RESPONSE_TO_MC_AND_DOXORUBICIN_UP	612	Genes up-regulated in ME-A cells (breast cancer, sensitive to apoptotic stimuli) exposed to doxorubicin [PubChem=31703] in the presence of medium concentrate (MC) from ME-C cells (breast cancer, resistant to apoptotic stimuli).	75	0.1225	2.77E-19	1.08E-17
JAATINEN_HEMATOPOIETIC_STEM_CELL_UP	316	Genes up-regulated in CD133+ [GeneID=8842] cells (hematopoietic stem cells, HSC) compared to the CD133- cells.	52	0.1646	2.96E-19	1.15E-17
GEORGES_TARGETS_OF_MIR192_AND_MIR215	893	Genes down-regulated in HCT116 cells (colon cancer) by expression of MIR192 or MIR215 [GeneID=406967;406997] at 24 h.	94	0.1053	3E-19	1.15E-17
GRADE_COLON_CANCER_UP	871	Up-regulated genes in colon carcinoma tumors compared to the matched normal mucosa samples.	92	0.1056	5.8E-19	2.19E-17
CASORELLI_ACUTE_PROMYELOCYTIC_LEUKEMIA_DN	663	Genes down-regulated in APL (acute promyeolocytic leukemia) blasts expressing PML-RARA fusion [GeneID=5371;5914] compared to normal promyeloblasts.	78	0.1176	5.99E-19	2.24E-17
ZHOU_INFLAMMATORY_RESPONSE_LIVE_UP	485	Genes up-regulated in macrophage by live P.gingivalis.	65	0.1340	7.09E-19	2.62E-17
KOYAMA_SEMA3B_TARGETS_DN	411	Genes down-regulated in NCI-H1299 cells (large cell neuroendocrine carcinoma) stably expressing SEMA3B [GeneID=7869].	59	0.1436	1.08E-18	3.96E-17
YAGI_AML_WITH_11Q23_REARRANGED	351	Genes specifically expressed in samples from patients with pediatric acute myeloid leukemia (AML) bearing 11q23 rearrangements.	54	0.1538	1.38E-18	5.01E-17
KIM_ALL_DISORDERS_CALB1_CORR_UP	548	Genes whose expression significantly and positively correlated with the density of CALB1-positive [GeneID=793]  GABAergic interneurons in the BA9 brain region across all subjects with psychiatric disorders.	69	0.1259	1.78E-18	6.38E-17
MARSON_BOUND_BY_FOXP3_UNSTIMULATED	1229	Genes with promoters bound by FOXP3 [GeneID=50943] in unstimulated hybridoma cells.	113	0.0919	2.3E-18	8.13E-17
MATSUDA_NATURAL_KILLER_DIFFERENTIATION	475	Genes changed between developmental stages of Valpha14i  natural killer T lymphocyte cells (NKT).	63	0.1326	4.14E-18	1.45E-16
MEISSNER_NPC_HCP_WITH_H3K4ME2	491	Genes with high-CpG-density promoters (HCP) bearing histone H3 dimethylation mark at K4 (H3K4me2) in neural precursor cells (NPC).	64	0.1303	5.44E-18	1.89E-16
RICKMAN_TUMOR_DIFFERENTIATED_WELL_VS_POORLY_UP	236	Up-regulated genes that vary between HNSCC (head and neck squamous cell carcinoma) groups formed on the basis of their level of pathological differentiation: well vs poorly differentiated tumors.	43	0.1822	7.42E-18	2.55E-16
KRIGE_RESPONSE_TO_TOSEDOSTAT_24HR_UP	783	Genes up-regulated in HL-60 cells (acute promyelocytic leukemia, APL) after treatment with the aminopeptidase inhibitor tosedostat (CHR-2797) [PubChem=15547703] for 24 h.	84	0.1073	7.92E-18	2.69E-16


Gene/Gene Set Overlap Matrix

Entrez Gene Id	Gene Symbol	Gene Description	DACOSTA_UV_RESPONSE_VIA_ERCC3_DN	PILON_KLF1_TARGETS_DN	BLALOCK_ALZHEIMERS_DISEASE_UP	GRAESSMANN_APOPTOSIS_BY_DOXORUBICIN_DN	MEISSNER_BRAIN_HCP_WITH_H3K4ME3_AND_H3K27ME3	GOBERT_OLIGODENDROCYTE_DIFFERENTIATION_DN	CUI_TCF21_TARGETS_2_DN	KOINUMA_TARGETS_OF_SMAD2_OR_SMAD3	DACOSTA_UV_RESPONSE_VIA_ERCC3_COMMON_DN	YOSHIMURA_MAPK8_TARGETS_UP	DIAZ_CHRONIC_MEYLOGENOUS_LEUKEMIA_UP	DAZARD_RESPONSE_TO_UV_NHEK_DN	ZWANG_TRANSIENTLY_UP_BY_1ST_EGF_PULSE_ONLY	DUTERTRE_ESTRADIOL_RESPONSE_24HR_DN	RODRIGUES_THYROID_CARCINOMA_POORLY_DIFFERENTIATED_DN	BENPORATH_NANOG_TARGETS	ONKEN_UVEAL_MELANOMA_UP	SCHAEFFER_PROSTATE_DEVELOPMENT_6HR_DN	WONG_ADULT_TISSUE_STEM_MODULE	PEREZ_TP53_TARGETS	CREIGHTON_ENDOCRINE_THERAPY_RESISTANCE_5	BENPORATH_ES_WITH_H3K27ME3	LIM_MAMMARY_STEM_CELL_UP	PUJANA_ATM_PCC_NETWORK	BLALOCK_ALZHEIMERS_DISEASE_DN	CHICAS_RB1_TARGETS_CONFLUENT	DELACROIX_RAR_BOUND_ES	CHEN_METABOLIC_SYNDROM_NETWORK	LEE_BMP2_TARGETS_UP	PUJANA_BRCA1_PCC_NETWORK	BENPORATH_EED_TARGETS	NUYTTEN_EZH2_TARGETS_UP	BUYTAERT_PHOTODYNAMIC_THERAPY_STRESS_UP	MARTENS_BOUND_BY_PML_RARA_FUSION	CHARAFE_BREAST_CANCER_LUMINAL_VS_MESENCHYMAL_DN	DODD_NASOPHARYNGEAL_CARCINOMA_UP	RAO_BOUND_BY_SALL4	SCHAEFFER_PROSTATE_DEVELOPMENT_48HR_DN	KINSEY_TARGETS_OF_EWSR1_FLII_FUSION_UP	IVANOVA_HEMATOPOIESIS_STEM_CELL_AND_PROGENITOR	SCHLOSSER_SERUM_RESPONSE_DN	BRUINS_UVC_RESPONSE_LATE	BENPORATH_SOX2_TARGETS	GRAESSMANN_APOPTOSIS_BY_DOXORUBICIN_UP	MASSARWEH_TAMOXIFEN_RESISTANCE_UP	MARTINEZ_RB1_TARGETS_UP	LOPEZ_MBD_TARGETS	ENK_UV_RESPONSE_EPIDERMIS_DN	KRIGE_RESPONSE_TO_TOSEDOSTAT_6HR_UP	MARTINEZ_RB1_AND_TP53_TARGETS_DN	GOZGIT_ESR1_TARGETS_DN	FOSTER_TOLERANT_MACROPHAGE_DN	BAELDE_DIABETIC_NEPHROPATHY_DN	NUYTTEN_NIPP1_TARGETS_DN	BRUINS_UVC_RESPONSE_VIA_TP53_GROUP_A	LIU_PROSTATE_CANCER_DN	CREIGHTON_ENDOCRINE_THERAPY_RESISTANCE_3	MILI_PSEUDOPODIA_CHEMOTAXIS_DN	MILI_PSEUDOPODIA_HAPTOTAXIS_DN	SWEET_LUNG_CANCER_KRAS_DN	DAZARD_UV_RESPONSE_CLUSTER_G6	ENK_UV_RESPONSE_KERATINOCYTE_DN	MOHANKUMAR_TLX1_TARGETS_UP	BENPORATH_SUZ12_TARGETS	LASTOWSKA_NEUROBLASTOMA_COPY_NUMBER_DN	DOUGLAS_BMI1_TARGETS_UP	GRESHOCK_CANCER_COPY_NUMBER_UP	FLECHNER_BIOPSY_KIDNEY_TRANSPLANT_OK_VS_DONOR_UP	ZHENG_BOUND_BY_FOXP3	ZWANG_CLASS_3_TRANSIENTLY_INDUCED_BY_EGF	RODRIGUES_THYROID_CARCINOMA_ANAPLASTIC_DN	SCHAEFFER_PROSTATE_DEVELOPMENT_48HR_UP	MARTINEZ_TP53_TARGETS_DN	ZWANG_CLASS_1_TRANSIENTLY_INDUCED_BY_EGF	FORTSCHEGGER_PHF8_TARGETS_DN	DAVICIONI_MOLECULAR_ARMS_VS_ERMS_UP	DODD_NASOPHARYNGEAL_CARCINOMA_DN	YAMAZAKI_TCEB3_TARGETS_DN	BYSTRYKH_HEMATOPOIESIS_STEM_CELL_QTL_TRANS	CHARAFE_BREAST_CANCER_LUMINAL_VS_MESENCHYMAL_UP	SENESE_HDAC3_TARGETS_DN	WAKABAYASHI_ADIPOGENESIS_PPARG_RXRA_BOUND_8D	ONKEN_UVEAL_MELANOMA_DN	MARTORIATI_MDM4_TARGETS_FETAL_LIVER_DN	RAO_BOUND_BY_SALL4_ISOFORM_B	KRIEG_HYPOXIA_NOT_VIA_KDM3A	GRAESSMANN_RESPONSE_TO_MC_AND_DOXORUBICIN_UP	JAATINEN_HEMATOPOIETIC_STEM_CELL_UP	GEORGES_TARGETS_OF_MIR192_AND_MIR215	GRADE_COLON_CANCER_UP	CASORELLI_ACUTE_PROMYELOCYTIC_LEUKEMIA_DN	ZHOU_INFLAMMATORY_RESPONSE_LIVE_UP	KOYAMA_SEMA3B_TARGETS_DN	YAGI_AML_WITH_11Q23_REARRANGED	KIM_ALL_DISORDERS_CALB1_CORR_UP	MARSON_BOUND_BY_FOXP3_UNSTIMULATED	MATSUDA_NATURAL_KILLER_DIFFERENTIATION	MEISSNER_NPC_HCP_WITH_H3K4ME2	RICKMAN_TUMOR_DIFFERENTIATED_WELL_VS_POORLY_UP	KRIGE_RESPONSE_TO_TOSEDOSTAT_24HR_UP
5937	RBMS1	RNA binding motif, single stranded interacting protein 1	DACOSTA_UV_RESPONSE_VIA_ERCC3_DN	PILON_KLF1_TARGETS_DN	BLALOCK_ALZHEIMERS_DISEASE_UP	GRAESSMANN_APOPTOSIS_BY_DOXORUBICIN_DN		GOBERT_OLIGODENDROCYTE_DIFFERENTIATION_DN	CUI_TCF21_TARGETS_2_DN		DACOSTA_UV_RESPONSE_VIA_ERCC3_COMMON_DN		DIAZ_CHRONIC_MEYLOGENOUS_LEUKEMIA_UP			DUTERTRE_ESTRADIOL_RESPONSE_24HR_DN			ONKEN_UVEAL_MELANOMA_UP																									BRUINS_UVC_RESPONSE_LATE			MASSARWEH_TAMOXIFEN_RESISTANCE_UP	MARTINEZ_RB1_TARGETS_UP							BAELDE_DIABETIC_NEPHROPATHY_DN			LIU_PROSTATE_CANCER_DN														ZWANG_CLASS_3_TRANSIENTLY_INDUCED_BY_EGF				ZWANG_CLASS_1_TRANSIENTLY_INDUCED_BY_EGF								WAKABAYASHI_ADIPOGENESIS_PPARG_RXRA_BOUND_8D																		
8405	SPOP	speckle-type POZ protein	DACOSTA_UV_RESPONSE_VIA_ERCC3_DN	PILON_KLF1_TARGETS_DN	BLALOCK_ALZHEIMERS_DISEASE_UP	GRAESSMANN_APOPTOSIS_BY_DOXORUBICIN_DN			CUI_TCF21_TARGETS_2_DN		DACOSTA_UV_RESPONSE_VIA_ERCC3_COMMON_DN		DIAZ_CHRONIC_MEYLOGENOUS_LEUKEMIA_UP	DAZARD_RESPONSE_TO_UV_NHEK_DN																														BRUINS_UVC_RESPONSE_LATE																			DAZARD_UV_RESPONSE_CLUSTER_G6																																							
4790	NFKB1	nuclear factor of kappa light polypeptide gene enhancer in B-cells 1	DACOSTA_UV_RESPONSE_VIA_ERCC3_DN	PILON_KLF1_TARGETS_DN	BLALOCK_ALZHEIMERS_DISEASE_UP	GRAESSMANN_APOPTOSIS_BY_DOXORUBICIN_DN				KOINUMA_TARGETS_OF_SMAD2_OR_SMAD3			DIAZ_CHRONIC_MEYLOGENOUS_LEUKEMIA_UP	DAZARD_RESPONSE_TO_UV_NHEK_DN												PUJANA_ATM_PCC_NETWORK																												FOSTER_TOLERANT_MACROPHAGE_DN									DAZARD_UV_RESPONSE_CLUSTER_G6									ZWANG_CLASS_3_TRANSIENTLY_INDUCED_BY_EGF									BYSTRYKH_HEMATOPOIESIS_STEM_CELL_QTL_TRANS													ZHOU_INFLAMMATORY_RESPONSE_LIVE_UP				MARSON_BOUND_BY_FOXP3_UNSTIMULATED				
9698	PUM1	pumilio homolog 1 (Drosophila)	DACOSTA_UV_RESPONSE_VIA_ERCC3_DN	PILON_KLF1_TARGETS_DN	BLALOCK_ALZHEIMERS_DISEASE_UP	GRAESSMANN_APOPTOSIS_BY_DOXORUBICIN_DN					DACOSTA_UV_RESPONSE_VIA_ERCC3_COMMON_DN		DIAZ_CHRONIC_MEYLOGENOUS_LEUKEMIA_UP	DAZARD_RESPONSE_TO_UV_NHEK_DN						SCHAEFFER_PROSTATE_DEVELOPMENT_6HR_DN															BUYTAERT_PHOTODYNAMIC_THERAPY_STRESS_UP										BENPORATH_SOX2_TARGETS			MARTINEZ_RB1_TARGETS_UP																			LASTOWSKA_NEUROBLASTOMA_COPY_NUMBER_DN			FLECHNER_BIOPSY_KIDNEY_TRANSPLANT_OK_VS_DONOR_UP																											KIM_ALL_DISORDERS_CALB1_CORR_UP					
4001	LMNB1	lamin B1	DACOSTA_UV_RESPONSE_VIA_ERCC3_DN	PILON_KLF1_TARGETS_DN	BLALOCK_ALZHEIMERS_DISEASE_UP	GRAESSMANN_APOPTOSIS_BY_DOXORUBICIN_DN					DACOSTA_UV_RESPONSE_VIA_ERCC3_COMMON_DN			DAZARD_RESPONSE_TO_UV_NHEK_DN												PUJANA_ATM_PCC_NETWORK						PUJANA_BRCA1_PCC_NETWORK									KINSEY_TARGETS_OF_EWSR1_FLII_FUSION_UP			BRUINS_UVC_RESPONSE_LATE				MARTINEZ_RB1_TARGETS_UP								NUYTTEN_NIPP1_TARGETS_DN							DAZARD_UV_RESPONSE_CLUSTER_G6																DODD_NASOPHARYNGEAL_CARCINOMA_DN												GEORGES_TARGETS_OF_MIR192_AND_MIR215	GRADE_COLON_CANCER_UP										
4089	SMAD4	SMAD family member 4	DACOSTA_UV_RESPONSE_VIA_ERCC3_DN	PILON_KLF1_TARGETS_DN	BLALOCK_ALZHEIMERS_DISEASE_UP	GRAESSMANN_APOPTOSIS_BY_DOXORUBICIN_DN							DIAZ_CHRONIC_MEYLOGENOUS_LEUKEMIA_UP				RODRIGUES_THYROID_CARCINOMA_POORLY_DIFFERENTIATED_DN																		BUYTAERT_PHOTODYNAMIC_THERAPY_STRESS_UP						KINSEY_TARGETS_OF_EWSR1_FLII_FUSION_UP											MARTINEZ_RB1_AND_TP53_TARGETS_DN												ENK_UV_RESPONSE_KERATINOCYTE_DN					GRESHOCK_CANCER_COPY_NUMBER_UP				RODRIGUES_THYROID_CARCINOMA_ANAPLASTIC_DN		MARTINEZ_TP53_TARGETS_DN																			ZHOU_INFLAMMATORY_RESPONSE_LIVE_UP								
4775	NFATC3	nuclear factor of activated T-cells, cytoplasmic, calcineurin-dependent 3	DACOSTA_UV_RESPONSE_VIA_ERCC3_DN	PILON_KLF1_TARGETS_DN	BLALOCK_ALZHEIMERS_DISEASE_UP	GRAESSMANN_APOPTOSIS_BY_DOXORUBICIN_DN							DIAZ_CHRONIC_MEYLOGENOUS_LEUKEMIA_UP													PUJANA_ATM_PCC_NETWORK						PUJANA_BRCA1_PCC_NETWORK									KINSEY_TARGETS_OF_EWSR1_FLII_FUSION_UP									ENK_UV_RESPONSE_EPIDERMIS_DN					BAELDE_DIABETIC_NEPHROPATHY_DN	NUYTTEN_NIPP1_TARGETS_DN																	RODRIGUES_THYROID_CARCINOMA_ANAPLASTIC_DN										SENESE_HDAC3_TARGETS_DN			MARTORIATI_MDM4_TARGETS_FETAL_LIVER_DN			GRAESSMANN_RESPONSE_TO_MC_AND_DOXORUBICIN_UP							YAGI_AML_WITH_11Q23_REARRANGED		MARSON_BOUND_BY_FOXP3_UNSTIMULATED				
7091	TLE4	transducin-like enhancer of split 4 (E(sp1) homolog, Drosophila)	DACOSTA_UV_RESPONSE_VIA_ERCC3_DN	PILON_KLF1_TARGETS_DN	BLALOCK_ALZHEIMERS_DISEASE_UP				CUI_TCF21_TARGETS_2_DN		DACOSTA_UV_RESPONSE_VIA_ERCC3_COMMON_DN			DAZARD_RESPONSE_TO_UV_NHEK_DN																CHEN_METABOLIC_SYNDROM_NETWORK				NUYTTEN_EZH2_TARGETS_UP								IVANOVA_HEMATOPOIESIS_STEM_CELL_AND_PROGENITOR									KRIGE_RESPONSE_TO_TOSEDOSTAT_6HR_UP				BAELDE_DIABETIC_NEPHROPATHY_DN								DAZARD_UV_RESPONSE_CLUSTER_G6																																							
23527	ACAP2	ArfGAP with coiled-coil, ankyrin repeat and PH domains 2	DACOSTA_UV_RESPONSE_VIA_ERCC3_DN	PILON_KLF1_TARGETS_DN	BLALOCK_ALZHEIMERS_DISEASE_UP				CUI_TCF21_TARGETS_2_DN																	PUJANA_ATM_PCC_NETWORK																																																									SENESE_HDAC3_TARGETS_DN																			
3516	RBPJ	recombination signal binding protein for immunoglobulin kappa J region	DACOSTA_UV_RESPONSE_VIA_ERCC3_DN	PILON_KLF1_TARGETS_DN	BLALOCK_ALZHEIMERS_DISEASE_UP					KOINUMA_TARGETS_OF_SMAD2_OR_SMAD3	DACOSTA_UV_RESPONSE_VIA_ERCC3_COMMON_DN		DIAZ_CHRONIC_MEYLOGENOUS_LEUKEMIA_UP	DAZARD_RESPONSE_TO_UV_NHEK_DN																				NUYTTEN_EZH2_TARGETS_UP						SCHAEFFER_PROSTATE_DEVELOPMENT_48HR_DN				BRUINS_UVC_RESPONSE_LATE																			DAZARD_UV_RESPONSE_CLUSTER_G6				LASTOWSKA_NEUROBLASTOMA_COPY_NUMBER_DN	DOUGLAS_BMI1_TARGETS_UP										DAVICIONI_MOLECULAR_ARMS_VS_ERMS_UP	DODD_NASOPHARYNGEAL_CARCINOMA_DN		BYSTRYKH_HEMATOPOIESIS_STEM_CELL_QTL_TRANS						RAO_BOUND_BY_SALL4_ISOFORM_B	KRIEG_HYPOXIA_NOT_VIA_KDM3A										MARSON_BOUND_BY_FOXP3_UNSTIMULATED				
57178	ZMIZ1	zinc finger, MIZ-type containing 1	DACOSTA_UV_RESPONSE_VIA_ERCC3_DN	PILON_KLF1_TARGETS_DN	BLALOCK_ALZHEIMERS_DISEASE_UP						DACOSTA_UV_RESPONSE_VIA_ERCC3_COMMON_DN			DAZARD_RESPONSE_TO_UV_NHEK_DN	ZWANG_TRANSIENTLY_UP_BY_1ST_EGF_PULSE_ONLY														DELACROIX_RAR_BOUND_ES						BUYTAERT_PHOTODYNAMIC_THERAPY_STRESS_UP	MARTENS_BOUND_BY_PML_RARA_FUSION						IVANOVA_HEMATOPOIESIS_STEM_CELL_AND_PROGENITOR																		MILI_PSEUDOPODIA_CHEMOTAXIS_DN			DAZARD_UV_RESPONSE_CLUSTER_G6		MOHANKUMAR_TLX1_TARGETS_UP		LASTOWSKA_NEUROBLASTOMA_COPY_NUMBER_DN						RODRIGUES_THYROID_CARCINOMA_ANAPLASTIC_DN																													
4299	AFF1	AF4/FMR2 family, member 1	DACOSTA_UV_RESPONSE_VIA_ERCC3_DN	PILON_KLF1_TARGETS_DN	BLALOCK_ALZHEIMERS_DISEASE_UP						DACOSTA_UV_RESPONSE_VIA_ERCC3_COMMON_DN			DAZARD_RESPONSE_TO_UV_NHEK_DN								PEREZ_TP53_TARGETS																																FOSTER_TOLERANT_MACROPHAGE_DN										ENK_UV_RESPONSE_KERATINOCYTE_DN					GRESHOCK_CANCER_COPY_NUMBER_UP	FLECHNER_BIOPSY_KIDNEY_TRANSPLANT_OK_VS_DONOR_UP		ZWANG_CLASS_3_TRANSIENTLY_INDUCED_BY_EGF		SCHAEFFER_PROSTATE_DEVELOPMENT_48HR_UP																												
1488	CTBP2	C-terminal binding protein 2	DACOSTA_UV_RESPONSE_VIA_ERCC3_DN	PILON_KLF1_TARGETS_DN	BLALOCK_ALZHEIMERS_DISEASE_UP						DACOSTA_UV_RESPONSE_VIA_ERCC3_COMMON_DN			DAZARD_RESPONSE_TO_UV_NHEK_DN																												IVANOVA_HEMATOPOIESIS_STEM_CELL_AND_PROGENITOR		BRUINS_UVC_RESPONSE_LATE					LOPEZ_MBD_TARGETS														DAZARD_UV_RESPONSE_CLUSTER_G6				LASTOWSKA_NEUROBLASTOMA_COPY_NUMBER_DN									ZWANG_CLASS_1_TRANSIENTLY_INDUCED_BY_EGF		DAVICIONI_MOLECULAR_ARMS_VS_ERMS_UP		YAMAZAKI_TCEB3_TARGETS_DN																						
9612	NCOR2	nuclear receptor corepressor 2	DACOSTA_UV_RESPONSE_VIA_ERCC3_DN	PILON_KLF1_TARGETS_DN	BLALOCK_ALZHEIMERS_DISEASE_UP						DACOSTA_UV_RESPONSE_VIA_ERCC3_COMMON_DN															PUJANA_ATM_PCC_NETWORK										MARTENS_BOUND_BY_PML_RARA_FUSION				SCHAEFFER_PROSTATE_DEVELOPMENT_48HR_DN										ENK_UV_RESPONSE_EPIDERMIS_DN																		DOUGLAS_BMI1_TARGETS_UP															SENESE_HDAC3_TARGETS_DN											ZHOU_INFLAMMATORY_RESPONSE_LIVE_UP								
23429	RYBP	RING1 and YY1 binding protein	DACOSTA_UV_RESPONSE_VIA_ERCC3_DN	PILON_KLF1_TARGETS_DN	BLALOCK_ALZHEIMERS_DISEASE_UP								DIAZ_CHRONIC_MEYLOGENOUS_LEUKEMIA_UP		ZWANG_TRANSIENTLY_UP_BY_1ST_EGF_PULSE_ONLY																				BUYTAERT_PHOTODYNAMIC_THERAPY_STRESS_UP				RAO_BOUND_BY_SALL4	SCHAEFFER_PROSTATE_DEVELOPMENT_48HR_DN			SCHLOSSER_SERUM_RESPONSE_DN							ENK_UV_RESPONSE_EPIDERMIS_DN						NUYTTEN_NIPP1_TARGETS_DN																											SENESE_HDAC3_TARGETS_DN		ONKEN_UVEAL_MELANOMA_DN			KRIEG_HYPOXIA_NOT_VIA_KDM3A														
7874	USP7	ubiquitin specific peptidase 7 (herpes virus-associated)	DACOSTA_UV_RESPONSE_VIA_ERCC3_DN	PILON_KLF1_TARGETS_DN	BLALOCK_ALZHEIMERS_DISEASE_UP													BENPORATH_NANOG_TARGETS																											BENPORATH_SOX2_TARGETS						KRIGE_RESPONSE_TO_TOSEDOSTAT_6HR_UP									MILI_PSEUDOPODIA_CHEMOTAXIS_DN				ENK_UV_RESPONSE_KERATINOCYTE_DN																																						
9839	ZEB2	zinc finger E-box binding homeobox 2	DACOSTA_UV_RESPONSE_VIA_ERCC3_DN	PILON_KLF1_TARGETS_DN		GRAESSMANN_APOPTOSIS_BY_DOXORUBICIN_DN		GOBERT_OLIGODENDROCYTE_DIFFERENTIATION_DN	CUI_TCF21_TARGETS_2_DN				DIAZ_CHRONIC_MEYLOGENOUS_LEUKEMIA_UP				RODRIGUES_THYROID_CARCINOMA_POORLY_DIFFERENTIATED_DN	BENPORATH_NANOG_TARGETS	ONKEN_UVEAL_MELANOMA_UP	SCHAEFFER_PROSTATE_DEVELOPMENT_6HR_DN				BENPORATH_ES_WITH_H3K27ME3					DELACROIX_RAR_BOUND_ES				BENPORATH_EED_TARGETS		BUYTAERT_PHOTODYNAMIC_THERAPY_STRESS_UP								SCHLOSSER_SERUM_RESPONSE_DN		BENPORATH_SOX2_TARGETS						KRIGE_RESPONSE_TO_TOSEDOSTAT_6HR_UP						BRUINS_UVC_RESPONSE_VIA_TP53_GROUP_A									BENPORATH_SUZ12_TARGETS				FLECHNER_BIOPSY_KIDNEY_TRANSPLANT_OK_VS_DONOR_UP														WAKABAYASHI_ADIPOGENESIS_PPARG_RXRA_BOUND_8D										ZHOU_INFLAMMATORY_RESPONSE_LIVE_UP								
9306	SOCS6	suppressor of cytokine signaling 6	DACOSTA_UV_RESPONSE_VIA_ERCC3_DN	PILON_KLF1_TARGETS_DN		GRAESSMANN_APOPTOSIS_BY_DOXORUBICIN_DN		GOBERT_OLIGODENDROCYTE_DIFFERENTIATION_DN															CREIGHTON_ENDOCRINE_THERAPY_RESISTANCE_5																				SCHLOSSER_SERUM_RESPONSE_DN																																	ZWANG_CLASS_1_TRANSIENTLY_INDUCED_BY_EGF														JAATINEN_HEMATOPOIETIC_STEM_CELL_UP												
6249	CLIP1	CAP-GLY domain containing linker protein 1	DACOSTA_UV_RESPONSE_VIA_ERCC3_DN	PILON_KLF1_TARGETS_DN		GRAESSMANN_APOPTOSIS_BY_DOXORUBICIN_DN			CUI_TCF21_TARGETS_2_DN	KOINUMA_TARGETS_OF_SMAD2_OR_SMAD3	DACOSTA_UV_RESPONSE_VIA_ERCC3_COMMON_DN				ZWANG_TRANSIENTLY_UP_BY_1ST_EGF_PULSE_ONLY		RODRIGUES_THYROID_CARCINOMA_POORLY_DIFFERENTIATED_DN		ONKEN_UVEAL_MELANOMA_UP								BLALOCK_ALZHEIMERS_DISEASE_DN																SCHLOSSER_SERUM_RESPONSE_DN	BRUINS_UVC_RESPONSE_LATE							KRIGE_RESPONSE_TO_TOSEDOSTAT_6HR_UP													ENK_UV_RESPONSE_KERATINOCYTE_DN														DAVICIONI_MOLECULAR_ARMS_VS_ERMS_UP																								KRIGE_RESPONSE_TO_TOSEDOSTAT_24HR_UP
200734	SPRED2	sprouty-related, EVH1 domain containing 2	DACOSTA_UV_RESPONSE_VIA_ERCC3_DN	PILON_KLF1_TARGETS_DN		GRAESSMANN_APOPTOSIS_BY_DOXORUBICIN_DN			CUI_TCF21_TARGETS_2_DN	KOINUMA_TARGETS_OF_SMAD2_OR_SMAD3													CREIGHTON_ENDOCRINE_THERAPY_RESISTANCE_5						DELACROIX_RAR_BOUND_ES	CHEN_METABOLIC_SYNDROM_NETWORK											KINSEY_TARGETS_OF_EWSR1_FLII_FUSION_UP												GOZGIT_ESR1_TARGETS_DN															DOUGLAS_BMI1_TARGETS_UP																			RAO_BOUND_BY_SALL4_ISOFORM_B	KRIEG_HYPOXIA_NOT_VIA_KDM3A														
5782	PTPN12	protein tyrosine phosphatase, non-receptor type 12	DACOSTA_UV_RESPONSE_VIA_ERCC3_DN	PILON_KLF1_TARGETS_DN		GRAESSMANN_APOPTOSIS_BY_DOXORUBICIN_DN			CUI_TCF21_TARGETS_2_DN		DACOSTA_UV_RESPONSE_VIA_ERCC3_COMMON_DN		DIAZ_CHRONIC_MEYLOGENOUS_LEUKEMIA_UP			DUTERTRE_ESTRADIOL_RESPONSE_24HR_DN					WONG_ADULT_TISSUE_STEM_MODULE																																																	FLECHNER_BIOPSY_KIDNEY_TRANSPLANT_OK_VS_DONOR_UP							FORTSCHEGGER_PHF8_TARGETS_DN										RAO_BOUND_BY_SALL4_ISOFORM_B															
3720	JARID2	jumonji, AT rich interactive domain 2	DACOSTA_UV_RESPONSE_VIA_ERCC3_DN	PILON_KLF1_TARGETS_DN		GRAESSMANN_APOPTOSIS_BY_DOXORUBICIN_DN			CUI_TCF21_TARGETS_2_DN		DACOSTA_UV_RESPONSE_VIA_ERCC3_COMMON_DN			DAZARD_RESPONSE_TO_UV_NHEK_DN				BENPORATH_NANOG_TARGETS		SCHAEFFER_PROSTATE_DEVELOPMENT_6HR_DN						PUJANA_ATM_PCC_NETWORK						PUJANA_BRCA1_PCC_NETWORK		NUYTTEN_EZH2_TARGETS_UP					RAO_BOUND_BY_SALL4						BENPORATH_SOX2_TARGETS					ENK_UV_RESPONSE_EPIDERMIS_DN				FOSTER_TOLERANT_MACROPHAGE_DN									DAZARD_UV_RESPONSE_CLUSTER_G6								ZHENG_BOUND_BY_FOXP3					ZWANG_CLASS_1_TRANSIENTLY_INDUCED_BY_EGF		DAVICIONI_MOLECULAR_ARMS_VS_ERMS_UP		YAMAZAKI_TCEB3_TARGETS_DN																		MARSON_BOUND_BY_FOXP3_UNSTIMULATED				
2908	NR3C1	nuclear receptor subfamily 3, group C, member 1 (glucocorticoid receptor)	DACOSTA_UV_RESPONSE_VIA_ERCC3_DN	PILON_KLF1_TARGETS_DN		GRAESSMANN_APOPTOSIS_BY_DOXORUBICIN_DN					DACOSTA_UV_RESPONSE_VIA_ERCC3_COMMON_DN	YOSHIMURA_MAPK8_TARGETS_UP		DAZARD_RESPONSE_TO_UV_NHEK_DN												PUJANA_ATM_PCC_NETWORK											CHARAFE_BREAST_CANCER_LUMINAL_VS_MESENCHYMAL_DN											MARTINEZ_RB1_TARGETS_UP			KRIGE_RESPONSE_TO_TOSEDOSTAT_6HR_UP			FOSTER_TOLERANT_MACROPHAGE_DN	BAELDE_DIABETIC_NEPHROPATHY_DN		BRUINS_UVC_RESPONSE_VIA_TP53_GROUP_A						DAZARD_UV_RESPONSE_CLUSTER_G6																									KRIEG_HYPOXIA_NOT_VIA_KDM3A								YAGI_AML_WITH_11Q23_REARRANGED						KRIGE_RESPONSE_TO_TOSEDOSTAT_24HR_UP
23380	SRGAP2	SLIT-ROBO Rho GTPase activating protein 2	DACOSTA_UV_RESPONSE_VIA_ERCC3_DN	PILON_KLF1_TARGETS_DN		GRAESSMANN_APOPTOSIS_BY_DOXORUBICIN_DN					DACOSTA_UV_RESPONSE_VIA_ERCC3_COMMON_DN				ZWANG_TRANSIENTLY_UP_BY_1ST_EGF_PULSE_ONLY																												SCHLOSSER_SERUM_RESPONSE_DN												BAELDE_DIABETIC_NEPHROPATHY_DN																																	KRIEG_HYPOXIA_NOT_VIA_KDM3A														
23291	FBXW11	F-box and WD repeat domain containing 11	DACOSTA_UV_RESPONSE_VIA_ERCC3_DN	PILON_KLF1_TARGETS_DN		GRAESSMANN_APOPTOSIS_BY_DOXORUBICIN_DN					DACOSTA_UV_RESPONSE_VIA_ERCC3_COMMON_DN							BENPORATH_NANOG_TARGETS																								IVANOVA_HEMATOPOIESIS_STEM_CELL_AND_PROGENITOR	SCHLOSSER_SERUM_RESPONSE_DN		BENPORATH_SOX2_TARGETS																																									MARTORIATI_MDM4_TARGETS_FETAL_LIVER_DN																
26057	ANKRD17	ankyrin repeat domain 17	DACOSTA_UV_RESPONSE_VIA_ERCC3_DN	PILON_KLF1_TARGETS_DN		GRAESSMANN_APOPTOSIS_BY_DOXORUBICIN_DN					DACOSTA_UV_RESPONSE_VIA_ERCC3_COMMON_DN																																			GRAESSMANN_APOPTOSIS_BY_DOXORUBICIN_UP										NUYTTEN_NIPP1_TARGETS_DN																						DAVICIONI_MOLECULAR_ARMS_VS_ERMS_UP			BYSTRYKH_HEMATOPOIESIS_STEM_CELL_QTL_TRANS								GRAESSMANN_RESPONSE_TO_MC_AND_DOXORUBICIN_UP													
131544	CRYBG3	beta-gamma crystallin domain containing 3	DACOSTA_UV_RESPONSE_VIA_ERCC3_DN	PILON_KLF1_TARGETS_DN		GRAESSMANN_APOPTOSIS_BY_DOXORUBICIN_DN																																									MASSARWEH_TAMOXIFEN_RESISTANCE_UP												CREIGHTON_ENDOCRINE_THERAPY_RESISTANCE_3																																											
10184	LHFPL2	lipoma HMGIC fusion partner-like 2	DACOSTA_UV_RESPONSE_VIA_ERCC3_DN	PILON_KLF1_TARGETS_DN			MEISSNER_BRAIN_HCP_WITH_H3K4ME3_AND_H3K27ME3	GOBERT_OLIGODENDROCYTE_DIFFERENTIATION_DN			DACOSTA_UV_RESPONSE_VIA_ERCC3_COMMON_DN					DUTERTRE_ESTRADIOL_RESPONSE_24HR_DN			ONKEN_UVEAL_MELANOMA_UP				CREIGHTON_ENDOCRINE_THERAPY_RESISTANCE_5												BUYTAERT_PHOTODYNAMIC_THERAPY_STRESS_UP												MASSARWEH_TAMOXIFEN_RESISTANCE_UP													MILI_PSEUDOPODIA_CHEMOTAXIS_DN																			DODD_NASOPHARYNGEAL_CARCINOMA_DN									KRIEG_HYPOXIA_NOT_VIA_KDM3A														
253782	CERS6	ceramide synthase 6	DACOSTA_UV_RESPONSE_VIA_ERCC3_DN	PILON_KLF1_TARGETS_DN				GOBERT_OLIGODENDROCYTE_DIFFERENTIATION_DN	CUI_TCF21_TARGETS_2_DN		DACOSTA_UV_RESPONSE_VIA_ERCC3_COMMON_DN			DAZARD_RESPONSE_TO_UV_NHEK_DN					ONKEN_UVEAL_MELANOMA_UP											CHEN_METABOLIC_SYNDROM_NETWORK																							GOZGIT_ESR1_TARGETS_DN		BAELDE_DIABETIC_NEPHROPATHY_DN	NUYTTEN_NIPP1_TARGETS_DN									MOHANKUMAR_TLX1_TARGETS_UP																	CHARAFE_BREAST_CANCER_LUMINAL_VS_MESENCHYMAL_UP									GEORGES_TARGETS_OF_MIR192_AND_MIR215						KIM_ALL_DISORDERS_CALB1_CORR_UP					
23613	ZMYND8	zinc finger, MYND-type containing 8	DACOSTA_UV_RESPONSE_VIA_ERCC3_DN	PILON_KLF1_TARGETS_DN				GOBERT_OLIGODENDROCYTE_DIFFERENTIATION_DN		KOINUMA_TARGETS_OF_SMAD2_OR_SMAD3	DACOSTA_UV_RESPONSE_VIA_ERCC3_COMMON_DN		DIAZ_CHRONIC_MEYLOGENOUS_LEUKEMIA_UP	DAZARD_RESPONSE_TO_UV_NHEK_DN					ONKEN_UVEAL_MELANOMA_UP	SCHAEFFER_PROSTATE_DEVELOPMENT_6HR_DN																																							CREIGHTON_ENDOCRINE_THERAPY_RESISTANCE_3	MILI_PSEUDOPODIA_CHEMOTAXIS_DN	MILI_PSEUDOPODIA_HAPTOTAXIS_DN		DAZARD_UV_RESPONSE_CLUSTER_G6	ENK_UV_RESPONSE_KERATINOCYTE_DN																	BYSTRYKH_HEMATOPOIESIS_STEM_CELL_QTL_TRANS			WAKABAYASHI_ADIPOGENESIS_PPARG_RXRA_BOUND_8D																		
5520	PPP2R2A	protein phosphatase 2, regulatory subunit B, alpha	DACOSTA_UV_RESPONSE_VIA_ERCC3_DN	PILON_KLF1_TARGETS_DN				GOBERT_OLIGODENDROCYTE_DIFFERENTIATION_DN			DACOSTA_UV_RESPONSE_VIA_ERCC3_COMMON_DN						RODRIGUES_THYROID_CARCINOMA_POORLY_DIFFERENTIATED_DN																		BUYTAERT_PHOTODYNAMIC_THERAPY_STRESS_UP						KINSEY_TARGETS_OF_EWSR1_FLII_FUSION_UP									ENK_UV_RESPONSE_EPIDERMIS_DN							BRUINS_UVC_RESPONSE_VIA_TP53_GROUP_A		CREIGHTON_ENDOCRINE_THERAPY_RESISTANCE_3																									WAKABAYASHI_ADIPOGENESIS_PPARG_RXRA_BOUND_8D													KIM_ALL_DISORDERS_CALB1_CORR_UP	MARSON_BOUND_BY_FOXP3_UNSTIMULATED				
23243	ANKRD28	ankyrin repeat domain 28	DACOSTA_UV_RESPONSE_VIA_ERCC3_DN	PILON_KLF1_TARGETS_DN				GOBERT_OLIGODENDROCYTE_DIFFERENTIATION_DN									RODRIGUES_THYROID_CARCINOMA_POORLY_DIFFERENTIATED_DN												DELACROIX_RAR_BOUND_ES								CHARAFE_BREAST_CANCER_LUMINAL_VS_MESENCHYMAL_DN						SCHLOSSER_SERUM_RESPONSE_DN																								LASTOWSKA_NEUROBLASTOMA_COPY_NUMBER_DN				ZHENG_BOUND_BY_FOXP3					ZWANG_CLASS_1_TRANSIENTLY_INDUCED_BY_EGF										MARTORIATI_MDM4_TARGETS_FETAL_LIVER_DN				JAATINEN_HEMATOPOIETIC_STEM_CELL_UP												
23097	CDK19	cyclin-dependent kinase 19	DACOSTA_UV_RESPONSE_VIA_ERCC3_DN	PILON_KLF1_TARGETS_DN				GOBERT_OLIGODENDROCYTE_DIFFERENTIATION_DN											ONKEN_UVEAL_MELANOMA_UP																BUYTAERT_PHOTODYNAMIC_THERAPY_STRESS_UP																KRIGE_RESPONSE_TO_TOSEDOSTAT_6HR_UP																				ZHENG_BOUND_BY_FOXP3												SENESE_HDAC3_TARGETS_DN															MARSON_BOUND_BY_FOXP3_UNSTIMULATED				KRIGE_RESPONSE_TO_TOSEDOSTAT_24HR_UP
9425	CDYL	chromodomain protein, Y-like	DACOSTA_UV_RESPONSE_VIA_ERCC3_DN	PILON_KLF1_TARGETS_DN					CUI_TCF21_TARGETS_2_DN		DACOSTA_UV_RESPONSE_VIA_ERCC3_COMMON_DN		DIAZ_CHRONIC_MEYLOGENOUS_LEUKEMIA_UP	DAZARD_RESPONSE_TO_UV_NHEK_DN	ZWANG_TRANSIENTLY_UP_BY_1ST_EGF_PULSE_ONLY			BENPORATH_NANOG_TARGETS																	BUYTAERT_PHOTODYNAMIC_THERAPY_STRESS_UP						KINSEY_TARGETS_OF_EWSR1_FLII_FUSION_UP				BENPORATH_SOX2_TARGETS																		DAZARD_UV_RESPONSE_CLUSTER_G6															DAVICIONI_MOLECULAR_ARMS_VS_ERMS_UP																								
4436	MSH2	mutS homolog 2, colon cancer, nonpolyposis type 1 (E. coli)	DACOSTA_UV_RESPONSE_VIA_ERCC3_DN	PILON_KLF1_TARGETS_DN							DACOSTA_UV_RESPONSE_VIA_ERCC3_COMMON_DN	YOSHIMURA_MAPK8_TARGETS_UP	DIAZ_CHRONIC_MEYLOGENOUS_LEUKEMIA_UP					BENPORATH_NANOG_TARGETS								PUJANA_ATM_PCC_NETWORK	BLALOCK_ALZHEIMERS_DISEASE_DN					PUJANA_BRCA1_PCC_NETWORK									KINSEY_TARGETS_OF_EWSR1_FLII_FUSION_UP	IVANOVA_HEMATOPOIESIS_STEM_CELL_AND_PROGENITOR	SCHLOSSER_SERUM_RESPONSE_DN	BRUINS_UVC_RESPONSE_LATE					LOPEZ_MBD_TARGETS						BAELDE_DIABETIC_NEPHROPATHY_DN										MOHANKUMAR_TLX1_TARGETS_UP				GRESHOCK_CANCER_COPY_NUMBER_UP										DODD_NASOPHARYNGEAL_CARCINOMA_DN																							
701	BUB1B	budding uninhibited by benzimidazoles 1 homolog beta (yeast)	DACOSTA_UV_RESPONSE_VIA_ERCC3_DN	PILON_KLF1_TARGETS_DN							DACOSTA_UV_RESPONSE_VIA_ERCC3_COMMON_DN	YOSHIMURA_MAPK8_TARGETS_UP		DAZARD_RESPONSE_TO_UV_NHEK_DN	ZWANG_TRANSIENTLY_UP_BY_1ST_EGF_PULSE_ONLY			BENPORATH_NANOG_TARGETS														PUJANA_BRCA1_PCC_NETWORK									KINSEY_TARGETS_OF_EWSR1_FLII_FUSION_UP				BENPORATH_SOX2_TARGETS																		DAZARD_UV_RESPONSE_CLUSTER_G6						GRESHOCK_CANCER_COPY_NUMBER_UP										DODD_NASOPHARYNGEAL_CARCINOMA_DN	YAMAZAKI_TCEB3_TARGETS_DN				WAKABAYASHI_ADIPOGENESIS_PPARG_RXRA_BOUND_8D							GEORGES_TARGETS_OF_MIR192_AND_MIR215		CASORELLI_ACUTE_PROMYELOCYTIC_LEUKEMIA_DN						MATSUDA_NATURAL_KILLER_DIFFERENTIATION			
9520	NPEPPS	aminopeptidase puromycin sensitive	DACOSTA_UV_RESPONSE_VIA_ERCC3_DN	PILON_KLF1_TARGETS_DN							DACOSTA_UV_RESPONSE_VIA_ERCC3_COMMON_DN		DIAZ_CHRONIC_MEYLOGENOUS_LEUKEMIA_UP														BLALOCK_ALZHEIMERS_DISEASE_DN												RAO_BOUND_BY_SALL4																									ENK_UV_RESPONSE_KERATINOCYTE_DN														DAVICIONI_MOLECULAR_ARMS_VS_ERMS_UP			BYSTRYKH_HEMATOPOIESIS_STEM_CELL_QTL_TRANS																					
23389	MED13L	mediator complex subunit 13-like	DACOSTA_UV_RESPONSE_VIA_ERCC3_DN	PILON_KLF1_TARGETS_DN							DACOSTA_UV_RESPONSE_VIA_ERCC3_COMMON_DN			DAZARD_RESPONSE_TO_UV_NHEK_DN			RODRIGUES_THYROID_CARCINOMA_POORLY_DIFFERENTIATED_DN																		BUYTAERT_PHOTODYNAMIC_THERAPY_STRESS_UP					SCHAEFFER_PROSTATE_DEVELOPMENT_48HR_DN														FOSTER_TOLERANT_MACROPHAGE_DN											MOHANKUMAR_TLX1_TARGETS_UP			DOUGLAS_BMI1_TARGETS_UP					RODRIGUES_THYROID_CARCINOMA_ANAPLASTIC_DN					DAVICIONI_MOLECULAR_ARMS_VS_ERMS_UP																		YAGI_AML_WITH_11Q23_REARRANGED						
26009	ZZZ3	zinc finger, ZZ-type containing 3	DACOSTA_UV_RESPONSE_VIA_ERCC3_DN	PILON_KLF1_TARGETS_DN							DACOSTA_UV_RESPONSE_VIA_ERCC3_COMMON_DN			DAZARD_RESPONSE_TO_UV_NHEK_DN												PUJANA_ATM_PCC_NETWORK						PUJANA_BRCA1_PCC_NETWORK																															DAZARD_UV_RESPONSE_CLUSTER_G6																DODD_NASOPHARYNGEAL_CARCINOMA_DN																							
23332	CLASP1	cytoplasmic linker associated protein 1	DACOSTA_UV_RESPONSE_VIA_ERCC3_DN	PILON_KLF1_TARGETS_DN							DACOSTA_UV_RESPONSE_VIA_ERCC3_COMMON_DN			DAZARD_RESPONSE_TO_UV_NHEK_DN																																																	DAZARD_UV_RESPONSE_CLUSTER_G6																DODD_NASOPHARYNGEAL_CARCINOMA_DN																							
23294	ANKS1A	ankyrin repeat and sterile alpha motif domain containing 1A	DACOSTA_UV_RESPONSE_VIA_ERCC3_DN	PILON_KLF1_TARGETS_DN							DACOSTA_UV_RESPONSE_VIA_ERCC3_COMMON_DN						RODRIGUES_THYROID_CARCINOMA_POORLY_DIFFERENTIATED_DN																																																													DAVICIONI_MOLECULAR_ARMS_VS_ERMS_UP																								
5128	CDK17	cyclin-dependent kinase 17	DACOSTA_UV_RESPONSE_VIA_ERCC3_DN	PILON_KLF1_TARGETS_DN							DACOSTA_UV_RESPONSE_VIA_ERCC3_COMMON_DN							BENPORATH_NANOG_TARGETS	ONKEN_UVEAL_MELANOMA_UP								BLALOCK_ALZHEIMERS_DISEASE_DN								BUYTAERT_PHOTODYNAMIC_THERAPY_STRESS_UP										BENPORATH_SOX2_TARGETS						KRIGE_RESPONSE_TO_TOSEDOSTAT_6HR_UP																				ZHENG_BOUND_BY_FOXP3					ZWANG_CLASS_1_TRANSIENTLY_INDUCED_BY_EGF																						MARSON_BOUND_BY_FOXP3_UNSTIMULATED				KRIGE_RESPONSE_TO_TOSEDOSTAT_24HR_UP
23160	WDR43	WD repeat domain 43	DACOSTA_UV_RESPONSE_VIA_ERCC3_DN	PILON_KLF1_TARGETS_DN							DACOSTA_UV_RESPONSE_VIA_ERCC3_COMMON_DN															PUJANA_ATM_PCC_NETWORK						PUJANA_BRCA1_PCC_NETWORK																			KRIGE_RESPONSE_TO_TOSEDOSTAT_6HR_UP			FOSTER_TOLERANT_MACROPHAGE_DN																									DODD_NASOPHARYNGEAL_CARCINOMA_DN		BYSTRYKH_HEMATOPOIESIS_STEM_CELL_QTL_TRANS							KRIEG_HYPOXIA_NOT_VIA_KDM3A														
5728	PTEN	phosphatase and tensin homolog	DACOSTA_UV_RESPONSE_VIA_ERCC3_DN	PILON_KLF1_TARGETS_DN								YOSHIMURA_MAPK8_TARGETS_UP					RODRIGUES_THYROID_CARCINOMA_POORLY_DIFFERENTIATED_DN									PUJANA_ATM_PCC_NETWORK	BLALOCK_ALZHEIMERS_DISEASE_DN									MARTENS_BOUND_BY_PML_RARA_FUSION				SCHAEFFER_PROSTATE_DEVELOPMENT_48HR_DN				BRUINS_UVC_RESPONSE_LATE																							LASTOWSKA_NEUROBLASTOMA_COPY_NUMBER_DN		GRESHOCK_CANCER_COPY_NUMBER_UP										DODD_NASOPHARYNGEAL_CARCINOMA_DN						ONKEN_UVEAL_MELANOMA_DN	MARTORIATI_MDM4_TARGETS_FETAL_LIVER_DN																
2956	MSH6	mutS homolog 6 (E. coli)	DACOSTA_UV_RESPONSE_VIA_ERCC3_DN	PILON_KLF1_TARGETS_DN									DIAZ_CHRONIC_MEYLOGENOUS_LEUKEMIA_UP	DAZARD_RESPONSE_TO_UV_NHEK_DN												PUJANA_ATM_PCC_NETWORK			DELACROIX_RAR_BOUND_ES			PUJANA_BRCA1_PCC_NETWORK									KINSEY_TARGETS_OF_EWSR1_FLII_FUSION_UP		SCHLOSSER_SERUM_RESPONSE_DN			GRAESSMANN_APOPTOSIS_BY_DOXORUBICIN_UP																							GRESHOCK_CANCER_COPY_NUMBER_UP										DODD_NASOPHARYNGEAL_CARCINOMA_DN	YAMAZAKI_TCEB3_TARGETS_DN									GRAESSMANN_RESPONSE_TO_MC_AND_DOXORUBICIN_UP		GEORGES_TARGETS_OF_MIR192_AND_MIR215							MARSON_BOUND_BY_FOXP3_UNSTIMULATED			RICKMAN_TUMOR_DIFFERENTIATED_WELL_VS_POORLY_UP	
27161	EIF2C2	eukaryotic translation initiation factor 2C, 2	DACOSTA_UV_RESPONSE_VIA_ERCC3_DN	PILON_KLF1_TARGETS_DN										DAZARD_RESPONSE_TO_UV_NHEK_DN			RODRIGUES_THYROID_CARCINOMA_POORLY_DIFFERENTIATED_DN		ONKEN_UVEAL_MELANOMA_UP	SCHAEFFER_PROSTATE_DEVELOPMENT_6HR_DN																					KINSEY_TARGETS_OF_EWSR1_FLII_FUSION_UP				BENPORATH_SOX2_TARGETS																		DAZARD_UV_RESPONSE_CLUSTER_G6					DOUGLAS_BMI1_TARGETS_UP			ZHENG_BOUND_BY_FOXP3					ZWANG_CLASS_1_TRANSIENTLY_INDUCED_BY_EGF			DODD_NASOPHARYNGEAL_CARCINOMA_DN							MARTORIATI_MDM4_TARGETS_FETAL_LIVER_DN					GEORGES_TARGETS_OF_MIR192_AND_MIR215			ZHOU_INFLAMMATORY_RESPONSE_LIVE_UP				MARSON_BOUND_BY_FOXP3_UNSTIMULATED			RICKMAN_TUMOR_DIFFERENTIATED_WELL_VS_POORLY_UP	
6045	RNF2	ring finger protein 2	DACOSTA_UV_RESPONSE_VIA_ERCC3_DN	PILON_KLF1_TARGETS_DN											ZWANG_TRANSIENTLY_UP_BY_1ST_EGF_PULSE_ONLY			BENPORATH_NANOG_TARGETS						BENPORATH_ES_WITH_H3K27ME3								PUJANA_BRCA1_PCC_NETWORK		NUYTTEN_EZH2_TARGETS_UP																	KRIGE_RESPONSE_TO_TOSEDOSTAT_6HR_UP													ENK_UV_RESPONSE_KERATINOCYTE_DN																						MARTORIATI_MDM4_TARGETS_FETAL_LIVER_DN																KRIGE_RESPONSE_TO_TOSEDOSTAT_24HR_UP
6196	RPS6KA2	ribosomal protein S6 kinase, 90kDa, polypeptide 2	DACOSTA_UV_RESPONSE_VIA_ERCC3_DN	PILON_KLF1_TARGETS_DN															ONKEN_UVEAL_MELANOMA_UP					BENPORATH_ES_WITH_H3K27ME3						CHEN_METABOLIC_SYNDROM_NETWORK						MARTENS_BOUND_BY_PML_RARA_FUSION		DODD_NASOPHARYNGEAL_CARCINOMA_UP												ENK_UV_RESPONSE_EPIDERMIS_DN			GOZGIT_ESR1_TARGETS_DN																																														MATSUDA_NATURAL_KILLER_DIFFERENTIATION			
23140	ZZEF1	zinc finger, ZZ-type with EF-hand domain 1	DACOSTA_UV_RESPONSE_VIA_ERCC3_DN	PILON_KLF1_TARGETS_DN																																MARTENS_BOUND_BY_PML_RARA_FUSION																					BRUINS_UVC_RESPONSE_VIA_TP53_GROUP_A			MILI_PSEUDOPODIA_CHEMOTAXIS_DN	MILI_PSEUDOPODIA_HAPTOTAXIS_DN																																		KOYAMA_SEMA3B_TARGETS_DN							
23011	RAB21	RAB21, member RAS oncogene family	DACOSTA_UV_RESPONSE_VIA_ERCC3_DN	PILON_KLF1_TARGETS_DN																																							SCHLOSSER_SERUM_RESPONSE_DN												BAELDE_DIABETIC_NEPHROPATHY_DN																																															
23064	SETX	senataxin	DACOSTA_UV_RESPONSE_VIA_ERCC3_DN	PILON_KLF1_TARGETS_DN																																																																																																		
3399	ID3	inhibitor of DNA binding 3, dominant negative helix-loop-helix protein	DACOSTA_UV_RESPONSE_VIA_ERCC3_DN		BLALOCK_ALZHEIMERS_DISEASE_UP	GRAESSMANN_APOPTOSIS_BY_DOXORUBICIN_DN	MEISSNER_BRAIN_HCP_WITH_H3K4ME3_AND_H3K27ME3				DACOSTA_UV_RESPONSE_VIA_ERCC3_COMMON_DN				ZWANG_TRANSIENTLY_UP_BY_1ST_EGF_PULSE_ONLY	DUTERTRE_ESTRADIOL_RESPONSE_24HR_DN				SCHAEFFER_PROSTATE_DEVELOPMENT_6HR_DN																														ENK_UV_RESPONSE_EPIDERMIS_DN												SWEET_LUNG_CANCER_KRAS_DN												SCHAEFFER_PROSTATE_DEVELOPMENT_48HR_UP																									MATSUDA_NATURAL_KILLER_DIFFERENTIATION			
4781	NFIB	nuclear factor I/B	DACOSTA_UV_RESPONSE_VIA_ERCC3_DN		BLALOCK_ALZHEIMERS_DISEASE_UP	GRAESSMANN_APOPTOSIS_BY_DOXORUBICIN_DN	MEISSNER_BRAIN_HCP_WITH_H3K4ME3_AND_H3K27ME3				DACOSTA_UV_RESPONSE_VIA_ERCC3_COMMON_DN										WONG_ADULT_TISSUE_STEM_MODULE								DELACROIX_RAR_BOUND_ES																					ENK_UV_RESPONSE_EPIDERMIS_DN		MARTINEZ_RB1_AND_TP53_TARGETS_DN								MILI_PSEUDOPODIA_CHEMOTAXIS_DN	MILI_PSEUDOPODIA_HAPTOTAXIS_DN	SWEET_LUNG_CANCER_KRAS_DN													MARTINEZ_TP53_TARGETS_DN		FORTSCHEGGER_PHF8_TARGETS_DN							WAKABAYASHI_ADIPOGENESIS_PPARG_RXRA_BOUND_8D	ONKEN_UVEAL_MELANOMA_DN						GEORGES_TARGETS_OF_MIR192_AND_MIR215		CASORELLI_ACUTE_PROMYELOCYTIC_LEUKEMIA_DN									
667	DST	dystonin	DACOSTA_UV_RESPONSE_VIA_ERCC3_DN		BLALOCK_ALZHEIMERS_DISEASE_UP	GRAESSMANN_APOPTOSIS_BY_DOXORUBICIN_DN		GOBERT_OLIGODENDROCYTE_DIFFERENTIATION_DN	CUI_TCF21_TARGETS_2_DN	KOINUMA_TARGETS_OF_SMAD2_OR_SMAD3	DACOSTA_UV_RESPONSE_VIA_ERCC3_COMMON_DN			DAZARD_RESPONSE_TO_UV_NHEK_DN							WONG_ADULT_TISSUE_STEM_MODULE				LIM_MAMMARY_STEM_CELL_UP										BUYTAERT_PHOTODYNAMIC_THERAPY_STRESS_UP																				BAELDE_DIABETIC_NEPHROPATHY_DN		BRUINS_UVC_RESPONSE_VIA_TP53_GROUP_A	LIU_PROSTATE_CANCER_DN												FLECHNER_BIOPSY_KIDNEY_TRANSPLANT_OK_VS_DONOR_UP						ZWANG_CLASS_1_TRANSIENTLY_INDUCED_BY_EGF		DAVICIONI_MOLECULAR_ARMS_VS_ERMS_UP									RAO_BOUND_BY_SALL4_ISOFORM_B			JAATINEN_HEMATOPOIETIC_STEM_CELL_UP	GEORGES_TARGETS_OF_MIR192_AND_MIR215								MATSUDA_NATURAL_KILLER_DIFFERENTIATION			
463	ZFHX3	zinc finger homeobox 3	DACOSTA_UV_RESPONSE_VIA_ERCC3_DN		BLALOCK_ALZHEIMERS_DISEASE_UP	GRAESSMANN_APOPTOSIS_BY_DOXORUBICIN_DN		GOBERT_OLIGODENDROCYTE_DIFFERENTIATION_DN									RODRIGUES_THYROID_CARCINOMA_POORLY_DIFFERENTIATED_DN			SCHAEFFER_PROSTATE_DEVELOPMENT_6HR_DN			CREIGHTON_ENDOCRINE_THERAPY_RESISTANCE_5	BENPORATH_ES_WITH_H3K27ME3									BENPORATH_EED_TARGETS	NUYTTEN_EZH2_TARGETS_UP																																BENPORATH_SUZ12_TARGETS							RODRIGUES_THYROID_CARCINOMA_ANAPLASTIC_DN																													
51196	PLCE1	phospholipase C, epsilon 1	DACOSTA_UV_RESPONSE_VIA_ERCC3_DN		BLALOCK_ALZHEIMERS_DISEASE_UP	GRAESSMANN_APOPTOSIS_BY_DOXORUBICIN_DN			CUI_TCF21_TARGETS_2_DN																													DODD_NASOPHARYNGEAL_CARCINOMA_UP																	BAELDE_DIABETIC_NEPHROPATHY_DN	NUYTTEN_NIPP1_TARGETS_DN																																			GEORGES_TARGETS_OF_MIR192_AND_MIR215											
3915	LAMC1	laminin, gamma 1 (formerly LAMB2)	DACOSTA_UV_RESPONSE_VIA_ERCC3_DN		BLALOCK_ALZHEIMERS_DISEASE_UP	GRAESSMANN_APOPTOSIS_BY_DOXORUBICIN_DN				KOINUMA_TARGETS_OF_SMAD2_OR_SMAD3	DACOSTA_UV_RESPONSE_VIA_ERCC3_COMMON_DN								ONKEN_UVEAL_MELANOMA_UP		WONG_ADULT_TISSUE_STEM_MODULE				LIM_MAMMARY_STEM_CELL_UP												CHARAFE_BREAST_CANCER_LUMINAL_VS_MESENCHYMAL_DN						SCHLOSSER_SERUM_RESPONSE_DN													NUYTTEN_NIPP1_TARGETS_DN				MILI_PSEUDOPODIA_CHEMOTAXIS_DN																			DODD_NASOPHARYNGEAL_CARCINOMA_DN					WAKABAYASHI_ADIPOGENESIS_PPARG_RXRA_BOUND_8D																		
5289	PIK3C3	phosphoinositide-3-kinase, class 3	DACOSTA_UV_RESPONSE_VIA_ERCC3_DN		BLALOCK_ALZHEIMERS_DISEASE_UP	GRAESSMANN_APOPTOSIS_BY_DOXORUBICIN_DN					DACOSTA_UV_RESPONSE_VIA_ERCC3_COMMON_DN		DIAZ_CHRONIC_MEYLOGENOUS_LEUKEMIA_UP	DAZARD_RESPONSE_TO_UV_NHEK_DN					ONKEN_UVEAL_MELANOMA_UP																																												DAZARD_UV_RESPONSE_CLUSTER_G6																																							
8738	CRADD	CASP2 and RIPK1 domain containing adaptor with death domain	DACOSTA_UV_RESPONSE_VIA_ERCC3_DN		BLALOCK_ALZHEIMERS_DISEASE_UP	GRAESSMANN_APOPTOSIS_BY_DOXORUBICIN_DN					DACOSTA_UV_RESPONSE_VIA_ERCC3_COMMON_DN		DIAZ_CHRONIC_MEYLOGENOUS_LEUKEMIA_UP																																				LOPEZ_MBD_TARGETS															ENK_UV_RESPONSE_KERATINOCYTE_DN							ZHENG_BOUND_BY_FOXP3										BYSTRYKH_HEMATOPOIESIS_STEM_CELL_QTL_TRANS															YAGI_AML_WITH_11Q23_REARRANGED						
11030	RBPMS	RNA binding protein with multiple splicing	DACOSTA_UV_RESPONSE_VIA_ERCC3_DN		BLALOCK_ALZHEIMERS_DISEASE_UP		MEISSNER_BRAIN_HCP_WITH_H3K4ME3_AND_H3K27ME3		CUI_TCF21_TARGETS_2_DN						ZWANG_TRANSIENTLY_UP_BY_1ST_EGF_PULSE_ONLY		RODRIGUES_THYROID_CARCINOMA_POORLY_DIFFERENTIATED_DN	BENPORATH_NANOG_TARGETS			WONG_ADULT_TISSUE_STEM_MODULE				LIM_MAMMARY_STEM_CELL_UP				DELACROIX_RAR_BOUND_ES		LEE_BMP2_TARGETS_UP											IVANOVA_HEMATOPOIESIS_STEM_CELL_AND_PROGENITOR	SCHLOSSER_SERUM_RESPONSE_DN		BENPORATH_SOX2_TARGETS								GOZGIT_ESR1_TARGETS_DN					LIU_PROSTATE_CANCER_DN												FLECHNER_BIOPSY_KIDNEY_TRANSPLANT_OK_VS_DONOR_UP			RODRIGUES_THYROID_CARCINOMA_ANAPLASTIC_DN								BYSTRYKH_HEMATOPOIESIS_STEM_CELL_QTL_TRANS						RAO_BOUND_BY_SALL4_ISOFORM_B			JAATINEN_HEMATOPOIETIC_STEM_CELL_UP						YAGI_AML_WITH_11Q23_REARRANGED						
5205	ATP8B1	ATPase, aminophospholipid transporter, class I, type 8B, member 1	DACOSTA_UV_RESPONSE_VIA_ERCC3_DN		BLALOCK_ALZHEIMERS_DISEASE_UP		MEISSNER_BRAIN_HCP_WITH_H3K4ME3_AND_H3K27ME3		CUI_TCF21_TARGETS_2_DN						ZWANG_TRANSIENTLY_UP_BY_1ST_EGF_PULSE_ONLY							PEREZ_TP53_TARGETS	CREIGHTON_ENDOCRINE_THERAPY_RESISTANCE_5					CHICAS_RB1_TARGETS_CONFLUENT																															CREIGHTON_ENDOCRINE_THERAPY_RESISTANCE_3																																											
5074	PAWR	PRKC, apoptosis, WT1, regulator	DACOSTA_UV_RESPONSE_VIA_ERCC3_DN		BLALOCK_ALZHEIMERS_DISEASE_UP		MEISSNER_BRAIN_HCP_WITH_H3K4ME3_AND_H3K27ME3			KOINUMA_TARGETS_OF_SMAD2_OR_SMAD3	DACOSTA_UV_RESPONSE_VIA_ERCC3_COMMON_DN					DUTERTRE_ESTRADIOL_RESPONSE_24HR_DN														CHEN_METABOLIC_SYNDROM_NETWORK											KINSEY_TARGETS_OF_EWSR1_FLII_FUSION_UP														BAELDE_DIABETIC_NEPHROPATHY_DN									ENK_UV_RESPONSE_KERATINOCYTE_DN				DOUGLAS_BMI1_TARGETS_UP											DODD_NASOPHARYNGEAL_CARCINOMA_DN												GEORGES_TARGETS_OF_MIR192_AND_MIR215		CASORELLI_ACUTE_PROMYELOCYTIC_LEUKEMIA_DN									
2059	EPS8	epidermal growth factor receptor pathway substrate 8	DACOSTA_UV_RESPONSE_VIA_ERCC3_DN		BLALOCK_ALZHEIMERS_DISEASE_UP			GOBERT_OLIGODENDROCYTE_DIFFERENTIATION_DN			DACOSTA_UV_RESPONSE_VIA_ERCC3_COMMON_DN										WONG_ADULT_TISSUE_STEM_MODULE									CHEN_METABOLIC_SYNDROM_NETWORK	LEE_BMP2_TARGETS_UP		BENPORATH_EED_TARGETS											BRUINS_UVC_RESPONSE_LATE																						BENPORATH_SUZ12_TARGETS				FLECHNER_BIOPSY_KIDNEY_TRANSPLANT_OK_VS_DONOR_UP																					GEORGES_TARGETS_OF_MIR192_AND_MIR215								MATSUDA_NATURAL_KILLER_DIFFERENTIATION			
6453	ITSN1	intersectin 1 (SH3 domain protein)	DACOSTA_UV_RESPONSE_VIA_ERCC3_DN		BLALOCK_ALZHEIMERS_DISEASE_UP				CUI_TCF21_TARGETS_2_DN		DACOSTA_UV_RESPONSE_VIA_ERCC3_COMMON_DN										WONG_ADULT_TISSUE_STEM_MODULE																CHARAFE_BREAST_CANCER_LUMINAL_VS_MESENCHYMAL_DN																											ENK_UV_RESPONSE_KERATINOCYTE_DN																	BYSTRYKH_HEMATOPOIESIS_STEM_CELL_QTL_TRANS			WAKABAYASHI_ADIPOGENESIS_PPARG_RXRA_BOUND_8D															MATSUDA_NATURAL_KILLER_DIFFERENTIATION			
116984	ARAP2	ArfGAP with RhoGAP domain, ankyrin repeat and PH domain 2	DACOSTA_UV_RESPONSE_VIA_ERCC3_DN		BLALOCK_ALZHEIMERS_DISEASE_UP				CUI_TCF21_TARGETS_2_DN							DUTERTRE_ESTRADIOL_RESPONSE_24HR_DN	RODRIGUES_THYROID_CARCINOMA_POORLY_DIFFERENTIATED_DN																										SCHLOSSER_SERUM_RESPONSE_DN			GRAESSMANN_APOPTOSIS_BY_DOXORUBICIN_UP	MASSARWEH_TAMOXIFEN_RESISTANCE_UP				KRIGE_RESPONSE_TO_TOSEDOSTAT_6HR_UP																									ZWANG_CLASS_1_TRANSIENTLY_INDUCED_BY_EGF							SENESE_HDAC3_TARGETS_DN						GRAESSMANN_RESPONSE_TO_MC_AND_DOXORUBICIN_UP													KRIGE_RESPONSE_TO_TOSEDOSTAT_24HR_UP
23499	MACF1	microtubule-actin crosslinking factor 1	DACOSTA_UV_RESPONSE_VIA_ERCC3_DN		BLALOCK_ALZHEIMERS_DISEASE_UP				CUI_TCF21_TARGETS_2_DN										ONKEN_UVEAL_MELANOMA_UP	SCHAEFFER_PROSTATE_DEVELOPMENT_6HR_DN	WONG_ADULT_TISSUE_STEM_MODULE																																GOZGIT_ESR1_TARGETS_DN									SWEET_LUNG_CANCER_KRAS_DN		ENK_UV_RESPONSE_KERATINOCYTE_DN			LASTOWSKA_NEUROBLASTOMA_COPY_NUMBER_DN	DOUGLAS_BMI1_TARGETS_UP			ZHENG_BOUND_BY_FOXP3																				GEORGES_TARGETS_OF_MIR192_AND_MIR215			ZHOU_INFLAMMATORY_RESPONSE_LIVE_UP								
2309	FOXO3	forkhead box O3	DACOSTA_UV_RESPONSE_VIA_ERCC3_DN		BLALOCK_ALZHEIMERS_DISEASE_UP					KOINUMA_TARGETS_OF_SMAD2_OR_SMAD3	DACOSTA_UV_RESPONSE_VIA_ERCC3_COMMON_DN		DIAZ_CHRONIC_MEYLOGENOUS_LEUKEMIA_UP	DAZARD_RESPONSE_TO_UV_NHEK_DN				BENPORATH_NANOG_TARGETS													LEE_BMP2_TARGETS_UP																																DAZARD_UV_RESPONSE_CLUSTER_G6	ENK_UV_RESPONSE_KERATINOCYTE_DN					GRESHOCK_CANCER_COPY_NUMBER_UP																													MARSON_BOUND_BY_FOXP3_UNSTIMULATED				
9414	TJP2	tight junction protein 2 (zona occludens 2)	DACOSTA_UV_RESPONSE_VIA_ERCC3_DN		BLALOCK_ALZHEIMERS_DISEASE_UP					KOINUMA_TARGETS_OF_SMAD2_OR_SMAD3	DACOSTA_UV_RESPONSE_VIA_ERCC3_COMMON_DN					DUTERTRE_ESTRADIOL_RESPONSE_24HR_DN				SCHAEFFER_PROSTATE_DEVELOPMENT_6HR_DN			CREIGHTON_ENDOCRINE_THERAPY_RESISTANCE_5					CHICAS_RB1_TARGETS_CONFLUENT			LEE_BMP2_TARGETS_UP													BRUINS_UVC_RESPONSE_LATE			MASSARWEH_TAMOXIFEN_RESISTANCE_UP					MARTINEZ_RB1_AND_TP53_TARGETS_DN		FOSTER_TOLERANT_MACROPHAGE_DN					CREIGHTON_ENDOCRINE_THERAPY_RESISTANCE_3					ENK_UV_RESPONSE_KERATINOCYTE_DN								ZWANG_CLASS_3_TRANSIENTLY_INDUCED_BY_EGF			MARTINEZ_TP53_TARGETS_DN										ONKEN_UVEAL_MELANOMA_DN						GEORGES_TARGETS_OF_MIR192_AND_MIR215		CASORELLI_ACUTE_PROMYELOCYTIC_LEUKEMIA_DN									
10801	SEPT9	septin 9	DACOSTA_UV_RESPONSE_VIA_ERCC3_DN		BLALOCK_ALZHEIMERS_DISEASE_UP					KOINUMA_TARGETS_OF_SMAD2_OR_SMAD3	DACOSTA_UV_RESPONSE_VIA_ERCC3_COMMON_DN									SCHAEFFER_PROSTATE_DEVELOPMENT_6HR_DN		PEREZ_TP53_TARGETS																						BRUINS_UVC_RESPONSE_LATE																									GRESHOCK_CANCER_COPY_NUMBER_UP																																	
23522	KAT6B	K(lysine) acetyltransferase 6B	DACOSTA_UV_RESPONSE_VIA_ERCC3_DN		BLALOCK_ALZHEIMERS_DISEASE_UP						DACOSTA_UV_RESPONSE_VIA_ERCC3_COMMON_DN			DAZARD_RESPONSE_TO_UV_NHEK_DN	ZWANG_TRANSIENTLY_UP_BY_1ST_EGF_PULSE_ONLY																																			ENK_UV_RESPONSE_EPIDERMIS_DN													DAZARD_UV_RESPONSE_CLUSTER_G6				LASTOWSKA_NEUROBLASTOMA_COPY_NUMBER_DN		GRESHOCK_CANCER_COPY_NUMBER_UP		ZHENG_BOUND_BY_FOXP3																											MARSON_BOUND_BY_FOXP3_UNSTIMULATED				
8202	NCOA3	nuclear receptor coactivator 3	DACOSTA_UV_RESPONSE_VIA_ERCC3_DN		BLALOCK_ALZHEIMERS_DISEASE_UP						DACOSTA_UV_RESPONSE_VIA_ERCC3_COMMON_DN			DAZARD_RESPONSE_TO_UV_NHEK_DN																				NUYTTEN_EZH2_TARGETS_UP	BUYTAERT_PHOTODYNAMIC_THERAPY_STRESS_UP																KRIGE_RESPONSE_TO_TOSEDOSTAT_6HR_UP													ENK_UV_RESPONSE_KERATINOCYTE_DN						FLECHNER_BIOPSY_KIDNEY_TRANSPLANT_OK_VS_DONOR_UP	ZHENG_BOUND_BY_FOXP3																				GEORGES_TARGETS_OF_MIR192_AND_MIR215							MARSON_BOUND_BY_FOXP3_UNSTIMULATED				KRIGE_RESPONSE_TO_TOSEDOSTAT_24HR_UP
8621	CDK13	cyclin-dependent kinase 13	DACOSTA_UV_RESPONSE_VIA_ERCC3_DN		BLALOCK_ALZHEIMERS_DISEASE_UP						DACOSTA_UV_RESPONSE_VIA_ERCC3_COMMON_DN				ZWANG_TRANSIENTLY_UP_BY_1ST_EGF_PULSE_ONLY		RODRIGUES_THYROID_CARCINOMA_POORLY_DIFFERENTIATED_DN									PUJANA_ATM_PCC_NETWORK						PUJANA_BRCA1_PCC_NETWORK									KINSEY_TARGETS_OF_EWSR1_FLII_FUSION_UP																													FLECHNER_BIOPSY_KIDNEY_TRANSPLANT_OK_VS_DONOR_UP														WAKABAYASHI_ADIPOGENESIS_PPARG_RXRA_BOUND_8D																		
7750	ZMYM2	zinc finger, MYM-type 2	DACOSTA_UV_RESPONSE_VIA_ERCC3_DN		BLALOCK_ALZHEIMERS_DISEASE_UP						DACOSTA_UV_RESPONSE_VIA_ERCC3_COMMON_DN						RODRIGUES_THYROID_CARCINOMA_POORLY_DIFFERENTIATED_DN																																		KRIGE_RESPONSE_TO_TOSEDOSTAT_6HR_UP													ENK_UV_RESPONSE_KERATINOCYTE_DN					GRESHOCK_CANCER_COPY_NUMBER_UP	FLECHNER_BIOPSY_KIDNEY_TRANSPLANT_OK_VS_DONOR_UP																		KRIEG_HYPOXIA_NOT_VIA_KDM3A														KRIGE_RESPONSE_TO_TOSEDOSTAT_24HR_UP
1523	CUX1	cut-like homeobox 1	DACOSTA_UV_RESPONSE_VIA_ERCC3_DN		BLALOCK_ALZHEIMERS_DISEASE_UP						DACOSTA_UV_RESPONSE_VIA_ERCC3_COMMON_DN								ONKEN_UVEAL_MELANOMA_UP							PUJANA_ATM_PCC_NETWORK									BUYTAERT_PHOTODYNAMIC_THERAPY_STRESS_UP	MARTENS_BOUND_BY_PML_RARA_FUSION					KINSEY_TARGETS_OF_EWSR1_FLII_FUSION_UP			BRUINS_UVC_RESPONSE_LATE				MARTINEZ_RB1_TARGETS_UP				MARTINEZ_RB1_AND_TP53_TARGETS_DN				NUYTTEN_NIPP1_TARGETS_DN				MILI_PSEUDOPODIA_CHEMOTAXIS_DN				ENK_UV_RESPONSE_KERATINOCYTE_DN											MARTINEZ_TP53_TARGETS_DN																											
29072	SETD2	SET domain containing 2	DACOSTA_UV_RESPONSE_VIA_ERCC3_DN		BLALOCK_ALZHEIMERS_DISEASE_UP						DACOSTA_UV_RESPONSE_VIA_ERCC3_COMMON_DN																								BUYTAERT_PHOTODYNAMIC_THERAPY_STRESS_UP																																LASTOWSKA_NEUROBLASTOMA_COPY_NUMBER_DN																		ONKEN_UVEAL_MELANOMA_DN																	
10135	NAMPT	nicotinamide phosphoribosyltransferase	DACOSTA_UV_RESPONSE_VIA_ERCC3_DN		BLALOCK_ALZHEIMERS_DISEASE_UP								DIAZ_CHRONIC_MEYLOGENOUS_LEUKEMIA_UP		ZWANG_TRANSIENTLY_UP_BY_1ST_EGF_PULSE_ONLY	DUTERTRE_ESTRADIOL_RESPONSE_24HR_DN	RODRIGUES_THYROID_CARCINOMA_POORLY_DIFFERENTIATED_DN																	NUYTTEN_EZH2_TARGETS_UP	BUYTAERT_PHOTODYNAMIC_THERAPY_STRESS_UP															ENK_UV_RESPONSE_EPIDERMIS_DN	KRIGE_RESPONSE_TO_TOSEDOSTAT_6HR_UP			FOSTER_TOLERANT_MACROPHAGE_DN	BAELDE_DIABETIC_NEPHROPATHY_DN				CREIGHTON_ENDOCRINE_THERAPY_RESISTANCE_3															SCHAEFFER_PROSTATE_DEVELOPMENT_48HR_UP																				ZHOU_INFLAMMATORY_RESPONSE_LIVE_UP								KRIGE_RESPONSE_TO_TOSEDOSTAT_24HR_UP
1452	CSNK1A1	casein kinase 1, alpha 1	DACOSTA_UV_RESPONSE_VIA_ERCC3_DN		BLALOCK_ALZHEIMERS_DISEASE_UP								DIAZ_CHRONIC_MEYLOGENOUS_LEUKEMIA_UP							SCHAEFFER_PROSTATE_DEVELOPMENT_6HR_DN																															KRIGE_RESPONSE_TO_TOSEDOSTAT_6HR_UP													ENK_UV_RESPONSE_KERATINOCYTE_DN																																		MARSON_BOUND_BY_FOXP3_UNSTIMULATED				KRIGE_RESPONSE_TO_TOSEDOSTAT_24HR_UP
9188	DDX21	DEAD (Asp-Glu-Ala-Asp) box polypeptide 21	DACOSTA_UV_RESPONSE_VIA_ERCC3_DN		BLALOCK_ALZHEIMERS_DISEASE_UP								DIAZ_CHRONIC_MEYLOGENOUS_LEUKEMIA_UP													PUJANA_ATM_PCC_NETWORK						PUJANA_BRCA1_PCC_NETWORK									KINSEY_TARGETS_OF_EWSR1_FLII_FUSION_UP				BENPORATH_SOX2_TARGETS				LOPEZ_MBD_TARGETS	ENK_UV_RESPONSE_EPIDERMIS_DN	KRIGE_RESPONSE_TO_TOSEDOSTAT_6HR_UP																LASTOWSKA_NEUROBLASTOMA_COPY_NUMBER_DN												DODD_NASOPHARYNGEAL_CARCINOMA_DN							MARTORIATI_MDM4_TARGETS_FETAL_LIVER_DN																
9759	HDAC4	histone deacetylase 4	DACOSTA_UV_RESPONSE_VIA_ERCC3_DN		BLALOCK_ALZHEIMERS_DISEASE_UP														ONKEN_UVEAL_MELANOMA_UP	SCHAEFFER_PROSTATE_DEVELOPMENT_6HR_DN					LIM_MAMMARY_STEM_CELL_UP											MARTENS_BOUND_BY_PML_RARA_FUSION				SCHAEFFER_PROSTATE_DEVELOPMENT_48HR_DN																																					FORTSCHEGGER_PHF8_TARGETS_DN																	ZHOU_INFLAMMATORY_RESPONSE_LIVE_UP	KOYAMA_SEMA3B_TARGETS_DN							
55589	BMP2K	BMP2 inducible kinase	DACOSTA_UV_RESPONSE_VIA_ERCC3_DN		BLALOCK_ALZHEIMERS_DISEASE_UP																																			SCHAEFFER_PROSTATE_DEVELOPMENT_48HR_DN											KRIGE_RESPONSE_TO_TOSEDOSTAT_6HR_UP					NUYTTEN_NIPP1_TARGETS_DN														FLECHNER_BIOPSY_KIDNEY_TRANSPLANT_OK_VS_DONOR_UP						ZWANG_CLASS_1_TRANSIENTLY_INDUCED_BY_EGF								WAKABAYASHI_ADIPOGENESIS_PPARG_RXRA_BOUND_8D							GEORGES_TARGETS_OF_MIR192_AND_MIR215											KRIGE_RESPONSE_TO_TOSEDOSTAT_24HR_UP
9180	OSMR	oncostatin M receptor	DACOSTA_UV_RESPONSE_VIA_ERCC3_DN			GRAESSMANN_APOPTOSIS_BY_DOXORUBICIN_DN	MEISSNER_BRAIN_HCP_WITH_H3K4ME3_AND_H3K27ME3		CUI_TCF21_TARGETS_2_DN						ZWANG_TRANSIENTLY_UP_BY_1ST_EGF_PULSE_ONLY																						CHARAFE_BREAST_CANCER_LUMINAL_VS_MESENCHYMAL_DN																		BAELDE_DIABETIC_NEPHROPATHY_DN																																	KRIEG_HYPOXIA_NOT_VIA_KDM3A														
8613	PPAP2B	phosphatidic acid phosphatase type 2B	DACOSTA_UV_RESPONSE_VIA_ERCC3_DN			GRAESSMANN_APOPTOSIS_BY_DOXORUBICIN_DN	MEISSNER_BRAIN_HCP_WITH_H3K4ME3_AND_H3K27ME3		CUI_TCF21_TARGETS_2_DN								RODRIGUES_THYROID_CARCINOMA_POORLY_DIFFERENTIATED_DN		ONKEN_UVEAL_MELANOMA_UP		WONG_ADULT_TISSUE_STEM_MODULE				LIM_MAMMARY_STEM_CELL_UP																																	LIU_PROSTATE_CANCER_DN				SWEET_LUNG_CANCER_KRAS_DN			MOHANKUMAR_TLX1_TARGETS_UP							ZWANG_CLASS_3_TRANSIENTLY_INDUCED_BY_EGF	RODRIGUES_THYROID_CARCINOMA_ANAPLASTIC_DN													MARTORIATI_MDM4_TARGETS_FETAL_LIVER_DN								ZHOU_INFLAMMATORY_RESPONSE_LIVE_UP								
861	RUNX1	runt-related transcription factor 1	DACOSTA_UV_RESPONSE_VIA_ERCC3_DN			GRAESSMANN_APOPTOSIS_BY_DOXORUBICIN_DN	MEISSNER_BRAIN_HCP_WITH_H3K4ME3_AND_H3K27ME3			KOINUMA_TARGETS_OF_SMAD2_OR_SMAD3	DACOSTA_UV_RESPONSE_VIA_ERCC3_COMMON_DN															PUJANA_ATM_PCC_NETWORK						PUJANA_BRCA1_PCC_NETWORK				MARTENS_BOUND_BY_PML_RARA_FUSION		DODD_NASOPHARYNGEAL_CARCINOMA_UP		SCHAEFFER_PROSTATE_DEVELOPMENT_48HR_DN																NUYTTEN_NIPP1_TARGETS_DN													GRESHOCK_CANCER_COPY_NUMBER_UP			ZWANG_CLASS_3_TRANSIENTLY_INDUCED_BY_EGF																KRIEG_HYPOXIA_NOT_VIA_KDM3A														
1793	DOCK1	dedicator of cytokinesis 1	DACOSTA_UV_RESPONSE_VIA_ERCC3_DN			GRAESSMANN_APOPTOSIS_BY_DOXORUBICIN_DN	MEISSNER_BRAIN_HCP_WITH_H3K4ME3_AND_H3K27ME3																																																																																															
8502	PKP4	plakophilin 4	DACOSTA_UV_RESPONSE_VIA_ERCC3_DN			GRAESSMANN_APOPTOSIS_BY_DOXORUBICIN_DN		GOBERT_OLIGODENDROCYTE_DIFFERENTIATION_DN			DACOSTA_UV_RESPONSE_VIA_ERCC3_COMMON_DN		DIAZ_CHRONIC_MEYLOGENOUS_LEUKEMIA_UP							SCHAEFFER_PROSTATE_DEVELOPMENT_6HR_DN																				SCHAEFFER_PROSTATE_DEVELOPMENT_48HR_DN	KINSEY_TARGETS_OF_EWSR1_FLII_FUSION_UP	IVANOVA_HEMATOPOIESIS_STEM_CELL_AND_PROGENITOR	SCHLOSSER_SERUM_RESPONSE_DN								KRIGE_RESPONSE_TO_TOSEDOSTAT_6HR_UP														MOHANKUMAR_TLX1_TARGETS_UP												FORTSCHEGGER_PHF8_TARGETS_DN	DAVICIONI_MOLECULAR_ARMS_VS_ERMS_UP	DODD_NASOPHARYNGEAL_CARCINOMA_DN				SENESE_HDAC3_TARGETS_DN								GEORGES_TARGETS_OF_MIR192_AND_MIR215										RICKMAN_TUMOR_DIFFERENTIATED_WELL_VS_POORLY_UP	
23321	TRIM2	tripartite motif containing 2	DACOSTA_UV_RESPONSE_VIA_ERCC3_DN			GRAESSMANN_APOPTOSIS_BY_DOXORUBICIN_DN		GOBERT_OLIGODENDROCYTE_DIFFERENTIATION_DN			DACOSTA_UV_RESPONSE_VIA_ERCC3_COMMON_DN											PEREZ_TP53_TARGETS																	RAO_BOUND_BY_SALL4													MARTINEZ_RB1_AND_TP53_TARGETS_DN	GOZGIT_ESR1_TARGETS_DN			NUYTTEN_NIPP1_TARGETS_DN														FLECHNER_BIOPSY_KIDNEY_TRANSPLANT_OK_VS_DONOR_UP				SCHAEFFER_PROSTATE_DEVELOPMENT_48HR_UP	MARTINEZ_TP53_TARGETS_DN																											
26509	MYOF	myoferlin	DACOSTA_UV_RESPONSE_VIA_ERCC3_DN			GRAESSMANN_APOPTOSIS_BY_DOXORUBICIN_DN			CUI_TCF21_TARGETS_2_DN	KOINUMA_TARGETS_OF_SMAD2_OR_SMAD3									ONKEN_UVEAL_MELANOMA_UP									CHICAS_RB1_TARGETS_CONFLUENT		CHEN_METABOLIC_SYNDROM_NETWORK								DODD_NASOPHARYNGEAL_CARCINOMA_UP					SCHLOSSER_SERUM_RESPONSE_DN															LIU_PROSTATE_CANCER_DN												FLECHNER_BIOPSY_KIDNEY_TRANSPLANT_OK_VS_DONOR_UP																		KRIEG_HYPOXIA_NOT_VIA_KDM3A														
4430	MYO1B	myosin IB	DACOSTA_UV_RESPONSE_VIA_ERCC3_DN			GRAESSMANN_APOPTOSIS_BY_DOXORUBICIN_DN			CUI_TCF21_TARGETS_2_DN		DACOSTA_UV_RESPONSE_VIA_ERCC3_COMMON_DN	YOSHIMURA_MAPK8_TARGETS_UP				DUTERTRE_ESTRADIOL_RESPONSE_24HR_DN				SCHAEFFER_PROSTATE_DEVELOPMENT_6HR_DN	WONG_ADULT_TISSUE_STEM_MODULE		CREIGHTON_ENDOCRINE_THERAPY_RESISTANCE_5																								MASSARWEH_TAMOXIFEN_RESISTANCE_UP				KRIGE_RESPONSE_TO_TOSEDOSTAT_6HR_UP		GOZGIT_ESR1_TARGETS_DN		BAELDE_DIABETIC_NEPHROPATHY_DN		BRUINS_UVC_RESPONSE_VIA_TP53_GROUP_A					SWEET_LUNG_CANCER_KRAS_DN								FLECHNER_BIOPSY_KIDNEY_TRANSPLANT_OK_VS_DONOR_UP											BYSTRYKH_HEMATOPOIESIS_STEM_CELL_QTL_TRANS																					KRIGE_RESPONSE_TO_TOSEDOSTAT_24HR_UP
23001	WDFY3	WD repeat and FYVE domain containing 3	DACOSTA_UV_RESPONSE_VIA_ERCC3_DN			GRAESSMANN_APOPTOSIS_BY_DOXORUBICIN_DN				KOINUMA_TARGETS_OF_SMAD2_OR_SMAD3				DAZARD_RESPONSE_TO_UV_NHEK_DN																					BUYTAERT_PHOTODYNAMIC_THERAPY_STRESS_UP																KRIGE_RESPONSE_TO_TOSEDOSTAT_6HR_UP																			FLECHNER_BIOPSY_KIDNEY_TRANSPLANT_OK_VS_DONOR_UP																																KRIGE_RESPONSE_TO_TOSEDOSTAT_24HR_UP
51366	UBR5	ubiquitin protein ligase E3 component n-recognin 5	DACOSTA_UV_RESPONSE_VIA_ERCC3_DN			GRAESSMANN_APOPTOSIS_BY_DOXORUBICIN_DN					DACOSTA_UV_RESPONSE_VIA_ERCC3_COMMON_DN			DAZARD_RESPONSE_TO_UV_NHEK_DN			RODRIGUES_THYROID_CARCINOMA_POORLY_DIFFERENTIATED_DN	BENPORATH_NANOG_TARGETS	ONKEN_UVEAL_MELANOMA_UP													PUJANA_BRCA1_PCC_NETWORK							RAO_BOUND_BY_SALL4		KINSEY_TARGETS_OF_EWSR1_FLII_FUSION_UP				BENPORATH_SOX2_TARGETS																		DAZARD_UV_RESPONSE_CLUSTER_G6	ENK_UV_RESPONSE_KERATINOCYTE_DN									RODRIGUES_THYROID_CARCINOMA_ANAPLASTIC_DN											WAKABAYASHI_ADIPOGENESIS_PPARG_RXRA_BOUND_8D						JAATINEN_HEMATOPOIETIC_STEM_CELL_UP					KOYAMA_SEMA3B_TARGETS_DN							
8204	NRIP1	nuclear receptor interacting protein 1	DACOSTA_UV_RESPONSE_VIA_ERCC3_DN			GRAESSMANN_APOPTOSIS_BY_DOXORUBICIN_DN					DACOSTA_UV_RESPONSE_VIA_ERCC3_COMMON_DN			DAZARD_RESPONSE_TO_UV_NHEK_DN						SCHAEFFER_PROSTATE_DEVELOPMENT_6HR_DN	WONG_ADULT_TISSUE_STEM_MODULE						BLALOCK_ALZHEIMERS_DISEASE_DN																																											FLECHNER_BIOPSY_KIDNEY_TRANSPLANT_OK_VS_DONOR_UP	ZHENG_BOUND_BY_FOXP3			SCHAEFFER_PROSTATE_DEVELOPMENT_48HR_UP		ZWANG_CLASS_1_TRANSIENTLY_INDUCED_BY_EGF									ONKEN_UVEAL_MELANOMA_DN					JAATINEN_HEMATOPOIETIC_STEM_CELL_UP			CASORELLI_ACUTE_PROMYELOCYTIC_LEUKEMIA_DN				KIM_ALL_DISORDERS_CALB1_CORR_UP					
2043	EPHA4	EPH receptor A4	DACOSTA_UV_RESPONSE_VIA_ERCC3_DN			GRAESSMANN_APOPTOSIS_BY_DOXORUBICIN_DN					DACOSTA_UV_RESPONSE_VIA_ERCC3_COMMON_DN				ZWANG_TRANSIENTLY_UP_BY_1ST_EGF_PULSE_ONLY	DUTERTRE_ESTRADIOL_RESPONSE_24HR_DN	RODRIGUES_THYROID_CARCINOMA_POORLY_DIFFERENTIATED_DN							BENPORATH_ES_WITH_H3K27ME3			BLALOCK_ALZHEIMERS_DISEASE_DN	CHICAS_RB1_TARGETS_CONFLUENT																									GOZGIT_ESR1_TARGETS_DN													BENPORATH_SUZ12_TARGETS																				MARTORIATI_MDM4_TARGETS_FETAL_LIVER_DN	RAO_BOUND_BY_SALL4_ISOFORM_B															
22906	TRAK1	trafficking protein, kinesin binding 1	DACOSTA_UV_RESPONSE_VIA_ERCC3_DN			GRAESSMANN_APOPTOSIS_BY_DOXORUBICIN_DN					DACOSTA_UV_RESPONSE_VIA_ERCC3_COMMON_DN						RODRIGUES_THYROID_CARCINOMA_POORLY_DIFFERENTIATED_DN					PEREZ_TP53_TARGETS	CREIGHTON_ENDOCRINE_THERAPY_RESISTANCE_5															DODD_NASOPHARYNGEAL_CARCINOMA_UP									MASSARWEH_TAMOXIFEN_RESISTANCE_UP												CREIGHTON_ENDOCRINE_THERAPY_RESISTANCE_3								LASTOWSKA_NEUROBLASTOMA_COPY_NUMBER_DN																	WAKABAYASHI_ADIPOGENESIS_PPARG_RXRA_BOUND_8D	ONKEN_UVEAL_MELANOMA_DN																	
23543	RBFOX2	RNA binding protein, fox-1 homolog (C. elegans) 2	DACOSTA_UV_RESPONSE_VIA_ERCC3_DN			GRAESSMANN_APOPTOSIS_BY_DOXORUBICIN_DN					DACOSTA_UV_RESPONSE_VIA_ERCC3_COMMON_DN							BENPORATH_NANOG_TARGETS	ONKEN_UVEAL_MELANOMA_UP	SCHAEFFER_PROSTATE_DEVELOPMENT_6HR_DN																												MARTINEZ_RB1_TARGETS_UP				MARTINEZ_RB1_AND_TP53_TARGETS_DN	GOZGIT_ESR1_TARGETS_DN											ENK_UV_RESPONSE_KERATINOCYTE_DN											MARTINEZ_TP53_TARGETS_DN				DODD_NASOPHARYNGEAL_CARCINOMA_DN							MARTORIATI_MDM4_TARGETS_FETAL_LIVER_DN	RAO_BOUND_BY_SALL4_ISOFORM_B						CASORELLI_ACUTE_PROMYELOCYTIC_LEUKEMIA_DN									
116987	AGAP1	ArfGAP with GTPase domain, ankyrin repeat and PH domain 1	DACOSTA_UV_RESPONSE_VIA_ERCC3_DN			GRAESSMANN_APOPTOSIS_BY_DOXORUBICIN_DN					DACOSTA_UV_RESPONSE_VIA_ERCC3_COMMON_DN								ONKEN_UVEAL_MELANOMA_UP			PEREZ_TP53_TARGETS																			KINSEY_TARGETS_OF_EWSR1_FLII_FUSION_UP																		CREIGHTON_ENDOCRINE_THERAPY_RESISTANCE_3																																											
22823	MTF2	metal response element binding transcription factor 2	DACOSTA_UV_RESPONSE_VIA_ERCC3_DN			GRAESSMANN_APOPTOSIS_BY_DOXORUBICIN_DN					DACOSTA_UV_RESPONSE_VIA_ERCC3_COMMON_DN															PUJANA_ATM_PCC_NETWORK	BLALOCK_ALZHEIMERS_DISEASE_DN					PUJANA_BRCA1_PCC_NETWORK										IVANOVA_HEMATOPOIESIS_STEM_CELL_AND_PROGENITOR			BENPORATH_SOX2_TARGETS			MARTINEZ_RB1_TARGETS_UP				MARTINEZ_RB1_AND_TP53_TARGETS_DN												ENK_UV_RESPONSE_KERATINOCYTE_DN	MOHANKUMAR_TLX1_TARGETS_UP										MARTINEZ_TP53_TARGETS_DN				DODD_NASOPHARYNGEAL_CARCINOMA_DN	YAMAZAKI_TCEB3_TARGETS_DN																						
79068	FTO	fat mass and obesity associated	DACOSTA_UV_RESPONSE_VIA_ERCC3_DN			GRAESSMANN_APOPTOSIS_BY_DOXORUBICIN_DN					DACOSTA_UV_RESPONSE_VIA_ERCC3_COMMON_DN																																SCHLOSSER_SERUM_RESPONSE_DN	BRUINS_UVC_RESPONSE_LATE																																		DAVICIONI_MOLECULAR_ARMS_VS_ERMS_UP																		YAGI_AML_WITH_11Q23_REARRANGED						
55183	RIF1	RAP1 interacting factor homolog (yeast)	DACOSTA_UV_RESPONSE_VIA_ERCC3_DN			GRAESSMANN_APOPTOSIS_BY_DOXORUBICIN_DN								DAZARD_RESPONSE_TO_UV_NHEK_DN				BENPORATH_NANOG_TARGETS								PUJANA_ATM_PCC_NETWORK			DELACROIX_RAR_BOUND_ES			PUJANA_BRCA1_PCC_NETWORK									KINSEY_TARGETS_OF_EWSR1_FLII_FUSION_UP				BENPORATH_SOX2_TARGETS											NUYTTEN_NIPP1_TARGETS_DN																							DODD_NASOPHARYNGEAL_CARCINOMA_DN								RAO_BOUND_BY_SALL4_ISOFORM_B															
57591	MKL1	megakaryoblastic leukemia (translocation) 1	DACOSTA_UV_RESPONSE_VIA_ERCC3_DN			GRAESSMANN_APOPTOSIS_BY_DOXORUBICIN_DN									ZWANG_TRANSIENTLY_UP_BY_1ST_EGF_PULSE_ONLY																				BUYTAERT_PHOTODYNAMIC_THERAPY_STRESS_UP																	MARTINEZ_RB1_AND_TP53_TARGETS_DN																			ZHENG_BOUND_BY_FOXP3				MARTINEZ_TP53_TARGETS_DN																					YAGI_AML_WITH_11Q23_REARRANGED						
26091	HERC4	hect domain and RLD 4	DACOSTA_UV_RESPONSE_VIA_ERCC3_DN			GRAESSMANN_APOPTOSIS_BY_DOXORUBICIN_DN									ZWANG_TRANSIENTLY_UP_BY_1ST_EGF_PULSE_ONLY																				BUYTAERT_PHOTODYNAMIC_THERAPY_STRESS_UP																																LASTOWSKA_NEUROBLASTOMA_COPY_NUMBER_DN																															MARSON_BOUND_BY_FOXP3_UNSTIMULATED				
23331	TTC28	tetratricopeptide repeat domain 28	DACOSTA_UV_RESPONSE_VIA_ERCC3_DN			GRAESSMANN_APOPTOSIS_BY_DOXORUBICIN_DN													ONKEN_UVEAL_MELANOMA_UP		WONG_ADULT_TISSUE_STEM_MODULE									CHEN_METABOLIC_SYNDROM_NETWORK	LEE_BMP2_TARGETS_UP																											LIU_PROSTATE_CANCER_DN																																												
8412	BCAR3	breast cancer anti-estrogen resistance 3	DACOSTA_UV_RESPONSE_VIA_ERCC3_DN				MEISSNER_BRAIN_HCP_WITH_H3K4ME3_AND_H3K27ME3			KOINUMA_TARGETS_OF_SMAD2_OR_SMAD3	DACOSTA_UV_RESPONSE_VIA_ERCC3_COMMON_DN			DAZARD_RESPONSE_TO_UV_NHEK_DN																																									BAELDE_DIABETIC_NEPHROPATHY_DN		BRUINS_UVC_RESPONSE_VIA_TP53_GROUP_A							ENK_UV_RESPONSE_KERATINOCYTE_DN												ZWANG_CLASS_1_TRANSIENTLY_INDUCED_BY_EGF								WAKABAYASHI_ADIPOGENESIS_PPARG_RXRA_BOUND_8D																		
3491	CYR61	cysteine-rich, angiogenic inducer, 61	DACOSTA_UV_RESPONSE_VIA_ERCC3_DN				MEISSNER_BRAIN_HCP_WITH_H3K4ME3_AND_H3K27ME3			KOINUMA_TARGETS_OF_SMAD2_OR_SMAD3	DACOSTA_UV_RESPONSE_VIA_ERCC3_COMMON_DN							BENPORATH_NANOG_TARGETS			WONG_ADULT_TISSUE_STEM_MODULE																								BENPORATH_SOX2_TARGETS			MARTINEZ_RB1_TARGETS_UP	LOPEZ_MBD_TARGETS						BAELDE_DIABETIC_NEPHROPATHY_DN							SWEET_LUNG_CANCER_KRAS_DN														ZWANG_CLASS_1_TRANSIENTLY_INDUCED_BY_EGF							SENESE_HDAC3_TARGETS_DN																			
3625	INHBB	inhibin, beta B	DACOSTA_UV_RESPONSE_VIA_ERCC3_DN				MEISSNER_BRAIN_HCP_WITH_H3K4ME3_AND_H3K27ME3					YOSHIMURA_MAPK8_TARGETS_UP									WONG_ADULT_TISSUE_STEM_MODULE		CREIGHTON_ENDOCRINE_THERAPY_RESISTANCE_5								LEE_BMP2_TARGETS_UP		BENPORATH_EED_TARGETS					DODD_NASOPHARYNGEAL_CARCINOMA_UP								GRAESSMANN_APOPTOSIS_BY_DOXORUBICIN_UP	MASSARWEH_TAMOXIFEN_RESISTANCE_UP									NUYTTEN_NIPP1_TARGETS_DN	BRUINS_UVC_RESPONSE_VIA_TP53_GROUP_A																				FORTSCHEGGER_PHF8_TARGETS_DN					CHARAFE_BREAST_CANCER_LUMINAL_VS_MESENCHYMAL_UP																				
5578	PRKCA	protein kinase C, alpha	DACOSTA_UV_RESPONSE_VIA_ERCC3_DN					GOBERT_OLIGODENDROCYTE_DIFFERENTIATION_DN	CUI_TCF21_TARGETS_2_DN		DACOSTA_UV_RESPONSE_VIA_ERCC3_COMMON_DN	YOSHIMURA_MAPK8_TARGETS_UP							ONKEN_UVEAL_MELANOMA_UP													PUJANA_BRCA1_PCC_NETWORK					CHARAFE_BREAST_CANCER_LUMINAL_VS_MESENCHYMAL_DN							BRUINS_UVC_RESPONSE_LATE							KRIGE_RESPONSE_TO_TOSEDOSTAT_6HR_UP		GOZGIT_ESR1_TARGETS_DN						CREIGHTON_ENDOCRINE_THERAPY_RESISTANCE_3																		FORTSCHEGGER_PHF8_TARGETS_DN						SENESE_HDAC3_TARGETS_DN																			KRIGE_RESPONSE_TO_TOSEDOSTAT_24HR_UP
214	ALCAM	activated leukocyte cell adhesion molecule	DACOSTA_UV_RESPONSE_VIA_ERCC3_DN					GOBERT_OLIGODENDROCYTE_DIFFERENTIATION_DN		KOINUMA_TARGETS_OF_SMAD2_OR_SMAD3		YOSHIMURA_MAPK8_TARGETS_UP				DUTERTRE_ESTRADIOL_RESPONSE_24HR_DN		BENPORATH_NANOG_TARGETS			WONG_ADULT_TISSUE_STEM_MODULE		CREIGHTON_ENDOCRINE_THERAPY_RESISTANCE_5								LEE_BMP2_TARGETS_UP														BENPORATH_SOX2_TARGETS		MASSARWEH_TAMOXIFEN_RESISTANCE_UP						GOZGIT_ESR1_TARGETS_DN	FOSTER_TOLERANT_MACROPHAGE_DN																													SENESE_HDAC3_TARGETS_DN			MARTORIATI_MDM4_TARGETS_FETAL_LIVER_DN					GEORGES_TARGETS_OF_MIR192_AND_MIR215				KOYAMA_SEMA3B_TARGETS_DN							
23768	FLRT2	fibronectin leucine rich transmembrane protein 2	DACOSTA_UV_RESPONSE_VIA_ERCC3_DN					GOBERT_OLIGODENDROCYTE_DIFFERENTIATION_DN			DACOSTA_UV_RESPONSE_VIA_ERCC3_COMMON_DN			DAZARD_RESPONSE_TO_UV_NHEK_DN	ZWANG_TRANSIENTLY_UP_BY_1ST_EGF_PULSE_ONLY									BENPORATH_ES_WITH_H3K27ME3	LIM_MAMMARY_STEM_CELL_UP		BLALOCK_ALZHEIMERS_DISEASE_DN						BENPORATH_EED_TARGETS				CHARAFE_BREAST_CANCER_LUMINAL_VS_MESENCHYMAL_DN				KINSEY_TARGETS_OF_EWSR1_FLII_FUSION_UP										KRIGE_RESPONSE_TO_TOSEDOSTAT_6HR_UP				BAELDE_DIABETIC_NEPHROPATHY_DN								DAZARD_UV_RESPONSE_CLUSTER_G6	ENK_UV_RESPONSE_KERATINOCYTE_DN		BENPORATH_SUZ12_TARGETS																																				KRIGE_RESPONSE_TO_TOSEDOSTAT_24HR_UP
23271	CAMSAP2	calmodulin regulated spectrin-associated protein family, member 2	DACOSTA_UV_RESPONSE_VIA_ERCC3_DN					GOBERT_OLIGODENDROCYTE_DIFFERENTIATION_DN			DACOSTA_UV_RESPONSE_VIA_ERCC3_COMMON_DN				ZWANG_TRANSIENTLY_UP_BY_1ST_EGF_PULSE_ONLY				ONKEN_UVEAL_MELANOMA_UP																																				BAELDE_DIABETIC_NEPHROPATHY_DN																																								KOYAMA_SEMA3B_TARGETS_DN		KIM_ALL_DISORDERS_CALB1_CORR_UP					
23254	KAZN	kazrin, periplakin interacting protein	DACOSTA_UV_RESPONSE_VIA_ERCC3_DN					GOBERT_OLIGODENDROCYTE_DIFFERENTIATION_DN			DACOSTA_UV_RESPONSE_VIA_ERCC3_COMMON_DN				ZWANG_TRANSIENTLY_UP_BY_1ST_EGF_PULSE_ONLY							PEREZ_TP53_TARGETS																DODD_NASOPHARYNGEAL_CARCINOMA_UP		SCHAEFFER_PROSTATE_DEVELOPMENT_48HR_DN		IVANOVA_HEMATOPOIESIS_STEM_CELL_AND_PROGENITOR																																																												
2317	FLNB	filamin B, beta	DACOSTA_UV_RESPONSE_VIA_ERCC3_DN					GOBERT_OLIGODENDROCYTE_DIFFERENTIATION_DN			DACOSTA_UV_RESPONSE_VIA_ERCC3_COMMON_DN						RODRIGUES_THYROID_CARCINOMA_POORLY_DIFFERENTIATED_DN				WONG_ADULT_TISSUE_STEM_MODULE															MARTENS_BOUND_BY_PML_RARA_FUSION						IVANOVA_HEMATOPOIESIS_STEM_CELL_AND_PROGENITOR												FOSTER_TOLERANT_MACROPHAGE_DN						MILI_PSEUDOPODIA_CHEMOTAXIS_DN	MILI_PSEUDOPODIA_HAPTOTAXIS_DN																FORTSCHEGGER_PHF8_TARGETS_DN				BYSTRYKH_HEMATOPOIESIS_STEM_CELL_QTL_TRANS																					
23301	EHBP1	EH domain binding protein 1	DACOSTA_UV_RESPONSE_VIA_ERCC3_DN					GOBERT_OLIGODENDROCYTE_DIFFERENTIATION_DN			DACOSTA_UV_RESPONSE_VIA_ERCC3_COMMON_DN							BENPORATH_NANOG_TARGETS																			CHARAFE_BREAST_CANCER_LUMINAL_VS_MESENCHYMAL_DN																																																												KIM_ALL_DISORDERS_CALB1_CORR_UP					
57553	MICAL3	microtubule associated monoxygenase, calponin and LIM domain containing 3	DACOSTA_UV_RESPONSE_VIA_ERCC3_DN					GOBERT_OLIGODENDROCYTE_DIFFERENTIATION_DN			DACOSTA_UV_RESPONSE_VIA_ERCC3_COMMON_DN											PEREZ_TP53_TARGETS																DODD_NASOPHARYNGEAL_CARCINOMA_UP																																																		KRIEG_HYPOXIA_NOT_VIA_KDM3A														
6461	SHB	Src homology 2 domain containing adaptor protein B	DACOSTA_UV_RESPONSE_VIA_ERCC3_DN					GOBERT_OLIGODENDROCYTE_DIFFERENTIATION_DN			DACOSTA_UV_RESPONSE_VIA_ERCC3_COMMON_DN																																							ENK_UV_RESPONSE_EPIDERMIS_DN						NUYTTEN_NIPP1_TARGETS_DN																				ZWANG_CLASS_1_TRANSIENTLY_INDUCED_BY_EGF																										
60312	AFAP1	actin filament associated protein 1	DACOSTA_UV_RESPONSE_VIA_ERCC3_DN					GOBERT_OLIGODENDROCYTE_DIFFERENTIATION_DN			DACOSTA_UV_RESPONSE_VIA_ERCC3_COMMON_DN																																																					ENK_UV_RESPONSE_KERATINOCYTE_DN			LASTOWSKA_NEUROBLASTOMA_COPY_NUMBER_DN												DODD_NASOPHARYNGEAL_CARCINOMA_DN																							
89795	NAV3	neuron navigator 3	DACOSTA_UV_RESPONSE_VIA_ERCC3_DN					GOBERT_OLIGODENDROCYTE_DIFFERENTIATION_DN						DAZARD_RESPONSE_TO_UV_NHEK_DN	ZWANG_TRANSIENTLY_UP_BY_1ST_EGF_PULSE_ONLY													CHICAS_RB1_TARGETS_CONFLUENT									CHARAFE_BREAST_CANCER_LUMINAL_VS_MESENCHYMAL_DN																										DAZARD_UV_RESPONSE_CLUSTER_G6																DODD_NASOPHARYNGEAL_CARCINOMA_DN																							
23239	PHLPP1	PH domain and leucine rich repeat protein phosphatase 1	DACOSTA_UV_RESPONSE_VIA_ERCC3_DN						CUI_TCF21_TARGETS_2_DN		DACOSTA_UV_RESPONSE_VIA_ERCC3_COMMON_DN			DAZARD_RESPONSE_TO_UV_NHEK_DN	ZWANG_TRANSIENTLY_UP_BY_1ST_EGF_PULSE_ONLY						WONG_ADULT_TISSUE_STEM_MODULE																	DODD_NASOPHARYNGEAL_CARCINOMA_UP					SCHLOSSER_SERUM_RESPONSE_DN																				DAZARD_UV_RESPONSE_CLUSTER_G6																																							
29970	SCHIP1	schwannomin interacting protein 1	DACOSTA_UV_RESPONSE_VIA_ERCC3_DN						CUI_TCF21_TARGETS_2_DN		DACOSTA_UV_RESPONSE_VIA_ERCC3_COMMON_DN					DUTERTRE_ESTRADIOL_RESPONSE_24HR_DN									LIM_MAMMARY_STEM_CELL_UP		BLALOCK_ALZHEIMERS_DISEASE_DN							NUYTTEN_EZH2_TARGETS_UP													MASSARWEH_TAMOXIFEN_RESISTANCE_UP								BAELDE_DIABETIC_NEPHROPATHY_DN																					ZWANG_CLASS_1_TRANSIENTLY_INDUCED_BY_EGF														JAATINEN_HEMATOPOIETIC_STEM_CELL_UP							KIM_ALL_DISORDERS_CALB1_CORR_UP					
25945	PVRL3	poliovirus receptor-related 3	DACOSTA_UV_RESPONSE_VIA_ERCC3_DN						CUI_TCF21_TARGETS_2_DN						ZWANG_TRANSIENTLY_UP_BY_1ST_EGF_PULSE_ONLY										LIM_MAMMARY_STEM_CELL_UP									NUYTTEN_EZH2_TARGETS_UP			CHARAFE_BREAST_CANCER_LUMINAL_VS_MESENCHYMAL_DN				KINSEY_TARGETS_OF_EWSR1_FLII_FUSION_UP		SCHLOSSER_SERUM_RESPONSE_DN	BRUINS_UVC_RESPONSE_LATE																																				YAMAZAKI_TCEB3_TARGETS_DN																						
8301	PICALM	phosphatidylinositol binding clathrin assembly protein	DACOSTA_UV_RESPONSE_VIA_ERCC3_DN							KOINUMA_TARGETS_OF_SMAD2_OR_SMAD3	DACOSTA_UV_RESPONSE_VIA_ERCC3_COMMON_DN		DIAZ_CHRONIC_MEYLOGENOUS_LEUKEMIA_UP					BENPORATH_NANOG_TARGETS												CHEN_METABOLIC_SYNDROM_NETWORK							CHARAFE_BREAST_CANCER_LUMINAL_VS_MESENCHYMAL_DN												LOPEZ_MBD_TARGETS															ENK_UV_RESPONSE_KERATINOCYTE_DN	MOHANKUMAR_TLX1_TARGETS_UP		LASTOWSKA_NEUROBLASTOMA_COPY_NUMBER_DN		GRESHOCK_CANCER_COPY_NUMBER_UP	FLECHNER_BIOPSY_KIDNEY_TRANSPLANT_OK_VS_DONOR_UP																							CASORELLI_ACUTE_PROMYELOCYTIC_LEUKEMIA_DN					MARSON_BOUND_BY_FOXP3_UNSTIMULATED				
2195	FAT1	FAT tumor suppressor homolog 1 (Drosophila)	DACOSTA_UV_RESPONSE_VIA_ERCC3_DN							KOINUMA_TARGETS_OF_SMAD2_OR_SMAD3	DACOSTA_UV_RESPONSE_VIA_ERCC3_COMMON_DN			DAZARD_RESPONSE_TO_UV_NHEK_DN	ZWANG_TRANSIENTLY_UP_BY_1ST_EGF_PULSE_ONLY			BENPORATH_NANOG_TARGETS																																			GOZGIT_ESR1_TARGETS_DN		BAELDE_DIABETIC_NEPHROPATHY_DN								DAZARD_UV_RESPONSE_CLUSTER_G6	ENK_UV_RESPONSE_KERATINOCYTE_DN	MOHANKUMAR_TLX1_TARGETS_UP					FLECHNER_BIOPSY_KIDNEY_TRANSPLANT_OK_VS_DONOR_UP																						GRADE_COLON_CANCER_UP										
80205	CHD9	chromodomain helicase DNA binding protein 9	DACOSTA_UV_RESPONSE_VIA_ERCC3_DN							KOINUMA_TARGETS_OF_SMAD2_OR_SMAD3	DACOSTA_UV_RESPONSE_VIA_ERCC3_COMMON_DN			DAZARD_RESPONSE_TO_UV_NHEK_DN			RODRIGUES_THYROID_CARCINOMA_POORLY_DIFFERENTIATED_DN			SCHAEFFER_PROSTATE_DEVELOPMENT_6HR_DN																																											DAZARD_UV_RESPONSE_CLUSTER_G6																																							
3397	ID1	inhibitor of DNA binding 1, dominant negative helix-loop-helix protein	DACOSTA_UV_RESPONSE_VIA_ERCC3_DN							KOINUMA_TARGETS_OF_SMAD2_OR_SMAD3	DACOSTA_UV_RESPONSE_VIA_ERCC3_COMMON_DN			DAZARD_RESPONSE_TO_UV_NHEK_DN				BENPORATH_NANOG_TARGETS		SCHAEFFER_PROSTATE_DEVELOPMENT_6HR_DN	WONG_ADULT_TISSUE_STEM_MODULE															MARTENS_BOUND_BY_PML_RARA_FUSION									BENPORATH_SOX2_TARGETS													LIU_PROSTATE_CANCER_DN						ENK_UV_RESPONSE_KERATINOCYTE_DN						FLECHNER_BIOPSY_KIDNEY_TRANSPLANT_OK_VS_DONOR_UP			RODRIGUES_THYROID_CARCINOMA_ANAPLASTIC_DN	SCHAEFFER_PROSTATE_DEVELOPMENT_48HR_UP		ZWANG_CLASS_1_TRANSIENTLY_INDUCED_BY_EGF															GEORGES_TARGETS_OF_MIR192_AND_MIR215											
7088	TLE1	transducin-like enhancer of split 1 (E(sp1) homolog, Drosophila)	DACOSTA_UV_RESPONSE_VIA_ERCC3_DN							KOINUMA_TARGETS_OF_SMAD2_OR_SMAD3	DACOSTA_UV_RESPONSE_VIA_ERCC3_COMMON_DN					DUTERTRE_ESTRADIOL_RESPONSE_24HR_DN					WONG_ADULT_TISSUE_STEM_MODULE														BUYTAERT_PHOTODYNAMIC_THERAPY_STRESS_UP										BENPORATH_SOX2_TARGETS								GOZGIT_ESR1_TARGETS_DN																					SCHAEFFER_PROSTATE_DEVELOPMENT_48HR_UP					DODD_NASOPHARYNGEAL_CARCINOMA_DN					WAKABAYASHI_ADIPOGENESIS_PPARG_RXRA_BOUND_8D															MATSUDA_NATURAL_KILLER_DIFFERENTIATION			
4154	MBNL1	muscleblind-like (Drosophila)	DACOSTA_UV_RESPONSE_VIA_ERCC3_DN							KOINUMA_TARGETS_OF_SMAD2_OR_SMAD3	DACOSTA_UV_RESPONSE_VIA_ERCC3_COMMON_DN						RODRIGUES_THYROID_CARCINOMA_POORLY_DIFFERENTIATED_DN					PEREZ_TP53_TARGETS	CREIGHTON_ENDOCRINE_THERAPY_RESISTANCE_5		LIM_MAMMARY_STEM_CELL_UP	PUJANA_ATM_PCC_NETWORK						PUJANA_BRCA1_PCC_NETWORK											SCHLOSSER_SERUM_RESPONSE_DN																					ENK_UV_RESPONSE_KERATINOCYTE_DN							ZHENG_BOUND_BY_FOXP3						FORTSCHEGGER_PHF8_TARGETS_DN							WAKABAYASHI_ADIPOGENESIS_PPARG_RXRA_BOUND_8D	ONKEN_UVEAL_MELANOMA_DN									ZHOU_INFLAMMATORY_RESPONSE_LIVE_UP		YAGI_AML_WITH_11Q23_REARRANGED	KIM_ALL_DISORDERS_CALB1_CORR_UP	MARSON_BOUND_BY_FOXP3_UNSTIMULATED				
10413	YAP1	Yes-associated protein 1	DACOSTA_UV_RESPONSE_VIA_ERCC3_DN							KOINUMA_TARGETS_OF_SMAD2_OR_SMAD3	DACOSTA_UV_RESPONSE_VIA_ERCC3_COMMON_DN							BENPORATH_NANOG_TARGETS																																ENK_UV_RESPONSE_EPIDERMIS_DN																															BYSTRYKH_HEMATOPOIESIS_STEM_CELL_QTL_TRANS		SENESE_HDAC3_TARGETS_DN	WAKABAYASHI_ADIPOGENESIS_PPARG_RXRA_BOUND_8D			RAO_BOUND_BY_SALL4_ISOFORM_B					GRADE_COLON_CANCER_UP										
5054	SERPINE1	serpin peptidase inhibitor, clade E (nexin, plasminogen activator inhibitor type 1), member 1	DACOSTA_UV_RESPONSE_VIA_ERCC3_DN							KOINUMA_TARGETS_OF_SMAD2_OR_SMAD3	DACOSTA_UV_RESPONSE_VIA_ERCC3_COMMON_DN										WONG_ADULT_TISSUE_STEM_MODULE							CHICAS_RB1_TARGETS_CONFLUENT						NUYTTEN_EZH2_TARGETS_UP			CHARAFE_BREAST_CANCER_LUMINAL_VS_MESENCHYMAL_DN												LOPEZ_MBD_TARGETS					FOSTER_TOLERANT_MACROPHAGE_DN	BAELDE_DIABETIC_NEPHROPATHY_DN					MILI_PSEUDOPODIA_CHEMOTAXIS_DN												ZWANG_CLASS_3_TRANSIENTLY_INDUCED_BY_EGF							DODD_NASOPHARYNGEAL_CARCINOMA_DN					WAKABAYASHI_ADIPOGENESIS_PPARG_RXRA_BOUND_8D										ZHOU_INFLAMMATORY_RESPONSE_LIVE_UP								
5597	MAPK6	mitogen-activated protein kinase 6	DACOSTA_UV_RESPONSE_VIA_ERCC3_DN							KOINUMA_TARGETS_OF_SMAD2_OR_SMAD3	DACOSTA_UV_RESPONSE_VIA_ERCC3_COMMON_DN												CREIGHTON_ENDOCRINE_THERAPY_RESISTANCE_5											NUYTTEN_EZH2_TARGETS_UP							KINSEY_TARGETS_OF_EWSR1_FLII_FUSION_UP	IVANOVA_HEMATOPOIESIS_STEM_CELL_AND_PROGENITOR														NUYTTEN_NIPP1_TARGETS_DN	BRUINS_UVC_RESPONSE_VIA_TP53_GROUP_A																			ZWANG_CLASS_1_TRANSIENTLY_INDUCED_BY_EGF		DAVICIONI_MOLECULAR_ARMS_VS_ERMS_UP																				MARSON_BOUND_BY_FOXP3_UNSTIMULATED				
6310	ATXN1	ataxin 1	DACOSTA_UV_RESPONSE_VIA_ERCC3_DN							KOINUMA_TARGETS_OF_SMAD2_OR_SMAD3		YOSHIMURA_MAPK8_TARGETS_UP	DIAZ_CHRONIC_MEYLOGENOUS_LEUKEMIA_UP				RODRIGUES_THYROID_CARCINOMA_POORLY_DIFFERENTIATED_DN										BLALOCK_ALZHEIMERS_DISEASE_DN																								KRIGE_RESPONSE_TO_TOSEDOSTAT_6HR_UP				BAELDE_DIABETIC_NEPHROPATHY_DN																	ZWANG_CLASS_3_TRANSIENTLY_INDUCED_BY_EGF																						ZHOU_INFLAMMATORY_RESPONSE_LIVE_UP		YAGI_AML_WITH_11Q23_REARRANGED		MARSON_BOUND_BY_FOXP3_UNSTIMULATED				KRIGE_RESPONSE_TO_TOSEDOSTAT_24HR_UP
23199	KIAA0182	KIAA0182	DACOSTA_UV_RESPONSE_VIA_ERCC3_DN							KOINUMA_TARGETS_OF_SMAD2_OR_SMAD3		YOSHIMURA_MAPK8_TARGETS_UP		DAZARD_RESPONSE_TO_UV_NHEK_DN								PEREZ_TP53_TARGETS							DELACROIX_RAR_BOUND_ES						BUYTAERT_PHOTODYNAMIC_THERAPY_STRESS_UP	MARTENS_BOUND_BY_PML_RARA_FUSION																													MOHANKUMAR_TLX1_TARGETS_UP							ZWANG_CLASS_3_TRANSIENTLY_INDUCED_BY_EGF																														
7296	TXNRD1	thioredoxin reductase 1	DACOSTA_UV_RESPONSE_VIA_ERCC3_DN							KOINUMA_TARGETS_OF_SMAD2_OR_SMAD3			DIAZ_CHRONIC_MEYLOGENOUS_LEUKEMIA_UP					BENPORATH_NANOG_TARGETS												CHEN_METABOLIC_SYNDROM_NETWORK					BUYTAERT_PHOTODYNAMIC_THERAPY_STRESS_UP										BENPORATH_SOX2_TARGETS		MASSARWEH_TAMOXIFEN_RESISTANCE_UP		LOPEZ_MBD_TARGETS	ENK_UV_RESPONSE_EPIDERMIS_DN																						ZWANG_CLASS_3_TRANSIENTLY_INDUCED_BY_EGF																														
23224	SYNE2	spectrin repeat containing, nuclear envelope 2	DACOSTA_UV_RESPONSE_VIA_ERCC3_DN							KOINUMA_TARGETS_OF_SMAD2_OR_SMAD3					ZWANG_TRANSIENTLY_UP_BY_1ST_EGF_PULSE_ONLY		RODRIGUES_THYROID_CARCINOMA_POORLY_DIFFERENTIATED_DN		ONKEN_UVEAL_MELANOMA_UP																																					NUYTTEN_NIPP1_TARGETS_DN	BRUINS_UVC_RESPONSE_VIA_TP53_GROUP_A														ZHENG_BOUND_BY_FOXP3		RODRIGUES_THYROID_CARCINOMA_ANAPLASTIC_DN					DAVICIONI_MOLECULAR_ARMS_VS_ERMS_UP																								
27347	STK39	serine threonine kinase 39	DACOSTA_UV_RESPONSE_VIA_ERCC3_DN								DACOSTA_UV_RESPONSE_VIA_ERCC3_COMMON_DN	YOSHIMURA_MAPK8_TARGETS_UP			ZWANG_TRANSIENTLY_UP_BY_1ST_EGF_PULSE_ONLY																			NUYTTEN_EZH2_TARGETS_UP																	KRIGE_RESPONSE_TO_TOSEDOSTAT_6HR_UP					NUYTTEN_NIPP1_TARGETS_DN			CREIGHTON_ENDOCRINE_THERAPY_RESISTANCE_3																		FORTSCHEGGER_PHF8_TARGETS_DN											KRIEG_HYPOXIA_NOT_VIA_KDM3A														KRIGE_RESPONSE_TO_TOSEDOSTAT_24HR_UP
9874	TLK1	tousled-like kinase 1	DACOSTA_UV_RESPONSE_VIA_ERCC3_DN								DACOSTA_UV_RESPONSE_VIA_ERCC3_COMMON_DN		DIAZ_CHRONIC_MEYLOGENOUS_LEUKEMIA_UP	DAZARD_RESPONSE_TO_UV_NHEK_DN						SCHAEFFER_PROSTATE_DEVELOPMENT_6HR_DN							BLALOCK_ALZHEIMERS_DISEASE_DN												RAO_BOUND_BY_SALL4		KINSEY_TARGETS_OF_EWSR1_FLII_FUSION_UP														BAELDE_DIABETIC_NEPHROPATHY_DN								DAZARD_UV_RESPONSE_CLUSTER_G6								ZHENG_BOUND_BY_FOXP3																															
8648	NCOA1	nuclear receptor coactivator 1	DACOSTA_UV_RESPONSE_VIA_ERCC3_DN								DACOSTA_UV_RESPONSE_VIA_ERCC3_COMMON_DN		DIAZ_CHRONIC_MEYLOGENOUS_LEUKEMIA_UP										CREIGHTON_ENDOCRINE_THERAPY_RESISTANCE_5												BUYTAERT_PHOTODYNAMIC_THERAPY_STRESS_UP											GRAESSMANN_APOPTOSIS_BY_DOXORUBICIN_UP	MASSARWEH_TAMOXIFEN_RESISTANCE_UP			ENK_UV_RESPONSE_EPIDERMIS_DN						NUYTTEN_NIPP1_TARGETS_DN																						DAVICIONI_MOLECULAR_ARMS_VS_ERMS_UP					SENESE_HDAC3_TARGETS_DN						GRAESSMANN_RESPONSE_TO_MC_AND_DOXORUBICIN_UP													KRIGE_RESPONSE_TO_TOSEDOSTAT_24HR_UP
26130	GAPVD1	GTPase activating protein and VPS9 domains 1	DACOSTA_UV_RESPONSE_VIA_ERCC3_DN								DACOSTA_UV_RESPONSE_VIA_ERCC3_COMMON_DN			DAZARD_RESPONSE_TO_UV_NHEK_DN																								DODD_NASOPHARYNGEAL_CARCINOMA_UP																																																																
9891	NUAK1	NUAK family, SNF1-like kinase, 1	DACOSTA_UV_RESPONSE_VIA_ERCC3_DN								DACOSTA_UV_RESPONSE_VIA_ERCC3_COMMON_DN				ZWANG_TRANSIENTLY_UP_BY_1ST_EGF_PULSE_ONLY	DUTERTRE_ESTRADIOL_RESPONSE_24HR_DN						PEREZ_TP53_TARGETS												NUYTTEN_EZH2_TARGETS_UP						SCHAEFFER_PROSTATE_DEVELOPMENT_48HR_DN							MASSARWEH_TAMOXIFEN_RESISTANCE_UP						GOZGIT_ESR1_TARGETS_DN																										DODD_NASOPHARYNGEAL_CARCINOMA_DN									KRIEG_HYPOXIA_NOT_VIA_KDM3A														
10810	WASF3	WAS protein family, member 3	DACOSTA_UV_RESPONSE_VIA_ERCC3_DN								DACOSTA_UV_RESPONSE_VIA_ERCC3_COMMON_DN						RODRIGUES_THYROID_CARCINOMA_POORLY_DIFFERENTIATED_DN																																																								RODRIGUES_THYROID_CARCINOMA_ANAPLASTIC_DN							YAMAZAKI_TCEB3_TARGETS_DN																						
26058	GIGYF2	GRB10 interacting GYF protein 2	DACOSTA_UV_RESPONSE_VIA_ERCC3_DN								DACOSTA_UV_RESPONSE_VIA_ERCC3_COMMON_DN									SCHAEFFER_PROSTATE_DEVELOPMENT_6HR_DN																																																					RODRIGUES_THYROID_CARCINOMA_ANAPLASTIC_DN											WAKABAYASHI_ADIPOGENESIS_PPARG_RXRA_BOUND_8D																		
26019	UPF2	UPF2 regulator of nonsense transcripts homolog (yeast)	DACOSTA_UV_RESPONSE_VIA_ERCC3_DN								DACOSTA_UV_RESPONSE_VIA_ERCC3_COMMON_DN															PUJANA_ATM_PCC_NETWORK						PUJANA_BRCA1_PCC_NETWORK			BUYTAERT_PHOTODYNAMIC_THERAPY_STRESS_UP								SCHLOSSER_SERUM_RESPONSE_DN																																																	GRADE_COLON_CANCER_UP										
641	BLM	Bloom syndrome, RecQ helicase-like	DACOSTA_UV_RESPONSE_VIA_ERCC3_DN								DACOSTA_UV_RESPONSE_VIA_ERCC3_COMMON_DN															PUJANA_ATM_PCC_NETWORK						PUJANA_BRCA1_PCC_NETWORK				MARTENS_BOUND_BY_PML_RARA_FUSION					KINSEY_TARGETS_OF_EWSR1_FLII_FUSION_UP																												GRESHOCK_CANCER_COPY_NUMBER_UP																						GEORGES_TARGETS_OF_MIR192_AND_MIR215							MARSON_BOUND_BY_FOXP3_UNSTIMULATED				
580	BARD1	BRCA1 associated RING domain 1	DACOSTA_UV_RESPONSE_VIA_ERCC3_DN								DACOSTA_UV_RESPONSE_VIA_ERCC3_COMMON_DN																					PUJANA_BRCA1_PCC_NETWORK									KINSEY_TARGETS_OF_EWSR1_FLII_FUSION_UP																																										SENESE_HDAC3_TARGETS_DN				RAO_BOUND_BY_SALL4_ISOFORM_B				GEORGES_TARGETS_OF_MIR192_AND_MIR215											
23505	TMEM131	transmembrane protein 131	DACOSTA_UV_RESPONSE_VIA_ERCC3_DN								DACOSTA_UV_RESPONSE_VIA_ERCC3_COMMON_DN																							NUYTTEN_EZH2_TARGETS_UP																																																		WAKABAYASHI_ADIPOGENESIS_PPARG_RXRA_BOUND_8D																		
23268	DNMBP	dynamin binding protein	DACOSTA_UV_RESPONSE_VIA_ERCC3_DN								DACOSTA_UV_RESPONSE_VIA_ERCC3_COMMON_DN																																	BRUINS_UVC_RESPONSE_LATE													BRUINS_UVC_RESPONSE_VIA_TP53_GROUP_A															ZWANG_CLASS_3_TRANSIENTLY_INDUCED_BY_EGF						DAVICIONI_MOLECULAR_ARMS_VS_ERMS_UP																				MARSON_BOUND_BY_FOXP3_UNSTIMULATED				
22876	INPP5F	inositol polyphosphate-5-phosphatase F	DACOSTA_UV_RESPONSE_VIA_ERCC3_DN								DACOSTA_UV_RESPONSE_VIA_ERCC3_COMMON_DN																																										GOZGIT_ESR1_TARGETS_DN														LASTOWSKA_NEUROBLASTOMA_COPY_NUMBER_DN																								GEORGES_TARGETS_OF_MIR192_AND_MIR215						KIM_ALL_DISORDERS_CALB1_CORR_UP					
3482	IGF2R	insulin-like growth factor 2 receptor	DACOSTA_UV_RESPONSE_VIA_ERCC3_DN									YOSHIMURA_MAPK8_TARGETS_UP							ONKEN_UVEAL_MELANOMA_UP		WONG_ADULT_TISSUE_STEM_MODULE										LEE_BMP2_TARGETS_UP																				KRIGE_RESPONSE_TO_TOSEDOSTAT_6HR_UP																																																			KRIGE_RESPONSE_TO_TOSEDOSTAT_24HR_UP
4330	MN1	meningioma (disrupted in balanced translocation) 1	DACOSTA_UV_RESPONSE_VIA_ERCC3_DN											DAZARD_RESPONSE_TO_UV_NHEK_DN	ZWANG_TRANSIENTLY_UP_BY_1ST_EGF_PULSE_ONLY							PEREZ_TP53_TARGETS						CHICAS_RB1_TARGETS_CONFLUENT								MARTENS_BOUND_BY_PML_RARA_FUSION					KINSEY_TARGETS_OF_EWSR1_FLII_FUSION_UP	IVANOVA_HEMATOPOIESIS_STEM_CELL_AND_PROGENITOR																					DAZARD_UV_RESPONSE_CLUSTER_G6						GRESHOCK_CANCER_COPY_NUMBER_UP														SENESE_HDAC3_TARGETS_DN											ZHOU_INFLAMMATORY_RESPONSE_LIVE_UP						MEISSNER_NPC_HCP_WITH_H3K4ME2		
1060	CENPC1	centromere protein C 1	DACOSTA_UV_RESPONSE_VIA_ERCC3_DN											DAZARD_RESPONSE_TO_UV_NHEK_DN	ZWANG_TRANSIENTLY_UP_BY_1ST_EGF_PULSE_ONLY											PUJANA_ATM_PCC_NETWORK						PUJANA_BRCA1_PCC_NETWORK																															DAZARD_UV_RESPONSE_CLUSTER_G6																																			MARSON_BOUND_BY_FOXP3_UNSTIMULATED				
22943	DKK1	dickkopf homolog 1 (Xenopus laevis)	DACOSTA_UV_RESPONSE_VIA_ERCC3_DN											DAZARD_RESPONSE_TO_UV_NHEK_DN		DUTERTRE_ESTRADIOL_RESPONSE_24HR_DN		BENPORATH_NANOG_TARGETS						BENPORATH_ES_WITH_H3K27ME3									BENPORATH_EED_TARGETS						RAO_BOUND_BY_SALL4						BENPORATH_SOX2_TARGETS								GOZGIT_ESR1_TARGETS_DN				BRUINS_UVC_RESPONSE_VIA_TP53_GROUP_A							ENK_UV_RESPONSE_KERATINOCYTE_DN		BENPORATH_SUZ12_TARGETS											FORTSCHEGGER_PHF8_TARGETS_DN																		KOYAMA_SEMA3B_TARGETS_DN							
23506	KIAA0240	KIAA0240	DACOSTA_UV_RESPONSE_VIA_ERCC3_DN											DAZARD_RESPONSE_TO_UV_NHEK_DN			RODRIGUES_THYROID_CARCINOMA_POORLY_DIFFERENTIATED_DN																																																																										GEORGES_TARGETS_OF_MIR192_AND_MIR215											
54726	OTUD4	OTU domain containing 4	DACOSTA_UV_RESPONSE_VIA_ERCC3_DN											DAZARD_RESPONSE_TO_UV_NHEK_DN																																									BAELDE_DIABETIC_NEPHROPATHY_DN								DAZARD_UV_RESPONSE_CLUSTER_G6																							MARTORIATI_MDM4_TARGETS_FETAL_LIVER_DN																
1295	COL8A1	collagen, type VIII, alpha 1	DACOSTA_UV_RESPONSE_VIA_ERCC3_DN												ZWANG_TRANSIENTLY_UP_BY_1ST_EGF_PULSE_ONLY		RODRIGUES_THYROID_CARCINOMA_POORLY_DIFFERENTIATED_DN							BENPORATH_ES_WITH_H3K27ME3						CHEN_METABOLIC_SYNDROM_NETWORK										SCHAEFFER_PROSTATE_DEVELOPMENT_48HR_DN																																							DODD_NASOPHARYNGEAL_CARCINOMA_DN				SENESE_HDAC3_TARGETS_DN																			
22978	NT5C2	5'-nucleotidase, cytosolic II	DACOSTA_UV_RESPONSE_VIA_ERCC3_DN												ZWANG_TRANSIENTLY_UP_BY_1ST_EGF_PULSE_ONLY			BENPORATH_NANOG_TARGETS								PUJANA_ATM_PCC_NETWORK								NUYTTEN_EZH2_TARGETS_UP				DODD_NASOPHARYNGEAL_CARCINOMA_UP					SCHLOSSER_SERUM_RESPONSE_DN				MASSARWEH_TAMOXIFEN_RESISTANCE_UP																																																							
9586	CREB5	cAMP responsive element binding protein 5	DACOSTA_UV_RESPONSE_VIA_ERCC3_DN												ZWANG_TRANSIENTLY_UP_BY_1ST_EGF_PULSE_ONLY																			NUYTTEN_EZH2_TARGETS_UP						SCHAEFFER_PROSTATE_DEVELOPMENT_48HR_DN																																																														
10409	BASP1	brain abundant, membrane attached signal protein 1	DACOSTA_UV_RESPONSE_VIA_ERCC3_DN													DUTERTRE_ESTRADIOL_RESPONSE_24HR_DN			ONKEN_UVEAL_MELANOMA_UP		WONG_ADULT_TISSUE_STEM_MODULE													NUYTTEN_EZH2_TARGETS_UP			CHARAFE_BREAST_CANCER_LUMINAL_VS_MESENCHYMAL_DN	DODD_NASOPHARYNGEAL_CARCINOMA_UP														MARTINEZ_RB1_AND_TP53_TARGETS_DN																DOUGLAS_BMI1_TARGETS_UP							MARTINEZ_TP53_TARGETS_DN											MARTORIATI_MDM4_TARGETS_FETAL_LIVER_DN								ZHOU_INFLAMMATORY_RESPONSE_LIVE_UP				MARSON_BOUND_BY_FOXP3_UNSTIMULATED				
8871	SYNJ2	synaptojanin 2	DACOSTA_UV_RESPONSE_VIA_ERCC3_DN														RODRIGUES_THYROID_CARCINOMA_POORLY_DIFFERENTIATED_DN						CREIGHTON_ENDOCRINE_THERAPY_RESISTANCE_5																																				CREIGHTON_ENDOCRINE_THERAPY_RESISTANCE_3																	ZWANG_CLASS_1_TRANSIENTLY_INDUCED_BY_EGF																										
5770	PTPN1	protein tyrosine phosphatase, non-receptor type 1	DACOSTA_UV_RESPONSE_VIA_ERCC3_DN															BENPORATH_NANOG_TARGETS								PUJANA_ATM_PCC_NETWORK				CHEN_METABOLIC_SYNDROM_NETWORK		PUJANA_BRCA1_PCC_NETWORK		NUYTTEN_EZH2_TARGETS_UP												GRAESSMANN_APOPTOSIS_BY_DOXORUBICIN_UP																		ENK_UV_RESPONSE_KERATINOCYTE_DN												ZWANG_CLASS_1_TRANSIENTLY_INDUCED_BY_EGF													GRAESSMANN_RESPONSE_TO_MC_AND_DOXORUBICIN_UP					ZHOU_INFLAMMATORY_RESPONSE_LIVE_UP								
9958	USP15	ubiquitin specific peptidase 15	DACOSTA_UV_RESPONSE_VIA_ERCC3_DN																			PEREZ_TP53_TARGETS					BLALOCK_ALZHEIMERS_DISEASE_DN							NUYTTEN_EZH2_TARGETS_UP																																																																				
273	AMPH	amphiphysin	DACOSTA_UV_RESPONSE_VIA_ERCC3_DN																					BENPORATH_ES_WITH_H3K27ME3																SCHAEFFER_PROSTATE_DEVELOPMENT_48HR_DN																															ZHENG_BOUND_BY_FOXP3																										KIM_ALL_DISORDERS_CALB1_CORR_UP	MARSON_BOUND_BY_FOXP3_UNSTIMULATED				
26043	UBXN7	UBX domain protein 7	DACOSTA_UV_RESPONSE_VIA_ERCC3_DN																							PUJANA_ATM_PCC_NETWORK									BUYTAERT_PHOTODYNAMIC_THERAPY_STRESS_UP																																																		ONKEN_UVEAL_MELANOMA_DN																	
2048	EPHB2	EPH receptor B2	DACOSTA_UV_RESPONSE_VIA_ERCC3_DN																								BLALOCK_ALZHEIMERS_DISEASE_DN	CHICAS_RB1_TARGETS_CONFLUENT						NUYTTEN_EZH2_TARGETS_UP						SCHAEFFER_PROSTATE_DEVELOPMENT_48HR_DN																					MILI_PSEUDOPODIA_HAPTOTAXIS_DN																		DODD_NASOPHARYNGEAL_CARCINOMA_DN																							
6018	RLF	rearranged L-myc fusion	DACOSTA_UV_RESPONSE_VIA_ERCC3_DN																															NUYTTEN_EZH2_TARGETS_UP	BUYTAERT_PHOTODYNAMIC_THERAPY_STRESS_UP															ENK_UV_RESPONSE_EPIDERMIS_DN																	LASTOWSKA_NEUROBLASTOMA_COPY_NUMBER_DN																																			
728215	FAM155A	family with sequence similarity 155, member A	DACOSTA_UV_RESPONSE_VIA_ERCC3_DN																																							IVANOVA_HEMATOPOIESIS_STEM_CELL_AND_PROGENITOR																																SCHAEFFER_PROSTATE_DEVELOPMENT_48HR_UP																												
9811	CTIF	CBP80/20-dependent translation initiation factor	DACOSTA_UV_RESPONSE_VIA_ERCC3_DN																																																										MILI_PSEUDOPODIA_HAPTOTAXIS_DN																						SENESE_HDAC3_TARGETS_DN													YAGI_AML_WITH_11Q23_REARRANGED						
6239	RREB1	ras responsive element binding protein 1		PILON_KLF1_TARGETS_DN	BLALOCK_ALZHEIMERS_DISEASE_UP	GRAESSMANN_APOPTOSIS_BY_DOXORUBICIN_DN			CUI_TCF21_TARGETS_2_DN				DIAZ_CHRONIC_MEYLOGENOUS_LEUKEMIA_UP		ZWANG_TRANSIENTLY_UP_BY_1ST_EGF_PULSE_ONLY											PUJANA_ATM_PCC_NETWORK			DELACROIX_RAR_BOUND_ES			PUJANA_BRCA1_PCC_NETWORK																																																																						
3837	KPNB1	karyopherin (importin) beta 1		PILON_KLF1_TARGETS_DN	BLALOCK_ALZHEIMERS_DISEASE_UP	GRAESSMANN_APOPTOSIS_BY_DOXORUBICIN_DN							DIAZ_CHRONIC_MEYLOGENOUS_LEUKEMIA_UP						ONKEN_UVEAL_MELANOMA_UP								BLALOCK_ALZHEIMERS_DISEASE_DN					PUJANA_BRCA1_PCC_NETWORK					CHARAFE_BREAST_CANCER_LUMINAL_VS_MESENCHYMAL_DN				KINSEY_TARGETS_OF_EWSR1_FLII_FUSION_UP								LOPEZ_MBD_TARGETS							NUYTTEN_NIPP1_TARGETS_DN																							DODD_NASOPHARYNGEAL_CARCINOMA_DN				SENESE_HDAC3_TARGETS_DN										CASORELLI_ACUTE_PROMYELOCYTIC_LEUKEMIA_DN					MARSON_BOUND_BY_FOXP3_UNSTIMULATED				
10528	NOP56	NOP56 ribonucleoprotein homolog (yeast)		PILON_KLF1_TARGETS_DN	BLALOCK_ALZHEIMERS_DISEASE_UP	GRAESSMANN_APOPTOSIS_BY_DOXORUBICIN_DN																				PUJANA_ATM_PCC_NETWORK						PUJANA_BRCA1_PCC_NETWORK									KINSEY_TARGETS_OF_EWSR1_FLII_FUSION_UP										KRIGE_RESPONSE_TO_TOSEDOSTAT_6HR_UP																												DODD_NASOPHARYNGEAL_CARCINOMA_DN													GRADE_COLON_CANCER_UP										
7494	XBP1	X-box binding protein 1		PILON_KLF1_TARGETS_DN	BLALOCK_ALZHEIMERS_DISEASE_UP	GRAESSMANN_APOPTOSIS_BY_DOXORUBICIN_DN																													BUYTAERT_PHOTODYNAMIC_THERAPY_STRESS_UP																		GOZGIT_ESR1_TARGETS_DN		BAELDE_DIABETIC_NEPHROPATHY_DN																											CHARAFE_BREAST_CANCER_LUMINAL_VS_MESENCHYMAL_UP														YAGI_AML_WITH_11Q23_REARRANGED		MARSON_BOUND_BY_FOXP3_UNSTIMULATED				
64759	TNS3	tensin 3		PILON_KLF1_TARGETS_DN	BLALOCK_ALZHEIMERS_DISEASE_UP		MEISSNER_BRAIN_HCP_WITH_H3K4ME3_AND_H3K27ME3								ZWANG_TRANSIENTLY_UP_BY_1ST_EGF_PULSE_ONLY	DUTERTRE_ESTRADIOL_RESPONSE_24HR_DN	RODRIGUES_THYROID_CARCINOMA_POORLY_DIFFERENTIATED_DN											CHICAS_RB1_TARGETS_CONFLUENT																			MASSARWEH_TAMOXIFEN_RESISTANCE_UP																																				SENESE_HDAC3_TARGETS_DN							JAATINEN_HEMATOPOIETIC_STEM_CELL_UP					KOYAMA_SEMA3B_TARGETS_DN							
51768	TM7SF3	transmembrane 7 superfamily member 3		PILON_KLF1_TARGETS_DN	BLALOCK_ALZHEIMERS_DISEASE_UP			GOBERT_OLIGODENDROCYTE_DIFFERENTIATION_DN																	LIM_MAMMARY_STEM_CELL_UP				DELACROIX_RAR_BOUND_ES																			MARTINEZ_RB1_TARGETS_UP			KRIGE_RESPONSE_TO_TOSEDOSTAT_6HR_UP																												DODD_NASOPHARYNGEAL_CARCINOMA_DN										GRAESSMANN_RESPONSE_TO_MC_AND_DOXORUBICIN_UP													
1267	CNP	2',3'-cyclic nucleotide 3' phosphodiesterase		PILON_KLF1_TARGETS_DN	BLALOCK_ALZHEIMERS_DISEASE_UP			GOBERT_OLIGODENDROCYTE_DIFFERENTIATION_DN																	LIM_MAMMARY_STEM_CELL_UP						LEE_BMP2_TARGETS_UP												SCHLOSSER_SERUM_RESPONSE_DN																																																											
6867	TACC1	transforming, acidic coiled-coil containing protein 1		PILON_KLF1_TARGETS_DN	BLALOCK_ALZHEIMERS_DISEASE_UP				CUI_TCF21_TARGETS_2_DN							DUTERTRE_ESTRADIOL_RESPONSE_24HR_DN							CREIGHTON_ENDOCRINE_THERAPY_RESISTANCE_5		LIM_MAMMARY_STEM_CELL_UP																KINSEY_TARGETS_OF_EWSR1_FLII_FUSION_UP						MASSARWEH_TAMOXIFEN_RESISTANCE_UP									NUYTTEN_NIPP1_TARGETS_DN		LIU_PROSTATE_CANCER_DN						ENK_UV_RESPONSE_KERATINOCYTE_DN													FORTSCHEGGER_PHF8_TARGETS_DN											KRIEG_HYPOXIA_NOT_VIA_KDM3A								YAGI_AML_WITH_11Q23_REARRANGED						
26207	PITPNC1	phosphatidylinositol transfer protein, cytoplasmic 1		PILON_KLF1_TARGETS_DN	BLALOCK_ALZHEIMERS_DISEASE_UP				CUI_TCF21_TARGETS_2_DN										ONKEN_UVEAL_MELANOMA_UP																											GRAESSMANN_APOPTOSIS_BY_DOXORUBICIN_UP																											RODRIGUES_THYROID_CARCINOMA_ANAPLASTIC_DN																GRAESSMANN_RESPONSE_TO_MC_AND_DOXORUBICIN_UP		GEORGES_TARGETS_OF_MIR192_AND_MIR215											
23126	POGZ	pogo transposable element with ZNF domain		PILON_KLF1_TARGETS_DN	BLALOCK_ALZHEIMERS_DISEASE_UP					KOINUMA_TARGETS_OF_SMAD2_OR_SMAD3				DAZARD_RESPONSE_TO_UV_NHEK_DN			RODRIGUES_THYROID_CARCINOMA_POORLY_DIFFERENTIATED_DN																																																																									JAATINEN_HEMATOPOIETIC_STEM_CELL_UP											RICKMAN_TUMOR_DIFFERENTIATED_WELL_VS_POORLY_UP	
9792	SERTAD2	SERTA domain containing 2		PILON_KLF1_TARGETS_DN	BLALOCK_ALZHEIMERS_DISEASE_UP					KOINUMA_TARGETS_OF_SMAD2_OR_SMAD3				DAZARD_RESPONSE_TO_UV_NHEK_DN						SCHAEFFER_PROSTATE_DEVELOPMENT_6HR_DN						PUJANA_ATM_PCC_NETWORK														SCHAEFFER_PROSTATE_DEVELOPMENT_48HR_DN			SCHLOSSER_SERUM_RESPONSE_DN																													ZWANG_CLASS_3_TRANSIENTLY_INDUCED_BY_EGF																KRIEG_HYPOXIA_NOT_VIA_KDM3A														
8289	ARID1A	AT rich interactive domain 1A (SWI-like)		PILON_KLF1_TARGETS_DN	BLALOCK_ALZHEIMERS_DISEASE_UP					KOINUMA_TARGETS_OF_SMAD2_OR_SMAD3																PUJANA_ATM_PCC_NETWORK						PUJANA_BRCA1_PCC_NETWORK	BENPORATH_EED_TARGETS																	ENK_UV_RESPONSE_EPIDERMIS_DN						NUYTTEN_NIPP1_TARGETS_DN					MILI_PSEUDOPODIA_HAPTOTAXIS_DN						LASTOWSKA_NEUROBLASTOMA_COPY_NUMBER_DN				ZHENG_BOUND_BY_FOXP3										BYSTRYKH_HEMATOPOIESIS_STEM_CELL_QTL_TRANS																	MARSON_BOUND_BY_FOXP3_UNSTIMULATED				
6046	BRD2	bromodomain containing 2		PILON_KLF1_TARGETS_DN	BLALOCK_ALZHEIMERS_DISEASE_UP					KOINUMA_TARGETS_OF_SMAD2_OR_SMAD3																									BUYTAERT_PHOTODYNAMIC_THERAPY_STRESS_UP													MARTINEZ_RB1_TARGETS_UP				MARTINEZ_RB1_AND_TP53_TARGETS_DN																							MARTINEZ_TP53_TARGETS_DN						BYSTRYKH_HEMATOPOIESIS_STEM_CELL_QTL_TRANS																KIM_ALL_DISORDERS_CALB1_CORR_UP					
204	AK2	adenylate kinase 2		PILON_KLF1_TARGETS_DN	BLALOCK_ALZHEIMERS_DISEASE_UP							YOSHIMURA_MAPK8_TARGETS_UP	DIAZ_CHRONIC_MEYLOGENOUS_LEUKEMIA_UP																			PUJANA_BRCA1_PCC_NETWORK									KINSEY_TARGETS_OF_EWSR1_FLII_FUSION_UP																										LASTOWSKA_NEUROBLASTOMA_COPY_NUMBER_DN												DODD_NASOPHARYNGEAL_CARCINOMA_DN		BYSTRYKH_HEMATOPOIESIS_STEM_CELL_QTL_TRANS															YAGI_AML_WITH_11Q23_REARRANGED		MARSON_BOUND_BY_FOXP3_UNSTIMULATED				
11033	ADAP1	ArfGAP with dual PH domains 1		PILON_KLF1_TARGETS_DN	BLALOCK_ALZHEIMERS_DISEASE_UP							YOSHIMURA_MAPK8_TARGETS_UP											CREIGHTON_ENDOCRINE_THERAPY_RESISTANCE_5																																				CREIGHTON_ENDOCRINE_THERAPY_RESISTANCE_3																												RAO_BOUND_BY_SALL4_ISOFORM_B															
4673	NAP1L1	nucleosome assembly protein 1-like 1		PILON_KLF1_TARGETS_DN	BLALOCK_ALZHEIMERS_DISEASE_UP							YOSHIMURA_MAPK8_TARGETS_UP														PUJANA_ATM_PCC_NETWORK				CHEN_METABOLIC_SYNDROM_NETWORK		PUJANA_BRCA1_PCC_NETWORK											SCHLOSSER_SERUM_RESPONSE_DN					MARTINEZ_RB1_TARGETS_UP	LOPEZ_MBD_TARGETS																					FLECHNER_BIOPSY_KIDNEY_TRANSPLANT_OK_VS_DONOR_UP							FORTSCHEGGER_PHF8_TARGETS_DN		DODD_NASOPHARYNGEAL_CARCINOMA_DN		BYSTRYKH_HEMATOPOIESIS_STEM_CELL_QTL_TRANS				ONKEN_UVEAL_MELANOMA_DN																RICKMAN_TUMOR_DIFFERENTIATED_WELL_VS_POORLY_UP	
5437	POLR2H	polymerase (RNA) II (DNA directed) polypeptide H		PILON_KLF1_TARGETS_DN	BLALOCK_ALZHEIMERS_DISEASE_UP							YOSHIMURA_MAPK8_TARGETS_UP																				PUJANA_BRCA1_PCC_NETWORK																	LOPEZ_MBD_TARGETS																														DODD_NASOPHARYNGEAL_CARCINOMA_DN					WAKABAYASHI_ADIPOGENESIS_PPARG_RXRA_BOUND_8D				KRIEG_HYPOXIA_NOT_VIA_KDM3A														
8895	CPNE3	copine III		PILON_KLF1_TARGETS_DN	BLALOCK_ALZHEIMERS_DISEASE_UP								DIAZ_CHRONIC_MEYLOGENOUS_LEUKEMIA_UP						ONKEN_UVEAL_MELANOMA_UP				CREIGHTON_ENDOCRINE_THERAPY_RESISTANCE_5																				SCHLOSSER_SERUM_RESPONSE_DN																					ENK_UV_RESPONSE_KERATINOCYTE_DN									RODRIGUES_THYROID_CARCINOMA_ANAPLASTIC_DN																													
9053	MAP7	microtubule-associated protein 7		PILON_KLF1_TARGETS_DN	BLALOCK_ALZHEIMERS_DISEASE_UP								DIAZ_CHRONIC_MEYLOGENOUS_LEUKEMIA_UP								WONG_ADULT_TISSUE_STEM_MODULE																														KRIGE_RESPONSE_TO_TOSEDOSTAT_6HR_UP																															CHARAFE_BREAST_CANCER_LUMINAL_VS_MESENCHYMAL_UP					RAO_BOUND_BY_SALL4_ISOFORM_B			JAATINEN_HEMATOPOIETIC_STEM_CELL_UP			CASORELLI_ACUTE_PROMYELOCYTIC_LEUKEMIA_DN							MEISSNER_NPC_HCP_WITH_H3K4ME2		KRIGE_RESPONSE_TO_TOSEDOSTAT_24HR_UP
8073	PTP4A2	protein tyrosine phosphatase type IVA, member 2		PILON_KLF1_TARGETS_DN	BLALOCK_ALZHEIMERS_DISEASE_UP								DIAZ_CHRONIC_MEYLOGENOUS_LEUKEMIA_UP													PUJANA_ATM_PCC_NETWORK						PUJANA_BRCA1_PCC_NETWORK		NUYTTEN_EZH2_TARGETS_UP									SCHLOSSER_SERUM_RESPONSE_DN	BRUINS_UVC_RESPONSE_LATE																				ENK_UV_RESPONSE_KERATINOCYTE_DN			LASTOWSKA_NEUROBLASTOMA_COPY_NUMBER_DN	DOUGLAS_BMI1_TARGETS_UP		FLECHNER_BIOPSY_KIDNEY_TRANSPLANT_OK_VS_DONOR_UP														WAKABAYASHI_ADIPOGENESIS_PPARG_RXRA_BOUND_8D	ONKEN_UVEAL_MELANOMA_DN			KRIEG_HYPOXIA_NOT_VIA_KDM3A														
4087	SMAD2	SMAD family member 2		PILON_KLF1_TARGETS_DN	BLALOCK_ALZHEIMERS_DISEASE_UP								DIAZ_CHRONIC_MEYLOGENOUS_LEUKEMIA_UP													PUJANA_ATM_PCC_NETWORK						PUJANA_BRCA1_PCC_NETWORK																											CREIGHTON_ENDOCRINE_THERAPY_RESISTANCE_3																																											
2308	FOXO1	forkhead box O1		PILON_KLF1_TARGETS_DN	BLALOCK_ALZHEIMERS_DISEASE_UP									DAZARD_RESPONSE_TO_UV_NHEK_DN			RODRIGUES_THYROID_CARCINOMA_POORLY_DIFFERENTIATED_DN	BENPORATH_NANOG_TARGETS													LEE_BMP2_TARGETS_UP			NUYTTEN_EZH2_TARGETS_UP											BENPORATH_SOX2_TARGETS							MARTINEZ_RB1_AND_TP53_TARGETS_DN											DAZARD_UV_RESPONSE_CLUSTER_G6						GRESHOCK_CANCER_COPY_NUMBER_UP				RODRIGUES_THYROID_CARCINOMA_ANAPLASTIC_DN		MARTINEZ_TP53_TARGETS_DN			DAVICIONI_MOLECULAR_ARMS_VS_ERMS_UP																								
26065	LSM14A	LSM14A, SCD6 homolog A (S. cerevisiae)		PILON_KLF1_TARGETS_DN	BLALOCK_ALZHEIMERS_DISEASE_UP									DAZARD_RESPONSE_TO_UV_NHEK_DN			RODRIGUES_THYROID_CARCINOMA_POORLY_DIFFERENTIATED_DN		ONKEN_UVEAL_MELANOMA_UP							PUJANA_ATM_PCC_NETWORK						PUJANA_BRCA1_PCC_NETWORK											SCHLOSSER_SERUM_RESPONSE_DN																				DAZARD_UV_RESPONSE_CLUSTER_G6					DOUGLAS_BMI1_TARGETS_UP																									CASORELLI_ACUTE_PROMYELOCYTIC_LEUKEMIA_DN					MARSON_BOUND_BY_FOXP3_UNSTIMULATED				
10766	TOB2	transducer of ERBB2, 2		PILON_KLF1_TARGETS_DN	BLALOCK_ALZHEIMERS_DISEASE_UP										ZWANG_TRANSIENTLY_UP_BY_1ST_EGF_PULSE_ONLY		RODRIGUES_THYROID_CARCINOMA_POORLY_DIFFERENTIATED_DN			SCHAEFFER_PROSTATE_DEVELOPMENT_6HR_DN															BUYTAERT_PHOTODYNAMIC_THERAPY_STRESS_UP											GRAESSMANN_APOPTOSIS_BY_DOXORUBICIN_UP																																						WAKABAYASHI_ADIPOGENESIS_PPARG_RXRA_BOUND_8D				KRIEG_HYPOXIA_NOT_VIA_KDM3A						ZHOU_INFLAMMATORY_RESPONSE_LIVE_UP								
23048	FNBP1	formin binding protein 1		PILON_KLF1_TARGETS_DN	BLALOCK_ALZHEIMERS_DISEASE_UP												RODRIGUES_THYROID_CARCINOMA_POORLY_DIFFERENTIATED_DN		ONKEN_UVEAL_MELANOMA_UP				CREIGHTON_ENDOCRINE_THERAPY_RESISTANCE_5								LEE_BMP2_TARGETS_UP					MARTENS_BOUND_BY_PML_RARA_FUSION																			BAELDE_DIABETIC_NEPHROPATHY_DN	NUYTTEN_NIPP1_TARGETS_DN	BRUINS_UVC_RESPONSE_VIA_TP53_GROUP_A												GRESHOCK_CANCER_COPY_NUMBER_UP				RODRIGUES_THYROID_CARCINOMA_ANAPLASTIC_DN															KRIEG_HYPOXIA_NOT_VIA_KDM3A			GEORGES_TARGETS_OF_MIR192_AND_MIR215											
7009	TMBIM6	transmembrane BAX inhibitor motif containing 6		PILON_KLF1_TARGETS_DN	BLALOCK_ALZHEIMERS_DISEASE_UP																						BLALOCK_ALZHEIMERS_DISEASE_DN																	BRUINS_UVC_RESPONSE_LATE															CREIGHTON_ENDOCRINE_THERAPY_RESISTANCE_3		MILI_PSEUDOPODIA_HAPTOTAXIS_DN																					CHARAFE_BREAST_CANCER_LUMINAL_VS_MESENCHYMAL_UP										GRADE_COLON_CANCER_UP										
6195	RPS6KA1	ribosomal protein S6 kinase, 90kDa, polypeptide 1		PILON_KLF1_TARGETS_DN	BLALOCK_ALZHEIMERS_DISEASE_UP																															MARTENS_BOUND_BY_PML_RARA_FUSION													LOPEZ_MBD_TARGETS										CREIGHTON_ENDOCRINE_THERAPY_RESISTANCE_3								LASTOWSKA_NEUROBLASTOMA_COPY_NUMBER_DN																																			
24139	EML2	echinoderm microtubule associated protein like 2		PILON_KLF1_TARGETS_DN	BLALOCK_ALZHEIMERS_DISEASE_UP																																	DODD_NASOPHARYNGEAL_CARCINOMA_UP												ENK_UV_RESPONSE_EPIDERMIS_DN																																																				
54476	RNF216	ring finger protein 216		PILON_KLF1_TARGETS_DN	BLALOCK_ALZHEIMERS_DISEASE_UP																																																																																																	
6840	SVIL	supervillin		PILON_KLF1_TARGETS_DN		GRAESSMANN_APOPTOSIS_BY_DOXORUBICIN_DN	MEISSNER_BRAIN_HCP_WITH_H3K4ME3_AND_H3K27ME3	GOBERT_OLIGODENDROCYTE_DIFFERENTIATION_DN		KOINUMA_TARGETS_OF_SMAD2_OR_SMAD3																																																LIU_PROSTATE_CANCER_DN						ENK_UV_RESPONSE_KERATINOCYTE_DN																														ZHOU_INFLAMMATORY_RESPONSE_LIVE_UP	KOYAMA_SEMA3B_TARGETS_DN							
80005	DOCK5	dedicator of cytokinesis 5		PILON_KLF1_TARGETS_DN		GRAESSMANN_APOPTOSIS_BY_DOXORUBICIN_DN	MEISSNER_BRAIN_HCP_WITH_H3K4ME3_AND_H3K27ME3		CUI_TCF21_TARGETS_2_DN	KOINUMA_TARGETS_OF_SMAD2_OR_SMAD3							RODRIGUES_THYROID_CARCINOMA_POORLY_DIFFERENTIATED_DN																														MASSARWEH_TAMOXIFEN_RESISTANCE_UP										BRUINS_UVC_RESPONSE_VIA_TP53_GROUP_A																			ZWANG_CLASS_1_TRANSIENTLY_INDUCED_BY_EGF							SENESE_HDAC3_TARGETS_DN																			
51043	ZBTB7B	zinc finger and BTB domain containing 7B		PILON_KLF1_TARGETS_DN		GRAESSMANN_APOPTOSIS_BY_DOXORUBICIN_DN	MEISSNER_BRAIN_HCP_WITH_H3K4ME3_AND_H3K27ME3																																																																											CHARAFE_BREAST_CANCER_LUMINAL_VS_MESENCHYMAL_UP																				
9611	NCOR1	nuclear receptor corepressor 1		PILON_KLF1_TARGETS_DN		GRAESSMANN_APOPTOSIS_BY_DOXORUBICIN_DN		GOBERT_OLIGODENDROCYTE_DIFFERENTIATION_DN	CUI_TCF21_TARGETS_2_DN				DIAZ_CHRONIC_MEYLOGENOUS_LEUKEMIA_UP					BENPORATH_NANOG_TARGETS	ONKEN_UVEAL_MELANOMA_UP	SCHAEFFER_PROSTATE_DEVELOPMENT_6HR_DN									DELACROIX_RAR_BOUND_ES																																																										RAO_BOUND_BY_SALL4_ISOFORM_B											MARSON_BOUND_BY_FOXP3_UNSTIMULATED			RICKMAN_TUMOR_DIFFERENTIATED_WELL_VS_POORLY_UP	
51088	KLHL5	kelch-like 5 (Drosophila)		PILON_KLF1_TARGETS_DN		GRAESSMANN_APOPTOSIS_BY_DOXORUBICIN_DN		GOBERT_OLIGODENDROCYTE_DIFFERENTIATION_DN	CUI_TCF21_TARGETS_2_DN							DUTERTRE_ESTRADIOL_RESPONSE_24HR_DN		BENPORATH_NANOG_TARGETS																					RAO_BOUND_BY_SALL4						BENPORATH_SOX2_TARGETS						KRIGE_RESPONSE_TO_TOSEDOSTAT_6HR_UP					NUYTTEN_NIPP1_TARGETS_DN																							DODD_NASOPHARYNGEAL_CARCINOMA_DN																KOYAMA_SEMA3B_TARGETS_DN							KRIGE_RESPONSE_TO_TOSEDOSTAT_24HR_UP
56852	RAD18	RAD18 homolog (S. cerevisiae)		PILON_KLF1_TARGETS_DN		GRAESSMANN_APOPTOSIS_BY_DOXORUBICIN_DN		GOBERT_OLIGODENDROCYTE_DIFFERENTIATION_DN				YOSHIMURA_MAPK8_TARGETS_UP																													KINSEY_TARGETS_OF_EWSR1_FLII_FUSION_UP						MASSARWEH_TAMOXIFEN_RESISTANCE_UP																				LASTOWSKA_NEUROBLASTOMA_COPY_NUMBER_DN												DODD_NASOPHARYNGEAL_CARCINOMA_DN																							
4217	MAP3K5	mitogen-activated protein kinase kinase kinase 5		PILON_KLF1_TARGETS_DN		GRAESSMANN_APOPTOSIS_BY_DOXORUBICIN_DN		GOBERT_OLIGODENDROCYTE_DIFFERENTIATION_DN					DIAZ_CHRONIC_MEYLOGENOUS_LEUKEMIA_UP	DAZARD_RESPONSE_TO_UV_NHEK_DN		DUTERTRE_ESTRADIOL_RESPONSE_24HR_DN	RODRIGUES_THYROID_CARCINOMA_POORLY_DIFFERENTIATED_DN																BENPORATH_EED_TARGETS										SCHLOSSER_SERUM_RESPONSE_DN					MARTINEZ_RB1_TARGETS_UP				MARTINEZ_RB1_AND_TP53_TARGETS_DN											DAZARD_UV_RESPONSE_CLUSTER_G6	ENK_UV_RESPONSE_KERATINOCYTE_DN							ZHENG_BOUND_BY_FOXP3				MARTINEZ_TP53_TARGETS_DN												RAO_BOUND_BY_SALL4_ISOFORM_B															
27086	FOXP1	forkhead box P1		PILON_KLF1_TARGETS_DN		GRAESSMANN_APOPTOSIS_BY_DOXORUBICIN_DN		GOBERT_OLIGODENDROCYTE_DIFFERENTIATION_DN									RODRIGUES_THYROID_CARCINOMA_POORLY_DIFFERENTIATED_DN				WONG_ADULT_TISSUE_STEM_MODULE		CREIGHTON_ENDOCRINE_THERAPY_RESISTANCE_5		LIM_MAMMARY_STEM_CELL_UP					CHEN_METABOLIC_SYNDROM_NETWORK	LEE_BMP2_TARGETS_UP							DODD_NASOPHARYNGEAL_CARCINOMA_UP		SCHAEFFER_PROSTATE_DEVELOPMENT_48HR_DN					BENPORATH_SOX2_TARGETS			MARTINEZ_RB1_TARGETS_UP				MARTINEZ_RB1_AND_TP53_TARGETS_DN	GOZGIT_ESR1_TARGETS_DN	FOSTER_TOLERANT_MACROPHAGE_DN																	ZHENG_BOUND_BY_FOXP3		RODRIGUES_THYROID_CARCINOMA_ANAPLASTIC_DN		MARTINEZ_TP53_TARGETS_DN											MARTORIATI_MDM4_TARGETS_FETAL_LIVER_DN									KOYAMA_SEMA3B_TARGETS_DN							
3308	HSPA4	heat shock 70kDa protein 4		PILON_KLF1_TARGETS_DN		GRAESSMANN_APOPTOSIS_BY_DOXORUBICIN_DN		GOBERT_OLIGODENDROCYTE_DIFFERENTIATION_DN										BENPORATH_NANOG_TARGETS								PUJANA_ATM_PCC_NETWORK						PUJANA_BRCA1_PCC_NETWORK			BUYTAERT_PHOTODYNAMIC_THERAPY_STRESS_UP							IVANOVA_HEMATOPOIESIS_STEM_CELL_AND_PROGENITOR	SCHLOSSER_SERUM_RESPONSE_DN																																																		CASORELLI_ACUTE_PROMYELOCYTIC_LEUKEMIA_DN					MARSON_BOUND_BY_FOXP3_UNSTIMULATED				
6319	SCD	stearoyl-CoA desaturase (delta-9-desaturase)		PILON_KLF1_TARGETS_DN		GRAESSMANN_APOPTOSIS_BY_DOXORUBICIN_DN			CUI_TCF21_TARGETS_2_DN	KOINUMA_TARGETS_OF_SMAD2_OR_SMAD3			DIAZ_CHRONIC_MEYLOGENOUS_LEUKEMIA_UP		ZWANG_TRANSIENTLY_UP_BY_1ST_EGF_PULSE_ONLY				ONKEN_UVEAL_MELANOMA_UP		WONG_ADULT_TISSUE_STEM_MODULE							CHICAS_RB1_TARGETS_CONFLUENT		CHEN_METABOLIC_SYNDROM_NETWORK																		MARTINEZ_RB1_TARGETS_UP												MILI_PSEUDOPODIA_CHEMOTAXIS_DN	MILI_PSEUDOPODIA_HAPTOTAXIS_DN							DOUGLAS_BMI1_TARGETS_UP									FORTSCHEGGER_PHF8_TARGETS_DN						SENESE_HDAC3_TARGETS_DN	WAKABAYASHI_ADIPOGENESIS_PPARG_RXRA_BOUND_8D				KRIEG_HYPOXIA_NOT_VIA_KDM3A		JAATINEN_HEMATOPOIETIC_STEM_CELL_UP	GEORGES_TARGETS_OF_MIR192_AND_MIR215	GRADE_COLON_CANCER_UP	CASORELLI_ACUTE_PROMYELOCYTIC_LEUKEMIA_DN						MATSUDA_NATURAL_KILLER_DIFFERENTIATION			
51274	KLF3	Kruppel-like factor 3 (basic)		PILON_KLF1_TARGETS_DN		GRAESSMANN_APOPTOSIS_BY_DOXORUBICIN_DN			CUI_TCF21_TARGETS_2_DN	KOINUMA_TARGETS_OF_SMAD2_OR_SMAD3						DUTERTRE_ESTRADIOL_RESPONSE_24HR_DN				SCHAEFFER_PROSTATE_DEVELOPMENT_6HR_DN			CREIGHTON_ENDOCRINE_THERAPY_RESISTANCE_5											NUYTTEN_EZH2_TARGETS_UP	BUYTAERT_PHOTODYNAMIC_THERAPY_STRESS_UP												MASSARWEH_TAMOXIFEN_RESISTANCE_UP	MARTINEZ_RB1_TARGETS_UP		ENK_UV_RESPONSE_EPIDERMIS_DN										MILI_PSEUDOPODIA_CHEMOTAXIS_DN											ZHENG_BOUND_BY_FOXP3	ZWANG_CLASS_3_TRANSIENTLY_INDUCED_BY_EGF														MARTORIATI_MDM4_TARGETS_FETAL_LIVER_DN																
613	BCR	breakpoint cluster region		PILON_KLF1_TARGETS_DN		GRAESSMANN_APOPTOSIS_BY_DOXORUBICIN_DN				KOINUMA_TARGETS_OF_SMAD2_OR_SMAD3							RODRIGUES_THYROID_CARCINOMA_POORLY_DIFFERENTIATED_DN																											BRUINS_UVC_RESPONSE_LATE								MARTINEZ_RB1_AND_TP53_TARGETS_DN																	GRESHOCK_CANCER_COPY_NUMBER_UP						MARTINEZ_TP53_TARGETS_DN							CHARAFE_BREAST_CANCER_LUMINAL_VS_MESENCHYMAL_UP																				
57584	ARHGAP21	Rho GTPase activating protein 21		PILON_KLF1_TARGETS_DN		GRAESSMANN_APOPTOSIS_BY_DOXORUBICIN_DN				KOINUMA_TARGETS_OF_SMAD2_OR_SMAD3																								NUYTTEN_EZH2_TARGETS_UP			CHARAFE_BREAST_CANCER_LUMINAL_VS_MESENCHYMAL_DN																																							ZWANG_CLASS_1_TRANSIENTLY_INDUCED_BY_EGF																										
8091	HMGA2	high mobility group AT-hook 2		PILON_KLF1_TARGETS_DN		GRAESSMANN_APOPTOSIS_BY_DOXORUBICIN_DN						YOSHIMURA_MAPK8_TARGETS_UP		DAZARD_RESPONSE_TO_UV_NHEK_DN																				NUYTTEN_EZH2_TARGETS_UP			CHARAFE_BREAST_CANCER_LUMINAL_VS_MESENCHYMAL_DN					IVANOVA_HEMATOPOIESIS_STEM_CELL_AND_PROGENITOR		BRUINS_UVC_RESPONSE_LATE				MARTINEZ_RB1_TARGETS_UP								NUYTTEN_NIPP1_TARGETS_DN					MILI_PSEUDOPODIA_HAPTOTAXIS_DN		DAZARD_UV_RESPONSE_CLUSTER_G6						GRESHOCK_CANCER_COPY_NUMBER_UP																					JAATINEN_HEMATOPOIETIC_STEM_CELL_UP			CASORELLI_ACUTE_PROMYELOCYTIC_LEUKEMIA_DN			YAGI_AML_WITH_11Q23_REARRANGED						
9590	AKAP12	A kinase (PRKA) anchor protein 12		PILON_KLF1_TARGETS_DN		GRAESSMANN_APOPTOSIS_BY_DOXORUBICIN_DN						YOSHIMURA_MAPK8_TARGETS_UP															BLALOCK_ALZHEIMERS_DISEASE_DN										CHARAFE_BREAST_CANCER_LUMINAL_VS_MESENCHYMAL_DN		RAO_BOUND_BY_SALL4		KINSEY_TARGETS_OF_EWSR1_FLII_FUSION_UP		SCHLOSSER_SERUM_RESPONSE_DN															LIU_PROSTATE_CANCER_DN	CREIGHTON_ENDOCRINE_THERAPY_RESISTANCE_3			SWEET_LUNG_CANCER_KRAS_DN											RODRIGUES_THYROID_CARCINOMA_ANAPLASTIC_DN			ZWANG_CLASS_1_TRANSIENTLY_INDUCED_BY_EGF	FORTSCHEGGER_PHF8_TARGETS_DN											KRIEG_HYPOXIA_NOT_VIA_KDM3A						ZHOU_INFLAMMATORY_RESPONSE_LIVE_UP								
3609	ILF3	interleukin enhancer binding factor 3, 90kDa		PILON_KLF1_TARGETS_DN		GRAESSMANN_APOPTOSIS_BY_DOXORUBICIN_DN							DIAZ_CHRONIC_MEYLOGENOUS_LEUKEMIA_UP					BENPORATH_NANOG_TARGETS		SCHAEFFER_PROSTATE_DEVELOPMENT_6HR_DN						PUJANA_ATM_PCC_NETWORK	BLALOCK_ALZHEIMERS_DISEASE_DN					PUJANA_BRCA1_PCC_NETWORK					CHARAFE_BREAST_CANCER_LUMINAL_VS_MESENCHYMAL_DN				KINSEY_TARGETS_OF_EWSR1_FLII_FUSION_UP				BENPORATH_SOX2_TARGETS			MARTINEZ_RB1_TARGETS_UP	LOPEZ_MBD_TARGETS		KRIGE_RESPONSE_TO_TOSEDOSTAT_6HR_UP	MARTINEZ_RB1_AND_TP53_TARGETS_DN								MILI_PSEUDOPODIA_CHEMOTAXIS_DN					MOHANKUMAR_TLX1_TARGETS_UP			DOUGLAS_BMI1_TARGETS_UP							MARTINEZ_TP53_TARGETS_DN				DODD_NASOPHARYNGEAL_CARCINOMA_DN													GRADE_COLON_CANCER_UP	CASORELLI_ACUTE_PROMYELOCYTIC_LEUKEMIA_DN									
5295	PIK3R1	phosphoinositide-3-kinase, regulatory subunit 1 (alpha)		PILON_KLF1_TARGETS_DN		GRAESSMANN_APOPTOSIS_BY_DOXORUBICIN_DN									ZWANG_TRANSIENTLY_UP_BY_1ST_EGF_PULSE_ONLY																LEE_BMP2_TARGETS_UP																										BRUINS_UVC_RESPONSE_VIA_TP53_GROUP_A	LIU_PROSTATE_CANCER_DN													ZHENG_BOUND_BY_FOXP3										BYSTRYKH_HEMATOPOIESIS_STEM_CELL_QTL_TRANS				ONKEN_UVEAL_MELANOMA_DN	MARTORIATI_MDM4_TARGETS_FETAL_LIVER_DN																
116224	FAM122A	family with sequence similarity 122A		PILON_KLF1_TARGETS_DN		GRAESSMANN_APOPTOSIS_BY_DOXORUBICIN_DN									ZWANG_TRANSIENTLY_UP_BY_1ST_EGF_PULSE_ONLY																																																										RODRIGUES_THYROID_CARCINOMA_ANAPLASTIC_DN																													
79631	EFTUD1	elongation factor Tu GTP binding domain containing 1		PILON_KLF1_TARGETS_DN		GRAESSMANN_APOPTOSIS_BY_DOXORUBICIN_DN									ZWANG_TRANSIENTLY_UP_BY_1ST_EGF_PULSE_ONLY																																																														FORTSCHEGGER_PHF8_TARGETS_DN																									
56950	SMYD2	SET and MYND domain containing 2		PILON_KLF1_TARGETS_DN		GRAESSMANN_APOPTOSIS_BY_DOXORUBICIN_DN										DUTERTRE_ESTRADIOL_RESPONSE_24HR_DN											BLALOCK_ALZHEIMERS_DISEASE_DN															IVANOVA_HEMATOPOIESIS_STEM_CELL_AND_PROGENITOR																																														KRIEG_HYPOXIA_NOT_VIA_KDM3A														
1266	CNN3	calponin 3, acidic		PILON_KLF1_TARGETS_DN		GRAESSMANN_APOPTOSIS_BY_DOXORUBICIN_DN												BENPORATH_NANOG_TARGETS			WONG_ADULT_TISSUE_STEM_MODULE							CHICAS_RB1_TARGETS_CONFLUENT																										FOSTER_TOLERANT_MACROPHAGE_DN										ENK_UV_RESPONSE_KERATINOCYTE_DN												ZWANG_CLASS_1_TRANSIENTLY_INDUCED_BY_EGF									ONKEN_UVEAL_MELANOMA_DN																	
55636	CHD7	chromodomain helicase DNA binding protein 7		PILON_KLF1_TARGETS_DN		GRAESSMANN_APOPTOSIS_BY_DOXORUBICIN_DN													ONKEN_UVEAL_MELANOMA_UP																	MARTENS_BOUND_BY_PML_RARA_FUSION			RAO_BOUND_BY_SALL4															FOSTER_TOLERANT_MACROPHAGE_DN																	ZHENG_BOUND_BY_FOXP3							DAVICIONI_MOLECULAR_ARMS_VS_ERMS_UP													GEORGES_TARGETS_OF_MIR192_AND_MIR215				KOYAMA_SEMA3B_TARGETS_DN							
7170	TPM3	tropomyosin 3		PILON_KLF1_TARGETS_DN		GRAESSMANN_APOPTOSIS_BY_DOXORUBICIN_DN														SCHAEFFER_PROSTATE_DEVELOPMENT_6HR_DN										CHEN_METABOLIC_SYNDROM_NETWORK												IVANOVA_HEMATOPOIESIS_STEM_CELL_AND_PROGENITOR			BENPORATH_SOX2_TARGETS				LOPEZ_MBD_TARGETS																				GRESHOCK_CANCER_COPY_NUMBER_UP																							GRADE_COLON_CANCER_UP										
3192	HNRNPU	heterogeneous nuclear ribonucleoprotein U (scaffold attachment factor A)		PILON_KLF1_TARGETS_DN		GRAESSMANN_APOPTOSIS_BY_DOXORUBICIN_DN														SCHAEFFER_PROSTATE_DEVELOPMENT_6HR_DN												PUJANA_BRCA1_PCC_NETWORK									KINSEY_TARGETS_OF_EWSR1_FLII_FUSION_UP	IVANOVA_HEMATOPOIESIS_STEM_CELL_AND_PROGENITOR																																					DODD_NASOPHARYNGEAL_CARCINOMA_DN														CASORELLI_ACUTE_PROMYELOCYTIC_LEUKEMIA_DN					MARSON_BOUND_BY_FOXP3_UNSTIMULATED			RICKMAN_TUMOR_DIFFERENTIATED_WELL_VS_POORLY_UP	
57222	ERGIC1	endoplasmic reticulum-golgi intermediate compartment (ERGIC) 1		PILON_KLF1_TARGETS_DN		GRAESSMANN_APOPTOSIS_BY_DOXORUBICIN_DN														SCHAEFFER_PROSTATE_DEVELOPMENT_6HR_DN																		DODD_NASOPHARYNGEAL_CARCINOMA_UP				IVANOVA_HEMATOPOIESIS_STEM_CELL_AND_PROGENITOR									KRIGE_RESPONSE_TO_TOSEDOSTAT_6HR_UP										MILI_PSEUDOPODIA_HAPTOTAXIS_DN													SCHAEFFER_PROSTATE_DEVELOPMENT_48HR_UP			FORTSCHEGGER_PHF8_TARGETS_DN											KRIEG_HYPOXIA_NOT_VIA_KDM3A														
152137	CCDC50	coiled-coil domain containing 50		PILON_KLF1_TARGETS_DN		GRAESSMANN_APOPTOSIS_BY_DOXORUBICIN_DN																		BENPORATH_ES_WITH_H3K27ME3													CHARAFE_BREAST_CANCER_LUMINAL_VS_MESENCHYMAL_DN														KRIGE_RESPONSE_TO_TOSEDOSTAT_6HR_UP					NUYTTEN_NIPP1_TARGETS_DN		LIU_PROSTATE_CANCER_DN																										WAKABAYASHI_ADIPOGENESIS_PPARG_RXRA_BOUND_8D																		KRIGE_RESPONSE_TO_TOSEDOSTAT_24HR_UP
10204	NUTF2	nuclear transport factor 2		PILON_KLF1_TARGETS_DN		GRAESSMANN_APOPTOSIS_BY_DOXORUBICIN_DN																				PUJANA_ATM_PCC_NETWORK						PUJANA_BRCA1_PCC_NETWORK				MARTENS_BOUND_BY_PML_RARA_FUSION																													MOHANKUMAR_TLX1_TARGETS_UP																											GRADE_COLON_CANCER_UP										
391059	FRRS1	ferric-chelate reductase 1		PILON_KLF1_TARGETS_DN		GRAESSMANN_APOPTOSIS_BY_DOXORUBICIN_DN																								CHEN_METABOLIC_SYNDROM_NETWORK																																																																								
55596	ZCCHC8	zinc finger, CCHC domain containing 8		PILON_KLF1_TARGETS_DN		GRAESSMANN_APOPTOSIS_BY_DOXORUBICIN_DN																																			KINSEY_TARGETS_OF_EWSR1_FLII_FUSION_UP																																									CHARAFE_BREAST_CANCER_LUMINAL_VS_MESENCHYMAL_UP																				
53354	PANK1	pantothenate kinase 1		PILON_KLF1_TARGETS_DN		GRAESSMANN_APOPTOSIS_BY_DOXORUBICIN_DN																																														MARTINEZ_RB1_AND_TP53_TARGETS_DN																							MARTINEZ_TP53_TARGETS_DN				DODD_NASOPHARYNGEAL_CARCINOMA_DN																							
29843	SENP1	SUMO1/sentrin specific peptidase 1		PILON_KLF1_TARGETS_DN		GRAESSMANN_APOPTOSIS_BY_DOXORUBICIN_DN																																																																									DODD_NASOPHARYNGEAL_CARCINOMA_DN												GEORGES_TARGETS_OF_MIR192_AND_MIR215				KOYAMA_SEMA3B_TARGETS_DN							
83592	AKR1E2	aldo-keto reductase family 1, member E2		PILON_KLF1_TARGETS_DN		GRAESSMANN_APOPTOSIS_BY_DOXORUBICIN_DN																																																																																																
389541	C7orf59	chromosome 7 open reading frame 59		PILON_KLF1_TARGETS_DN		GRAESSMANN_APOPTOSIS_BY_DOXORUBICIN_DN																																																																																																
7431	VIM	vimentin		PILON_KLF1_TARGETS_DN			MEISSNER_BRAIN_HCP_WITH_H3K4ME3_AND_H3K27ME3		CUI_TCF21_TARGETS_2_DN	KOINUMA_TARGETS_OF_SMAD2_OR_SMAD3		YOSHIMURA_MAPK8_TARGETS_UP					RODRIGUES_THYROID_CARCINOMA_POORLY_DIFFERENTIATED_DN	BENPORATH_NANOG_TARGETS							LIM_MAMMARY_STEM_CELL_UP			CHICAS_RB1_TARGETS_CONFLUENT		CHEN_METABOLIC_SYNDROM_NETWORK							CHARAFE_BREAST_CANCER_LUMINAL_VS_MESENCHYMAL_DN								BENPORATH_SOX2_TARGETS										BAELDE_DIABETIC_NEPHROPATHY_DN															FLECHNER_BIOPSY_KIDNEY_TRANSPLANT_OK_VS_DONOR_UP																		KRIEG_HYPOXIA_NOT_VIA_KDM3A						ZHOU_INFLAMMATORY_RESPONSE_LIVE_UP								
55959	SULF2	sulfatase 2		PILON_KLF1_TARGETS_DN			MEISSNER_BRAIN_HCP_WITH_H3K4ME3_AND_H3K27ME3		CUI_TCF21_TARGETS_2_DN	KOINUMA_TARGETS_OF_SMAD2_OR_SMAD3																			DELACROIX_RAR_BOUND_ES							MARTENS_BOUND_BY_PML_RARA_FUSION			RAO_BOUND_BY_SALL4																										MOHANKUMAR_TLX1_TARGETS_UP															YAMAZAKI_TCEB3_TARGETS_DN																						
2313	FLI1	Friend leukemia virus integration 1		PILON_KLF1_TARGETS_DN			MEISSNER_BRAIN_HCP_WITH_H3K4ME3_AND_H3K27ME3		CUI_TCF21_TARGETS_2_DN						ZWANG_TRANSIENTLY_UP_BY_1ST_EGF_PULSE_ONLY							PEREZ_TP53_TARGETS		BENPORATH_ES_WITH_H3K27ME3		PUJANA_ATM_PCC_NETWORK							BENPORATH_EED_TARGETS				CHARAFE_BREAST_CANCER_LUMINAL_VS_MESENCHYMAL_DN				KINSEY_TARGETS_OF_EWSR1_FLII_FUSION_UP								LOPEZ_MBD_TARGETS																	BENPORATH_SUZ12_TARGETS			GRESHOCK_CANCER_COPY_NUMBER_UP		ZHENG_BOUND_BY_FOXP3																											MARSON_BOUND_BY_FOXP3_UNSTIMULATED				
64115	C10orf54	chromosome 10 open reading frame 54		PILON_KLF1_TARGETS_DN			MEISSNER_BRAIN_HCP_WITH_H3K4ME3_AND_H3K27ME3					YOSHIMURA_MAPK8_TARGETS_UP			ZWANG_TRANSIENTLY_UP_BY_1ST_EGF_PULSE_ONLY										LIM_MAMMARY_STEM_CELL_UP			CHICAS_RB1_TARGETS_CONFLUENT		CHEN_METABOLIC_SYNDROM_NETWORK	LEE_BMP2_TARGETS_UP							DODD_NASOPHARYNGEAL_CARCINOMA_UP		SCHAEFFER_PROSTATE_DEVELOPMENT_48HR_DN											KRIGE_RESPONSE_TO_TOSEDOSTAT_6HR_UP						BRUINS_UVC_RESPONSE_VIA_TP53_GROUP_A																																									MARSON_BOUND_BY_FOXP3_UNSTIMULATED				KRIGE_RESPONSE_TO_TOSEDOSTAT_24HR_UP
9368	SLC9A3R1	solute carrier family 9 (sodium/hydrogen exchanger), member 3 regulator 1		PILON_KLF1_TARGETS_DN			MEISSNER_BRAIN_HCP_WITH_H3K4ME3_AND_H3K27ME3																															DODD_NASOPHARYNGEAL_CARCINOMA_UP											LOPEZ_MBD_TARGETS							NUYTTEN_NIPP1_TARGETS_DN																										CHARAFE_BREAST_CANCER_LUMINAL_VS_MESENCHYMAL_UP			ONKEN_UVEAL_MELANOMA_DN																	
388753	C1orf31	chromosome 1 open reading frame 31		PILON_KLF1_TARGETS_DN			MEISSNER_BRAIN_HCP_WITH_H3K4ME3_AND_H3K27ME3																																		KINSEY_TARGETS_OF_EWSR1_FLII_FUSION_UP																																																													
1997	ELF1	E74-like factor 1 (ets domain transcription factor)		PILON_KLF1_TARGETS_DN				GOBERT_OLIGODENDROCYTE_DIFFERENTIATION_DN	CUI_TCF21_TARGETS_2_DN					DAZARD_RESPONSE_TO_UV_NHEK_DN												PUJANA_ATM_PCC_NETWORK						PUJANA_BRCA1_PCC_NETWORK			BUYTAERT_PHOTODYNAMIC_THERAPY_STRESS_UP																																				ZHENG_BOUND_BY_FOXP3																											MARSON_BOUND_BY_FOXP3_UNSTIMULATED				
51571	FAM49B	family with sequence similarity 49, member B		PILON_KLF1_TARGETS_DN				GOBERT_OLIGODENDROCYTE_DIFFERENTIATION_DN	CUI_TCF21_TARGETS_2_DN							DUTERTRE_ESTRADIOL_RESPONSE_24HR_DN			ONKEN_UVEAL_MELANOMA_UP											CHEN_METABOLIC_SYNDROM_NETWORK											KINSEY_TARGETS_OF_EWSR1_FLII_FUSION_UP			BRUINS_UVC_RESPONSE_LATE																																			DODD_NASOPHARYNGEAL_CARCINOMA_DN					WAKABAYASHI_ADIPOGENESIS_PPARG_RXRA_BOUND_8D																MEISSNER_NPC_HCP_WITH_H3K4ME2		
55852	TEX2	testis expressed 2		PILON_KLF1_TARGETS_DN				GOBERT_OLIGODENDROCYTE_DIFFERENTIATION_DN	CUI_TCF21_TARGETS_2_DN								RODRIGUES_THYROID_CARCINOMA_POORLY_DIFFERENTIATED_DN																											BRUINS_UVC_RESPONSE_LATE																	MILI_PSEUDOPODIA_HAPTOTAXIS_DN												RODRIGUES_THYROID_CARCINOMA_ANAPLASTIC_DN					DAVICIONI_MOLECULAR_ARMS_VS_ERMS_UP					SENESE_HDAC3_TARGETS_DN																			
378938	MALAT1	metastasis associated lung adenocarcinoma transcript 1 (non-protein coding)		PILON_KLF1_TARGETS_DN				GOBERT_OLIGODENDROCYTE_DIFFERENTIATION_DN		KOINUMA_TARGETS_OF_SMAD2_OR_SMAD3					ZWANG_TRANSIENTLY_UP_BY_1ST_EGF_PULSE_ONLY		RODRIGUES_THYROID_CARCINOMA_POORLY_DIFFERENTIATED_DN																																		KRIGE_RESPONSE_TO_TOSEDOSTAT_6HR_UP		GOZGIT_ESR1_TARGETS_DN							MILI_PSEUDOPODIA_CHEMOTAXIS_DN																																										KRIGE_RESPONSE_TO_TOSEDOSTAT_24HR_UP
950	SCARB2	scavenger receptor class B, member 2		PILON_KLF1_TARGETS_DN				GOBERT_OLIGODENDROCYTE_DIFFERENTIATION_DN				YOSHIMURA_MAPK8_TARGETS_UP	DIAZ_CHRONIC_MEYLOGENOUS_LEUKEMIA_UP				RODRIGUES_THYROID_CARCINOMA_POORLY_DIFFERENTIATED_DN														LEE_BMP2_TARGETS_UP			NUYTTEN_EZH2_TARGETS_UP										BRUINS_UVC_RESPONSE_LATE					LOPEZ_MBD_TARGETS																																			WAKABAYASHI_ADIPOGENESIS_PPARG_RXRA_BOUND_8D	ONKEN_UVEAL_MELANOMA_DN																	
29896	TRA2A	transformer 2 alpha homolog (Drosophila)		PILON_KLF1_TARGETS_DN				GOBERT_OLIGODENDROCYTE_DIFFERENTIATION_DN					DIAZ_CHRONIC_MEYLOGENOUS_LEUKEMIA_UP			DUTERTRE_ESTRADIOL_RESPONSE_24HR_DN	RODRIGUES_THYROID_CARCINOMA_POORLY_DIFFERENTIATED_DN		ONKEN_UVEAL_MELANOMA_UP							PUJANA_ATM_PCC_NETWORK						PUJANA_BRCA1_PCC_NETWORK											SCHLOSSER_SERUM_RESPONSE_DN		BENPORATH_SOX2_TARGETS	GRAESSMANN_APOPTOSIS_BY_DOXORUBICIN_UP					KRIGE_RESPONSE_TO_TOSEDOSTAT_6HR_UP			FOSTER_TOLERANT_MACROPHAGE_DN						MILI_PSEUDOPODIA_CHEMOTAXIS_DN										FLECHNER_BIOPSY_KIDNEY_TRANSPLANT_OK_VS_DONOR_UP																	RAO_BOUND_BY_SALL4_ISOFORM_B											MARSON_BOUND_BY_FOXP3_UNSTIMULATED				KRIGE_RESPONSE_TO_TOSEDOSTAT_24HR_UP
11138	TBC1D8	TBC1 domain family, member 8 (with GRAM domain)		PILON_KLF1_TARGETS_DN				GOBERT_OLIGODENDROCYTE_DIFFERENTIATION_DN						DAZARD_RESPONSE_TO_UV_NHEK_DN																																GRAESSMANN_APOPTOSIS_BY_DOXORUBICIN_UP	MASSARWEH_TAMOXIFEN_RESISTANCE_UP												CREIGHTON_ENDOCRINE_THERAPY_RESISTANCE_3				DAZARD_UV_RESPONSE_CLUSTER_G6													ZWANG_CLASS_1_TRANSIENTLY_INDUCED_BY_EGF												KRIEG_HYPOXIA_NOT_VIA_KDM3A	GRAESSMANN_RESPONSE_TO_MC_AND_DOXORUBICIN_UP													
221035	REEP3	receptor accessory protein 3		PILON_KLF1_TARGETS_DN				GOBERT_OLIGODENDROCYTE_DIFFERENTIATION_DN													WONG_ADULT_TISSUE_STEM_MODULE								DELACROIX_RAR_BOUND_ES										RAO_BOUND_BY_SALL4																	NUYTTEN_NIPP1_TARGETS_DN					MILI_PSEUDOPODIA_HAPTOTAXIS_DN						LASTOWSKA_NEUROBLASTOMA_COPY_NUMBER_DN				ZHENG_BOUND_BY_FOXP3					ZWANG_CLASS_1_TRANSIENTLY_INDUCED_BY_EGF																										
23400	ATP13A2	ATPase type 13A2		PILON_KLF1_TARGETS_DN				GOBERT_OLIGODENDROCYTE_DIFFERENTIATION_DN																			BLALOCK_ALZHEIMERS_DISEASE_DN			CHEN_METABOLIC_SYNDROM_NETWORK																GRAESSMANN_APOPTOSIS_BY_DOXORUBICIN_UP																					LASTOWSKA_NEUROBLASTOMA_COPY_NUMBER_DN																						GRAESSMANN_RESPONSE_TO_MC_AND_DOXORUBICIN_UP										MATSUDA_NATURAL_KILLER_DIFFERENTIATION			
55125	CEP192	centrosomal protein 192kDa		PILON_KLF1_TARGETS_DN				GOBERT_OLIGODENDROCYTE_DIFFERENTIATION_DN																																																																							DODD_NASOPHARYNGEAL_CARCINOMA_DN																							
805	CALM2	calmodulin 2 (phosphorylase kinase, delta)		PILON_KLF1_TARGETS_DN					CUI_TCF21_TARGETS_2_DN	KOINUMA_TARGETS_OF_SMAD2_OR_SMAD3								BENPORATH_NANOG_TARGETS																									SCHLOSSER_SERUM_RESPONSE_DN	BRUINS_UVC_RESPONSE_LATE	BENPORATH_SOX2_TARGETS										BAELDE_DIABETIC_NEPHROPATHY_DN																																										KIM_ALL_DISORDERS_CALB1_CORR_UP					
2934	GSN	gelsolin		PILON_KLF1_TARGETS_DN					CUI_TCF21_TARGETS_2_DN						ZWANG_TRANSIENTLY_UP_BY_1ST_EGF_PULSE_ONLY		RODRIGUES_THYROID_CARCINOMA_POORLY_DIFFERENTIATED_DN						CREIGHTON_ENDOCRINE_THERAPY_RESISTANCE_5	BENPORATH_ES_WITH_H3K27ME3	LIM_MAMMARY_STEM_CELL_UP			CHICAS_RB1_TARGETS_CONFLUENT		CHEN_METABOLIC_SYNDROM_NETWORK								DODD_NASOPHARYNGEAL_CARCINOMA_UP								GRAESSMANN_APOPTOSIS_BY_DOXORUBICIN_UP				ENK_UV_RESPONSE_EPIDERMIS_DN			GOZGIT_ESR1_TARGETS_DN									SWEET_LUNG_CANCER_KRAS_DN						DOUGLAS_BMI1_TARGETS_UP		FLECHNER_BIOPSY_KIDNEY_TRANSPLANT_OK_VS_DONOR_UP			RODRIGUES_THYROID_CARCINOMA_ANAPLASTIC_DN	SCHAEFFER_PROSTATE_DEVELOPMENT_48HR_UP										WAKABAYASHI_ADIPOGENESIS_PPARG_RXRA_BOUND_8D				KRIEG_HYPOXIA_NOT_VIA_KDM3A	GRAESSMANN_RESPONSE_TO_MC_AND_DOXORUBICIN_UP													
10659	CELF2	CUGBP, Elav-like family member 2		PILON_KLF1_TARGETS_DN					CUI_TCF21_TARGETS_2_DN									BENPORATH_NANOG_TARGETS	ONKEN_UVEAL_MELANOMA_UP			PEREZ_TP53_TARGETS									LEE_BMP2_TARGETS_UP					MARTENS_BOUND_BY_PML_RARA_FUSION												MARTINEZ_RB1_TARGETS_UP																							ZHENG_BOUND_BY_FOXP3																															
5504	PPP1R2	protein phosphatase 1, regulatory (inhibitor) subunit 2		PILON_KLF1_TARGETS_DN					CUI_TCF21_TARGETS_2_DN									BENPORATH_NANOG_TARGETS								PUJANA_ATM_PCC_NETWORK	BLALOCK_ALZHEIMERS_DISEASE_DN					PUJANA_BRCA1_PCC_NETWORK									KINSEY_TARGETS_OF_EWSR1_FLII_FUSION_UP		SCHLOSSER_SERUM_RESPONSE_DN		BENPORATH_SOX2_TARGETS																									FLECHNER_BIOPSY_KIDNEY_TRANSPLANT_OK_VS_DONOR_UP						ZWANG_CLASS_1_TRANSIENTLY_INDUCED_BY_EGF																				YAGI_AML_WITH_11Q23_REARRANGED						
23678	SGK3	serum/glucocorticoid regulated kinase family, member 3		PILON_KLF1_TARGETS_DN					CUI_TCF21_TARGETS_2_DN									BENPORATH_NANOG_TARGETS																											BENPORATH_SOX2_TARGETS									FOSTER_TOLERANT_MACROPHAGE_DN																																																
10129	FRY	furry homolog (Drosophila)		PILON_KLF1_TARGETS_DN					CUI_TCF21_TARGETS_2_DN										ONKEN_UVEAL_MELANOMA_UP			PEREZ_TP53_TARGETS						CHICAS_RB1_TARGETS_CONFLUENT																						ENK_UV_RESPONSE_EPIDERMIS_DN					BAELDE_DIABETIC_NEPHROPATHY_DN				CREIGHTON_ENDOCRINE_THERAPY_RESISTANCE_3														RODRIGUES_THYROID_CARCINOMA_ANAPLASTIC_DN					DAVICIONI_MOLECULAR_ARMS_VS_ERMS_UP																ZHOU_INFLAMMATORY_RESPONSE_LIVE_UP								
64123	ELTD1	EGF, latrophilin and seven transmembrane domain containing 1		PILON_KLF1_TARGETS_DN					CUI_TCF21_TARGETS_2_DN												WONG_ADULT_TISSUE_STEM_MODULE																					IVANOVA_HEMATOPOIESIS_STEM_CELL_AND_PROGENITOR															BRUINS_UVC_RESPONSE_VIA_TP53_GROUP_A																																													
4208	MEF2C	myocyte enhancer factor 2C		PILON_KLF1_TARGETS_DN					CUI_TCF21_TARGETS_2_DN																LIM_MAMMARY_STEM_CELL_UP		BLALOCK_ALZHEIMERS_DISEASE_DN											DODD_NASOPHARYNGEAL_CARCINOMA_UP				IVANOVA_HEMATOPOIESIS_STEM_CELL_AND_PROGENITOR															BRUINS_UVC_RESPONSE_VIA_TP53_GROUP_A					SWEET_LUNG_CANCER_KRAS_DN											RODRIGUES_THYROID_CARCINOMA_ANAPLASTIC_DN																				CASORELLI_ACUTE_PROMYELOCYTIC_LEUKEMIA_DN			YAGI_AML_WITH_11Q23_REARRANGED			MATSUDA_NATURAL_KILLER_DIFFERENTIATION			
23196	FAM120A	family with sequence similarity 120A		PILON_KLF1_TARGETS_DN					CUI_TCF21_TARGETS_2_DN																	PUJANA_ATM_PCC_NETWORK						PUJANA_BRCA1_PCC_NETWORK																								NUYTTEN_NIPP1_TARGETS_DN																																														
10116	FEM1B	fem-1 homolog b (C. elegans)		PILON_KLF1_TARGETS_DN						KOINUMA_TARGETS_OF_SMAD2_OR_SMAD3			DIAZ_CHRONIC_MEYLOGENOUS_LEUKEMIA_UP	DAZARD_RESPONSE_TO_UV_NHEK_DN															DELACROIX_RAR_BOUND_ES						BUYTAERT_PHOTODYNAMIC_THERAPY_STRESS_UP					SCHAEFFER_PROSTATE_DEVELOPMENT_48HR_DN	KINSEY_TARGETS_OF_EWSR1_FLII_FUSION_UP									ENK_UV_RESPONSE_EPIDERMIS_DN							BRUINS_UVC_RESPONSE_VIA_TP53_GROUP_A																									CHARAFE_BREAST_CANCER_LUMINAL_VS_MESENCHYMAL_UP	SENESE_HDAC3_TARGETS_DN			MARTORIATI_MDM4_TARGETS_FETAL_LIVER_DN	RAO_BOUND_BY_SALL4_ISOFORM_B						CASORELLI_ACUTE_PROMYELOCYTIC_LEUKEMIA_DN									
54407	SLC38A2	solute carrier family 38, member 2		PILON_KLF1_TARGETS_DN						KOINUMA_TARGETS_OF_SMAD2_OR_SMAD3			DIAZ_CHRONIC_MEYLOGENOUS_LEUKEMIA_UP																						BUYTAERT_PHOTODYNAMIC_THERAPY_STRESS_UP				RAO_BOUND_BY_SALL4						BENPORATH_SOX2_TARGETS						KRIGE_RESPONSE_TO_TOSEDOSTAT_6HR_UP					NUYTTEN_NIPP1_TARGETS_DN				MILI_PSEUDOPODIA_CHEMOTAXIS_DN	MILI_PSEUDOPODIA_HAPTOTAXIS_DN															ZWANG_CLASS_1_TRANSIENTLY_INDUCED_BY_EGF					BYSTRYKH_HEMATOPOIESIS_STEM_CELL_QTL_TRANS					MARTORIATI_MDM4_TARGETS_FETAL_LIVER_DN		KRIEG_HYPOXIA_NOT_VIA_KDM3A														KRIGE_RESPONSE_TO_TOSEDOSTAT_24HR_UP
3685	ITGAV	integrin, alpha V (vitronectin receptor, alpha polypeptide, antigen CD51)		PILON_KLF1_TARGETS_DN						KOINUMA_TARGETS_OF_SMAD2_OR_SMAD3						DUTERTRE_ESTRADIOL_RESPONSE_24HR_DN																					CHARAFE_BREAST_CANCER_LUMINAL_VS_MESENCHYMAL_DN											MARTINEZ_RB1_TARGETS_UP		ENK_UV_RESPONSE_EPIDERMIS_DN	KRIGE_RESPONSE_TO_TOSEDOSTAT_6HR_UP			FOSTER_TOLERANT_MACROPHAGE_DN	BAELDE_DIABETIC_NEPHROPATHY_DN																								DODD_NASOPHARYNGEAL_CARCINOMA_DN		BYSTRYKH_HEMATOPOIESIS_STEM_CELL_QTL_TRANS										GEORGES_TARGETS_OF_MIR192_AND_MIR215					YAGI_AML_WITH_11Q23_REARRANGED		MARSON_BOUND_BY_FOXP3_UNSTIMULATED				KRIGE_RESPONSE_TO_TOSEDOSTAT_24HR_UP
3309	HSPA5	heat shock 70kDa protein 5 (glucose-regulated protein, 78kDa)		PILON_KLF1_TARGETS_DN						KOINUMA_TARGETS_OF_SMAD2_OR_SMAD3								BENPORATH_NANOG_TARGETS									BLALOCK_ALZHEIMERS_DISEASE_DN							NUYTTEN_EZH2_TARGETS_UP									SCHLOSSER_SERUM_RESPONSE_DN				MASSARWEH_TAMOXIFEN_RESISTANCE_UP								BAELDE_DIABETIC_NEPHROPATHY_DN					MILI_PSEUDOPODIA_CHEMOTAXIS_DN	MILI_PSEUDOPODIA_HAPTOTAXIS_DN									FLECHNER_BIOPSY_KIDNEY_TRANSPLANT_OK_VS_DONOR_UP														WAKABAYASHI_ADIPOGENESIS_PPARG_RXRA_BOUND_8D																		
9582	APOBEC3B	apolipoprotein B mRNA editing enzyme, catalytic polypeptide-like 3B		PILON_KLF1_TARGETS_DN						KOINUMA_TARGETS_OF_SMAD2_OR_SMAD3												PEREZ_TP53_TARGETS						CHICAS_RB1_TARGETS_CONFLUENT		CHEN_METABOLIC_SYNDROM_NETWORK	LEE_BMP2_TARGETS_UP													BRUINS_UVC_RESPONSE_LATE																												ZWANG_CLASS_3_TRANSIENTLY_INDUCED_BY_EGF																														
55038	CDCA4	cell division cycle associated 4		PILON_KLF1_TARGETS_DN						KOINUMA_TARGETS_OF_SMAD2_OR_SMAD3																															KINSEY_TARGETS_OF_EWSR1_FLII_FUSION_UP																																								BYSTRYKH_HEMATOPOIESIS_STEM_CELL_QTL_TRANS										GEORGES_TARGETS_OF_MIR192_AND_MIR215											
3295	HSD17B4	hydroxysteroid (17-beta) dehydrogenase 4		PILON_KLF1_TARGETS_DN								YOSHIMURA_MAPK8_TARGETS_UP	DIAZ_CHRONIC_MEYLOGENOUS_LEUKEMIA_UP																																	GRAESSMANN_APOPTOSIS_BY_DOXORUBICIN_UP				ENK_UV_RESPONSE_EPIDERMIS_DN															MOHANKUMAR_TLX1_TARGETS_UP					FLECHNER_BIOPSY_KIDNEY_TRANSPLANT_OK_VS_DONOR_UP																			GRAESSMANN_RESPONSE_TO_MC_AND_DOXORUBICIN_UP			GRADE_COLON_CANCER_UP	CASORELLI_ACUTE_PROMYELOCYTIC_LEUKEMIA_DN									
1345	COX6C	cytochrome c oxidase subunit VIc		PILON_KLF1_TARGETS_DN								YOSHIMURA_MAPK8_TARGETS_UP							ONKEN_UVEAL_MELANOMA_UP								BLALOCK_ALZHEIMERS_DISEASE_DN					PUJANA_BRCA1_PCC_NETWORK											SCHLOSSER_SERUM_RESPONSE_DN																										GRESHOCK_CANCER_COPY_NUMBER_UP																																	
103910	MYL12B	myosin, light chain 12B, regulatory		PILON_KLF1_TARGETS_DN								YOSHIMURA_MAPK8_TARGETS_UP															BLALOCK_ALZHEIMERS_DISEASE_DN			CHEN_METABOLIC_SYNDROM_NETWORK								DODD_NASOPHARYNGEAL_CARCINOMA_UP											LOPEZ_MBD_TARGETS																																						RAO_BOUND_BY_SALL4_ISOFORM_B															
3117	HLA-DQA1	major histocompatibility complex, class II, DQ alpha 1		PILON_KLF1_TARGETS_DN								YOSHIMURA_MAPK8_TARGETS_UP																		CHEN_METABOLIC_SYNDROM_NETWORK																		MARTINEZ_RB1_TARGETS_UP																						FLECHNER_BIOPSY_KIDNEY_TRANSPLANT_OK_VS_DONOR_UP																																
2268	FGR	Gardner-Rasheed feline sarcoma viral (v-fgr) oncogene homolog		PILON_KLF1_TARGETS_DN								YOSHIMURA_MAPK8_TARGETS_UP																								MARTENS_BOUND_BY_PML_RARA_FUSION																															LASTOWSKA_NEUROBLASTOMA_COPY_NUMBER_DN																																			
4801	NFYB	nuclear transcription factor Y, beta		PILON_KLF1_TARGETS_DN									DIAZ_CHRONIC_MEYLOGENOUS_LEUKEMIA_UP		ZWANG_TRANSIENTLY_UP_BY_1ST_EGF_PULSE_ONLY											PUJANA_ATM_PCC_NETWORK						PUJANA_BRCA1_PCC_NETWORK									KINSEY_TARGETS_OF_EWSR1_FLII_FUSION_UP		SCHLOSSER_SERUM_RESPONSE_DN			GRAESSMANN_APOPTOSIS_BY_DOXORUBICIN_UP										NUYTTEN_NIPP1_TARGETS_DN																							DODD_NASOPHARYNGEAL_CARCINOMA_DN																							
23548	TTC33	tetratricopeptide repeat domain 33		PILON_KLF1_TARGETS_DN									DIAZ_CHRONIC_MEYLOGENOUS_LEUKEMIA_UP		ZWANG_TRANSIENTLY_UP_BY_1ST_EGF_PULSE_ONLY																				BUYTAERT_PHOTODYNAMIC_THERAPY_STRESS_UP						KINSEY_TARGETS_OF_EWSR1_FLII_FUSION_UP																																																													
27339	PRPF19	PRP19/PSO4 pre-mRNA processing factor 19 homolog (S. cerevisiae)		PILON_KLF1_TARGETS_DN									DIAZ_CHRONIC_MEYLOGENOUS_LEUKEMIA_UP					BENPORATH_NANOG_TARGETS								PUJANA_ATM_PCC_NETWORK	BLALOCK_ALZHEIMERS_DISEASE_DN					PUJANA_BRCA1_PCC_NETWORK										IVANOVA_HEMATOPOIESIS_STEM_CELL_AND_PROGENITOR			BENPORATH_SOX2_TARGETS																																									MARTORIATI_MDM4_TARGETS_FETAL_LIVER_DN																
8519	IFITM1	interferon induced transmembrane protein 1 (9-27)		PILON_KLF1_TARGETS_DN									DIAZ_CHRONIC_MEYLOGENOUS_LEUKEMIA_UP						ONKEN_UVEAL_MELANOMA_UP										DELACROIX_RAR_BOUND_ES		LEE_BMP2_TARGETS_UP			NUYTTEN_EZH2_TARGETS_UP					RAO_BOUND_BY_SALL4										LOPEZ_MBD_TARGETS						BAELDE_DIABETIC_NEPHROPATHY_DN																																					GRADE_COLON_CANCER_UP							MATSUDA_NATURAL_KILLER_DIFFERENTIATION			
10728	PTGES3	prostaglandin E synthase 3 (cytosolic)		PILON_KLF1_TARGETS_DN									DIAZ_CHRONIC_MEYLOGENOUS_LEUKEMIA_UP							SCHAEFFER_PROSTATE_DEVELOPMENT_6HR_DN							BLALOCK_ALZHEIMERS_DISEASE_DN					PUJANA_BRCA1_PCC_NETWORK																	LOPEZ_MBD_TARGETS																					FLECHNER_BIOPSY_KIDNEY_TRANSPLANT_OK_VS_DONOR_UP																									KOYAMA_SEMA3B_TARGETS_DN							
10146	G3BP1	GTPase activating protein (SH3 domain) binding protein 1		PILON_KLF1_TARGETS_DN									DIAZ_CHRONIC_MEYLOGENOUS_LEUKEMIA_UP													PUJANA_ATM_PCC_NETWORK						PUJANA_BRCA1_PCC_NETWORK									KINSEY_TARGETS_OF_EWSR1_FLII_FUSION_UP				BENPORATH_SOX2_TARGETS	GRAESSMANN_APOPTOSIS_BY_DOXORUBICIN_UP																		ENK_UV_RESPONSE_KERATINOCYTE_DN						FLECHNER_BIOPSY_KIDNEY_TRANSPLANT_OK_VS_DONOR_UP									DODD_NASOPHARYNGEAL_CARCINOMA_DN	YAMAZAKI_TCEB3_TARGETS_DN	BYSTRYKH_HEMATOPOIESIS_STEM_CELL_QTL_TRANS								GRAESSMANN_RESPONSE_TO_MC_AND_DOXORUBICIN_UP				CASORELLI_ACUTE_PROMYELOCYTIC_LEUKEMIA_DN									
9525	VPS4B	vacuolar protein sorting 4 homolog B (S. cerevisiae)		PILON_KLF1_TARGETS_DN									DIAZ_CHRONIC_MEYLOGENOUS_LEUKEMIA_UP													PUJANA_ATM_PCC_NETWORK									BUYTAERT_PHOTODYNAMIC_THERAPY_STRESS_UP																																																																			
10257	ABCC4	ATP-binding cassette, sub-family C (CFTR/MRP), member 4		PILON_KLF1_TARGETS_DN									DIAZ_CHRONIC_MEYLOGENOUS_LEUKEMIA_UP														BLALOCK_ALZHEIMERS_DISEASE_DN			CHEN_METABOLIC_SYNDROM_NETWORK							CHARAFE_BREAST_CANCER_LUMINAL_VS_MESENCHYMAL_DN													ENK_UV_RESPONSE_EPIDERMIS_DN	KRIGE_RESPONSE_TO_TOSEDOSTAT_6HR_UP																							SCHAEFFER_PROSTATE_DEVELOPMENT_48HR_UP										WAKABAYASHI_ADIPOGENESIS_PPARG_RXRA_BOUND_8D									CASORELLI_ACUTE_PROMYELOCYTIC_LEUKEMIA_DN									
6728	SRP19	signal recognition particle 19kDa		PILON_KLF1_TARGETS_DN									DIAZ_CHRONIC_MEYLOGENOUS_LEUKEMIA_UP														BLALOCK_ALZHEIMERS_DISEASE_DN					PUJANA_BRCA1_PCC_NETWORK											SCHLOSSER_SERUM_RESPONSE_DN																																																						KIM_ALL_DISORDERS_CALB1_CORR_UP	MARSON_BOUND_BY_FOXP3_UNSTIMULATED				
9440	MED17	mediator complex subunit 17		PILON_KLF1_TARGETS_DN									DIAZ_CHRONIC_MEYLOGENOUS_LEUKEMIA_UP														BLALOCK_ALZHEIMERS_DISEASE_DN								BUYTAERT_PHOTODYNAMIC_THERAPY_STRESS_UP						KINSEY_TARGETS_OF_EWSR1_FLII_FUSION_UP				BENPORATH_SOX2_TARGETS					ENK_UV_RESPONSE_EPIDERMIS_DN	KRIGE_RESPONSE_TO_TOSEDOSTAT_6HR_UP																LASTOWSKA_NEUROBLASTOMA_COPY_NUMBER_DN																																			KRIGE_RESPONSE_TO_TOSEDOSTAT_24HR_UP
9908	G3BP2	GTPase activating protein (SH3 domain) binding protein 2		PILON_KLF1_TARGETS_DN									DIAZ_CHRONIC_MEYLOGENOUS_LEUKEMIA_UP														BLALOCK_ALZHEIMERS_DISEASE_DN																																					ENK_UV_RESPONSE_KERATINOCYTE_DN																				WAKABAYASHI_ADIPOGENESIS_PPARG_RXRA_BOUND_8D									CASORELLI_ACUTE_PROMYELOCYTIC_LEUKEMIA_DN				KIM_ALL_DISORDERS_CALB1_CORR_UP					
4809	NHP2L1	NHP2 non-histone chromosome protein 2-like 1 (S. cerevisiae)		PILON_KLF1_TARGETS_DN									DIAZ_CHRONIC_MEYLOGENOUS_LEUKEMIA_UP														BLALOCK_ALZHEIMERS_DISEASE_DN																																																																		CASORELLI_ACUTE_PROMYELOCYTIC_LEUKEMIA_DN				KIM_ALL_DISORDERS_CALB1_CORR_UP					
832	CAPZB	capping protein (actin filament) muscle Z-line, beta		PILON_KLF1_TARGETS_DN									DIAZ_CHRONIC_MEYLOGENOUS_LEUKEMIA_UP															CHICAS_RB1_TARGETS_CONFLUENT																				MARTINEZ_RB1_TARGETS_UP	LOPEZ_MBD_TARGETS																		LASTOWSKA_NEUROBLASTOMA_COPY_NUMBER_DN																																			
6760	SS18	synovial sarcoma translocation, chromosome 18		PILON_KLF1_TARGETS_DN									DIAZ_CHRONIC_MEYLOGENOUS_LEUKEMIA_UP																												KINSEY_TARGETS_OF_EWSR1_FLII_FUSION_UP																											DOUGLAS_BMI1_TARGETS_UP	GRESHOCK_CANCER_COPY_NUMBER_UP																ONKEN_UVEAL_MELANOMA_DN						GEORGES_TARGETS_OF_MIR192_AND_MIR215											
211	ALAS1	aminolevulinate, delta-, synthase 1		PILON_KLF1_TARGETS_DN									DIAZ_CHRONIC_MEYLOGENOUS_LEUKEMIA_UP																																	GRAESSMANN_APOPTOSIS_BY_DOXORUBICIN_UP		MARTINEZ_RB1_TARGETS_UP	LOPEZ_MBD_TARGETS										CREIGHTON_ENDOCRINE_THERAPY_RESISTANCE_3																						BYSTRYKH_HEMATOPOIESIS_STEM_CELL_QTL_TRANS								GRAESSMANN_RESPONSE_TO_MC_AND_DOXORUBICIN_UP								KIM_ALL_DISORDERS_CALB1_CORR_UP					
9559	VPS26A	vacuolar protein sorting 26 homolog A (S. pombe)		PILON_KLF1_TARGETS_DN									DIAZ_CHRONIC_MEYLOGENOUS_LEUKEMIA_UP																																										BAELDE_DIABETIC_NEPHROPATHY_DN	NUYTTEN_NIPP1_TARGETS_DN											LASTOWSKA_NEUROBLASTOMA_COPY_NUMBER_DN																																			
1355	COX15	COX15 homolog, cytochrome c oxidase assembly protein (yeast)		PILON_KLF1_TARGETS_DN									DIAZ_CHRONIC_MEYLOGENOUS_LEUKEMIA_UP																																																						LASTOWSKA_NEUROBLASTOMA_COPY_NUMBER_DN																																			
23515	MORC3	MORC family CW-type zinc finger 3		PILON_KLF1_TARGETS_DN										DAZARD_RESPONSE_TO_UV_NHEK_DN																				NUYTTEN_EZH2_TARGETS_UP	BUYTAERT_PHOTODYNAMIC_THERAPY_STRESS_UP								SCHLOSSER_SERUM_RESPONSE_DN												BAELDE_DIABETIC_NEPHROPATHY_DN															FLECHNER_BIOPSY_KIDNEY_TRANSPLANT_OK_VS_DONOR_UP																																
1021	CDK6	cyclin-dependent kinase 6		PILON_KLF1_TARGETS_DN											ZWANG_TRANSIENTLY_UP_BY_1ST_EGF_PULSE_ONLY	DUTERTRE_ESTRADIOL_RESPONSE_24HR_DN		BENPORATH_NANOG_TARGETS																			CHARAFE_BREAST_CANCER_LUMINAL_VS_MESENCHYMAL_DN								BENPORATH_SOX2_TARGETS		MASSARWEH_TAMOXIFEN_RESISTANCE_UP				KRIGE_RESPONSE_TO_TOSEDOSTAT_6HR_UP		GOZGIT_ESR1_TARGETS_DN			NUYTTEN_NIPP1_TARGETS_DN													GRESHOCK_CANCER_COPY_NUMBER_UP																					JAATINEN_HEMATOPOIETIC_STEM_CELL_UP												
23151	GRAMD4	GRAM domain containing 4		PILON_KLF1_TARGETS_DN											ZWANG_TRANSIENTLY_UP_BY_1ST_EGF_PULSE_ONLY							PEREZ_TP53_TARGETS	CREIGHTON_ENDOCRINE_THERAPY_RESISTANCE_5			PUJANA_ATM_PCC_NETWORK						PUJANA_BRCA1_PCC_NETWORK															MASSARWEH_TAMOXIFEN_RESISTANCE_UP												CREIGHTON_ENDOCRINE_THERAPY_RESISTANCE_3		MILI_PSEUDOPODIA_HAPTOTAXIS_DN												RODRIGUES_THYROID_CARCINOMA_ANAPLASTIC_DN									CHARAFE_BREAST_CANCER_LUMINAL_VS_MESENCHYMAL_UP													KOYAMA_SEMA3B_TARGETS_DN							
9274	BCL7C	B-cell CLL/lymphoma 7C		PILON_KLF1_TARGETS_DN											ZWANG_TRANSIENTLY_UP_BY_1ST_EGF_PULSE_ONLY													CHICAS_RB1_TARGETS_CONFLUENT																																																																GRADE_COLON_CANCER_UP										
51170	HSD17B11	hydroxysteroid (17-beta) dehydrogenase 11		PILON_KLF1_TARGETS_DN											ZWANG_TRANSIENTLY_UP_BY_1ST_EGF_PULSE_ONLY																LEE_BMP2_TARGETS_UP						CHARAFE_BREAST_CANCER_LUMINAL_VS_MESENCHYMAL_DN		RAO_BOUND_BY_SALL4																																				MARTINEZ_TP53_TARGETS_DN																											
64225	ATL2	atlastin GTPase 2		PILON_KLF1_TARGETS_DN											ZWANG_TRANSIENTLY_UP_BY_1ST_EGF_PULSE_ONLY																										KINSEY_TARGETS_OF_EWSR1_FLII_FUSION_UP																																						DODD_NASOPHARYNGEAL_CARCINOMA_DN																							
2117	ETV3	ets variant 3		PILON_KLF1_TARGETS_DN											ZWANG_TRANSIENTLY_UP_BY_1ST_EGF_PULSE_ONLY																																							FOSTER_TOLERANT_MACROPHAGE_DN																	ZHENG_BOUND_BY_FOXP3													WAKABAYASHI_ADIPOGENESIS_PPARG_RXRA_BOUND_8D														MARSON_BOUND_BY_FOXP3_UNSTIMULATED				
23102	TBC1D2B	TBC1 domain family, member 2B		PILON_KLF1_TARGETS_DN											ZWANG_TRANSIENTLY_UP_BY_1ST_EGF_PULSE_ONLY																																																																							MARTORIATI_MDM4_TARGETS_FETAL_LIVER_DN																
55628	ZNF407	zinc finger protein 407		PILON_KLF1_TARGETS_DN											ZWANG_TRANSIENTLY_UP_BY_1ST_EGF_PULSE_ONLY																																																																																							
23135	KDM6B	lysine (K)-specific demethylase 6B		PILON_KLF1_TARGETS_DN												DUTERTRE_ESTRADIOL_RESPONSE_24HR_DN				SCHAEFFER_PROSTATE_DEVELOPMENT_6HR_DN									DELACROIX_RAR_BOUND_ES						BUYTAERT_PHOTODYNAMIC_THERAPY_STRESS_UP					SCHAEFFER_PROSTATE_DEVELOPMENT_48HR_DN											KRIGE_RESPONSE_TO_TOSEDOSTAT_6HR_UP									MILI_PSEUDOPODIA_CHEMOTAXIS_DN												ZWANG_CLASS_3_TRANSIENTLY_INDUCED_BY_EGF												WAKABAYASHI_ADIPOGENESIS_PPARG_RXRA_BOUND_8D										ZHOU_INFLAMMATORY_RESPONSE_LIVE_UP								KRIGE_RESPONSE_TO_TOSEDOSTAT_24HR_UP
54622	ARL15	ADP-ribosylation factor-like 15		PILON_KLF1_TARGETS_DN												DUTERTRE_ESTRADIOL_RESPONSE_24HR_DN																																																												ZWANG_CLASS_1_TRANSIENTLY_INDUCED_BY_EGF																						MARSON_BOUND_BY_FOXP3_UNSTIMULATED				
57492	ARID1B	AT rich interactive domain 1B (SWI1-like)		PILON_KLF1_TARGETS_DN													RODRIGUES_THYROID_CARCINOMA_POORLY_DIFFERENTIATED_DN	BENPORATH_NANOG_TARGETS				PEREZ_TP53_TARGETS																							BENPORATH_SOX2_TARGETS																							DOUGLAS_BMI1_TARGETS_UP																																		
217	ALDH2	aldehyde dehydrogenase 2 family (mitochondrial)		PILON_KLF1_TARGETS_DN													RODRIGUES_THYROID_CARCINOMA_POORLY_DIFFERENTIATED_DN										BLALOCK_ALZHEIMERS_DISEASE_DN									MARTENS_BOUND_BY_PML_RARA_FUSION										GRAESSMANN_APOPTOSIS_BY_DOXORUBICIN_UP				ENK_UV_RESPONSE_EPIDERMIS_DN								LIU_PROSTATE_CANCER_DN																						YAMAZAKI_TCEB3_TARGETS_DN									GRAESSMANN_RESPONSE_TO_MC_AND_DOXORUBICIN_UP												RICKMAN_TUMOR_DIFFERENTIATED_WELL_VS_POORLY_UP	
473	RERE	arginine-glutamic acid dipeptide (RE) repeats		PILON_KLF1_TARGETS_DN													RODRIGUES_THYROID_CARCINOMA_POORLY_DIFFERENTIATED_DN														LEE_BMP2_TARGETS_UP							DODD_NASOPHARYNGEAL_CARCINOMA_UP																													LASTOWSKA_NEUROBLASTOMA_COPY_NUMBER_DN			FLECHNER_BIOPSY_KIDNEY_TRANSPLANT_OK_VS_DONOR_UP			RODRIGUES_THYROID_CARCINOMA_ANAPLASTIC_DN																													
53373	TPCN1	two pore segment channel 1		PILON_KLF1_TARGETS_DN													RODRIGUES_THYROID_CARCINOMA_POORLY_DIFFERENTIATED_DN																	NUYTTEN_EZH2_TARGETS_UP				DODD_NASOPHARYNGEAL_CARCINOMA_UP								GRAESSMANN_APOPTOSIS_BY_DOXORUBICIN_UP													CREIGHTON_ENDOCRINE_THERAPY_RESISTANCE_3																																											
63899	NSUN3	NOP2/Sun domain family, member 3		PILON_KLF1_TARGETS_DN														BENPORATH_NANOG_TARGETS																											BENPORATH_SOX2_TARGETS				LOPEZ_MBD_TARGETS																																																					
81611	ANP32E	acidic (leucine-rich) nuclear phosphoprotein 32 family, member E		PILON_KLF1_TARGETS_DN															ONKEN_UVEAL_MELANOMA_UP							PUJANA_ATM_PCC_NETWORK						PUJANA_BRCA1_PCC_NETWORK				MARTENS_BOUND_BY_PML_RARA_FUSION					KINSEY_TARGETS_OF_EWSR1_FLII_FUSION_UP		SCHLOSSER_SERUM_RESPONSE_DN													NUYTTEN_NIPP1_TARGETS_DN									MOHANKUMAR_TLX1_TARGETS_UP																		SENESE_HDAC3_TARGETS_DN			MARTORIATI_MDM4_TARGETS_FETAL_LIVER_DN																
55151	TMEM38B	transmembrane protein 38B		PILON_KLF1_TARGETS_DN															ONKEN_UVEAL_MELANOMA_UP															NUYTTEN_EZH2_TARGETS_UP							KINSEY_TARGETS_OF_EWSR1_FLII_FUSION_UP																																						DODD_NASOPHARYNGEAL_CARCINOMA_DN											JAATINEN_HEMATOPOIETIC_STEM_CELL_UP									MATSUDA_NATURAL_KILLER_DIFFERENTIATION			
51559	NT5DC3	5'-nucleotidase domain containing 3		PILON_KLF1_TARGETS_DN															ONKEN_UVEAL_MELANOMA_UP																											GRAESSMANN_APOPTOSIS_BY_DOXORUBICIN_UP																														ZWANG_CLASS_1_TRANSIENTLY_INDUCED_BY_EGF													GRAESSMANN_RESPONSE_TO_MC_AND_DOXORUBICIN_UP													
7531	YWHAE	tyrosine 3-monooxygenase/tryptophan 5-monooxygenase activation protein, epsilon polypeptide		PILON_KLF1_TARGETS_DN																SCHAEFFER_PROSTATE_DEVELOPMENT_6HR_DN							BLALOCK_ALZHEIMERS_DISEASE_DN					PUJANA_BRCA1_PCC_NETWORK									KINSEY_TARGETS_OF_EWSR1_FLII_FUSION_UP								LOPEZ_MBD_TARGETS						BAELDE_DIABETIC_NEPHROPATHY_DN															FLECHNER_BIOPSY_KIDNEY_TRANSPLANT_OK_VS_DONOR_UP															ONKEN_UVEAL_MELANOMA_DN																	
10148	EBI3	Epstein-Barr virus induced 3		PILON_KLF1_TARGETS_DN																	WONG_ADULT_TISSUE_STEM_MODULE									CHEN_METABOLIC_SYNDROM_NETWORK																																															FORTSCHEGGER_PHF8_TARGETS_DN						SENESE_HDAC3_TARGETS_DN																			
64407	RGS18	regulator of G-protein signaling 18		PILON_KLF1_TARGETS_DN																	WONG_ADULT_TISSUE_STEM_MODULE									CHEN_METABOLIC_SYNDROM_NETWORK																																																																								
4126	MANBA	mannosidase, beta A, lysosomal		PILON_KLF1_TARGETS_DN																		PEREZ_TP53_TARGETS								CHEN_METABOLIC_SYNDROM_NETWORK	LEE_BMP2_TARGETS_UP												SCHLOSSER_SERUM_RESPONSE_DN																															SCHAEFFER_PROSTATE_DEVELOPMENT_48HR_UP						YAMAZAKI_TCEB3_TARGETS_DN																		MARSON_BOUND_BY_FOXP3_UNSTIMULATED				
54331	GNG2	guanine nucleotide binding protein (G protein), gamma 2		PILON_KLF1_TARGETS_DN																		PEREZ_TP53_TARGETS									LEE_BMP2_TARGETS_UP						CHARAFE_BREAST_CANCER_LUMINAL_VS_MESENCHYMAL_DN																									SWEET_LUNG_CANCER_KRAS_DN									ZHENG_BOUND_BY_FOXP3									YAMAZAKI_TCEB3_TARGETS_DN						MARTORIATI_MDM4_TARGETS_FETAL_LIVER_DN												MARSON_BOUND_BY_FOXP3_UNSTIMULATED				
84961	FBXL20	F-box and leucine-rich repeat protein 20		PILON_KLF1_TARGETS_DN																		PEREZ_TP53_TARGETS									LEE_BMP2_TARGETS_UP															GRAESSMANN_APOPTOSIS_BY_DOXORUBICIN_UP																																											GRAESSMANN_RESPONSE_TO_MC_AND_DOXORUBICIN_UP													
51199	NIN	ninein (GSK3B interacting protein)		PILON_KLF1_TARGETS_DN																				BENPORATH_ES_WITH_H3K27ME3						CHEN_METABOLIC_SYNDROM_NETWORK				NUYTTEN_EZH2_TARGETS_UP																																BENPORATH_SUZ12_TARGETS			GRESHOCK_CANCER_COPY_NUMBER_UP																						GEORGES_TARGETS_OF_MIR192_AND_MIR215											
1794	DOCK2	dedicator of cytokinesis 2		PILON_KLF1_TARGETS_DN																						PUJANA_ATM_PCC_NETWORK				CHEN_METABOLIC_SYNDROM_NETWORK		PUJANA_BRCA1_PCC_NETWORK											SCHLOSSER_SERUM_RESPONSE_DN	BRUINS_UVC_RESPONSE_LATE																																																										
9589	WTAP	Wilms tumor 1 associated protein		PILON_KLF1_TARGETS_DN																						PUJANA_ATM_PCC_NETWORK						PUJANA_BRCA1_PCC_NETWORK							RAO_BOUND_BY_SALL4				SCHLOSSER_SERUM_RESPONSE_DN	BRUINS_UVC_RESPONSE_LATE																																ZWANG_CLASS_1_TRANSIENTLY_INDUCED_BY_EGF	FORTSCHEGGER_PHF8_TARGETS_DN											KRIEG_HYPOXIA_NOT_VIA_KDM3A						ZHOU_INFLAMMATORY_RESPONSE_LIVE_UP								
81875	ISG20L2	interferon stimulated exonuclease gene 20kDa-like 2		PILON_KLF1_TARGETS_DN																						PUJANA_ATM_PCC_NETWORK						PUJANA_BRCA1_PCC_NETWORK									KINSEY_TARGETS_OF_EWSR1_FLII_FUSION_UP		SCHLOSSER_SERUM_RESPONSE_DN																						MOHANKUMAR_TLX1_TARGETS_UP														DODD_NASOPHARYNGEAL_CARCINOMA_DN			CHARAFE_BREAST_CANCER_LUMINAL_VS_MESENCHYMAL_UP				MARTORIATI_MDM4_TARGETS_FETAL_LIVER_DN																
5901	RAN	RAN, member RAS oncogene family		PILON_KLF1_TARGETS_DN																						PUJANA_ATM_PCC_NETWORK						PUJANA_BRCA1_PCC_NETWORK																	LOPEZ_MBD_TARGETS																					FLECHNER_BIOPSY_KIDNEY_TRANSPLANT_OK_VS_DONOR_UP									DODD_NASOPHARYNGEAL_CARCINOMA_DN	YAMAZAKI_TCEB3_TARGETS_DN	BYSTRYKH_HEMATOPOIESIS_STEM_CELL_QTL_TRANS																KIM_ALL_DISORDERS_CALB1_CORR_UP					
10907	TXNL4A	thioredoxin-like 4A		PILON_KLF1_TARGETS_DN																						PUJANA_ATM_PCC_NETWORK						PUJANA_BRCA1_PCC_NETWORK																			KRIGE_RESPONSE_TO_TOSEDOSTAT_6HR_UP	MARTINEZ_RB1_AND_TP53_TARGETS_DN																		FLECHNER_BIOPSY_KIDNEY_TRANSPLANT_OK_VS_DONOR_UP					MARTINEZ_TP53_TARGETS_DN				DODD_NASOPHARYNGEAL_CARCINOMA_DN																							
10658	CELF1	CUGBP, Elav-like family member 1		PILON_KLF1_TARGETS_DN																						PUJANA_ATM_PCC_NETWORK									BUYTAERT_PHOTODYNAMIC_THERAPY_STRESS_UP																	MARTINEZ_RB1_AND_TP53_TARGETS_DN													MOHANKUMAR_TLX1_TARGETS_UP										MARTINEZ_TP53_TARGETS_DN		FORTSCHEGGER_PHF8_TARGETS_DN									MARTORIATI_MDM4_TARGETS_FETAL_LIVER_DN																
22838	RNF44	ring finger protein 44		PILON_KLF1_TARGETS_DN																						PUJANA_ATM_PCC_NETWORK									BUYTAERT_PHOTODYNAMIC_THERAPY_STRESS_UP																																																														KIM_ALL_DISORDERS_CALB1_CORR_UP					
7046	TGFBR1	transforming growth factor, beta receptor 1		PILON_KLF1_TARGETS_DN																						PUJANA_ATM_PCC_NETWORK																									KRIGE_RESPONSE_TO_TOSEDOSTAT_6HR_UP							LIU_PROSTATE_CANCER_DN																			FORTSCHEGGER_PHF8_TARGETS_DN									MARTORIATI_MDM4_TARGETS_FETAL_LIVER_DN																KRIGE_RESPONSE_TO_TOSEDOSTAT_24HR_UP
9489	PGS1	phosphatidylglycerophosphate synthase 1		PILON_KLF1_TARGETS_DN																							BLALOCK_ALZHEIMERS_DISEASE_DN			CHEN_METABOLIC_SYNDROM_NETWORK																																																																	KOYAMA_SEMA3B_TARGETS_DN							
7416	VDAC1	voltage-dependent anion channel 1		PILON_KLF1_TARGETS_DN																							BLALOCK_ALZHEIMERS_DISEASE_DN					PUJANA_BRCA1_PCC_NETWORK																																																YAMAZAKI_TCEB3_TARGETS_DN								KRIEG_HYPOXIA_NOT_VIA_KDM3A					CASORELLI_ACUTE_PROMYELOCYTIC_LEUKEMIA_DN				KIM_ALL_DISORDERS_CALB1_CORR_UP					
53335	BCL11A	B-cell CLL/lymphoma 11A (zinc finger protein)		PILON_KLF1_TARGETS_DN																							BLALOCK_ALZHEIMERS_DISEASE_DN																							ENK_UV_RESPONSE_EPIDERMIS_DN	KRIGE_RESPONSE_TO_TOSEDOSTAT_6HR_UP																		GRESHOCK_CANCER_COPY_NUMBER_UP									DAVICIONI_MOLECULAR_ARMS_VS_ERMS_UP								MARTORIATI_MDM4_TARGETS_FETAL_LIVER_DN				JAATINEN_HEMATOPOIETIC_STEM_CELL_UP				ZHOU_INFLAMMATORY_RESPONSE_LIVE_UP						MEISSNER_NPC_HCP_WITH_H3K4ME2	RICKMAN_TUMOR_DIFFERENTIATED_WELL_VS_POORLY_UP	
5550	PREP	prolyl endopeptidase		PILON_KLF1_TARGETS_DN																							BLALOCK_ALZHEIMERS_DISEASE_DN																																																																					YAGI_AML_WITH_11Q23_REARRANGED						
55763	EXOC1	exocyst complex component 1		PILON_KLF1_TARGETS_DN																							BLALOCK_ALZHEIMERS_DISEASE_DN																																																																											
88455	ANKRD13A	ankyrin repeat domain 13A		PILON_KLF1_TARGETS_DN																								CHICAS_RB1_TARGETS_CONFLUENT																																													RODRIGUES_THYROID_CARCINOMA_ANAPLASTIC_DN			ZWANG_CLASS_1_TRANSIENTLY_INDUCED_BY_EGF	FORTSCHEGGER_PHF8_TARGETS_DN														GEORGES_TARGETS_OF_MIR192_AND_MIR215											
121536	AEBP2	AE binding protein 2		PILON_KLF1_TARGETS_DN																									DELACROIX_RAR_BOUND_ES										RAO_BOUND_BY_SALL4															FOSTER_TOLERANT_MACROPHAGE_DN																													SENESE_HDAC3_TARGETS_DN																			
55691	FRMD4A	FERM domain containing 4A		PILON_KLF1_TARGETS_DN																										CHEN_METABOLIC_SYNDROM_NETWORK																								FOSTER_TOLERANT_MACROPHAGE_DN											MOHANKUMAR_TLX1_TARGETS_UP			DOUGLAS_BMI1_TARGETS_UP											DODD_NASOPHARYNGEAL_CARCINOMA_DN																						RICKMAN_TUMOR_DIFFERENTIATED_WELL_VS_POORLY_UP	
64834	ELOVL1	ELOVL fatty acid elongase 1		PILON_KLF1_TARGETS_DN																										CHEN_METABOLIC_SYNDROM_NETWORK																														MILI_PSEUDOPODIA_CHEMOTAXIS_DN	MILI_PSEUDOPODIA_HAPTOTAXIS_DN						LASTOWSKA_NEUROBLASTOMA_COPY_NUMBER_DN																								GEORGES_TARGETS_OF_MIR192_AND_MIR215											
91012	CERS5	ceramide synthase 5		PILON_KLF1_TARGETS_DN																										CHEN_METABOLIC_SYNDROM_NETWORK																															MILI_PSEUDOPODIA_HAPTOTAXIS_DN																																									
9615	GDA	guanine deaminase		PILON_KLF1_TARGETS_DN																											LEE_BMP2_TARGETS_UP		BENPORATH_EED_TARGETS					DODD_NASOPHARYNGEAL_CARCINOMA_UP																FOSTER_TOLERANT_MACROPHAGE_DN												BENPORATH_SUZ12_TARGETS																																		MEISSNER_NPC_HCP_WITH_H3K4ME2		
9616	RNF7	ring finger protein 7		PILON_KLF1_TARGETS_DN																														NUYTTEN_EZH2_TARGETS_UP																	KRIGE_RESPONSE_TO_TOSEDOSTAT_6HR_UP																																		ONKEN_UVEAL_MELANOMA_DN							GRADE_COLON_CANCER_UP										KRIGE_RESPONSE_TO_TOSEDOSTAT_24HR_UP
64645	HIAT1	hippocampus abundant transcript 1		PILON_KLF1_TARGETS_DN																														NUYTTEN_EZH2_TARGETS_UP																											MILI_PSEUDOPODIA_HAPTOTAXIS_DN																		DODD_NASOPHARYNGEAL_CARCINOMA_DN		BYSTRYKH_HEMATOPOIESIS_STEM_CELL_QTL_TRANS																					
23094	SIPA1L3	signal-induced proliferation-associated 1 like 3		PILON_KLF1_TARGETS_DN																														NUYTTEN_EZH2_TARGETS_UP																																																																				
9860	LRIG2	leucine-rich repeats and immunoglobulin-like domains 2		PILON_KLF1_TARGETS_DN																															BUYTAERT_PHOTODYNAMIC_THERAPY_STRESS_UP																																									ZWANG_CLASS_1_TRANSIENTLY_INDUCED_BY_EGF																										
57580	PREX1	phosphatidylinositol-3,4,5-trisphosphate-dependent Rac exchange factor 1		PILON_KLF1_TARGETS_DN																																MARTENS_BOUND_BY_PML_RARA_FUSION				SCHAEFFER_PROSTATE_DEVELOPMENT_48HR_DN							MASSARWEH_TAMOXIFEN_RESISTANCE_UP				KRIGE_RESPONSE_TO_TOSEDOSTAT_6HR_UP					NUYTTEN_NIPP1_TARGETS_DN																										CHARAFE_BREAST_CANCER_LUMINAL_VS_MESENCHYMAL_UP																				KRIGE_RESPONSE_TO_TOSEDOSTAT_24HR_UP
231	AKR1B1	aldo-keto reductase family 1, member B1 (aldose reductase)		PILON_KLF1_TARGETS_DN																																	CHARAFE_BREAST_CANCER_LUMINAL_VS_MESENCHYMAL_DN									GRAESSMANN_APOPTOSIS_BY_DOXORUBICIN_UP												LIU_PROSTATE_CANCER_DN																						YAMAZAKI_TCEB3_TARGETS_DN	BYSTRYKH_HEMATOPOIESIS_STEM_CELL_QTL_TRANS								GRAESSMANN_RESPONSE_TO_MC_AND_DOXORUBICIN_UP				CASORELLI_ACUTE_PROMYELOCYTIC_LEUKEMIA_DN		KOYAMA_SEMA3B_TARGETS_DN	YAGI_AML_WITH_11Q23_REARRANGED	KIM_ALL_DISORDERS_CALB1_CORR_UP					
79707	NOL9	nucleolar protein 9		PILON_KLF1_TARGETS_DN																																	CHARAFE_BREAST_CANCER_LUMINAL_VS_MESENCHYMAL_DN																				BRUINS_UVC_RESPONSE_VIA_TP53_GROUP_A										LASTOWSKA_NEUROBLASTOMA_COPY_NUMBER_DN																																			
84912	SLC35B4	solute carrier family 35, member B4		PILON_KLF1_TARGETS_DN																																	CHARAFE_BREAST_CANCER_LUMINAL_VS_MESENCHYMAL_DN																								MILI_PSEUDOPODIA_HAPTOTAXIS_DN										ZHENG_BOUND_BY_FOXP3													WAKABAYASHI_ADIPOGENESIS_PPARG_RXRA_BOUND_8D							GEORGES_TARGETS_OF_MIR192_AND_MIR215							MARSON_BOUND_BY_FOXP3_UNSTIMULATED				
84629	TNRC18	trinucleotide repeat containing 18		PILON_KLF1_TARGETS_DN																																		DODD_NASOPHARYNGEAL_CARCINOMA_UP																							MILI_PSEUDOPODIA_HAPTOTAXIS_DN																																								RICKMAN_TUMOR_DIFFERENTIATED_WELL_VS_POORLY_UP	
63933	CCDC90A	coiled-coil domain containing 90A		PILON_KLF1_TARGETS_DN																																				SCHAEFFER_PROSTATE_DEVELOPMENT_48HR_DN	KINSEY_TARGETS_OF_EWSR1_FLII_FUSION_UP																																																													
6885	MAP3K7	mitogen-activated protein kinase kinase kinase 7		PILON_KLF1_TARGETS_DN																																					KINSEY_TARGETS_OF_EWSR1_FLII_FUSION_UP			BRUINS_UVC_RESPONSE_LATE																																					BYSTRYKH_HEMATOPOIESIS_STEM_CELL_QTL_TRANS																					
79968	WDR76	WD repeat domain 76		PILON_KLF1_TARGETS_DN																																					KINSEY_TARGETS_OF_EWSR1_FLII_FUSION_UP															NUYTTEN_NIPP1_TARGETS_DN																																			GEORGES_TARGETS_OF_MIR192_AND_MIR215											
154807	VKORC1L1	vitamin K epoxide reductase complex, subunit 1-like 1		PILON_KLF1_TARGETS_DN																																					KINSEY_TARGETS_OF_EWSR1_FLII_FUSION_UP																																																			GRADE_COLON_CANCER_UP										
6856	SYPL1	synaptophysin-like 1		PILON_KLF1_TARGETS_DN																																							SCHLOSSER_SERUM_RESPONSE_DN																					ENK_UV_RESPONSE_KERATINOCYTE_DN						FLECHNER_BIOPSY_KIDNEY_TRANSPLANT_OK_VS_DONOR_UP														WAKABAYASHI_ADIPOGENESIS_PPARG_RXRA_BOUND_8D						JAATINEN_HEMATOPOIETIC_STEM_CELL_UP					KOYAMA_SEMA3B_TARGETS_DN			MARSON_BOUND_BY_FOXP3_UNSTIMULATED				
6904	TBCD	tubulin folding cofactor D		PILON_KLF1_TARGETS_DN																																								BRUINS_UVC_RESPONSE_LATE					LOPEZ_MBD_TARGETS																													DAVICIONI_MOLECULAR_ARMS_VS_ERMS_UP						WAKABAYASHI_ADIPOGENESIS_PPARG_RXRA_BOUND_8D																		
54815	GATAD2A	GATA zinc finger domain containing 2A		PILON_KLF1_TARGETS_DN																																								BRUINS_UVC_RESPONSE_LATE																																	FORTSCHEGGER_PHF8_TARGETS_DN																									
79657	RPAP3	RNA polymerase II associated protein 3		PILON_KLF1_TARGETS_DN																																								BRUINS_UVC_RESPONSE_LATE																																															GEORGES_TARGETS_OF_MIR192_AND_MIR215											
10960	LMAN2	lectin, mannose-binding 2		PILON_KLF1_TARGETS_DN																																										GRAESSMANN_APOPTOSIS_BY_DOXORUBICIN_UP											BRUINS_UVC_RESPONSE_VIA_TP53_GROUP_A				MILI_PSEUDOPODIA_HAPTOTAXIS_DN																												GRAESSMANN_RESPONSE_TO_MC_AND_DOXORUBICIN_UP				CASORELLI_ACUTE_PROMYELOCYTIC_LEUKEMIA_DN					MARSON_BOUND_BY_FOXP3_UNSTIMULATED				
137964	AGPAT6	1-acylglycerol-3-phosphate O-acyltransferase 6 (lysophosphatidic acid acyltransferase, zeta)		PILON_KLF1_TARGETS_DN																																										GRAESSMANN_APOPTOSIS_BY_DOXORUBICIN_UP																			MOHANKUMAR_TLX1_TARGETS_UP																			WAKABAYASHI_ADIPOGENESIS_PPARG_RXRA_BOUND_8D					GRAESSMANN_RESPONSE_TO_MC_AND_DOXORUBICIN_UP										MATSUDA_NATURAL_KILLER_DIFFERENTIATION			
51329	ARL6IP4	ADP-ribosylation-like factor 6 interacting protein 4		PILON_KLF1_TARGETS_DN																																													LOPEZ_MBD_TARGETS																																BYSTRYKH_HEMATOPOIESIS_STEM_CELL_QTL_TRANS												CASORELLI_ACUTE_PROMYELOCYTIC_LEUKEMIA_DN									
63877	FAM204A	family with sequence similarity 204, member A		PILON_KLF1_TARGETS_DN																																															KRIGE_RESPONSE_TO_TOSEDOSTAT_6HR_UP																																				RAO_BOUND_BY_SALL4_ISOFORM_B															
79813	EHMT1	euchromatic histone-lysine N-methyltransferase 1		PILON_KLF1_TARGETS_DN																																																					BRUINS_UVC_RESPONSE_VIA_TP53_GROUP_A																																													
10562	OLFM4	olfactomedin 4		PILON_KLF1_TARGETS_DN																																																							CREIGHTON_ENDOCRINE_THERAPY_RESISTANCE_3																																											
55379	LRRC59	leucine rich repeat containing 59		PILON_KLF1_TARGETS_DN																																																													MOHANKUMAR_TLX1_TARGETS_UP																					MARTORIATI_MDM4_TARGETS_FETAL_LIVER_DN																
57721	METTL14	methyltransferase like 14		PILON_KLF1_TARGETS_DN																																																													MOHANKUMAR_TLX1_TARGETS_UP																																					
26099	C1orf144	chromosome 1 open reading frame 144		PILON_KLF1_TARGETS_DN																																																															LASTOWSKA_NEUROBLASTOMA_COPY_NUMBER_DN																SENESE_HDAC3_TARGETS_DN																			
84243	ZDHHC18	zinc finger, DHHC-type containing 18		PILON_KLF1_TARGETS_DN																																																															LASTOWSKA_NEUROBLASTOMA_COPY_NUMBER_DN																	WAKABAYASHI_ADIPOGENESIS_PPARG_RXRA_BOUND_8D																		
6188	RPS3	ribosomal protein S3		PILON_KLF1_TARGETS_DN																																																															LASTOWSKA_NEUROBLASTOMA_COPY_NUMBER_DN																									GRADE_COLON_CANCER_UP										
93487	MAPK1IP1L	mitogen-activated protein kinase 1 interacting protein 1-like		PILON_KLF1_TARGETS_DN																																																																DOUGLAS_BMI1_TARGETS_UP		FLECHNER_BIOPSY_KIDNEY_TRANSPLANT_OK_VS_DONOR_UP							FORTSCHEGGER_PHF8_TARGETS_DN									MARTORIATI_MDM4_TARGETS_FETAL_LIVER_DN																
55770	EXOC2	exocyst complex component 2		PILON_KLF1_TARGETS_DN																																																																			ZHENG_BOUND_BY_FOXP3																															
9476	NAPSA	napsin A aspartic peptidase		PILON_KLF1_TARGETS_DN																																																																						SCHAEFFER_PROSTATE_DEVELOPMENT_48HR_UP																									MATSUDA_NATURAL_KILLER_DIFFERENTIATION			
55048	VPS37C	vacuolar protein sorting 37 homolog C (S. cerevisiae)		PILON_KLF1_TARGETS_DN																																																																													BYSTRYKH_HEMATOPOIESIS_STEM_CELL_QTL_TRANS												CASORELLI_ACUTE_PROMYELOCYTIC_LEUKEMIA_DN									
11113	CIT	citron (rho-interacting, serine/threonine kinase 21)		PILON_KLF1_TARGETS_DN																																																																																							GEORGES_TARGETS_OF_MIR192_AND_MIR215											
51078	THAP4	THAP domain containing 4		PILON_KLF1_TARGETS_DN																																																																																																		
221937	FOXK1	forkhead box K1		PILON_KLF1_TARGETS_DN																																																																																																		
4782	NFIC	nuclear factor I/C (CCAAT-binding transcription factor)			BLALOCK_ALZHEIMERS_DISEASE_UP	GRAESSMANN_APOPTOSIS_BY_DOXORUBICIN_DN		GOBERT_OLIGODENDROCYTE_DIFFERENTIATION_DN				YOSHIMURA_MAPK8_TARGETS_UP												BENPORATH_ES_WITH_H3K27ME3																SCHAEFFER_PROSTATE_DEVELOPMENT_48HR_DN																										BENPORATH_SUZ12_TARGETS																																				
4643	MYO1E	myosin IE			BLALOCK_ALZHEIMERS_DISEASE_UP	GRAESSMANN_APOPTOSIS_BY_DOXORUBICIN_DN			CUI_TCF21_TARGETS_2_DN							DUTERTRE_ESTRADIOL_RESPONSE_24HR_DN														CHEN_METABOLIC_SYNDROM_NETWORK				NUYTTEN_EZH2_TARGETS_UP																					BAELDE_DIABETIC_NEPHROPATHY_DN		BRUINS_UVC_RESPONSE_VIA_TP53_GROUP_A																			ZWANG_CLASS_1_TRANSIENTLY_INDUCED_BY_EGF		DAVICIONI_MOLECULAR_ARMS_VS_ERMS_UP																				MARSON_BOUND_BY_FOXP3_UNSTIMULATED	MATSUDA_NATURAL_KILLER_DIFFERENTIATION			
3572	IL6ST	interleukin 6 signal transducer (gp130, oncostatin M receptor)			BLALOCK_ALZHEIMERS_DISEASE_UP	GRAESSMANN_APOPTOSIS_BY_DOXORUBICIN_DN			CUI_TCF21_TARGETS_2_DN																LIM_MAMMARY_STEM_CELL_UP									NUYTTEN_EZH2_TARGETS_UP					RAO_BOUND_BY_SALL4				SCHLOSSER_SERUM_RESPONSE_DN					MARTINEZ_RB1_TARGETS_UP								NUYTTEN_NIPP1_TARGETS_DN				MILI_PSEUDOPODIA_CHEMOTAXIS_DN	MILI_PSEUDOPODIA_HAPTOTAXIS_DN	SWEET_LUNG_CANCER_KRAS_DN						DOUGLAS_BMI1_TARGETS_UP		FLECHNER_BIOPSY_KIDNEY_TRANSPLANT_OK_VS_DONOR_UP	ZHENG_BOUND_BY_FOXP3					ZWANG_CLASS_1_TRANSIENTLY_INDUCED_BY_EGF					BYSTRYKH_HEMATOPOIESIS_STEM_CELL_QTL_TRANS					MARTORIATI_MDM4_TARGETS_FETAL_LIVER_DN					GEORGES_TARGETS_OF_MIR192_AND_MIR215											
4855	NOTCH4	notch 4			BLALOCK_ALZHEIMERS_DISEASE_UP	GRAESSMANN_APOPTOSIS_BY_DOXORUBICIN_DN			CUI_TCF21_TARGETS_2_DN																				DELACROIX_RAR_BOUND_ES																																	SWEET_LUNG_CANCER_KRAS_DN																																ZHOU_INFLAMMATORY_RESPONSE_LIVE_UP								
51082	POLR1D	polymerase (RNA) I polypeptide D, 16kDa			BLALOCK_ALZHEIMERS_DISEASE_UP	GRAESSMANN_APOPTOSIS_BY_DOXORUBICIN_DN				KOINUMA_TARGETS_OF_SMAD2_OR_SMAD3			DIAZ_CHRONIC_MEYLOGENOUS_LEUKEMIA_UP																																				LOPEZ_MBD_TARGETS																																				ONKEN_UVEAL_MELANOMA_DN							GRADE_COLON_CANCER_UP							MATSUDA_NATURAL_KILLER_DIFFERENTIATION			
3145	HMBS	hydroxymethylbilane synthase			BLALOCK_ALZHEIMERS_DISEASE_UP	GRAESSMANN_APOPTOSIS_BY_DOXORUBICIN_DN						YOSHIMURA_MAPK8_TARGETS_UP	DIAZ_CHRONIC_MEYLOGENOUS_LEUKEMIA_UP																DELACROIX_RAR_BOUND_ES																																				MOHANKUMAR_TLX1_TARGETS_UP		LASTOWSKA_NEUROBLASTOMA_COPY_NUMBER_DN																																			
5108	PCM1	pericentriolar material 1			BLALOCK_ALZHEIMERS_DISEASE_UP	GRAESSMANN_APOPTOSIS_BY_DOXORUBICIN_DN							DIAZ_CHRONIC_MEYLOGENOUS_LEUKEMIA_UP		ZWANG_TRANSIENTLY_UP_BY_1ST_EGF_PULSE_ONLY																																	MARTINEZ_RB1_TARGETS_UP																					GRESHOCK_CANCER_COPY_NUMBER_UP																																	
26528	DAZAP1	DAZ associated protein 1			BLALOCK_ALZHEIMERS_DISEASE_UP	GRAESSMANN_APOPTOSIS_BY_DOXORUBICIN_DN							DIAZ_CHRONIC_MEYLOGENOUS_LEUKEMIA_UP							SCHAEFFER_PROSTATE_DEVELOPMENT_6HR_DN																													LOPEZ_MBD_TARGETS		KRIGE_RESPONSE_TO_TOSEDOSTAT_6HR_UP																																									GRADE_COLON_CANCER_UP										
60685	ZFAND3	zinc finger, AN1-type domain 3			BLALOCK_ALZHEIMERS_DISEASE_UP	GRAESSMANN_APOPTOSIS_BY_DOXORUBICIN_DN									ZWANG_TRANSIENTLY_UP_BY_1ST_EGF_PULSE_ONLY																LEE_BMP2_TARGETS_UP																																																																							
9215	LARGE	like-glycosyltransferase			BLALOCK_ALZHEIMERS_DISEASE_UP	GRAESSMANN_APOPTOSIS_BY_DOXORUBICIN_DN												BENPORATH_NANOG_TARGETS			WONG_ADULT_TISSUE_STEM_MODULE						BLALOCK_ALZHEIMERS_DISEASE_DN			CHEN_METABOLIC_SYNDROM_NETWORK										SCHAEFFER_PROSTATE_DEVELOPMENT_48HR_DN					BENPORATH_SOX2_TARGETS								GOZGIT_ESR1_TARGETS_DN								MILI_PSEUDOPODIA_HAPTOTAXIS_DN				MOHANKUMAR_TLX1_TARGETS_UP																																					
9918	NCAPD2	non-SMC condensin I complex, subunit D2			BLALOCK_ALZHEIMERS_DISEASE_UP	GRAESSMANN_APOPTOSIS_BY_DOXORUBICIN_DN												BENPORATH_NANOG_TARGETS								PUJANA_ATM_PCC_NETWORK						PUJANA_BRCA1_PCC_NETWORK									KINSEY_TARGETS_OF_EWSR1_FLII_FUSION_UP			BRUINS_UVC_RESPONSE_LATE				MARTINEZ_RB1_TARGETS_UP				MARTINEZ_RB1_AND_TP53_TARGETS_DN																																											KOYAMA_SEMA3B_TARGETS_DN			MARSON_BOUND_BY_FOXP3_UNSTIMULATED	MATSUDA_NATURAL_KILLER_DIFFERENTIATION			
26353	HSPB8	heat shock 22kDa protein 8			BLALOCK_ALZHEIMERS_DISEASE_UP	GRAESSMANN_APOPTOSIS_BY_DOXORUBICIN_DN													ONKEN_UVEAL_MELANOMA_UP		WONG_ADULT_TISSUE_STEM_MODULE								DELACROIX_RAR_BOUND_ES									DODD_NASOPHARYNGEAL_CARCINOMA_UP												ENK_UV_RESPONSE_EPIDERMIS_DN								LIU_PROSTATE_CANCER_DN							MOHANKUMAR_TLX1_TARGETS_UP																																					
79071	ELOVL6	ELOVL fatty acid elongase 6			BLALOCK_ALZHEIMERS_DISEASE_UP	GRAESSMANN_APOPTOSIS_BY_DOXORUBICIN_DN													ONKEN_UVEAL_MELANOMA_UP		WONG_ADULT_TISSUE_STEM_MODULE																			SCHAEFFER_PROSTATE_DEVELOPMENT_48HR_DN		IVANOVA_HEMATOPOIESIS_STEM_CELL_AND_PROGENITOR						MARTINEZ_RB1_TARGETS_UP				MARTINEZ_RB1_AND_TP53_TARGETS_DN																							MARTINEZ_TP53_TARGETS_DN																		CASORELLI_ACUTE_PROMYELOCYTIC_LEUKEMIA_DN									
860	RUNX2	runt-related transcription factor 2			BLALOCK_ALZHEIMERS_DISEASE_UP	GRAESSMANN_APOPTOSIS_BY_DOXORUBICIN_DN																		BENPORATH_ES_WITH_H3K27ME3									BENPORATH_EED_TARGETS	NUYTTEN_EZH2_TARGETS_UP			CHARAFE_BREAST_CANCER_LUMINAL_VS_MESENCHYMAL_DN					IVANOVA_HEMATOPOIESIS_STEM_CELL_AND_PROGENITOR	SCHLOSSER_SERUM_RESPONSE_DN										GOZGIT_ESR1_TARGETS_DN																																					JAATINEN_HEMATOPOIETIC_STEM_CELL_UP									MATSUDA_NATURAL_KILLER_DIFFERENTIATION			
8828	NRP2	neuropilin 2			BLALOCK_ALZHEIMERS_DISEASE_UP	GRAESSMANN_APOPTOSIS_BY_DOXORUBICIN_DN																			LIM_MAMMARY_STEM_CELL_UP	PUJANA_ATM_PCC_NETWORK				CHEN_METABOLIC_SYNDROM_NETWORK										SCHAEFFER_PROSTATE_DEVELOPMENT_48HR_DN																				MILI_PSEUDOPODIA_CHEMOTAXIS_DN	MILI_PSEUDOPODIA_HAPTOTAXIS_DN																								ONKEN_UVEAL_MELANOMA_DN																	
7067	THRA	thyroid hormone receptor, alpha			BLALOCK_ALZHEIMERS_DISEASE_UP	GRAESSMANN_APOPTOSIS_BY_DOXORUBICIN_DN																				PUJANA_ATM_PCC_NETWORK					LEE_BMP2_TARGETS_UP							DODD_NASOPHARYNGEAL_CARCINOMA_UP					SCHLOSSER_SERUM_RESPONSE_DN						LOPEZ_MBD_TARGETS			MARTINEZ_RB1_AND_TP53_TARGETS_DN																							MARTINEZ_TP53_TARGETS_DN																											
4598	MVK	mevalonate kinase			BLALOCK_ALZHEIMERS_DISEASE_UP	GRAESSMANN_APOPTOSIS_BY_DOXORUBICIN_DN																				PUJANA_ATM_PCC_NETWORK						PUJANA_BRCA1_PCC_NETWORK																																																																						
5727	PTCH1	patched 1			BLALOCK_ALZHEIMERS_DISEASE_UP	GRAESSMANN_APOPTOSIS_BY_DOXORUBICIN_DN																						CHICAS_RB1_TARGETS_CONFLUENT	DELACROIX_RAR_BOUND_ES																												BRUINS_UVC_RESPONSE_VIA_TP53_GROUP_A				MILI_PSEUDOPODIA_HAPTOTAXIS_DN	SWEET_LUNG_CANCER_KRAS_DN																		YAMAZAKI_TCEB3_TARGETS_DN																					RICKMAN_TUMOR_DIFFERENTIATED_WELL_VS_POORLY_UP	
81628	TSC22D4	TSC22 domain family, member 4			BLALOCK_ALZHEIMERS_DISEASE_UP	GRAESSMANN_APOPTOSIS_BY_DOXORUBICIN_DN																																																																																						GRADE_COLON_CANCER_UP						MARSON_BOUND_BY_FOXP3_UNSTIMULATED				
4616	GADD45B	growth arrest and DNA-damage-inducible, beta			BLALOCK_ALZHEIMERS_DISEASE_UP		MEISSNER_BRAIN_HCP_WITH_H3K4ME3_AND_H3K27ME3	GOBERT_OLIGODENDROCYTE_DIFFERENTIATION_DN									RODRIGUES_THYROID_CARCINOMA_POORLY_DIFFERENTIATED_DN													CHEN_METABOLIC_SYNDROM_NETWORK												IVANOVA_HEMATOPOIESIS_STEM_CELL_AND_PROGENITOR							LOPEZ_MBD_TARGETS													SWEET_LUNG_CANCER_KRAS_DN														ZWANG_CLASS_1_TRANSIENTLY_INDUCED_BY_EGF							SENESE_HDAC3_TARGETS_DN																			
6405	SEMA3F	sema domain, immunoglobulin domain (Ig), short basic domain, secreted, (semaphorin) 3F			BLALOCK_ALZHEIMERS_DISEASE_UP		MEISSNER_BRAIN_HCP_WITH_H3K4ME3_AND_H3K27ME3	GOBERT_OLIGODENDROCYTE_DIFFERENTIATION_DN																																																				MILI_PSEUDOPODIA_CHEMOTAXIS_DN				ENK_UV_RESPONSE_KERATINOCYTE_DN																		CHARAFE_BREAST_CANCER_LUMINAL_VS_MESENCHYMAL_UP																		MEISSNER_NPC_HCP_WITH_H3K4ME2		
3707	ITPKB	inositol-trisphosphate 3-kinase B			BLALOCK_ALZHEIMERS_DISEASE_UP		MEISSNER_BRAIN_HCP_WITH_H3K4ME3_AND_H3K27ME3		CUI_TCF21_TARGETS_2_DN			YOSHIMURA_MAPK8_TARGETS_UP										PEREZ_TP53_TARGETS																													KRIGE_RESPONSE_TO_TOSEDOSTAT_6HR_UP			FOSTER_TOLERANT_MACROPHAGE_DN								SWEET_LUNG_CANCER_KRAS_DN				BENPORATH_SUZ12_TARGETS																			ONKEN_UVEAL_MELANOMA_DN																	KRIGE_RESPONSE_TO_TOSEDOSTAT_24HR_UP
3693	ITGB5	integrin, beta 5			BLALOCK_ALZHEIMERS_DISEASE_UP		MEISSNER_BRAIN_HCP_WITH_H3K4ME3_AND_H3K27ME3		CUI_TCF21_TARGETS_2_DN											SCHAEFFER_PROSTATE_DEVELOPMENT_6HR_DN	WONG_ADULT_TISSUE_STEM_MODULE										LEE_BMP2_TARGETS_UP			NUYTTEN_EZH2_TARGETS_UP																					BAELDE_DIABETIC_NEPHROPATHY_DN									ENK_UV_RESPONSE_KERATINOCYTE_DN				DOUGLAS_BMI1_TARGETS_UP																				KRIEG_HYPOXIA_NOT_VIA_KDM3A														
284119	PTRF	polymerase I and transcript release factor			BLALOCK_ALZHEIMERS_DISEASE_UP		MEISSNER_BRAIN_HCP_WITH_H3K4ME3_AND_H3K27ME3		CUI_TCF21_TARGETS_2_DN																			CHICAS_RB1_TARGETS_CONFLUENT		CHEN_METABOLIC_SYNDROM_NETWORK							CHARAFE_BREAST_CANCER_LUMINAL_VS_MESENCHYMAL_DN									GRAESSMANN_APOPTOSIS_BY_DOXORUBICIN_UP												LIU_PROSTATE_CANCER_DN				SWEET_LUNG_CANCER_KRAS_DN																					SENESE_HDAC3_TARGETS_DN	WAKABAYASHI_ADIPOGENESIS_PPARG_RXRA_BOUND_8D				KRIEG_HYPOXIA_NOT_VIA_KDM3A					CASORELLI_ACUTE_PROMYELOCYTIC_LEUKEMIA_DN									
552	AVPR1A	arginine vasopressin receptor 1A			BLALOCK_ALZHEIMERS_DISEASE_UP		MEISSNER_BRAIN_HCP_WITH_H3K4ME3_AND_H3K27ME3		CUI_TCF21_TARGETS_2_DN																					CHEN_METABOLIC_SYNDROM_NETWORK										SCHAEFFER_PROSTATE_DEVELOPMENT_48HR_DN								MARTINEZ_RB1_TARGETS_UP																																	BYSTRYKH_HEMATOPOIESIS_STEM_CELL_QTL_TRANS																			MEISSNER_NPC_HCP_WITH_H3K4ME2		
302	ANXA2	annexin A2			BLALOCK_ALZHEIMERS_DISEASE_UP		MEISSNER_BRAIN_HCP_WITH_H3K4ME3_AND_H3K27ME3			KOINUMA_TARGETS_OF_SMAD2_OR_SMAD3						DUTERTRE_ESTRADIOL_RESPONSE_24HR_DN												CHICAS_RB1_TARGETS_CONFLUENT		CHEN_METABOLIC_SYNDROM_NETWORK				NUYTTEN_EZH2_TARGETS_UP			CHARAFE_BREAST_CANCER_LUMINAL_VS_MESENCHYMAL_DN	DODD_NASOPHARYNGEAL_CARCINOMA_UP																				LIU_PROSTATE_CANCER_DN																																										MEISSNER_NPC_HCP_WITH_H3K4ME2		
7262	PHLDA2	pleckstrin homology-like domain, family A, member 2			BLALOCK_ALZHEIMERS_DISEASE_UP		MEISSNER_BRAIN_HCP_WITH_H3K4ME3_AND_H3K27ME3			KOINUMA_TARGETS_OF_SMAD2_OR_SMAD3									ONKEN_UVEAL_MELANOMA_UP		WONG_ADULT_TISSUE_STEM_MODULE													NUYTTEN_EZH2_TARGETS_UP												GRAESSMANN_APOPTOSIS_BY_DOXORUBICIN_UP										NUYTTEN_NIPP1_TARGETS_DN																				ZWANG_CLASS_1_TRANSIENTLY_INDUCED_BY_EGF							SENESE_HDAC3_TARGETS_DN																			KRIGE_RESPONSE_TO_TOSEDOSTAT_24HR_UP
5139	PDE3A	phosphodiesterase 3A, cGMP-inhibited			BLALOCK_ALZHEIMERS_DISEASE_UP		MEISSNER_BRAIN_HCP_WITH_H3K4ME3_AND_H3K27ME3					YOSHIMURA_MAPK8_TARGETS_UP								SCHAEFFER_PROSTATE_DEVELOPMENT_6HR_DN																												MARTINEZ_RB1_TARGETS_UP				MARTINEZ_RB1_AND_TP53_TARGETS_DN																							MARTINEZ_TP53_TARGETS_DN																											
8795	TNFRSF10B	tumor necrosis factor receptor superfamily, member 10b			BLALOCK_ALZHEIMERS_DISEASE_UP		MEISSNER_BRAIN_HCP_WITH_H3K4ME3_AND_H3K27ME3								ZWANG_TRANSIENTLY_UP_BY_1ST_EGF_PULSE_ONLY								CREIGHTON_ENDOCRINE_THERAPY_RESISTANCE_5													MARTENS_BOUND_BY_PML_RARA_FUSION								BRUINS_UVC_RESPONSE_LATE						ENK_UV_RESPONSE_EPIDERMIS_DN	KRIGE_RESPONSE_TO_TOSEDOSTAT_6HR_UP																												DODD_NASOPHARYNGEAL_CARCINOMA_DN																							KRIGE_RESPONSE_TO_TOSEDOSTAT_24HR_UP
55616	ASAP3	ArfGAP with SH3 domain, ankyrin repeat and PH domain 3			BLALOCK_ALZHEIMERS_DISEASE_UP		MEISSNER_BRAIN_HCP_WITH_H3K4ME3_AND_H3K27ME3										RODRIGUES_THYROID_CARCINOMA_POORLY_DIFFERENTIATED_DN																					DODD_NASOPHARYNGEAL_CARCINOMA_UP																													LASTOWSKA_NEUROBLASTOMA_COPY_NUMBER_DN																																			
6422	SFRP1	secreted frizzled-related protein 1			BLALOCK_ALZHEIMERS_DISEASE_UP		MEISSNER_BRAIN_HCP_WITH_H3K4ME3_AND_H3K27ME3											BENPORATH_NANOG_TARGETS			WONG_ADULT_TISSUE_STEM_MODULE			BENPORATH_ES_WITH_H3K27ME3				CHICAS_RB1_TARGETS_CONFLUENT					BENPORATH_EED_TARGETS				CHARAFE_BREAST_CANCER_LUMINAL_VS_MESENCHYMAL_DN							BRUINS_UVC_RESPONSE_LATE	BENPORATH_SOX2_TARGETS																			ENK_UV_RESPONSE_KERATINOCYTE_DN		BENPORATH_SUZ12_TARGETS				FLECHNER_BIOPSY_KIDNEY_TRANSPLANT_OK_VS_DONOR_UP																	RAO_BOUND_BY_SALL4_ISOFORM_B															
6657	SOX2	SRY (sex determining region Y)-box 2			BLALOCK_ALZHEIMERS_DISEASE_UP		MEISSNER_BRAIN_HCP_WITH_H3K4ME3_AND_H3K27ME3											BENPORATH_NANOG_TARGETS								PUJANA_ATM_PCC_NETWORK						PUJANA_BRCA1_PCC_NETWORK							RAO_BOUND_BY_SALL4		KINSEY_TARGETS_OF_EWSR1_FLII_FUSION_UP				BENPORATH_SOX2_TARGETS							MARTINEZ_RB1_AND_TP53_TARGETS_DN	GOZGIT_ESR1_TARGETS_DN									SWEET_LUNG_CANCER_KRAS_DN													MARTINEZ_TP53_TARGETS_DN					YAMAZAKI_TCEB3_TARGETS_DN	BYSTRYKH_HEMATOPOIESIS_STEM_CELL_QTL_TRANS																					
80781	COL18A1	collagen, type XVIII, alpha 1			BLALOCK_ALZHEIMERS_DISEASE_UP		MEISSNER_BRAIN_HCP_WITH_H3K4ME3_AND_H3K27ME3												ONKEN_UVEAL_MELANOMA_UP		WONG_ADULT_TISSUE_STEM_MODULE	PEREZ_TP53_TARGETS			LIM_MAMMARY_STEM_CELL_UP						LEE_BMP2_TARGETS_UP															GRAESSMANN_APOPTOSIS_BY_DOXORUBICIN_UP						MARTINEZ_RB1_AND_TP53_TARGETS_DN	GOZGIT_ESR1_TARGETS_DN	FOSTER_TOLERANT_MACROPHAGE_DN																					MARTINEZ_TP53_TARGETS_DN			DAVICIONI_MOLECULAR_ARMS_VS_ERMS_UP		YAMAZAKI_TCEB3_TARGETS_DN									GRAESSMANN_RESPONSE_TO_MC_AND_DOXORUBICIN_UP			GRADE_COLON_CANCER_UP								MEISSNER_NPC_HCP_WITH_H3K4ME2		
10365	KLF2	Kruppel-like factor 2 (lung)			BLALOCK_ALZHEIMERS_DISEASE_UP		MEISSNER_BRAIN_HCP_WITH_H3K4ME3_AND_H3K27ME3													SCHAEFFER_PROSTATE_DEVELOPMENT_6HR_DN	WONG_ADULT_TISSUE_STEM_MODULE								DELACROIX_RAR_BOUND_ES							MARTENS_BOUND_BY_PML_RARA_FUSION		DODD_NASOPHARYNGEAL_CARCINOMA_UP	RAO_BOUND_BY_SALL4											ENK_UV_RESPONSE_EPIDERMIS_DN						NUYTTEN_NIPP1_TARGETS_DN						SWEET_LUNG_CANCER_KRAS_DN									ZHENG_BOUND_BY_FOXP3									YAMAZAKI_TCEB3_TARGETS_DN																						
51176	LEF1	lymphoid enhancer-binding factor 1			BLALOCK_ALZHEIMERS_DISEASE_UP		MEISSNER_BRAIN_HCP_WITH_H3K4ME3_AND_H3K27ME3													SCHAEFFER_PROSTATE_DEVELOPMENT_6HR_DN				BENPORATH_ES_WITH_H3K27ME3																	KINSEY_TARGETS_OF_EWSR1_FLII_FUSION_UP		SCHLOSSER_SERUM_RESPONSE_DN																							BENPORATH_SUZ12_TARGETS					ZHENG_BOUND_BY_FOXP3										BYSTRYKH_HEMATOPOIESIS_STEM_CELL_QTL_TRANS																					
8549	LGR5	leucine-rich repeat containing G protein-coupled receptor 5			BLALOCK_ALZHEIMERS_DISEASE_UP		MEISSNER_BRAIN_HCP_WITH_H3K4ME3_AND_H3K27ME3														WONG_ADULT_TISSUE_STEM_MODULE			BENPORATH_ES_WITH_H3K27ME3									BENPORATH_EED_TARGETS															MARTINEZ_RB1_TARGETS_UP				MARTINEZ_RB1_AND_TP53_TARGETS_DN														BENPORATH_SUZ12_TARGETS		DOUGLAS_BMI1_TARGETS_UP							MARTINEZ_TP53_TARGETS_DN																											
4613	MYCN	v-myc myelocytomatosis viral related oncogene, neuroblastoma derived (avian)			BLALOCK_ALZHEIMERS_DISEASE_UP		MEISSNER_BRAIN_HCP_WITH_H3K4ME3_AND_H3K27ME3														WONG_ADULT_TISSUE_STEM_MODULE								DELACROIX_RAR_BOUND_ES		LEE_BMP2_TARGETS_UP								RAO_BOUND_BY_SALL4	SCHAEFFER_PROSTATE_DEVELOPMENT_48HR_DN		IVANOVA_HEMATOPOIESIS_STEM_CELL_AND_PROGENITOR																	CREIGHTON_ENDOCRINE_THERAPY_RESISTANCE_3										GRESHOCK_CANCER_COPY_NUMBER_UP									DAVICIONI_MOLECULAR_ARMS_VS_ERMS_UP																					MATSUDA_NATURAL_KILLER_DIFFERENTIATION		RICKMAN_TUMOR_DIFFERENTIATED_WELL_VS_POORLY_UP	
5740	PTGIS	prostaglandin I2 (prostacyclin) synthase			BLALOCK_ALZHEIMERS_DISEASE_UP		MEISSNER_BRAIN_HCP_WITH_H3K4ME3_AND_H3K27ME3																					CHICAS_RB1_TARGETS_CONFLUENT																																		SWEET_LUNG_CANCER_KRAS_DN																																								
4646	MYO6	myosin VI			BLALOCK_ALZHEIMERS_DISEASE_UP			GOBERT_OLIGODENDROCYTE_DIFFERENTIATION_DN	CUI_TCF21_TARGETS_2_DN							DUTERTRE_ESTRADIOL_RESPONSE_24HR_DN			ONKEN_UVEAL_MELANOMA_UP			PEREZ_TP53_TARGETS																												ENK_UV_RESPONSE_EPIDERMIS_DN			GOZGIT_ESR1_TARGETS_DN									SWEET_LUNG_CANCER_KRAS_DN																			BYSTRYKH_HEMATOPOIESIS_STEM_CELL_QTL_TRANS	CHARAFE_BREAST_CANCER_LUMINAL_VS_MESENCHYMAL_UP														YAGI_AML_WITH_11Q23_REARRANGED						
4601	MXI1	MAX interactor 1			BLALOCK_ALZHEIMERS_DISEASE_UP			GOBERT_OLIGODENDROCYTE_DIFFERENTIATION_DN				YOSHIMURA_MAPK8_TARGETS_UP	DIAZ_CHRONIC_MEYLOGENOUS_LEUKEMIA_UP				RODRIGUES_THYROID_CARCINOMA_POORLY_DIFFERENTIATED_DN					PEREZ_TP53_TARGETS												NUYTTEN_EZH2_TARGETS_UP	BUYTAERT_PHOTODYNAMIC_THERAPY_STRESS_UP																					NUYTTEN_NIPP1_TARGETS_DN																																KRIEG_HYPOXIA_NOT_VIA_KDM3A			GEORGES_TARGETS_OF_MIR192_AND_MIR215											
10755	GIPC1	GIPC PDZ domain containing family, member 1			BLALOCK_ALZHEIMERS_DISEASE_UP			GOBERT_OLIGODENDROCYTE_DIFFERENTIATION_DN				YOSHIMURA_MAPK8_TARGETS_UP								SCHAEFFER_PROSTATE_DEVELOPMENT_6HR_DN																																				NUYTTEN_NIPP1_TARGETS_DN																									BYSTRYKH_HEMATOPOIESIS_STEM_CELL_QTL_TRANS																					
6489	ST8SIA1	ST8 alpha-N-acetyl-neuraminide alpha-2,8-sialyltransferase 1			BLALOCK_ALZHEIMERS_DISEASE_UP			GOBERT_OLIGODENDROCYTE_DIFFERENTIATION_DN				YOSHIMURA_MAPK8_TARGETS_UP																					BENPORATH_EED_TARGETS																																	BENPORATH_SUZ12_TARGETS					ZHENG_BOUND_BY_FOXP3																RAO_BOUND_BY_SALL4_ISOFORM_B															
89797	NAV2	neuron navigator 2			BLALOCK_ALZHEIMERS_DISEASE_UP			GOBERT_OLIGODENDROCYTE_DIFFERENTIATION_DN							ZWANG_TRANSIENTLY_UP_BY_1ST_EGF_PULSE_ONLY									BENPORATH_ES_WITH_H3K27ME3				CHICAS_RB1_TARGETS_CONFLUENT					BENPORATH_EED_TARGETS		BUYTAERT_PHOTODYNAMIC_THERAPY_STRESS_UP													MARTINEZ_RB1_TARGETS_UP				MARTINEZ_RB1_AND_TP53_TARGETS_DN						LIU_PROSTATE_CANCER_DN								BENPORATH_SUZ12_TARGETS									MARTINEZ_TP53_TARGETS_DN		FORTSCHEGGER_PHF8_TARGETS_DN																									
1368	CPM	carboxypeptidase M			BLALOCK_ALZHEIMERS_DISEASE_UP			GOBERT_OLIGODENDROCYTE_DIFFERENTIATION_DN							ZWANG_TRANSIENTLY_UP_BY_1ST_EGF_PULSE_ONLY									BENPORATH_ES_WITH_H3K27ME3				CHICAS_RB1_TARGETS_CONFLUENT																						ENK_UV_RESPONSE_EPIDERMIS_DN																								SCHAEFFER_PROSTATE_DEVELOPMENT_48HR_UP																						YAGI_AML_WITH_11Q23_REARRANGED						
80176	SPSB1	splA/ryanodine receptor domain and SOCS box containing 1			BLALOCK_ALZHEIMERS_DISEASE_UP			GOBERT_OLIGODENDROCYTE_DIFFERENTIATION_DN							ZWANG_TRANSIENTLY_UP_BY_1ST_EGF_PULSE_ONLY																			NUYTTEN_EZH2_TARGETS_UP	BUYTAERT_PHOTODYNAMIC_THERAPY_STRESS_UP											GRAESSMANN_APOPTOSIS_BY_DOXORUBICIN_UP								FOSTER_TOLERANT_MACROPHAGE_DN													LASTOWSKA_NEUROBLASTOMA_COPY_NUMBER_DN																											ZHOU_INFLAMMATORY_RESPONSE_LIVE_UP								
83439	TCF7L1	transcription factor 7-like 1 (T-cell specific, HMG-box)			BLALOCK_ALZHEIMERS_DISEASE_UP			GOBERT_OLIGODENDROCYTE_DIFFERENTIATION_DN								DUTERTRE_ESTRADIOL_RESPONSE_24HR_DN		BENPORATH_NANOG_TARGETS							LIM_MAMMARY_STEM_CELL_UP										BUYTAERT_PHOTODYNAMIC_THERAPY_STRESS_UP										BENPORATH_SOX2_TARGETS																																										RAO_BOUND_BY_SALL4_ISOFORM_B								KOYAMA_SEMA3B_TARGETS_DN				MATSUDA_NATURAL_KILLER_DIFFERENTIATION			
1832	DSP	desmoplakin			BLALOCK_ALZHEIMERS_DISEASE_UP				CUI_TCF21_TARGETS_2_DN	KOINUMA_TARGETS_OF_SMAD2_OR_SMAD3																					LEE_BMP2_TARGETS_UP		BENPORATH_EED_TARGETS																																			DOUGLAS_BMI1_TARGETS_UP																															MATSUDA_NATURAL_KILLER_DIFFERENTIATION			
4792	NFKBIA	nuclear factor of kappa light polypeptide gene enhancer in B-cells inhibitor, alpha			BLALOCK_ALZHEIMERS_DISEASE_UP				CUI_TCF21_TARGETS_2_DN						ZWANG_TRANSIENTLY_UP_BY_1ST_EGF_PULSE_ONLY		RODRIGUES_THYROID_CARCINOMA_POORLY_DIFFERENTIATED_DN				WONG_ADULT_TISSUE_STEM_MODULE													NUYTTEN_EZH2_TARGETS_UP	BUYTAERT_PHOTODYNAMIC_THERAPY_STRESS_UP														LOPEZ_MBD_TARGETS													SWEET_LUNG_CANCER_KRAS_DN												SCHAEFFER_PROSTATE_DEVELOPMENT_48HR_UP														KRIEG_HYPOXIA_NOT_VIA_KDM3A						ZHOU_INFLAMMATORY_RESPONSE_LIVE_UP	KOYAMA_SEMA3B_TARGETS_DN							
6446	SGK1	serum/glucocorticoid regulated kinase 1			BLALOCK_ALZHEIMERS_DISEASE_UP				CUI_TCF21_TARGETS_2_DN								RODRIGUES_THYROID_CARCINOMA_POORLY_DIFFERENTIATED_DN	BENPORATH_NANOG_TARGETS	ONKEN_UVEAL_MELANOMA_UP															NUYTTEN_EZH2_TARGETS_UP			CHARAFE_BREAST_CANCER_LUMINAL_VS_MESENCHYMAL_DN												LOPEZ_MBD_TARGETS				GOZGIT_ESR1_TARGETS_DN																				RODRIGUES_THYROID_CARCINOMA_ANAPLASTIC_DN	SCHAEFFER_PROSTATE_DEVELOPMENT_48HR_UP		ZWANG_CLASS_1_TRANSIENTLY_INDUCED_BY_EGF																							MATSUDA_NATURAL_KILLER_DIFFERENTIATION			
25819	CCRN4L	CCR4 carbon catabolite repression 4-like (S. cerevisiae)			BLALOCK_ALZHEIMERS_DISEASE_UP				CUI_TCF21_TARGETS_2_DN													PEREZ_TP53_TARGETS												NUYTTEN_EZH2_TARGETS_UP												GRAESSMANN_APOPTOSIS_BY_DOXORUBICIN_UP								FOSTER_TOLERANT_MACROPHAGE_DN																						ZWANG_CLASS_1_TRANSIENTLY_INDUCED_BY_EGF									ONKEN_UVEAL_MELANOMA_DN																	
5292	PIM1	pim-1 oncogene			BLALOCK_ALZHEIMERS_DISEASE_UP					KOINUMA_TARGETS_OF_SMAD2_OR_SMAD3		YOSHIMURA_MAPK8_TARGETS_UP	DIAZ_CHRONIC_MEYLOGENOUS_LEUKEMIA_UP																						BUYTAERT_PHOTODYNAMIC_THERAPY_STRESS_UP		CHARAFE_BREAST_CANCER_LUMINAL_VS_MESENCHYMAL_DN													ENK_UV_RESPONSE_EPIDERMIS_DN				FOSTER_TOLERANT_MACROPHAGE_DN															GRESHOCK_CANCER_COPY_NUMBER_UP							ZWANG_CLASS_1_TRANSIENTLY_INDUCED_BY_EGF				YAMAZAKI_TCEB3_TARGETS_DN						MARTORIATI_MDM4_TARGETS_FETAL_LIVER_DN					GEORGES_TARGETS_OF_MIR192_AND_MIR215		CASORELLI_ACUTE_PROMYELOCYTIC_LEUKEMIA_DN			YAGI_AML_WITH_11Q23_REARRANGED						
3371	TNC	tenascin C			BLALOCK_ALZHEIMERS_DISEASE_UP					KOINUMA_TARGETS_OF_SMAD2_OR_SMAD3		YOSHIMURA_MAPK8_TARGETS_UP						BENPORATH_NANOG_TARGETS			WONG_ADULT_TISSUE_STEM_MODULE									CHEN_METABOLIC_SYNDROM_NETWORK				NUYTTEN_EZH2_TARGETS_UP										BRUINS_UVC_RESPONSE_LATE	BENPORATH_SOX2_TARGETS				LOPEZ_MBD_TARGETS					FOSTER_TOLERANT_MACROPHAGE_DN			BRUINS_UVC_RESPONSE_VIA_TP53_GROUP_A							ENK_UV_RESPONSE_KERATINOCYTE_DN												ZWANG_CLASS_1_TRANSIENTLY_INDUCED_BY_EGF										MARTORIATI_MDM4_TARGETS_FETAL_LIVER_DN																
5905	RANGAP1	Ran GTPase activating protein 1			BLALOCK_ALZHEIMERS_DISEASE_UP					KOINUMA_TARGETS_OF_SMAD2_OR_SMAD3			DIAZ_CHRONIC_MEYLOGENOUS_LEUKEMIA_UP					BENPORATH_NANOG_TARGETS		SCHAEFFER_PROSTATE_DEVELOPMENT_6HR_DN																					KINSEY_TARGETS_OF_EWSR1_FLII_FUSION_UP								LOPEZ_MBD_TARGETS		KRIGE_RESPONSE_TO_TOSEDOSTAT_6HR_UP																																			MARTORIATI_MDM4_TARGETS_FETAL_LIVER_DN							CASORELLI_ACUTE_PROMYELOCYTIC_LEUKEMIA_DN									
8140	SLC7A5	solute carrier family 7 (amino acid transporter light chain, L system), member 5			BLALOCK_ALZHEIMERS_DISEASE_UP					KOINUMA_TARGETS_OF_SMAD2_OR_SMAD3			DIAZ_CHRONIC_MEYLOGENOUS_LEUKEMIA_UP					BENPORATH_NANOG_TARGETS										CHICAS_RB1_TARGETS_CONFLUENT				PUJANA_BRCA1_PCC_NETWORK				MARTENS_BOUND_BY_PML_RARA_FUSION									BENPORATH_SOX2_TARGETS					ENK_UV_RESPONSE_EPIDERMIS_DN		MARTINEZ_RB1_AND_TP53_TARGETS_DN									MILI_PSEUDOPODIA_HAPTOTAXIS_DN	SWEET_LUNG_CANCER_KRAS_DN													MARTINEZ_TP53_TARGETS_DN				DODD_NASOPHARYNGEAL_CARCINOMA_DN				SENESE_HDAC3_TARGETS_DN					KRIEG_HYPOXIA_NOT_VIA_KDM3A														
9289	GPR56	G protein-coupled receptor 56			BLALOCK_ALZHEIMERS_DISEASE_UP					KOINUMA_TARGETS_OF_SMAD2_OR_SMAD3			DIAZ_CHRONIC_MEYLOGENOUS_LEUKEMIA_UP						ONKEN_UVEAL_MELANOMA_UP		WONG_ADULT_TISSUE_STEM_MODULE	PEREZ_TP53_TARGETS																				IVANOVA_HEMATOPOIESIS_STEM_CELL_AND_PROGENITOR						MARTINEZ_RB1_TARGETS_UP				MARTINEZ_RB1_AND_TP53_TARGETS_DN	GOZGIT_ESR1_TARGETS_DN			NUYTTEN_NIPP1_TARGETS_DN																		SCHAEFFER_PROSTATE_DEVELOPMENT_48HR_UP	MARTINEZ_TP53_TARGETS_DN							CHARAFE_BREAST_CANCER_LUMINAL_VS_MESENCHYMAL_UP																				
7020	TFAP2A	transcription factor AP-2 alpha (activating enhancer binding protein 2 alpha)			BLALOCK_ALZHEIMERS_DISEASE_UP					KOINUMA_TARGETS_OF_SMAD2_OR_SMAD3					ZWANG_TRANSIENTLY_UP_BY_1ST_EGF_PULSE_ONLY	DUTERTRE_ESTRADIOL_RESPONSE_24HR_DN																											SCHLOSSER_SERUM_RESPONSE_DN																						MOHANKUMAR_TLX1_TARGETS_UP													DAVICIONI_MOLECULAR_ARMS_VS_ERMS_UP			BYSTRYKH_HEMATOPOIESIS_STEM_CELL_QTL_TRANS				ONKEN_UVEAL_MELANOMA_DN																	
55740	ENAH	enabled homolog (Drosophila)			BLALOCK_ALZHEIMERS_DISEASE_UP					KOINUMA_TARGETS_OF_SMAD2_OR_SMAD3					ZWANG_TRANSIENTLY_UP_BY_1ST_EGF_PULSE_ONLY						WONG_ADULT_TISSUE_STEM_MODULE								DELACROIX_RAR_BOUND_ES	CHEN_METABOLIC_SYNDROM_NETWORK												IVANOVA_HEMATOPOIESIS_STEM_CELL_AND_PROGENITOR					MASSARWEH_TAMOXIFEN_RESISTANCE_UP				KRIGE_RESPONSE_TO_TOSEDOSTAT_6HR_UP		GOZGIT_ESR1_TARGETS_DN					LIU_PROSTATE_CANCER_DN				SWEET_LUNG_CANCER_KRAS_DN																		YAMAZAKI_TCEB3_TARGETS_DN						MARTORIATI_MDM4_TARGETS_FETAL_LIVER_DN																
10163	WASF2	WAS protein family, member 2			BLALOCK_ALZHEIMERS_DISEASE_UP					KOINUMA_TARGETS_OF_SMAD2_OR_SMAD3										SCHAEFFER_PROSTATE_DEVELOPMENT_6HR_DN																																																																								GRADE_COLON_CANCER_UP						MARSON_BOUND_BY_FOXP3_UNSTIMULATED				
10913	EDAR	ectodysplasin A receptor			BLALOCK_ALZHEIMERS_DISEASE_UP					KOINUMA_TARGETS_OF_SMAD2_OR_SMAD3												PEREZ_TP53_TARGETS																DODD_NASOPHARYNGEAL_CARCINOMA_UP																																																																
5091	PC	pyruvate carboxylase			BLALOCK_ALZHEIMERS_DISEASE_UP					KOINUMA_TARGETS_OF_SMAD2_OR_SMAD3																																						MARTINEZ_RB1_TARGETS_UP																																				WAKABAYASHI_ADIPOGENESIS_PPARG_RXRA_BOUND_8D																		
7132	TNFRSF1A	tumor necrosis factor receptor superfamily, member 1A			BLALOCK_ALZHEIMERS_DISEASE_UP					KOINUMA_TARGETS_OF_SMAD2_OR_SMAD3																																																						ENK_UV_RESPONSE_KERATINOCYTE_DN																	BYSTRYKH_HEMATOPOIESIS_STEM_CELL_QTL_TRANS																					
10928	RALBP1	ralA binding protein 1			BLALOCK_ALZHEIMERS_DISEASE_UP							YOSHIMURA_MAPK8_TARGETS_UP	DIAZ_CHRONIC_MEYLOGENOUS_LEUKEMIA_UP													PUJANA_ATM_PCC_NETWORK											CHARAFE_BREAST_CANCER_LUMINAL_VS_MESENCHYMAL_DN						SCHLOSSER_SERUM_RESPONSE_DN													NUYTTEN_NIPP1_TARGETS_DN														FLECHNER_BIOPSY_KIDNEY_TRANSPLANT_OK_VS_DONOR_UP																																
5467	PPARD	peroxisome proliferator-activated receptor delta			BLALOCK_ALZHEIMERS_DISEASE_UP							YOSHIMURA_MAPK8_TARGETS_UP			ZWANG_TRANSIENTLY_UP_BY_1ST_EGF_PULSE_ONLY		RODRIGUES_THYROID_CARCINOMA_POORLY_DIFFERENTIATED_DN																																																																		SENESE_HDAC3_TARGETS_DN																			
26232	FBXO2	F-box protein 2			BLALOCK_ALZHEIMERS_DISEASE_UP							YOSHIMURA_MAPK8_TARGETS_UP			ZWANG_TRANSIENTLY_UP_BY_1ST_EGF_PULSE_ONLY																															GRAESSMANN_APOPTOSIS_BY_DOXORUBICIN_UP			LOPEZ_MBD_TARGETS									LIU_PROSTATE_CANCER_DN																																												
2066	ERBB4	v-erb-a erythroblastic leukemia viral oncogene homolog 4 (avian)			BLALOCK_ALZHEIMERS_DISEASE_UP							YOSHIMURA_MAPK8_TARGETS_UP											CREIGHTON_ENDOCRINE_THERAPY_RESISTANCE_5	BENPORATH_ES_WITH_H3K27ME3									BENPORATH_EED_TARGETS														MASSARWEH_TAMOXIFEN_RESISTANCE_UP						GOZGIT_ESR1_TARGETS_DN		BAELDE_DIABETIC_NEPHROPATHY_DN											BENPORATH_SUZ12_TARGETS																																				
8787	RGS9	regulator of G-protein signaling 9			BLALOCK_ALZHEIMERS_DISEASE_UP							YOSHIMURA_MAPK8_TARGETS_UP												BENPORATH_ES_WITH_H3K27ME3																																																											SENESE_HDAC3_TARGETS_DN																			
2825	GPR1	G protein-coupled receptor 1			BLALOCK_ALZHEIMERS_DISEASE_UP							YOSHIMURA_MAPK8_TARGETS_UP														PUJANA_ATM_PCC_NETWORK													RAO_BOUND_BY_SALL4																																																															
5325	PLAGL1	pleiomorphic adenoma gene-like 1			BLALOCK_ALZHEIMERS_DISEASE_UP							YOSHIMURA_MAPK8_TARGETS_UP																						NUYTTEN_EZH2_TARGETS_UP																ENK_UV_RESPONSE_EPIDERMIS_DN				FOSTER_TOLERANT_MACROPHAGE_DN				LIU_PROSTATE_CANCER_DN																												MARTORIATI_MDM4_TARGETS_FETAL_LIVER_DN		KRIEG_HYPOXIA_NOT_VIA_KDM3A		JAATINEN_HEMATOPOIETIC_STEM_CELL_UP						YAGI_AML_WITH_11Q23_REARRANGED			MATSUDA_NATURAL_KILLER_DIFFERENTIATION	MEISSNER_NPC_HCP_WITH_H3K4ME2		
22808	MRAS	muscle RAS oncogene homolog			BLALOCK_ALZHEIMERS_DISEASE_UP							YOSHIMURA_MAPK8_TARGETS_UP																						NUYTTEN_EZH2_TARGETS_UP																								LIU_PROSTATE_CANCER_DN																																					KOYAMA_SEMA3B_TARGETS_DN							
4916	NTRK3	neurotrophic tyrosine kinase, receptor, type 3			BLALOCK_ALZHEIMERS_DISEASE_UP							YOSHIMURA_MAPK8_TARGETS_UP																														IVANOVA_HEMATOPOIESIS_STEM_CELL_AND_PROGENITOR																							MOHANKUMAR_TLX1_TARGETS_UP	BENPORATH_SUZ12_TARGETS			GRESHOCK_CANCER_COPY_NUMBER_UP									DAVICIONI_MOLECULAR_ARMS_VS_ERMS_UP																					MATSUDA_NATURAL_KILLER_DIFFERENTIATION			
5276	SERPINI2	serpin peptidase inhibitor, clade I (pancpin), member 2			BLALOCK_ALZHEIMERS_DISEASE_UP							YOSHIMURA_MAPK8_TARGETS_UP																															SCHLOSSER_SERUM_RESPONSE_DN																																																											
6915	TBXA2R	thromboxane A2 receptor			BLALOCK_ALZHEIMERS_DISEASE_UP							YOSHIMURA_MAPK8_TARGETS_UP																																																				ENK_UV_RESPONSE_KERATINOCYTE_DN																																YAGI_AML_WITH_11Q23_REARRANGED						
51747	LUC7L3	LUC7-like 3 (S. cerevisiae)			BLALOCK_ALZHEIMERS_DISEASE_UP								DIAZ_CHRONIC_MEYLOGENOUS_LEUKEMIA_UP						ONKEN_UVEAL_MELANOMA_UP																																				BAELDE_DIABETIC_NEPHROPATHY_DN									ENK_UV_RESPONSE_KERATINOCYTE_DN						FLECHNER_BIOPSY_KIDNEY_TRANSPLANT_OK_VS_DONOR_UP									DODD_NASOPHARYNGEAL_CARCINOMA_DN														CASORELLI_ACUTE_PROMYELOCYTIC_LEUKEMIA_DN		KOYAMA_SEMA3B_TARGETS_DN						RICKMAN_TUMOR_DIFFERENTIATED_WELL_VS_POORLY_UP	
2887	GRB10	growth factor receptor-bound protein 10			BLALOCK_ALZHEIMERS_DISEASE_UP								DIAZ_CHRONIC_MEYLOGENOUS_LEUKEMIA_UP										CREIGHTON_ENDOCRINE_THERAPY_RESISTANCE_5	BENPORATH_ES_WITH_H3K27ME3										NUYTTEN_EZH2_TARGETS_UP	BUYTAERT_PHOTODYNAMIC_THERAPY_STRESS_UP						KINSEY_TARGETS_OF_EWSR1_FLII_FUSION_UP			BRUINS_UVC_RESPONSE_LATE				MARTINEZ_RB1_TARGETS_UP			KRIGE_RESPONSE_TO_TOSEDOSTAT_6HR_UP																			FLECHNER_BIOPSY_KIDNEY_TRANSPLANT_OK_VS_DONOR_UP									DODD_NASOPHARYNGEAL_CARCINOMA_DN	YAMAZAKI_TCEB3_TARGETS_DN						MARTORIATI_MDM4_TARGETS_FETAL_LIVER_DN																KRIGE_RESPONSE_TO_TOSEDOSTAT_24HR_UP
6513	SLC2A1	solute carrier family 2 (facilitated glucose transporter), member 1			BLALOCK_ALZHEIMERS_DISEASE_UP								DIAZ_CHRONIC_MEYLOGENOUS_LEUKEMIA_UP													PUJANA_ATM_PCC_NETWORK								NUYTTEN_EZH2_TARGETS_UP															LOPEZ_MBD_TARGETS											MILI_PSEUDOPODIA_CHEMOTAXIS_DN	MILI_PSEUDOPODIA_HAPTOTAXIS_DN			ENK_UV_RESPONSE_KERATINOCYTE_DN				DOUGLAS_BMI1_TARGETS_UP				ZWANG_CLASS_3_TRANSIENTLY_INDUCED_BY_EGF								YAMAZAKI_TCEB3_TARGETS_DN								KRIEG_HYPOXIA_NOT_VIA_KDM3A														
4000	LMNA	lamin A/C			BLALOCK_ALZHEIMERS_DISEASE_UP								DIAZ_CHRONIC_MEYLOGENOUS_LEUKEMIA_UP															CHICAS_RB1_TARGETS_CONFLUENT		CHEN_METABOLIC_SYNDROM_NETWORK										SCHAEFFER_PROSTATE_DEVELOPMENT_48HR_DN													GOZGIT_ESR1_TARGETS_DN	FOSTER_TOLERANT_MACROPHAGE_DN																											BYSTRYKH_HEMATOPOIESIS_STEM_CELL_QTL_TRANS			WAKABAYASHI_ADIPOGENESIS_PPARG_RXRA_BOUND_8D									CASORELLI_ACUTE_PROMYELOCYTIC_LEUKEMIA_DN									
5442	POLRMT	polymerase (RNA) mitochondrial (DNA directed)			BLALOCK_ALZHEIMERS_DISEASE_UP								DIAZ_CHRONIC_MEYLOGENOUS_LEUKEMIA_UP																																	GRAESSMANN_APOPTOSIS_BY_DOXORUBICIN_UP			LOPEZ_MBD_TARGETS												MILI_PSEUDOPODIA_HAPTOTAXIS_DN	SWEET_LUNG_CANCER_KRAS_DN																											GRAESSMANN_RESPONSE_TO_MC_AND_DOXORUBICIN_UP													
10726	NUDC	nuclear distribution gene C homolog (A. nidulans)			BLALOCK_ALZHEIMERS_DISEASE_UP								DIAZ_CHRONIC_MEYLOGENOUS_LEUKEMIA_UP																																																						LASTOWSKA_NEUROBLASTOMA_COPY_NUMBER_DN																										CASORELLI_ACUTE_PROMYELOCYTIC_LEUKEMIA_DN									
56259	CTNNBL1	catenin, beta like 1			BLALOCK_ALZHEIMERS_DISEASE_UP								DIAZ_CHRONIC_MEYLOGENOUS_LEUKEMIA_UP																																																																							WAKABAYASHI_ADIPOGENESIS_PPARG_RXRA_BOUND_8D									CASORELLI_ACUTE_PROMYELOCYTIC_LEUKEMIA_DN						MATSUDA_NATURAL_KILLER_DIFFERENTIATION			
8131	NPRL3	nitrogen permease regulator-like 3 (S. cerevisiae)			BLALOCK_ALZHEIMERS_DISEASE_UP								DIAZ_CHRONIC_MEYLOGENOUS_LEUKEMIA_UP																																																																																			YAGI_AML_WITH_11Q23_REARRANGED						
687	KLF9	Kruppel-like factor 9			BLALOCK_ALZHEIMERS_DISEASE_UP									DAZARD_RESPONSE_TO_UV_NHEK_DN	ZWANG_TRANSIENTLY_UP_BY_1ST_EGF_PULSE_ONLY						WONG_ADULT_TISSUE_STEM_MODULE		CREIGHTON_ENDOCRINE_THERAPY_RESISTANCE_5								LEE_BMP2_TARGETS_UP				BUYTAERT_PHOTODYNAMIC_THERAPY_STRESS_UP																KRIGE_RESPONSE_TO_TOSEDOSTAT_6HR_UP		GOZGIT_ESR1_TARGETS_DN				BRUINS_UVC_RESPONSE_VIA_TP53_GROUP_A					SWEET_LUNG_CANCER_KRAS_DN		ENK_UV_RESPONSE_KERATINOCYTE_DN									RODRIGUES_THYROID_CARCINOMA_ANAPLASTIC_DN	SCHAEFFER_PROSTATE_DEVELOPMENT_48HR_UP							BYSTRYKH_HEMATOPOIESIS_STEM_CELL_QTL_TRANS						RAO_BOUND_BY_SALL4_ISOFORM_B															KRIGE_RESPONSE_TO_TOSEDOSTAT_24HR_UP
55227	LRRC1	leucine rich repeat containing 1			BLALOCK_ALZHEIMERS_DISEASE_UP										ZWANG_TRANSIENTLY_UP_BY_1ST_EGF_PULSE_ONLY	DUTERTRE_ESTRADIOL_RESPONSE_24HR_DN																										IVANOVA_HEMATOPOIESIS_STEM_CELL_AND_PROGENITOR					MASSARWEH_TAMOXIFEN_RESISTANCE_UP																																						ONKEN_UVEAL_MELANOMA_DN																	
27303	RBMS3	RNA binding motif, single stranded interacting protein 3			BLALOCK_ALZHEIMERS_DISEASE_UP										ZWANG_TRANSIENTLY_UP_BY_1ST_EGF_PULSE_ONLY		RODRIGUES_THYROID_CARCINOMA_POORLY_DIFFERENTIATED_DN			SCHAEFFER_PROSTATE_DEVELOPMENT_6HR_DN										CHEN_METABOLIC_SYNDROM_NETWORK				NUYTTEN_EZH2_TARGETS_UP			CHARAFE_BREAST_CANCER_LUMINAL_VS_MESENCHYMAL_DN			SCHAEFFER_PROSTATE_DEVELOPMENT_48HR_DN				BRUINS_UVC_RESPONSE_LATE																							LASTOWSKA_NEUROBLASTOMA_COPY_NUMBER_DN						RODRIGUES_THYROID_CARCINOMA_ANAPLASTIC_DN										SENESE_HDAC3_TARGETS_DN																			
4059	BCAM	basal cell adhesion molecule (Lutheran blood group)			BLALOCK_ALZHEIMERS_DISEASE_UP										ZWANG_TRANSIENTLY_UP_BY_1ST_EGF_PULSE_ONLY		RODRIGUES_THYROID_CARCINOMA_POORLY_DIFFERENTIATED_DN						CREIGHTON_ENDOCRINE_THERAPY_RESISTANCE_5																				SCHLOSSER_SERUM_RESPONSE_DN				MASSARWEH_TAMOXIFEN_RESISTANCE_UP								BAELDE_DIABETIC_NEPHROPATHY_DN																		RODRIGUES_THYROID_CARCINOMA_ANAPLASTIC_DN										SENESE_HDAC3_TARGETS_DN																			
4051	CYP4F3	cytochrome P450, family 4, subfamily F, polypeptide 3			BLALOCK_ALZHEIMERS_DISEASE_UP										ZWANG_TRANSIENTLY_UP_BY_1ST_EGF_PULSE_ONLY							PEREZ_TP53_TARGETS																																			BRUINS_UVC_RESPONSE_VIA_TP53_GROUP_A																																													
688	KLF5	Kruppel-like factor 5 (intestinal)			BLALOCK_ALZHEIMERS_DISEASE_UP											DUTERTRE_ESTRADIOL_RESPONSE_24HR_DN		BENPORATH_NANOG_TARGETS																	BUYTAERT_PHOTODYNAMIC_THERAPY_STRESS_UP			DODD_NASOPHARYNGEAL_CARCINOMA_UP							BENPORATH_SOX2_TARGETS	GRAESSMANN_APOPTOSIS_BY_DOXORUBICIN_UP										NUYTTEN_NIPP1_TARGETS_DN																													ONKEN_UVEAL_MELANOMA_DN									ZHOU_INFLAMMATORY_RESPONSE_LIVE_UP								
753	C18orf1	chromosome 18 open reading frame 1			BLALOCK_ALZHEIMERS_DISEASE_UP											DUTERTRE_ESTRADIOL_RESPONSE_24HR_DN			ONKEN_UVEAL_MELANOMA_UP			PEREZ_TP53_TARGETS																					SCHLOSSER_SERUM_RESPONSE_DN																												ZHENG_BOUND_BY_FOXP3																															
19	ABCA1	ATP-binding cassette, sub-family A (ABC1), member 1			BLALOCK_ALZHEIMERS_DISEASE_UP											DUTERTRE_ESTRADIOL_RESPONSE_24HR_DN					WONG_ADULT_TISSUE_STEM_MODULE	PEREZ_TP53_TARGETS									LEE_BMP2_TARGETS_UP				BUYTAERT_PHOTODYNAMIC_THERAPY_STRESS_UP												MASSARWEH_TAMOXIFEN_RESISTANCE_UP									NUYTTEN_NIPP1_TARGETS_DN						SWEET_LUNG_CANCER_KRAS_DN																																ZHOU_INFLAMMATORY_RESPONSE_LIVE_UP								
2201	FBN2	fibrillin 2			BLALOCK_ALZHEIMERS_DISEASE_UP											DUTERTRE_ESTRADIOL_RESPONSE_24HR_DN								BENPORATH_ES_WITH_H3K27ME3				CHICAS_RB1_TARGETS_CONFLUENT					BENPORATH_EED_TARGETS																			MARTINEZ_RB1_AND_TP53_TARGETS_DN							CREIGHTON_ENDOCRINE_THERAPY_RESISTANCE_3							BENPORATH_SUZ12_TARGETS									MARTINEZ_TP53_TARGETS_DN																											
5101	PCDH9	protocadherin 9			BLALOCK_ALZHEIMERS_DISEASE_UP											DUTERTRE_ESTRADIOL_RESPONSE_24HR_DN																						DODD_NASOPHARYNGEAL_CARCINOMA_UP																				LIU_PROSTATE_CANCER_DN																SCHAEFFER_PROSTATE_DEVELOPMENT_48HR_UP																												
1106	CHD2	chromodomain helicase DNA binding protein 2			BLALOCK_ALZHEIMERS_DISEASE_UP												RODRIGUES_THYROID_CARCINOMA_POORLY_DIFFERENTIATED_DN	BENPORATH_NANOG_TARGETS																					RAO_BOUND_BY_SALL4												KRIGE_RESPONSE_TO_TOSEDOSTAT_6HR_UP																				ZHENG_BOUND_BY_FOXP3											CHARAFE_BREAST_CANCER_LUMINAL_VS_MESENCHYMAL_UP																				KRIGE_RESPONSE_TO_TOSEDOSTAT_24HR_UP
6302	TSPAN31	tetraspanin 31			BLALOCK_ALZHEIMERS_DISEASE_UP												RODRIGUES_THYROID_CARCINOMA_POORLY_DIFFERENTIATED_DN		ONKEN_UVEAL_MELANOMA_UP																																KRIGE_RESPONSE_TO_TOSEDOSTAT_6HR_UP										MILI_PSEUDOPODIA_HAPTOTAXIS_DN																						SENESE_HDAC3_TARGETS_DN																MATSUDA_NATURAL_KILLER_DIFFERENTIATION			KRIGE_RESPONSE_TO_TOSEDOSTAT_24HR_UP
6678	SPARC	secreted protein, acidic, cysteine-rich (osteonectin)			BLALOCK_ALZHEIMERS_DISEASE_UP													BENPORATH_NANOG_TARGETS	ONKEN_UVEAL_MELANOMA_UP		WONG_ADULT_TISSUE_STEM_MODULE				LIM_MAMMARY_STEM_CELL_UP			CHICAS_RB1_TARGETS_CONFLUENT		CHEN_METABOLIC_SYNDROM_NETWORK							CHARAFE_BREAST_CANCER_LUMINAL_VS_MESENCHYMAL_DN												LOPEZ_MBD_TARGETS									LIU_PROSTATE_CANCER_DN			MILI_PSEUDOPODIA_HAPTOTAXIS_DN	SWEET_LUNG_CANCER_KRAS_DN								FLECHNER_BIOPSY_KIDNEY_TRANSPLANT_OK_VS_DONOR_UP							FORTSCHEGGER_PHF8_TARGETS_DN		DODD_NASOPHARYNGEAL_CARCINOMA_DN				SENESE_HDAC3_TARGETS_DN																			
9100	USP10	ubiquitin specific peptidase 10			BLALOCK_ALZHEIMERS_DISEASE_UP													BENPORATH_NANOG_TARGETS								PUJANA_ATM_PCC_NETWORK	BLALOCK_ALZHEIMERS_DISEASE_DN					PUJANA_BRCA1_PCC_NETWORK									KINSEY_TARGETS_OF_EWSR1_FLII_FUSION_UP																																																													
6942	TCF20	transcription factor 20 (AR1)			BLALOCK_ALZHEIMERS_DISEASE_UP													BENPORATH_NANOG_TARGETS								PUJANA_ATM_PCC_NETWORK						PUJANA_BRCA1_PCC_NETWORK		NUYTTEN_EZH2_TARGETS_UP	BUYTAERT_PHOTODYNAMIC_THERAPY_STRESS_UP								SCHLOSSER_SERUM_RESPONSE_DN		BENPORATH_SOX2_TARGETS			MARTINEZ_RB1_TARGETS_UP				MARTINEZ_RB1_AND_TP53_TARGETS_DN																							MARTINEZ_TP53_TARGETS_DN																	GRADE_COLON_CANCER_UP										
7753	ZNF202	zinc finger protein 202			BLALOCK_ALZHEIMERS_DISEASE_UP													BENPORATH_NANOG_TARGETS														PUJANA_BRCA1_PCC_NETWORK			BUYTAERT_PHOTODYNAMIC_THERAPY_STRESS_UP																																LASTOWSKA_NEUROBLASTOMA_COPY_NUMBER_DN					ZWANG_CLASS_3_TRANSIENTLY_INDUCED_BY_EGF																														
1454	CSNK1E	casein kinase 1, epsilon			BLALOCK_ALZHEIMERS_DISEASE_UP													BENPORATH_NANOG_TARGETS															BENPORATH_EED_TARGETS												BENPORATH_SOX2_TARGETS		MASSARWEH_TAMOXIFEN_RESISTANCE_UP																									ZWANG_CLASS_3_TRANSIENTLY_INDUCED_BY_EGF									BYSTRYKH_HEMATOPOIESIS_STEM_CELL_QTL_TRANS											GRADE_COLON_CANCER_UP										
3418	IDH2	isocitrate dehydrogenase 2 (NADP+), mitochondrial			BLALOCK_ALZHEIMERS_DISEASE_UP														ONKEN_UVEAL_MELANOMA_UP				CREIGHTON_ENDOCRINE_THERAPY_RESISTANCE_5					CHICAS_RB1_TARGETS_CONFLUENT																			MASSARWEH_TAMOXIFEN_RESISTANCE_UP												CREIGHTON_ENDOCRINE_THERAPY_RESISTANCE_3																							CHARAFE_BREAST_CANCER_LUMINAL_VS_MESENCHYMAL_UP																				
3431	SP110	SP110 nuclear body protein			BLALOCK_ALZHEIMERS_DISEASE_UP														ONKEN_UVEAL_MELANOMA_UP							PUJANA_ATM_PCC_NETWORK																				GRAESSMANN_APOPTOSIS_BY_DOXORUBICIN_UP						MARTINEZ_RB1_AND_TP53_TARGETS_DN	GOZGIT_ESR1_TARGETS_DN																						MARTINEZ_TP53_TARGETS_DN														GRAESSMANN_RESPONSE_TO_MC_AND_DOXORUBICIN_UP													
57720	GPR107	G protein-coupled receptor 107			BLALOCK_ALZHEIMERS_DISEASE_UP														ONKEN_UVEAL_MELANOMA_UP																BUYTAERT_PHOTODYNAMIC_THERAPY_STRESS_UP																					NUYTTEN_NIPP1_TARGETS_DN			CREIGHTON_ENDOCRINE_THERAPY_RESISTANCE_3																																	GRADE_COLON_CANCER_UP										
10912	GADD45G	growth arrest and DNA-damage-inducible, gamma			BLALOCK_ALZHEIMERS_DISEASE_UP															SCHAEFFER_PROSTATE_DEVELOPMENT_6HR_DN	WONG_ADULT_TISSUE_STEM_MODULE								DELACROIX_RAR_BOUND_ES				BENPORATH_EED_TARGETS												BENPORATH_SOX2_TARGETS		MASSARWEH_TAMOXIFEN_RESISTANCE_UP							FOSTER_TOLERANT_MACROPHAGE_DN												BENPORATH_SUZ12_TARGETS								SCHAEFFER_PROSTATE_DEVELOPMENT_48HR_UP				DAVICIONI_MOLECULAR_ARMS_VS_ERMS_UP																								
54434	SSH1	slingshot homolog 1 (Drosophila)			BLALOCK_ALZHEIMERS_DISEASE_UP															SCHAEFFER_PROSTATE_DEVELOPMENT_6HR_DN					LIM_MAMMARY_STEM_CELL_UP																KINSEY_TARGETS_OF_EWSR1_FLII_FUSION_UP										KRIGE_RESPONSE_TO_TOSEDOSTAT_6HR_UP										MILI_PSEUDOPODIA_HAPTOTAXIS_DN																																									KRIGE_RESPONSE_TO_TOSEDOSTAT_24HR_UP
5757	PTMA	prothymosin, alpha			BLALOCK_ALZHEIMERS_DISEASE_UP															SCHAEFFER_PROSTATE_DEVELOPMENT_6HR_DN						PUJANA_ATM_PCC_NETWORK						PUJANA_BRCA1_PCC_NETWORK									KINSEY_TARGETS_OF_EWSR1_FLII_FUSION_UP		SCHLOSSER_SERUM_RESPONSE_DN																					ENK_UV_RESPONSE_KERATINOCYTE_DN						FLECHNER_BIOPSY_KIDNEY_TRANSPLANT_OK_VS_DONOR_UP																						GRADE_COLON_CANCER_UP										
10421	CD2BP2	CD2 (cytoplasmic tail) binding protein 2			BLALOCK_ALZHEIMERS_DISEASE_UP															SCHAEFFER_PROSTATE_DEVELOPMENT_6HR_DN																								BRUINS_UVC_RESPONSE_LATE																																																	CASORELLI_ACUTE_PROMYELOCYTIC_LEUKEMIA_DN									
11078	TRIOBP	TRIO and F-actin binding protein			BLALOCK_ALZHEIMERS_DISEASE_UP															SCHAEFFER_PROSTATE_DEVELOPMENT_6HR_DN																															KRIGE_RESPONSE_TO_TOSEDOSTAT_6HR_UP																																					KRIEG_HYPOXIA_NOT_VIA_KDM3A														KRIGE_RESPONSE_TO_TOSEDOSTAT_24HR_UP
51704	GPRC5B	G protein-coupled receptor, family C, group 5, member B			BLALOCK_ALZHEIMERS_DISEASE_UP																WONG_ADULT_TISSUE_STEM_MODULE							CHICAS_RB1_TARGETS_CONFLUENT						NUYTTEN_EZH2_TARGETS_UP	BUYTAERT_PHOTODYNAMIC_THERAPY_STRESS_UP		CHARAFE_BREAST_CANCER_LUMINAL_VS_MESENCHYMAL_DN																			NUYTTEN_NIPP1_TARGETS_DN				MILI_PSEUDOPODIA_CHEMOTAXIS_DN	MILI_PSEUDOPODIA_HAPTOTAXIS_DN							DOUGLAS_BMI1_TARGETS_UP						SCHAEFFER_PROSTATE_DEVELOPMENT_48HR_UP		ZWANG_CLASS_1_TRANSIENTLY_INDUCED_BY_EGF								WAKABAYASHI_ADIPOGENESIS_PPARG_RXRA_BOUND_8D				KRIEG_HYPOXIA_NOT_VIA_KDM3A														
7477	WNT7B	wingless-type MMTV integration site family, member 7B			BLALOCK_ALZHEIMERS_DISEASE_UP																	PEREZ_TP53_TARGETS																								GRAESSMANN_APOPTOSIS_BY_DOXORUBICIN_UP																																											GRAESSMANN_RESPONSE_TO_MC_AND_DOXORUBICIN_UP													
1002	CDH4	cadherin 4, type 1, R-cadherin (retinal)			BLALOCK_ALZHEIMERS_DISEASE_UP																			BENPORATH_ES_WITH_H3K27ME3	LIM_MAMMARY_STEM_CELL_UP																																																																													
5829	PXN	paxillin			BLALOCK_ALZHEIMERS_DISEASE_UP																				LIM_MAMMARY_STEM_CELL_UP			CHICAS_RB1_TARGETS_CONFLUENT								MARTENS_BOUND_BY_PML_RARA_FUSION		DODD_NASOPHARYNGEAL_CARCINOMA_UP			KINSEY_TARGETS_OF_EWSR1_FLII_FUSION_UP																																				FORTSCHEGGER_PHF8_TARGETS_DN																									
3705	ITPK1	inositol-tetrakisphosphate 1-kinase			BLALOCK_ALZHEIMERS_DISEASE_UP																					PUJANA_ATM_PCC_NETWORK			DELACROIX_RAR_BOUND_ES			PUJANA_BRCA1_PCC_NETWORK						DODD_NASOPHARYNGEAL_CARCINOMA_UP			KINSEY_TARGETS_OF_EWSR1_FLII_FUSION_UP																								MOHANKUMAR_TLX1_TARGETS_UP												FORTSCHEGGER_PHF8_TARGETS_DN					CHARAFE_BREAST_CANCER_LUMINAL_VS_MESENCHYMAL_UP					RAO_BOUND_BY_SALL4_ISOFORM_B															
11129	CLASRP	CLK4-associating serine/arginine rich protein			BLALOCK_ALZHEIMERS_DISEASE_UP																					PUJANA_ATM_PCC_NETWORK						PUJANA_BRCA1_PCC_NETWORK										IVANOVA_HEMATOPOIESIS_STEM_CELL_AND_PROGENITOR				GRAESSMANN_APOPTOSIS_BY_DOXORUBICIN_UP															MILI_PSEUDOPODIA_HAPTOTAXIS_DN																																								RICKMAN_TUMOR_DIFFERENTIATED_WELL_VS_POORLY_UP	
10238	DCAF7	DDB1 and CUL4 associated factor 7			BLALOCK_ALZHEIMERS_DISEASE_UP																					PUJANA_ATM_PCC_NETWORK						PUJANA_BRCA1_PCC_NETWORK												BRUINS_UVC_RESPONSE_LATE																					MOHANKUMAR_TLX1_TARGETS_UP												FORTSCHEGGER_PHF8_TARGETS_DN						SENESE_HDAC3_TARGETS_DN					KRIEG_HYPOXIA_NOT_VIA_KDM3A				GRADE_COLON_CANCER_UP										
6125	RPL5	ribosomal protein L5			BLALOCK_ALZHEIMERS_DISEASE_UP																					PUJANA_ATM_PCC_NETWORK						PUJANA_BRCA1_PCC_NETWORK																			KRIGE_RESPONSE_TO_TOSEDOSTAT_6HR_UP																																		ONKEN_UVEAL_MELANOMA_DN																RICKMAN_TUMOR_DIFFERENTIATED_WELL_VS_POORLY_UP	
51367	POP5	processing of precursor 5, ribonuclease P/MRP subunit (S. cerevisiae)			BLALOCK_ALZHEIMERS_DISEASE_UP																					PUJANA_ATM_PCC_NETWORK						PUJANA_BRCA1_PCC_NETWORK																																																																YAGI_AML_WITH_11Q23_REARRANGED						
5939	RBMS2	RNA binding motif, single stranded interacting protein 2			BLALOCK_ALZHEIMERS_DISEASE_UP																					PUJANA_ATM_PCC_NETWORK																											GOZGIT_ESR1_TARGETS_DN												MOHANKUMAR_TLX1_TARGETS_UP																																					
6169	RPL38	ribosomal protein L38			BLALOCK_ALZHEIMERS_DISEASE_UP																						BLALOCK_ALZHEIMERS_DISEASE_DN																																																																	GRADE_COLON_CANCER_UP										
587	BCAT2	branched chain amino-acid transaminase 2, mitochondrial			BLALOCK_ALZHEIMERS_DISEASE_UP																								DELACROIX_RAR_BOUND_ES																																			ENK_UV_RESPONSE_KERATINOCYTE_DN	MOHANKUMAR_TLX1_TARGETS_UP																			WAKABAYASHI_ADIPOGENESIS_PPARG_RXRA_BOUND_8D																		
4134	MAP4	microtubule-associated protein 4			BLALOCK_ALZHEIMERS_DISEASE_UP																									CHEN_METABOLIC_SYNDROM_NETWORK														BRUINS_UVC_RESPONSE_LATE								MARTINEZ_RB1_AND_TP53_TARGETS_DN					BRUINS_UVC_RESPONSE_VIA_TP53_GROUP_A					SWEET_LUNG_CANCER_KRAS_DN		ENK_UV_RESPONSE_KERATINOCYTE_DN											MARTINEZ_TP53_TARGETS_DN																											
10318	TNIP1	TNFAIP3 interacting protein 1			BLALOCK_ALZHEIMERS_DISEASE_UP																									CHEN_METABOLIC_SYNDROM_NETWORK														BRUINS_UVC_RESPONSE_LATE																																	FORTSCHEGGER_PHF8_TARGETS_DN							WAKABAYASHI_ADIPOGENESIS_PPARG_RXRA_BOUND_8D				KRIEG_HYPOXIA_NOT_VIA_KDM3A						ZHOU_INFLAMMATORY_RESPONSE_LIVE_UP								
58528	RRAGD	Ras-related GTP binding D			BLALOCK_ALZHEIMERS_DISEASE_UP																										LEE_BMP2_TARGETS_UP				BUYTAERT_PHOTODYNAMIC_THERAPY_STRESS_UP																																						RODRIGUES_THYROID_CARCINOMA_ANAPLASTIC_DN					DAVICIONI_MOLECULAR_ARMS_VS_ERMS_UP							ONKEN_UVEAL_MELANOMA_DN																	
10278	EFS	embryonal Fyn-associated substrate			BLALOCK_ALZHEIMERS_DISEASE_UP																										LEE_BMP2_TARGETS_UP												SCHLOSSER_SERUM_RESPONSE_DN							ENK_UV_RESPONSE_EPIDERMIS_DN								LIU_PROSTATE_CANCER_DN																																												
4176	MCM7	minichromosome maintenance complex component 7			BLALOCK_ALZHEIMERS_DISEASE_UP																											PUJANA_BRCA1_PCC_NETWORK									KINSEY_TARGETS_OF_EWSR1_FLII_FUSION_UP																																						DODD_NASOPHARYNGEAL_CARCINOMA_DN					WAKABAYASHI_ADIPOGENESIS_PPARG_RXRA_BOUND_8D								GRADE_COLON_CANCER_UP	CASORELLI_ACUTE_PROMYELOCYTIC_LEUKEMIA_DN					MARSON_BOUND_BY_FOXP3_UNSTIMULATED	MATSUDA_NATURAL_KILLER_DIFFERENTIATION			
5929	RBBP5	retinoblastoma binding protein 5			BLALOCK_ALZHEIMERS_DISEASE_UP																											PUJANA_BRCA1_PCC_NETWORK									KINSEY_TARGETS_OF_EWSR1_FLII_FUSION_UP																																																													
9862	MED24	mediator complex subunit 24			BLALOCK_ALZHEIMERS_DISEASE_UP																											PUJANA_BRCA1_PCC_NETWORK																																																	BYSTRYKH_HEMATOPOIESIS_STEM_CELL_QTL_TRANS																	MARSON_BOUND_BY_FOXP3_UNSTIMULATED				
22913	RALY	RNA binding protein, autoantigenic (hnRNP-associated with lethal yellow homolog (mouse))			BLALOCK_ALZHEIMERS_DISEASE_UP																											PUJANA_BRCA1_PCC_NETWORK																																																												GRADE_COLON_CANCER_UP	CASORELLI_ACUTE_PROMYELOCYTIC_LEUKEMIA_DN									
60468	BACH2	BTB and CNC homology 1, basic leucine zipper transcription factor 2			BLALOCK_ALZHEIMERS_DISEASE_UP																												BENPORATH_EED_TARGETS	NUYTTEN_EZH2_TARGETS_UP														MARTINEZ_RB1_TARGETS_UP				MARTINEZ_RB1_AND_TP53_TARGETS_DN																							MARTINEZ_TP53_TARGETS_DN																											
2781	GNAZ	guanine nucleotide binding protein (G protein), alpha z polypeptide			BLALOCK_ALZHEIMERS_DISEASE_UP																													NUYTTEN_EZH2_TARGETS_UP								IVANOVA_HEMATOPOIESIS_STEM_CELL_AND_PROGENITOR							LOPEZ_MBD_TARGETS								BRUINS_UVC_RESPONSE_VIA_TP53_GROUP_A											DOUGLAS_BMI1_TARGETS_UP																																MEISSNER_NPC_HCP_WITH_H3K4ME2		
6932	TCF7	transcription factor 7 (T-cell specific, HMG-box)			BLALOCK_ALZHEIMERS_DISEASE_UP																													NUYTTEN_EZH2_TARGETS_UP												GRAESSMANN_APOPTOSIS_BY_DOXORUBICIN_UP		MARTINEZ_RB1_TARGETS_UP																																YAMAZAKI_TCEB3_TARGETS_DN									GRAESSMANN_RESPONSE_TO_MC_AND_DOXORUBICIN_UP		GEORGES_TARGETS_OF_MIR192_AND_MIR215								MATSUDA_NATURAL_KILLER_DIFFERENTIATION	MEISSNER_NPC_HCP_WITH_H3K4ME2		
79776	ZFHX4	zinc finger homeobox 4			BLALOCK_ALZHEIMERS_DISEASE_UP																													NUYTTEN_EZH2_TARGETS_UP																																																																				
51526	C20orf111	chromosome 20 open reading frame 111			BLALOCK_ALZHEIMERS_DISEASE_UP																														BUYTAERT_PHOTODYNAMIC_THERAPY_STRESS_UP											GRAESSMANN_APOPTOSIS_BY_DOXORUBICIN_UP									BAELDE_DIABETIC_NEPHROPATHY_DN																																															
6457	SH3GL3	SH3-domain GRB2-like 3			BLALOCK_ALZHEIMERS_DISEASE_UP																																	DODD_NASOPHARYNGEAL_CARCINOMA_UP			KINSEY_TARGETS_OF_EWSR1_FLII_FUSION_UP				BENPORATH_SOX2_TARGETS																																																									
2524	FUT2	fucosyltransferase 2 (secretor status included)			BLALOCK_ALZHEIMERS_DISEASE_UP																																	DODD_NASOPHARYNGEAL_CARCINOMA_UP										MARTINEZ_RB1_TARGETS_UP																																																						
56996	SLC12A9	solute carrier family 12 (potassium/chloride transporters), member 9			BLALOCK_ALZHEIMERS_DISEASE_UP																																									GRAESSMANN_APOPTOSIS_BY_DOXORUBICIN_UP					KRIGE_RESPONSE_TO_TOSEDOSTAT_6HR_UP									MILI_PSEUDOPODIA_CHEMOTAXIS_DN																																GRADE_COLON_CANCER_UP										
5175	PECAM1	platelet/endothelial cell adhesion molecule			BLALOCK_ALZHEIMERS_DISEASE_UP																																											MARTINEZ_RB1_TARGETS_UP								NUYTTEN_NIPP1_TARGETS_DN	BRUINS_UVC_RESPONSE_VIA_TP53_GROUP_A					SWEET_LUNG_CANCER_KRAS_DN																																								
23743	BHMT2	betaine--homocysteine S-methyltransferase 2			BLALOCK_ALZHEIMERS_DISEASE_UP																																																				BRUINS_UVC_RESPONSE_VIA_TP53_GROUP_A																																													
29916	SNX11	sorting nexin 11			BLALOCK_ALZHEIMERS_DISEASE_UP																																																						CREIGHTON_ENDOCRINE_THERAPY_RESISTANCE_3																																											
2178	FANCE	Fanconi anemia, complementation group E			BLALOCK_ALZHEIMERS_DISEASE_UP																																																																GRESHOCK_CANCER_COPY_NUMBER_UP																																	
10298	PAK4	p21 protein (Cdc42/Rac)-activated kinase 4			BLALOCK_ALZHEIMERS_DISEASE_UP																																																																														SENESE_HDAC3_TARGETS_DN																			
3916	LAMP1	lysosomal-associated membrane protein 1			BLALOCK_ALZHEIMERS_DISEASE_UP																																																																																ONKEN_UVEAL_MELANOMA_DN							GRADE_COLON_CANCER_UP	CASORELLI_ACUTE_PROMYELOCYTIC_LEUKEMIA_DN									
6746	SSR2	signal sequence receptor, beta (translocon-associated protein beta)			BLALOCK_ALZHEIMERS_DISEASE_UP																																																																																							GRADE_COLON_CANCER_UP			KOYAMA_SEMA3B_TARGETS_DN							
3141	HLCS	holocarboxylase synthetase (biotin-(proprionyl-CoA-carboxylase (ATP-hydrolysing)) ligase)			BLALOCK_ALZHEIMERS_DISEASE_UP																																																																																																	
7179	TPTE	transmembrane phosphatase with tensin homology			BLALOCK_ALZHEIMERS_DISEASE_UP																																																																																																	
51548	SIRT6	sirtuin 6			BLALOCK_ALZHEIMERS_DISEASE_UP																																																																																																	
2549	GAB1	GRB2-associated binding protein 1				GRAESSMANN_APOPTOSIS_BY_DOXORUBICIN_DN	MEISSNER_BRAIN_HCP_WITH_H3K4ME3_AND_H3K27ME3	GOBERT_OLIGODENDROCYTE_DIFFERENTIATION_DN								DUTERTRE_ESTRADIOL_RESPONSE_24HR_DN						PEREZ_TP53_TARGETS	CREIGHTON_ENDOCRINE_THERAPY_RESISTANCE_5															DODD_NASOPHARYNGEAL_CARCINOMA_UP									MASSARWEH_TAMOXIFEN_RESISTANCE_UP																																																							
80303	EFHD1	EF-hand domain family, member D1				GRAESSMANN_APOPTOSIS_BY_DOXORUBICIN_DN	MEISSNER_BRAIN_HCP_WITH_H3K4ME3_AND_H3K27ME3	GOBERT_OLIGODENDROCYTE_DIFFERENTIATION_DN								DUTERTRE_ESTRADIOL_RESPONSE_24HR_DN																																																				DOUGLAS_BMI1_TARGETS_UP													BYSTRYKH_HEMATOPOIESIS_STEM_CELL_QTL_TRANS	CHARAFE_BREAST_CANCER_LUMINAL_VS_MESENCHYMAL_UP													KOYAMA_SEMA3B_TARGETS_DN							
23150	FRMD4B	FERM domain containing 4B				GRAESSMANN_APOPTOSIS_BY_DOXORUBICIN_DN	MEISSNER_BRAIN_HCP_WITH_H3K4ME3_AND_H3K27ME3	GOBERT_OLIGODENDROCYTE_DIFFERENTIATION_DN											ONKEN_UVEAL_MELANOMA_UP												LEE_BMP2_TARGETS_UP							DODD_NASOPHARYNGEAL_CARCINOMA_UP										MARTINEZ_RB1_TARGETS_UP				MARTINEZ_RB1_AND_TP53_TARGETS_DN							CREIGHTON_ENDOCRINE_THERAPY_RESISTANCE_3											FLECHNER_BIOPSY_KIDNEY_TRANSPLANT_OK_VS_DONOR_UP	ZHENG_BOUND_BY_FOXP3	ZWANG_CLASS_3_TRANSIENTLY_INDUCED_BY_EGF	RODRIGUES_THYROID_CARCINOMA_ANAPLASTIC_DN		MARTINEZ_TP53_TARGETS_DN															JAATINEN_HEMATOPOIETIC_STEM_CELL_UP									MATSUDA_NATURAL_KILLER_DIFFERENTIATION			
2150	F2RL1	coagulation factor II (thrombin) receptor-like 1				GRAESSMANN_APOPTOSIS_BY_DOXORUBICIN_DN	MEISSNER_BRAIN_HCP_WITH_H3K4ME3_AND_H3K27ME3			KOINUMA_TARGETS_OF_SMAD2_OR_SMAD3		YOSHIMURA_MAPK8_TARGETS_UP	DIAZ_CHRONIC_MEYLOGENOUS_LEUKEMIA_UP															CHICAS_RB1_TARGETS_CONFLUENT		CHEN_METABOLIC_SYNDROM_NETWORK					BUYTAERT_PHOTODYNAMIC_THERAPY_STRESS_UP				RAO_BOUND_BY_SALL4											ENK_UV_RESPONSE_EPIDERMIS_DN																				FLECHNER_BIOPSY_KIDNEY_TRANSPLANT_OK_VS_DONOR_UP	ZHENG_BOUND_BY_FOXP3	ZWANG_CLASS_3_TRANSIENTLY_INDUCED_BY_EGF																		JAATINEN_HEMATOPOIETIC_STEM_CELL_UP									MATSUDA_NATURAL_KILLER_DIFFERENTIATION			
1749	DLX5	distal-less homeobox 5				GRAESSMANN_APOPTOSIS_BY_DOXORUBICIN_DN	MEISSNER_BRAIN_HCP_WITH_H3K4ME3_AND_H3K27ME3					YOSHIMURA_MAPK8_TARGETS_UP												BENPORATH_ES_WITH_H3K27ME3							LEE_BMP2_TARGETS_UP		BENPORATH_EED_TARGETS																																			DOUGLAS_BMI1_TARGETS_UP																																		
56243	KIAA1217	KIAA1217				GRAESSMANN_APOPTOSIS_BY_DOXORUBICIN_DN	MEISSNER_BRAIN_HCP_WITH_H3K4ME3_AND_H3K27ME3									DUTERTRE_ESTRADIOL_RESPONSE_24HR_DN	RODRIGUES_THYROID_CARCINOMA_POORLY_DIFFERENTIATED_DN	BENPORATH_NANOG_TARGETS				PEREZ_TP53_TARGETS												NUYTTEN_EZH2_TARGETS_UP													MASSARWEH_TAMOXIFEN_RESISTANCE_UP																										RODRIGUES_THYROID_CARCINOMA_ANAPLASTIC_DN			ZWANG_CLASS_1_TRANSIENTLY_INDUCED_BY_EGF					BYSTRYKH_HEMATOPOIESIS_STEM_CELL_QTL_TRANS																			MEISSNER_NPC_HCP_WITH_H3K4ME2		
79977	GRHL2	grainyhead-like 2 (Drosophila)				GRAESSMANN_APOPTOSIS_BY_DOXORUBICIN_DN	MEISSNER_BRAIN_HCP_WITH_H3K4ME3_AND_H3K27ME3										RODRIGUES_THYROID_CARCINOMA_POORLY_DIFFERENTIATED_DN	BENPORATH_NANOG_TARGETS				PEREZ_TP53_TARGETS																							BENPORATH_SOX2_TARGETS								GOZGIT_ESR1_TARGETS_DN			NUYTTEN_NIPP1_TARGETS_DN																										CHARAFE_BREAST_CANCER_LUMINAL_VS_MESENCHYMAL_UP																				
26011	ODZ4	odz, odd Oz/ten-m homolog 4 (Drosophila)				GRAESSMANN_APOPTOSIS_BY_DOXORUBICIN_DN	MEISSNER_BRAIN_HCP_WITH_H3K4ME3_AND_H3K27ME3													SCHAEFFER_PROSTATE_DEVELOPMENT_6HR_DN								CHICAS_RB1_TARGETS_CONFLUENT																				MARTINEZ_RB1_TARGETS_UP				MARTINEZ_RB1_AND_TP53_TARGETS_DN					BRUINS_UVC_RESPONSE_VIA_TP53_GROUP_A			MILI_PSEUDOPODIA_CHEMOTAXIS_DN							LASTOWSKA_NEUROBLASTOMA_COPY_NUMBER_DN								MARTINEZ_TP53_TARGETS_DN									WAKABAYASHI_ADIPOGENESIS_PPARG_RXRA_BOUND_8D																		
79774	GRTP1	growth hormone regulated TBC protein 1				GRAESSMANN_APOPTOSIS_BY_DOXORUBICIN_DN	MEISSNER_BRAIN_HCP_WITH_H3K4ME3_AND_H3K27ME3															PEREZ_TP53_TARGETS							DELACROIX_RAR_BOUND_ES																																																																							MEISSNER_NPC_HCP_WITH_H3K4ME2		
84171	LOXL4	lysyl oxidase-like 4				GRAESSMANN_APOPTOSIS_BY_DOXORUBICIN_DN	MEISSNER_BRAIN_HCP_WITH_H3K4ME3_AND_H3K27ME3																					CHICAS_RB1_TARGETS_CONFLUENT										DODD_NASOPHARYNGEAL_CARCINOMA_UP																		NUYTTEN_NIPP1_TARGETS_DN																	RODRIGUES_THYROID_CARCINOMA_ANAPLASTIC_DN																													
55788	LMBRD1	LMBR1 domain containing 1				GRAESSMANN_APOPTOSIS_BY_DOXORUBICIN_DN		GOBERT_OLIGODENDROCYTE_DIFFERENTIATION_DN	CUI_TCF21_TARGETS_2_DN							DUTERTRE_ESTRADIOL_RESPONSE_24HR_DN																																											CREIGHTON_ENDOCRINE_THERAPY_RESISTANCE_3	MILI_PSEUDOPODIA_CHEMOTAXIS_DN																								WAKABAYASHI_ADIPOGENESIS_PPARG_RXRA_BOUND_8D																		
817	CAMK2D	calcium/calmodulin-dependent protein kinase II delta				GRAESSMANN_APOPTOSIS_BY_DOXORUBICIN_DN		GOBERT_OLIGODENDROCYTE_DIFFERENTIATION_DN	CUI_TCF21_TARGETS_2_DN																			CHICAS_RB1_TARGETS_CONFLUENT																										FOSTER_TOLERANT_MACROPHAGE_DN			BRUINS_UVC_RESPONSE_VIA_TP53_GROUP_A																			ZWANG_CLASS_1_TRANSIENTLY_INDUCED_BY_EGF																						MARSON_BOUND_BY_FOXP3_UNSTIMULATED				
23327	NEDD4L	neural precursor cell expressed, developmentally down-regulated 4-like				GRAESSMANN_APOPTOSIS_BY_DOXORUBICIN_DN		GOBERT_OLIGODENDROCYTE_DIFFERENTIATION_DN		KOINUMA_TARGETS_OF_SMAD2_OR_SMAD3						DUTERTRE_ESTRADIOL_RESPONSE_24HR_DN		BENPORATH_NANOG_TARGETS																				DODD_NASOPHARYNGEAL_CARCINOMA_UP							BENPORATH_SOX2_TARGETS															MILI_PSEUDOPODIA_CHEMOTAXIS_DN	MILI_PSEUDOPODIA_HAPTOTAXIS_DN															ZWANG_CLASS_1_TRANSIENTLY_INDUCED_BY_EGF	FORTSCHEGGER_PHF8_TARGETS_DN				BYSTRYKH_HEMATOPOIESIS_STEM_CELL_QTL_TRANS													ZHOU_INFLAMMATORY_RESPONSE_LIVE_UP								
1627	DBN1	drebrin 1				GRAESSMANN_APOPTOSIS_BY_DOXORUBICIN_DN		GOBERT_OLIGODENDROCYTE_DIFFERENTIATION_DN				YOSHIMURA_MAPK8_TARGETS_UP				DUTERTRE_ESTRADIOL_RESPONSE_24HR_DN																																			KRIGE_RESPONSE_TO_TOSEDOSTAT_6HR_UP																																																			KRIGE_RESPONSE_TO_TOSEDOSTAT_24HR_UP
3797	KIF3C	kinesin family member 3C				GRAESSMANN_APOPTOSIS_BY_DOXORUBICIN_DN		GOBERT_OLIGODENDROCYTE_DIFFERENTIATION_DN				YOSHIMURA_MAPK8_TARGETS_UP															BLALOCK_ALZHEIMERS_DISEASE_DN								BUYTAERT_PHOTODYNAMIC_THERAPY_STRESS_UP		CHARAFE_BREAST_CANCER_LUMINAL_VS_MESENCHYMAL_DN																																								FORTSCHEGGER_PHF8_TARGETS_DN																				KIM_ALL_DISORDERS_CALB1_CORR_UP					
23112	TNRC6B	trinucleotide repeat containing 6B				GRAESSMANN_APOPTOSIS_BY_DOXORUBICIN_DN		GOBERT_OLIGODENDROCYTE_DIFFERENTIATION_DN									RODRIGUES_THYROID_CARCINOMA_POORLY_DIFFERENTIATED_DN			SCHAEFFER_PROSTATE_DEVELOPMENT_6HR_DN																															KRIGE_RESPONSE_TO_TOSEDOSTAT_6HR_UP																				ZHENG_BOUND_BY_FOXP3																															KRIGE_RESPONSE_TO_TOSEDOSTAT_24HR_UP
94015	TTYH2	tweety homolog 2 (Drosophila)				GRAESSMANN_APOPTOSIS_BY_DOXORUBICIN_DN		GOBERT_OLIGODENDROCYTE_DIFFERENTIATION_DN														PEREZ_TP53_TARGETS			LIM_MAMMARY_STEM_CELL_UP	PUJANA_ATM_PCC_NETWORK						PUJANA_BRCA1_PCC_NETWORK																								NUYTTEN_NIPP1_TARGETS_DN																												WAKABAYASHI_ADIPOGENESIS_PPARG_RXRA_BOUND_8D																		
1122	CHML	choroideremia-like (Rab escort protein 2)				GRAESSMANN_APOPTOSIS_BY_DOXORUBICIN_DN		GOBERT_OLIGODENDROCYTE_DIFFERENTIATION_DN																				CHICAS_RB1_TARGETS_CONFLUENT																																																															GEORGES_TARGETS_OF_MIR192_AND_MIR215											
51621	KLF13	Kruppel-like factor 13				GRAESSMANN_APOPTOSIS_BY_DOXORUBICIN_DN		GOBERT_OLIGODENDROCYTE_DIFFERENTIATION_DN																												MARTENS_BOUND_BY_PML_RARA_FUSION								BRUINS_UVC_RESPONSE_LATE																								DOUGLAS_BMI1_TARGETS_UP				ZWANG_CLASS_3_TRANSIENTLY_INDUCED_BY_EGF																KRIEG_HYPOXIA_NOT_VIA_KDM3A														
115294	PCMTD1	protein-L-isoaspartate (D-aspartate) O-methyltransferase domain containing 1				GRAESSMANN_APOPTOSIS_BY_DOXORUBICIN_DN			CUI_TCF21_TARGETS_2_DN						ZWANG_TRANSIENTLY_UP_BY_1ST_EGF_PULSE_ONLY		RODRIGUES_THYROID_CARCINOMA_POORLY_DIFFERENTIATED_DN																									IVANOVA_HEMATOPOIESIS_STEM_CELL_AND_PROGENITOR									KRIGE_RESPONSE_TO_TOSEDOSTAT_6HR_UP					NUYTTEN_NIPP1_TARGETS_DN																																														KRIGE_RESPONSE_TO_TOSEDOSTAT_24HR_UP
283131	NEAT1	nuclear paraspeckle assembly transcript 1 (non-protein coding)				GRAESSMANN_APOPTOSIS_BY_DOXORUBICIN_DN			CUI_TCF21_TARGETS_2_DN								RODRIGUES_THYROID_CARCINOMA_POORLY_DIFFERENTIATED_DN														LEE_BMP2_TARGETS_UP																		LOPEZ_MBD_TARGETS		KRIGE_RESPONSE_TO_TOSEDOSTAT_6HR_UP		GOZGIT_ESR1_TARGETS_DN				BRUINS_UVC_RESPONSE_VIA_TP53_GROUP_A			MILI_PSEUDOPODIA_CHEMOTAXIS_DN	MILI_PSEUDOPODIA_HAPTOTAXIS_DN						LASTOWSKA_NEUROBLASTOMA_COPY_NUMBER_DN																																			KRIGE_RESPONSE_TO_TOSEDOSTAT_24HR_UP
9788	MTSS1	metastasis suppressor 1				GRAESSMANN_APOPTOSIS_BY_DOXORUBICIN_DN			CUI_TCF21_TARGETS_2_DN										ONKEN_UVEAL_MELANOMA_UP						LIM_MAMMARY_STEM_CELL_UP			CHICAS_RB1_TARGETS_CONFLUENT	DELACROIX_RAR_BOUND_ES				BENPORATH_EED_TARGETS					DODD_NASOPHARYNGEAL_CARCINOMA_UP							BENPORATH_SOX2_TARGETS		MASSARWEH_TAMOXIFEN_RESISTANCE_UP						GOZGIT_ESR1_TARGETS_DN		BAELDE_DIABETIC_NEPHROPATHY_DN																																				GEORGES_TARGETS_OF_MIR192_AND_MIR215											
11217	AKAP2	A kinase (PRKA) anchor protein 2				GRAESSMANN_APOPTOSIS_BY_DOXORUBICIN_DN			CUI_TCF21_TARGETS_2_DN																LIM_MAMMARY_STEM_CELL_UP																																											DOUGLAS_BMI1_TARGETS_UP																WAKABAYASHI_ADIPOGENESIS_PPARG_RXRA_BOUND_8D				KRIEG_HYPOXIA_NOT_VIA_KDM3A														
3092	HIP1	huntingtin interacting protein 1				GRAESSMANN_APOPTOSIS_BY_DOXORUBICIN_DN			CUI_TCF21_TARGETS_2_DN																											MARTENS_BOUND_BY_PML_RARA_FUSION															KRIGE_RESPONSE_TO_TOSEDOSTAT_6HR_UP																	DOUGLAS_BMI1_TARGETS_UP	GRESHOCK_CANCER_COPY_NUMBER_UP										DODD_NASOPHARYNGEAL_CARCINOMA_DN																	YAGI_AML_WITH_11Q23_REARRANGED			MATSUDA_NATURAL_KILLER_DIFFERENTIATION			KRIGE_RESPONSE_TO_TOSEDOSTAT_24HR_UP
91894	C11orf52	chromosome 11 open reading frame 52				GRAESSMANN_APOPTOSIS_BY_DOXORUBICIN_DN			CUI_TCF21_TARGETS_2_DN																													DODD_NASOPHARYNGEAL_CARCINOMA_UP						BRUINS_UVC_RESPONSE_LATE									GOZGIT_ESR1_TARGETS_DN																													CHARAFE_BREAST_CANCER_LUMINAL_VS_MESENCHYMAL_UP																				
80267	EDEM3	ER degradation enhancer, mannosidase alpha-like 3				GRAESSMANN_APOPTOSIS_BY_DOXORUBICIN_DN			CUI_TCF21_TARGETS_2_DN																																KINSEY_TARGETS_OF_EWSR1_FLII_FUSION_UP																																																													
5867	RAB4A	RAB4A, member RAS oncogene family				GRAESSMANN_APOPTOSIS_BY_DOXORUBICIN_DN				KOINUMA_TARGETS_OF_SMAD2_OR_SMAD3		YOSHIMURA_MAPK8_TARGETS_UP	DIAZ_CHRONIC_MEYLOGENOUS_LEUKEMIA_UP		ZWANG_TRANSIENTLY_UP_BY_1ST_EGF_PULSE_ONLY																																					MARTINEZ_RB1_AND_TP53_TARGETS_DN				NUYTTEN_NIPP1_TARGETS_DN																		SCHAEFFER_PROSTATE_DEVELOPMENT_48HR_UP	MARTINEZ_TP53_TARGETS_DN										ONKEN_UVEAL_MELANOMA_DN										KOYAMA_SEMA3B_TARGETS_DN							
3775	KCNK1	potassium channel, subfamily K, member 1				GRAESSMANN_APOPTOSIS_BY_DOXORUBICIN_DN				KOINUMA_TARGETS_OF_SMAD2_OR_SMAD3		YOSHIMURA_MAPK8_TARGETS_UP			ZWANG_TRANSIENTLY_UP_BY_1ST_EGF_PULSE_ONLY					SCHAEFFER_PROSTATE_DEVELOPMENT_6HR_DN							BLALOCK_ALZHEIMERS_DISEASE_DN				LEE_BMP2_TARGETS_UP				BUYTAERT_PHOTODYNAMIC_THERAPY_STRESS_UP															ENK_UV_RESPONSE_EPIDERMIS_DN						NUYTTEN_NIPP1_TARGETS_DN																		SCHAEFFER_PROSTATE_DEVELOPMENT_48HR_UP						YAMAZAKI_TCEB3_TARGETS_DN																	KIM_ALL_DISORDERS_CALB1_CORR_UP					
7534	YWHAZ	tyrosine 3-monooxygenase/tryptophan 5-monooxygenase activation protein, zeta polypeptide				GRAESSMANN_APOPTOSIS_BY_DOXORUBICIN_DN				KOINUMA_TARGETS_OF_SMAD2_OR_SMAD3			DIAZ_CHRONIC_MEYLOGENOUS_LEUKEMIA_UP						ONKEN_UVEAL_MELANOMA_UP	SCHAEFFER_PROSTATE_DEVELOPMENT_6HR_DN							BLALOCK_ALZHEIMERS_DISEASE_DN							NUYTTEN_EZH2_TARGETS_UP																					BAELDE_DIABETIC_NEPHROPATHY_DN																																											MARSON_BOUND_BY_FOXP3_UNSTIMULATED				
51141	INSIG2	insulin induced gene 2				GRAESSMANN_APOPTOSIS_BY_DOXORUBICIN_DN				KOINUMA_TARGETS_OF_SMAD2_OR_SMAD3				DAZARD_RESPONSE_TO_UV_NHEK_DN												PUJANA_ATM_PCC_NETWORK								NUYTTEN_EZH2_TARGETS_UP					RAO_BOUND_BY_SALL4																								DAZARD_UV_RESPONSE_CLUSTER_G6													ZWANG_CLASS_1_TRANSIENTLY_INDUCED_BY_EGF												KRIEG_HYPOXIA_NOT_VIA_KDM3A														
6925	TCF4	transcription factor 4				GRAESSMANN_APOPTOSIS_BY_DOXORUBICIN_DN				KOINUMA_TARGETS_OF_SMAD2_OR_SMAD3					ZWANG_TRANSIENTLY_UP_BY_1ST_EGF_PULSE_ONLY		RODRIGUES_THYROID_CARCINOMA_POORLY_DIFFERENTIATED_DN				WONG_ADULT_TISSUE_STEM_MODULE		CREIGHTON_ENDOCRINE_THERAPY_RESISTANCE_5		LIM_MAMMARY_STEM_CELL_UP									NUYTTEN_EZH2_TARGETS_UP						SCHAEFFER_PROSTATE_DEVELOPMENT_48HR_DN				BRUINS_UVC_RESPONSE_LATE						ENK_UV_RESPONSE_EPIDERMIS_DN	KRIGE_RESPONSE_TO_TOSEDOSTAT_6HR_UP		GOZGIT_ESR1_TARGETS_DN	FOSTER_TOLERANT_MACROPHAGE_DN								SWEET_LUNG_CANCER_KRAS_DN											RODRIGUES_THYROID_CARCINOMA_ANAPLASTIC_DN								BYSTRYKH_HEMATOPOIESIS_STEM_CELL_QTL_TRANS		SENESE_HDAC3_TARGETS_DN			MARTORIATI_MDM4_TARGETS_FETAL_LIVER_DN							CASORELLI_ACUTE_PROMYELOCYTIC_LEUKEMIA_DN		KOYAMA_SEMA3B_TARGETS_DN			MARSON_BOUND_BY_FOXP3_UNSTIMULATED	MATSUDA_NATURAL_KILLER_DIFFERENTIATION			KRIGE_RESPONSE_TO_TOSEDOSTAT_24HR_UP
9275	BCL7B	B-cell CLL/lymphoma 7B				GRAESSMANN_APOPTOSIS_BY_DOXORUBICIN_DN				KOINUMA_TARGETS_OF_SMAD2_OR_SMAD3					ZWANG_TRANSIENTLY_UP_BY_1ST_EGF_PULSE_ONLY												BLALOCK_ALZHEIMERS_DISEASE_DN					PUJANA_BRCA1_PCC_NETWORK																	LOPEZ_MBD_TARGETS																																BYSTRYKH_HEMATOPOIESIS_STEM_CELL_QTL_TRANS		SENESE_HDAC3_TARGETS_DN																			
9569	GTF2IRD1	GTF2I repeat domain containing 1				GRAESSMANN_APOPTOSIS_BY_DOXORUBICIN_DN				KOINUMA_TARGETS_OF_SMAD2_OR_SMAD3					ZWANG_TRANSIENTLY_UP_BY_1ST_EGF_PULSE_ONLY																				BUYTAERT_PHOTODYNAMIC_THERAPY_STRESS_UP																	MARTINEZ_RB1_AND_TP53_TARGETS_DN																							MARTINEZ_TP53_TARGETS_DN																	GRADE_COLON_CANCER_UP							MATSUDA_NATURAL_KILLER_DIFFERENTIATION			
51474	LIMA1	LIM domain and actin binding 1				GRAESSMANN_APOPTOSIS_BY_DOXORUBICIN_DN				KOINUMA_TARGETS_OF_SMAD2_OR_SMAD3						DUTERTRE_ESTRADIOL_RESPONSE_24HR_DN				SCHAEFFER_PROSTATE_DEVELOPMENT_6HR_DN			CREIGHTON_ENDOCRINE_THERAPY_RESISTANCE_5		LIM_MAMMARY_STEM_CELL_UP									NUYTTEN_EZH2_TARGETS_UP													MASSARWEH_TAMOXIFEN_RESISTANCE_UP			ENK_UV_RESPONSE_EPIDERMIS_DN																																																				
857	CAV1	caveolin 1, caveolae protein, 22kDa				GRAESSMANN_APOPTOSIS_BY_DOXORUBICIN_DN				KOINUMA_TARGETS_OF_SMAD2_OR_SMAD3								BENPORATH_NANOG_TARGETS			WONG_ADULT_TISSUE_STEM_MODULE				LIM_MAMMARY_STEM_CELL_UP			CHICAS_RB1_TARGETS_CONFLUENT									CHARAFE_BREAST_CANCER_LUMINAL_VS_MESENCHYMAL_DN				KINSEY_TARGETS_OF_EWSR1_FLII_FUSION_UP			BRUINS_UVC_RESPONSE_LATE										FOSTER_TOLERANT_MACROPHAGE_DN		NUYTTEN_NIPP1_TARGETS_DN		LIU_PROSTATE_CANCER_DN				SWEET_LUNG_CANCER_KRAS_DN															FORTSCHEGGER_PHF8_TARGETS_DN		DODD_NASOPHARYNGEAL_CARCINOMA_DN						ONKEN_UVEAL_MELANOMA_DN										KOYAMA_SEMA3B_TARGETS_DN							
4188	MDFI	MyoD family inhibitor				GRAESSMANN_APOPTOSIS_BY_DOXORUBICIN_DN				KOINUMA_TARGETS_OF_SMAD2_OR_SMAD3										SCHAEFFER_PROSTATE_DEVELOPMENT_6HR_DN						PUJANA_ATM_PCC_NETWORK				CHEN_METABOLIC_SYNDROM_NETWORK																																												SCHAEFFER_PROSTATE_DEVELOPMENT_48HR_UP																												
22883	CLSTN1	calsyntenin 1				GRAESSMANN_APOPTOSIS_BY_DOXORUBICIN_DN				KOINUMA_TARGETS_OF_SMAD2_OR_SMAD3																					LEE_BMP2_TARGETS_UP																													MILI_PSEUDOPODIA_CHEMOTAXIS_DN	MILI_PSEUDOPODIA_HAPTOTAXIS_DN						LASTOWSKA_NEUROBLASTOMA_COPY_NUMBER_DN																								GEORGES_TARGETS_OF_MIR192_AND_MIR215						KIM_ALL_DISORDERS_CALB1_CORR_UP					
134429	STARD4	StAR-related lipid transfer (START) domain containing 4				GRAESSMANN_APOPTOSIS_BY_DOXORUBICIN_DN				KOINUMA_TARGETS_OF_SMAD2_OR_SMAD3																								NUYTTEN_EZH2_TARGETS_UP														MARTINEZ_RB1_TARGETS_UP	LOPEZ_MBD_TARGETS									LIU_PROSTATE_CANCER_DN	CREIGHTON_ENDOCRINE_THERAPY_RESISTANCE_3																											MARTORIATI_MDM4_TARGETS_FETAL_LIVER_DN		KRIEG_HYPOXIA_NOT_VIA_KDM3A														
5213	PFKM	phosphofructokinase, muscle				GRAESSMANN_APOPTOSIS_BY_DOXORUBICIN_DN						YOSHIMURA_MAPK8_TARGETS_UP	DIAZ_CHRONIC_MEYLOGENOUS_LEUKEMIA_UP														BLALOCK_ALZHEIMERS_DISEASE_DN																						LOPEZ_MBD_TARGETS															ENK_UV_RESPONSE_KERATINOCYTE_DN	MOHANKUMAR_TLX1_TARGETS_UP																												CASORELLI_ACUTE_PROMYELOCYTIC_LEUKEMIA_DN									
4763	NF1	neurofibromin 1				GRAESSMANN_APOPTOSIS_BY_DOXORUBICIN_DN						YOSHIMURA_MAPK8_TARGETS_UP					RODRIGUES_THYROID_CARCINOMA_POORLY_DIFFERENTIATED_DN		ONKEN_UVEAL_MELANOMA_UP				CREIGHTON_ENDOCRINE_THERAPY_RESISTANCE_5															DODD_NASOPHARYNGEAL_CARCINOMA_UP																															GRESHOCK_CANCER_COPY_NUMBER_UP				RODRIGUES_THYROID_CARCINOMA_ANAPLASTIC_DN					DAVICIONI_MOLECULAR_ARMS_VS_ERMS_UP	DODD_NASOPHARYNGEAL_CARCINOMA_DN																							
808	CALM3	calmodulin 3 (phosphorylase kinase, delta)				GRAESSMANN_APOPTOSIS_BY_DOXORUBICIN_DN						YOSHIMURA_MAPK8_TARGETS_UP								SCHAEFFER_PROSTATE_DEVELOPMENT_6HR_DN							BLALOCK_ALZHEIMERS_DISEASE_DN			CHEN_METABOLIC_SYNDROM_NETWORK													SCHLOSSER_SERUM_RESPONSE_DN																																																											
6508	SLC4A3	solute carrier family 4, anion exchanger, member 3				GRAESSMANN_APOPTOSIS_BY_DOXORUBICIN_DN						YOSHIMURA_MAPK8_TARGETS_UP													LIM_MAMMARY_STEM_CELL_UP		BLALOCK_ALZHEIMERS_DISEASE_DN			CHEN_METABOLIC_SYNDROM_NETWORK																																																																						MEISSNER_NPC_HCP_WITH_H3K4ME2		
4771	NF2	neurofibromin 2 (merlin)				GRAESSMANN_APOPTOSIS_BY_DOXORUBICIN_DN						YOSHIMURA_MAPK8_TARGETS_UP															BLALOCK_ALZHEIMERS_DISEASE_DN																SCHLOSSER_SERUM_RESPONSE_DN										GOZGIT_ESR1_TARGETS_DN			NUYTTEN_NIPP1_TARGETS_DN													GRESHOCK_CANCER_COPY_NUMBER_UP								FORTSCHEGGER_PHF8_TARGETS_DN						SENESE_HDAC3_TARGETS_DN															MARSON_BOUND_BY_FOXP3_UNSTIMULATED				
3984	LIMK1	LIM domain kinase 1				GRAESSMANN_APOPTOSIS_BY_DOXORUBICIN_DN						YOSHIMURA_MAPK8_TARGETS_UP																						NUYTTEN_EZH2_TARGETS_UP																							BRUINS_UVC_RESPONSE_VIA_TP53_GROUP_A																								BYSTRYKH_HEMATOPOIESIS_STEM_CELL_QTL_TRANS																					
9169	SCAF11	SR-related CTD-associated factor 11				GRAESSMANN_APOPTOSIS_BY_DOXORUBICIN_DN							DIAZ_CHRONIC_MEYLOGENOUS_LEUKEMIA_UP	DAZARD_RESPONSE_TO_UV_NHEK_DN												PUJANA_ATM_PCC_NETWORK																						MARTINEZ_RB1_TARGETS_UP			KRIGE_RESPONSE_TO_TOSEDOSTAT_6HR_UP	MARTINEZ_RB1_AND_TP53_TARGETS_DN												ENK_UV_RESPONSE_KERATINOCYTE_DN						FLECHNER_BIOPSY_KIDNEY_TRANSPLANT_OK_VS_DONOR_UP					MARTINEZ_TP53_TARGETS_DN																											
10451	VAV3	vav 3 guanine nucleotide exchange factor				GRAESSMANN_APOPTOSIS_BY_DOXORUBICIN_DN							DIAZ_CHRONIC_MEYLOGENOUS_LEUKEMIA_UP		ZWANG_TRANSIENTLY_UP_BY_1ST_EGF_PULSE_ONLY									BENPORATH_ES_WITH_H3K27ME3							LEE_BMP2_TARGETS_UP																			ENK_UV_RESPONSE_EPIDERMIS_DN			GOZGIT_ESR1_TARGETS_DN					LIU_PROSTATE_CANCER_DN																								CHARAFE_BREAST_CANCER_LUMINAL_VS_MESENCHYMAL_UP					RAO_BOUND_BY_SALL4_ISOFORM_B			JAATINEN_HEMATOPOIETIC_STEM_CELL_UP												
4836	NMT1	N-myristoyltransferase 1				GRAESSMANN_APOPTOSIS_BY_DOXORUBICIN_DN							DIAZ_CHRONIC_MEYLOGENOUS_LEUKEMIA_UP					BENPORATH_NANOG_TARGETS														PUJANA_BRCA1_PCC_NETWORK		NUYTTEN_EZH2_TARGETS_UP							KINSEY_TARGETS_OF_EWSR1_FLII_FUSION_UP		SCHLOSSER_SERUM_RESPONSE_DN	BRUINS_UVC_RESPONSE_LATE																																								WAKABAYASHI_ADIPOGENESIS_PPARG_RXRA_BOUND_8D																		
64083	GOLPH3	golgi phosphoprotein 3 (coat-protein)				GRAESSMANN_APOPTOSIS_BY_DOXORUBICIN_DN							DIAZ_CHRONIC_MEYLOGENOUS_LEUKEMIA_UP						ONKEN_UVEAL_MELANOMA_UP	SCHAEFFER_PROSTATE_DEVELOPMENT_6HR_DN			CREIGHTON_ENDOCRINE_THERAPY_RESISTANCE_5																											ENK_UV_RESPONSE_EPIDERMIS_DN									CREIGHTON_ENDOCRINE_THERAPY_RESISTANCE_3																																							MARSON_BOUND_BY_FOXP3_UNSTIMULATED				
5214	PFKP	phosphofructokinase, platelet				GRAESSMANN_APOPTOSIS_BY_DOXORUBICIN_DN							DIAZ_CHRONIC_MEYLOGENOUS_LEUKEMIA_UP						ONKEN_UVEAL_MELANOMA_UP											CHEN_METABOLIC_SYNDROM_NETWORK							CHARAFE_BREAST_CANCER_LUMINAL_VS_MESENCHYMAL_DN				KINSEY_TARGETS_OF_EWSR1_FLII_FUSION_UP																																															KRIEG_HYPOXIA_NOT_VIA_KDM3A					CASORELLI_ACUTE_PROMYELOCYTIC_LEUKEMIA_DN				KIM_ALL_DISORDERS_CALB1_CORR_UP					
3093	UBE2K	ubiquitin-conjugating enzyme E2K				GRAESSMANN_APOPTOSIS_BY_DOXORUBICIN_DN							DIAZ_CHRONIC_MEYLOGENOUS_LEUKEMIA_UP						ONKEN_UVEAL_MELANOMA_UP													PUJANA_BRCA1_PCC_NETWORK	BENPORATH_EED_TARGETS											BRUINS_UVC_RESPONSE_LATE																					MOHANKUMAR_TLX1_TARGETS_UP																		SENESE_HDAC3_TARGETS_DN																			
1718	DHCR24	24-dehydrocholesterol reductase				GRAESSMANN_APOPTOSIS_BY_DOXORUBICIN_DN							DIAZ_CHRONIC_MEYLOGENOUS_LEUKEMIA_UP										CREIGHTON_ENDOCRINE_THERAPY_RESISTANCE_5					CHICAS_RB1_TARGETS_CONFLUENT										DODD_NASOPHARYNGEAL_CARCINOMA_UP												ENK_UV_RESPONSE_EPIDERMIS_DN						NUYTTEN_NIPP1_TARGETS_DN			CREIGHTON_ENDOCRINE_THERAPY_RESISTANCE_3																					YAMAZAKI_TCEB3_TARGETS_DN											GEORGES_TARGETS_OF_MIR192_AND_MIR215		CASORELLI_ACUTE_PROMYELOCYTIC_LEUKEMIA_DN				KIM_ALL_DISORDERS_CALB1_CORR_UP					
1660	DHX9	DEAH (Asp-Glu-Ala-His) box polypeptide 9				GRAESSMANN_APOPTOSIS_BY_DOXORUBICIN_DN							DIAZ_CHRONIC_MEYLOGENOUS_LEUKEMIA_UP													PUJANA_ATM_PCC_NETWORK						PUJANA_BRCA1_PCC_NETWORK											SCHLOSSER_SERUM_RESPONSE_DN																					ENK_UV_RESPONSE_KERATINOCYTE_DN				DOUGLAS_BMI1_TARGETS_UP		FLECHNER_BIOPSY_KIDNEY_TRANSPLANT_OK_VS_DONOR_UP											BYSTRYKH_HEMATOPOIESIS_STEM_CELL_QTL_TRANS					MARTORIATI_MDM4_TARGETS_FETAL_LIVER_DN						GRADE_COLON_CANCER_UP	CASORELLI_ACUTE_PROMYELOCYTIC_LEUKEMIA_DN									
8894	EIF2S2	eukaryotic translation initiation factor 2, subunit 2 beta, 38kDa				GRAESSMANN_APOPTOSIS_BY_DOXORUBICIN_DN							DIAZ_CHRONIC_MEYLOGENOUS_LEUKEMIA_UP																			PUJANA_BRCA1_PCC_NETWORK									KINSEY_TARGETS_OF_EWSR1_FLII_FUSION_UP		SCHLOSSER_SERUM_RESPONSE_DN						LOPEZ_MBD_TARGETS																														DODD_NASOPHARYNGEAL_CARCINOMA_DN														CASORELLI_ACUTE_PROMYELOCYTIC_LEUKEMIA_DN			YAGI_AML_WITH_11Q23_REARRANGED						
10438	C1D	C1D nuclear receptor corepressor				GRAESSMANN_APOPTOSIS_BY_DOXORUBICIN_DN							DIAZ_CHRONIC_MEYLOGENOUS_LEUKEMIA_UP																			PUJANA_BRCA1_PCC_NETWORK											SCHLOSSER_SERUM_RESPONSE_DN					MARTINEZ_RB1_TARGETS_UP				MARTINEZ_RB1_AND_TP53_TARGETS_DN												ENK_UV_RESPONSE_KERATINOCYTE_DN						FLECHNER_BIOPSY_KIDNEY_TRANSPLANT_OK_VS_DONOR_UP					MARTINEZ_TP53_TARGETS_DN																											
10951	CBX1	chromobox homolog 1				GRAESSMANN_APOPTOSIS_BY_DOXORUBICIN_DN							DIAZ_CHRONIC_MEYLOGENOUS_LEUKEMIA_UP																													IVANOVA_HEMATOPOIESIS_STEM_CELL_AND_PROGENITOR	SCHLOSSER_SERUM_RESPONSE_DN			GRAESSMANN_APOPTOSIS_BY_DOXORUBICIN_UP																		ENK_UV_RESPONSE_KERATINOCYTE_DN															DODD_NASOPHARYNGEAL_CARCINOMA_DN								RAO_BOUND_BY_SALL4_ISOFORM_B		GRAESSMANN_RESPONSE_TO_MC_AND_DOXORUBICIN_UP							YAGI_AML_WITH_11Q23_REARRANGED						
9562	MINPP1	multiple inositol-polyphosphate phosphatase 1				GRAESSMANN_APOPTOSIS_BY_DOXORUBICIN_DN							DIAZ_CHRONIC_MEYLOGENOUS_LEUKEMIA_UP																														SCHLOSSER_SERUM_RESPONSE_DN											FOSTER_TOLERANT_MACROPHAGE_DN							MILI_PSEUDOPODIA_HAPTOTAXIS_DN						LASTOWSKA_NEUROBLASTOMA_COPY_NUMBER_DN			FLECHNER_BIOPSY_KIDNEY_TRANSPLANT_OK_VS_DONOR_UP									DODD_NASOPHARYNGEAL_CARCINOMA_DN																							
6821	SUOX	sulfite oxidase				GRAESSMANN_APOPTOSIS_BY_DOXORUBICIN_DN							DIAZ_CHRONIC_MEYLOGENOUS_LEUKEMIA_UP																																																													SCHAEFFER_PROSTATE_DEVELOPMENT_48HR_UP								CHARAFE_BREAST_CANCER_LUMINAL_VS_MESENCHYMAL_UP																				
26960	NBEA	neurobeachin				GRAESSMANN_APOPTOSIS_BY_DOXORUBICIN_DN									ZWANG_TRANSIENTLY_UP_BY_1ST_EGF_PULSE_ONLY	DUTERTRE_ESTRADIOL_RESPONSE_24HR_DN					WONG_ADULT_TISSUE_STEM_MODULE																	DODD_NASOPHARYNGEAL_CARCINOMA_UP		SCHAEFFER_PROSTATE_DEVELOPMENT_48HR_DN													GOZGIT_ESR1_TARGETS_DN																																																	
54014	BRWD1	bromodomain and WD repeat domain containing 1				GRAESSMANN_APOPTOSIS_BY_DOXORUBICIN_DN									ZWANG_TRANSIENTLY_UP_BY_1ST_EGF_PULSE_ONLY							PEREZ_TP53_TARGETS	CREIGHTON_ENDOCRINE_THERAPY_RESISTANCE_5						DELACROIX_RAR_BOUND_ES						BUYTAERT_PHOTODYNAMIC_THERAPY_STRESS_UP																					NUYTTEN_NIPP1_TARGETS_DN																	RODRIGUES_THYROID_CARCINOMA_ANAPLASTIC_DN																													
64097	EPB41L4A	erythrocyte membrane protein band 4.1 like 4A				GRAESSMANN_APOPTOSIS_BY_DOXORUBICIN_DN									ZWANG_TRANSIENTLY_UP_BY_1ST_EGF_PULSE_ONLY								CREIGHTON_ENDOCRINE_THERAPY_RESISTANCE_5	BENPORATH_ES_WITH_H3K27ME3									BENPORATH_EED_TARGETS														MASSARWEH_TAMOXIFEN_RESISTANCE_UP																			BENPORATH_SUZ12_TARGETS																CHARAFE_BREAST_CANCER_LUMINAL_VS_MESENCHYMAL_UP																				
5981	RFC1	replication factor C (activator 1) 1, 145kDa				GRAESSMANN_APOPTOSIS_BY_DOXORUBICIN_DN									ZWANG_TRANSIENTLY_UP_BY_1ST_EGF_PULSE_ONLY											PUJANA_ATM_PCC_NETWORK						PUJANA_BRCA1_PCC_NETWORK									KINSEY_TARGETS_OF_EWSR1_FLII_FUSION_UP							MARTINEZ_RB1_TARGETS_UP																													FORTSCHEGGER_PHF8_TARGETS_DN		DODD_NASOPHARYNGEAL_CARCINOMA_DN									KRIEG_HYPOXIA_NOT_VIA_KDM3A														
32	ACACB	acetyl-CoA carboxylase beta				GRAESSMANN_APOPTOSIS_BY_DOXORUBICIN_DN											RODRIGUES_THYROID_CARCINOMA_POORLY_DIFFERENTIATED_DN		ONKEN_UVEAL_MELANOMA_UP												LEE_BMP2_TARGETS_UP																											LIU_PROSTATE_CANCER_DN																																											RICKMAN_TUMOR_DIFFERENTIATED_WELL_VS_POORLY_UP	
1281	COL3A1	collagen, type III, alpha 1				GRAESSMANN_APOPTOSIS_BY_DOXORUBICIN_DN											RODRIGUES_THYROID_CARCINOMA_POORLY_DIFFERENTIATED_DN											CHICAS_RB1_TARGETS_CONFLUENT																									GOZGIT_ESR1_TARGETS_DN		BAELDE_DIABETIC_NEPHROPATHY_DN							SWEET_LUNG_CANCER_KRAS_DN								FLECHNER_BIOPSY_KIDNEY_TRANSPLANT_OK_VS_DONOR_UP									DODD_NASOPHARYNGEAL_CARCINOMA_DN				SENESE_HDAC3_TARGETS_DN																			
25925	ZNF521	zinc finger protein 521				GRAESSMANN_APOPTOSIS_BY_DOXORUBICIN_DN												BENPORATH_NANOG_TARGETS			WONG_ADULT_TISSUE_STEM_MODULE									CHEN_METABOLIC_SYNDROM_NETWORK	LEE_BMP2_TARGETS_UP									SCHAEFFER_PROSTATE_DEVELOPMENT_48HR_DN		IVANOVA_HEMATOPOIESIS_STEM_CELL_AND_PROGENITOR																																																JAATINEN_HEMATOPOIETIC_STEM_CELL_UP												
65084	TMEM135	transmembrane protein 135				GRAESSMANN_APOPTOSIS_BY_DOXORUBICIN_DN												BENPORATH_NANOG_TARGETS					CREIGHTON_ENDOCRINE_THERAPY_RESISTANCE_5						DELACROIX_RAR_BOUND_ES													IVANOVA_HEMATOPOIESIS_STEM_CELL_AND_PROGENITOR					MASSARWEH_TAMOXIFEN_RESISTANCE_UP				KRIGE_RESPONSE_TO_TOSEDOSTAT_6HR_UP																LASTOWSKA_NEUROBLASTOMA_COPY_NUMBER_DN																																			KRIGE_RESPONSE_TO_TOSEDOSTAT_24HR_UP
65117	RSRC2	arginine/serine-rich coiled-coil 2				GRAESSMANN_APOPTOSIS_BY_DOXORUBICIN_DN												BENPORATH_NANOG_TARGETS																	BUYTAERT_PHOTODYNAMIC_THERAPY_STRESS_UP	MARTENS_BOUND_BY_PML_RARA_FUSION									BENPORATH_SOX2_TARGETS																									FLECHNER_BIOPSY_KIDNEY_TRANSPLANT_OK_VS_DONOR_UP																MARTORIATI_MDM4_TARGETS_FETAL_LIVER_DN											KIM_ALL_DISORDERS_CALB1_CORR_UP					
56916	SMARCAD1	SWI/SNF-related, matrix-associated actin-dependent regulator of chromatin, subfamily a, containing DEAD/H box 1				GRAESSMANN_APOPTOSIS_BY_DOXORUBICIN_DN												BENPORATH_NANOG_TARGETS																											BENPORATH_SOX2_TARGETS	GRAESSMANN_APOPTOSIS_BY_DOXORUBICIN_UP																																	DODD_NASOPHARYNGEAL_CARCINOMA_DN		BYSTRYKH_HEMATOPOIESIS_STEM_CELL_QTL_TRANS																					
60412	EXOC4	exocyst complex component 4				GRAESSMANN_APOPTOSIS_BY_DOXORUBICIN_DN												BENPORATH_NANOG_TARGETS																												GRAESSMANN_APOPTOSIS_BY_DOXORUBICIN_UP																																											GRAESSMANN_RESPONSE_TO_MC_AND_DOXORUBICIN_UP						KOYAMA_SEMA3B_TARGETS_DN							
10579	TACC2	transforming, acidic coiled-coil containing protein 2				GRAESSMANN_APOPTOSIS_BY_DOXORUBICIN_DN													ONKEN_UVEAL_MELANOMA_UP								BLALOCK_ALZHEIMERS_DISEASE_DN											DODD_NASOPHARYNGEAL_CARCINOMA_UP									MASSARWEH_TAMOXIFEN_RESISTANCE_UP			ENK_UV_RESPONSE_EPIDERMIS_DN									CREIGHTON_ENDOCRINE_THERAPY_RESISTANCE_3														RODRIGUES_THYROID_CARCINOMA_ANAPLASTIC_DN				FORTSCHEGGER_PHF8_TARGETS_DN																						MATSUDA_NATURAL_KILLER_DIFFERENTIATION			
6709	SPTAN1	spectrin, alpha, non-erythrocytic 1 (alpha-fodrin)				GRAESSMANN_APOPTOSIS_BY_DOXORUBICIN_DN													ONKEN_UVEAL_MELANOMA_UP											CHEN_METABOLIC_SYNDROM_NETWORK																			LOPEZ_MBD_TARGETS	ENK_UV_RESPONSE_EPIDERMIS_DN												SWEET_LUNG_CANCER_KRAS_DN																																								
51303	FKBP11	FK506 binding protein 11, 19 kDa				GRAESSMANN_APOPTOSIS_BY_DOXORUBICIN_DN													ONKEN_UVEAL_MELANOMA_UP																							IVANOVA_HEMATOPOIESIS_STEM_CELL_AND_PROGENITOR																			MILI_PSEUDOPODIA_HAPTOTAXIS_DN												RODRIGUES_THYROID_CARCINOMA_ANAPLASTIC_DN				FORTSCHEGGER_PHF8_TARGETS_DN																									
22985	ACIN1	apoptotic chromatin condensation inducer 1				GRAESSMANN_APOPTOSIS_BY_DOXORUBICIN_DN													ONKEN_UVEAL_MELANOMA_UP																										BENPORATH_SOX2_TARGETS																							DOUGLAS_BMI1_TARGETS_UP																								GRADE_COLON_CANCER_UP	CASORELLI_ACUTE_PROMYELOCYTIC_LEUKEMIA_DN									
10079	ATP9A	ATPase, class II, type 9A				GRAESSMANN_APOPTOSIS_BY_DOXORUBICIN_DN													ONKEN_UVEAL_MELANOMA_UP																																		GOZGIT_ESR1_TARGETS_DN		BAELDE_DIABETIC_NEPHROPATHY_DN																					ZWANG_CLASS_1_TRANSIENTLY_INDUCED_BY_EGF														JAATINEN_HEMATOPOIETIC_STEM_CELL_UP										MEISSNER_NPC_HCP_WITH_H3K4ME2		
6497	SKI	v-ski sarcoma viral oncogene homolog (avian)				GRAESSMANN_APOPTOSIS_BY_DOXORUBICIN_DN														SCHAEFFER_PROSTATE_DEVELOPMENT_6HR_DN	WONG_ADULT_TISSUE_STEM_MODULE				LIM_MAMMARY_STEM_CELL_UP											MARTENS_BOUND_BY_PML_RARA_FUSION																				NUYTTEN_NIPP1_TARGETS_DN									MOHANKUMAR_TLX1_TARGETS_UP																																					
3191	HNRNPL	heterogeneous nuclear ribonucleoprotein L				GRAESSMANN_APOPTOSIS_BY_DOXORUBICIN_DN														SCHAEFFER_PROSTATE_DEVELOPMENT_6HR_DN						PUJANA_ATM_PCC_NETWORK						PUJANA_BRCA1_PCC_NETWORK									KINSEY_TARGETS_OF_EWSR1_FLII_FUSION_UP				BENPORATH_SOX2_TARGETS				LOPEZ_MBD_TARGETS																																			WAKABAYASHI_ADIPOGENESIS_PPARG_RXRA_BOUND_8D														MARSON_BOUND_BY_FOXP3_UNSTIMULATED				
51319	RSRC1	arginine/serine-rich coiled-coil 1				GRAESSMANN_APOPTOSIS_BY_DOXORUBICIN_DN														SCHAEFFER_PROSTATE_DEVELOPMENT_6HR_DN																								BRUINS_UVC_RESPONSE_LATE																																			DODD_NASOPHARYNGEAL_CARCINOMA_DN												GEORGES_TARGETS_OF_MIR192_AND_MIR215											
27044	SND1	staphylococcal nuclease and tudor domain containing 1				GRAESSMANN_APOPTOSIS_BY_DOXORUBICIN_DN														SCHAEFFER_PROSTATE_DEVELOPMENT_6HR_DN																																																											DODD_NASOPHARYNGEAL_CARCINOMA_DN													GRADE_COLON_CANCER_UP										
55671	SMEK1	SMEK homolog 1, suppressor of mek1 (Dictyostelium)				GRAESSMANN_APOPTOSIS_BY_DOXORUBICIN_DN														SCHAEFFER_PROSTATE_DEVELOPMENT_6HR_DN																																																																																		
4692	NDN	necdin homolog (mouse)				GRAESSMANN_APOPTOSIS_BY_DOXORUBICIN_DN															WONG_ADULT_TISSUE_STEM_MODULE				LIM_MAMMARY_STEM_CELL_UP																	IVANOVA_HEMATOPOIESIS_STEM_CELL_AND_PROGENITOR													BAELDE_DIABETIC_NEPHROPATHY_DN							SWEET_LUNG_CANCER_KRAS_DN						DOUGLAS_BMI1_TARGETS_UP																	ONKEN_UVEAL_MELANOMA_DN					JAATINEN_HEMATOPOIETIC_STEM_CELL_UP			CASORELLI_ACUTE_PROMYELOCYTIC_LEUKEMIA_DN				KIM_ALL_DISORDERS_CALB1_CORR_UP					
11163	NUDT4	nudix (nucleoside diphosphate linked moiety X)-type motif 4				GRAESSMANN_APOPTOSIS_BY_DOXORUBICIN_DN																	CREIGHTON_ENDOCRINE_THERAPY_RESISTANCE_5						DELACROIX_RAR_BOUND_ES						BUYTAERT_PHOTODYNAMIC_THERAPY_STRESS_UP						KINSEY_TARGETS_OF_EWSR1_FLII_FUSION_UP			BRUINS_UVC_RESPONSE_LATE	BENPORATH_SOX2_TARGETS		MASSARWEH_TAMOXIFEN_RESISTANCE_UP									NUYTTEN_NIPP1_TARGETS_DN																														MARTORIATI_MDM4_TARGETS_FETAL_LIVER_DN												MARSON_BOUND_BY_FOXP3_UNSTIMULATED				
2561	GABRB2	gamma-aminobutyric acid (GABA) A receptor, beta 2				GRAESSMANN_APOPTOSIS_BY_DOXORUBICIN_DN																		BENPORATH_ES_WITH_H3K27ME3									BENPORATH_EED_TARGETS							SCHAEFFER_PROSTATE_DEVELOPMENT_48HR_DN		IVANOVA_HEMATOPOIESIS_STEM_CELL_AND_PROGENITOR																																																												
57060	PCBP4	poly(rC) binding protein 4				GRAESSMANN_APOPTOSIS_BY_DOXORUBICIN_DN																			LIM_MAMMARY_STEM_CELL_UP	PUJANA_ATM_PCC_NETWORK						PUJANA_BRCA1_PCC_NETWORK																																				DOUGLAS_BMI1_TARGETS_UP																		MARTORIATI_MDM4_TARGETS_FETAL_LIVER_DN																
9853	RUSC2	RUN and SH3 domain containing 2				GRAESSMANN_APOPTOSIS_BY_DOXORUBICIN_DN																			LIM_MAMMARY_STEM_CELL_UP																																			MILI_PSEUDOPODIA_CHEMOTAXIS_DN																ZWANG_CLASS_1_TRANSIENTLY_INDUCED_BY_EGF											RAO_BOUND_BY_SALL4_ISOFORM_B															
10282	BET1	blocked early in transport 1 homolog (S. cerevisiae)				GRAESSMANN_APOPTOSIS_BY_DOXORUBICIN_DN																				PUJANA_ATM_PCC_NETWORK	BLALOCK_ALZHEIMERS_DISEASE_DN					PUJANA_BRCA1_PCC_NETWORK			BUYTAERT_PHOTODYNAMIC_THERAPY_STRESS_UP								SCHLOSSER_SERUM_RESPONSE_DN	BRUINS_UVC_RESPONSE_LATE																				ENK_UV_RESPONSE_KERATINOCYTE_DN				DOUGLAS_BMI1_TARGETS_UP													BYSTRYKH_HEMATOPOIESIS_STEM_CELL_QTL_TRANS		SENESE_HDAC3_TARGETS_DN	WAKABAYASHI_ADIPOGENESIS_PPARG_RXRA_BOUND_8D																		
6146	RPL22	ribosomal protein L22				GRAESSMANN_APOPTOSIS_BY_DOXORUBICIN_DN																				PUJANA_ATM_PCC_NETWORK					LEE_BMP2_TARGETS_UP	PUJANA_BRCA1_PCC_NETWORK																																					GRESHOCK_CANCER_COPY_NUMBER_UP	FLECHNER_BIOPSY_KIDNEY_TRANSPLANT_OK_VS_DONOR_UP							FORTSCHEGGER_PHF8_TARGETS_DN		DODD_NASOPHARYNGEAL_CARCINOMA_DN						ONKEN_UVEAL_MELANOMA_DN							GRADE_COLON_CANCER_UP										
60528	ELAC2	elaC homolog 2 (E. coli)				GRAESSMANN_APOPTOSIS_BY_DOXORUBICIN_DN																				PUJANA_ATM_PCC_NETWORK						PUJANA_BRCA1_PCC_NETWORK								SCHAEFFER_PROSTATE_DEVELOPMENT_48HR_DN	KINSEY_TARGETS_OF_EWSR1_FLII_FUSION_UP																							ENK_UV_RESPONSE_KERATINOCYTE_DN																																						
120526	DNAJC24	DnaJ (Hsp40) homolog, subfamily C, member 24				GRAESSMANN_APOPTOSIS_BY_DOXORUBICIN_DN																				PUJANA_ATM_PCC_NETWORK						PUJANA_BRCA1_PCC_NETWORK												BRUINS_UVC_RESPONSE_LATE																																																										
7919	DDX39B	DEAD (Asp-Glu-Ala-Asp) box polypeptide 39B				GRAESSMANN_APOPTOSIS_BY_DOXORUBICIN_DN																				PUJANA_ATM_PCC_NETWORK						PUJANA_BRCA1_PCC_NETWORK																																																												GRADE_COLON_CANCER_UP										
25875	LETMD1	LETM1 domain containing 1				GRAESSMANN_APOPTOSIS_BY_DOXORUBICIN_DN																					BLALOCK_ALZHEIMERS_DISEASE_DN									MARTENS_BOUND_BY_PML_RARA_FUSION															KRIGE_RESPONSE_TO_TOSEDOSTAT_6HR_UP				BAELDE_DIABETIC_NEPHROPATHY_DN					MILI_PSEUDOPODIA_CHEMOTAXIS_DN																								WAKABAYASHI_ADIPOGENESIS_PPARG_RXRA_BOUND_8D	ONKEN_UVEAL_MELANOMA_DN																	KRIGE_RESPONSE_TO_TOSEDOSTAT_24HR_UP
2805	GOT1	glutamic-oxaloacetic transaminase 1, soluble (aspartate aminotransferase 1)				GRAESSMANN_APOPTOSIS_BY_DOXORUBICIN_DN																					BLALOCK_ALZHEIMERS_DISEASE_DN														KINSEY_TARGETS_OF_EWSR1_FLII_FUSION_UP								LOPEZ_MBD_TARGETS															ENK_UV_RESPONSE_KERATINOCYTE_DN						FLECHNER_BIOPSY_KIDNEY_TRANSPLANT_OK_VS_DONOR_UP																							CASORELLI_ACUTE_PROMYELOCYTIC_LEUKEMIA_DN				KIM_ALL_DISORDERS_CALB1_CORR_UP					
309	ANXA6	annexin A6				GRAESSMANN_APOPTOSIS_BY_DOXORUBICIN_DN																						CHICAS_RB1_TARGETS_CONFLUENT			LEE_BMP2_TARGETS_UP													BRUINS_UVC_RESPONSE_LATE																																																					KIM_ALL_DISORDERS_CALB1_CORR_UP					
155368	WBSCR27	Williams Beuren syndrome chromosome region 27				GRAESSMANN_APOPTOSIS_BY_DOXORUBICIN_DN																							DELACROIX_RAR_BOUND_ES		LEE_BMP2_TARGETS_UP							DODD_NASOPHARYNGEAL_CARCINOMA_UP																																				SCHAEFFER_PROSTATE_DEVELOPMENT_48HR_UP																								MARSON_BOUND_BY_FOXP3_UNSTIMULATED				
602	BCL3	B-cell CLL/lymphoma 3				GRAESSMANN_APOPTOSIS_BY_DOXORUBICIN_DN																							DELACROIX_RAR_BOUND_ES							MARTENS_BOUND_BY_PML_RARA_FUSION														ENK_UV_RESPONSE_EPIDERMIS_DN	KRIGE_RESPONSE_TO_TOSEDOSTAT_6HR_UP			FOSTER_TOLERANT_MACROPHAGE_DN															GRESHOCK_CANCER_COPY_NUMBER_UP			ZWANG_CLASS_3_TRANSIENTLY_INDUCED_BY_EGF																														KRIGE_RESPONSE_TO_TOSEDOSTAT_24HR_UP
685	BTC	betacellulin				GRAESSMANN_APOPTOSIS_BY_DOXORUBICIN_DN																								CHEN_METABOLIC_SYNDROM_NETWORK								DODD_NASOPHARYNGEAL_CARCINOMA_UP				IVANOVA_HEMATOPOIESIS_STEM_CELL_AND_PROGENITOR						MARTINEZ_RB1_TARGETS_UP																																											GEORGES_TARGETS_OF_MIR192_AND_MIR215											
100506736	SLFN12L	schlafen family member 12-like				GRAESSMANN_APOPTOSIS_BY_DOXORUBICIN_DN																								CHEN_METABOLIC_SYNDROM_NETWORK																																																			BYSTRYKH_HEMATOPOIESIS_STEM_CELL_QTL_TRANS																					
25959	KANK2	KN motif and ankyrin repeat domains 2				GRAESSMANN_APOPTOSIS_BY_DOXORUBICIN_DN																									LEE_BMP2_TARGETS_UP						CHARAFE_BREAST_CANCER_LUMINAL_VS_MESENCHYMAL_DN					IVANOVA_HEMATOPOIESIS_STEM_CELL_AND_PROGENITOR																LIU_PROSTATE_CANCER_DN																											ONKEN_UVEAL_MELANOMA_DN	MARTORIATI_MDM4_TARGETS_FETAL_LIVER_DN																
55699	IARS2	isoleucyl-tRNA synthetase 2, mitochondrial				GRAESSMANN_APOPTOSIS_BY_DOXORUBICIN_DN																										PUJANA_BRCA1_PCC_NETWORK																																	MOHANKUMAR_TLX1_TARGETS_UP																																				RICKMAN_TUMOR_DIFFERENTIATED_WELL_VS_POORLY_UP	
58155	PTBP2	polypyrimidine tract binding protein 2				GRAESSMANN_APOPTOSIS_BY_DOXORUBICIN_DN																												NUYTTEN_EZH2_TARGETS_UP	BUYTAERT_PHOTODYNAMIC_THERAPY_STRESS_UP																																											DAVICIONI_MOLECULAR_ARMS_VS_ERMS_UP	DODD_NASOPHARYNGEAL_CARCINOMA_DN												GEORGES_TARGETS_OF_MIR192_AND_MIR215											
7189	TRAF6	TNF receptor-associated factor 6				GRAESSMANN_APOPTOSIS_BY_DOXORUBICIN_DN																													BUYTAERT_PHOTODYNAMIC_THERAPY_STRESS_UP															ENK_UV_RESPONSE_EPIDERMIS_DN																										ZWANG_CLASS_1_TRANSIENTLY_INDUCED_BY_EGF					BYSTRYKH_HEMATOPOIESIS_STEM_CELL_QTL_TRANS																					
57449	PLEKHG5	pleckstrin homology domain containing, family G (with RhoGef domain) member 5				GRAESSMANN_APOPTOSIS_BY_DOXORUBICIN_DN																																	RAO_BOUND_BY_SALL4																																																															
197131	UBR1	ubiquitin protein ligase E3 component n-recognin 1				GRAESSMANN_APOPTOSIS_BY_DOXORUBICIN_DN																																			KINSEY_TARGETS_OF_EWSR1_FLII_FUSION_UP				BENPORATH_SOX2_TARGETS																																FORTSCHEGGER_PHF8_TARGETS_DN																					MARSON_BOUND_BY_FOXP3_UNSTIMULATED				
79816	TLE6	transducin-like enhancer of split 6 (E(sp1) homolog, Drosophila)				GRAESSMANN_APOPTOSIS_BY_DOXORUBICIN_DN																																				IVANOVA_HEMATOPOIESIS_STEM_CELL_AND_PROGENITOR							LOPEZ_MBD_TARGETS																									SCHAEFFER_PROSTATE_DEVELOPMENT_48HR_UP																												
5756	TWF1	twinfilin, actin-binding protein, homolog 1 (Drosophila)				GRAESSMANN_APOPTOSIS_BY_DOXORUBICIN_DN																																					SCHLOSSER_SERUM_RESPONSE_DN														BRUINS_UVC_RESPONSE_VIA_TP53_GROUP_A													FLECHNER_BIOPSY_KIDNEY_TRANSPLANT_OK_VS_DONOR_UP													SENESE_HDAC3_TARGETS_DN		ONKEN_UVEAL_MELANOMA_DN														MATSUDA_NATURAL_KILLER_DIFFERENTIATION			
55892	MYNN	myoneurin				GRAESSMANN_APOPTOSIS_BY_DOXORUBICIN_DN																																							BENPORATH_SOX2_TARGETS																										ZHENG_BOUND_BY_FOXP3								DODD_NASOPHARYNGEAL_CARCINOMA_DN		BYSTRYKH_HEMATOPOIESIS_STEM_CELL_QTL_TRANS																	MARSON_BOUND_BY_FOXP3_UNSTIMULATED			RICKMAN_TUMOR_DIFFERENTIATED_WELL_VS_POORLY_UP	
8720	MBTPS1	membrane-bound transcription factor peptidase, site 1				GRAESSMANN_APOPTOSIS_BY_DOXORUBICIN_DN																																											LOPEZ_MBD_TARGETS	ENK_UV_RESPONSE_EPIDERMIS_DN																																			ONKEN_UVEAL_MELANOMA_DN												KIM_ALL_DISORDERS_CALB1_CORR_UP					
150684	COMMD1	copper metabolism (Murr1) domain containing 1				GRAESSMANN_APOPTOSIS_BY_DOXORUBICIN_DN																																											LOPEZ_MBD_TARGETS																																																					
79624	C6orf211	chromosome 6 open reading frame 211				GRAESSMANN_APOPTOSIS_BY_DOXORUBICIN_DN																																															GOZGIT_ESR1_TARGETS_DN												MOHANKUMAR_TLX1_TARGETS_UP																				ONKEN_UVEAL_MELANOMA_DN																	
57522	SRGAP1	SLIT-ROBO Rho GTPase activating protein 1				GRAESSMANN_APOPTOSIS_BY_DOXORUBICIN_DN																																															GOZGIT_ESR1_TARGETS_DN																							ZWANG_CLASS_1_TRANSIENTLY_INDUCED_BY_EGF																GRADE_COLON_CANCER_UP		ZHOU_INFLAMMATORY_RESPONSE_LIVE_UP								
119032	C10orf32	chromosome 10 open reading frame 32				GRAESSMANN_APOPTOSIS_BY_DOXORUBICIN_DN																																																		NUYTTEN_NIPP1_TARGETS_DN											LASTOWSKA_NEUROBLASTOMA_COPY_NUMBER_DN						RODRIGUES_THYROID_CARCINOMA_ANAPLASTIC_DN																													
126969	SLC44A3	solute carrier family 44, member 3				GRAESSMANN_APOPTOSIS_BY_DOXORUBICIN_DN																																																					CREIGHTON_ENDOCRINE_THERAPY_RESISTANCE_3																																				KOYAMA_SEMA3B_TARGETS_DN							
140465	MYL6B	myosin, light chain 6B, alkali, smooth muscle and non-muscle				GRAESSMANN_APOPTOSIS_BY_DOXORUBICIN_DN																																																						MILI_PSEUDOPODIA_CHEMOTAXIS_DN																																						MARSON_BOUND_BY_FOXP3_UNSTIMULATED				
338657	CCDC84	coiled-coil domain containing 84				GRAESSMANN_APOPTOSIS_BY_DOXORUBICIN_DN																																																													LASTOWSKA_NEUROBLASTOMA_COPY_NUMBER_DN																																			
55160	ARHGEF10L	Rho guanine nucleotide exchange factor (GEF) 10-like				GRAESSMANN_APOPTOSIS_BY_DOXORUBICIN_DN																																																													LASTOWSKA_NEUROBLASTOMA_COPY_NUMBER_DN																																			
57472	CNOT6	CCR4-NOT transcription complex, subunit 6				GRAESSMANN_APOPTOSIS_BY_DOXORUBICIN_DN																																																														DOUGLAS_BMI1_TARGETS_UP									FORTSCHEGGER_PHF8_TARGETS_DN																									
8192	CLPP	ClpP caseinolytic peptidase, ATP-dependent, proteolytic subunit homolog (E. coli)				GRAESSMANN_APOPTOSIS_BY_DOXORUBICIN_DN																																																														DOUGLAS_BMI1_TARGETS_UP																																		
171425	CLYBL	citrate lyase beta like				GRAESSMANN_APOPTOSIS_BY_DOXORUBICIN_DN																																																																										YAMAZAKI_TCEB3_TARGETS_DN																						
2997	GYS1	glycogen synthase 1 (muscle)				GRAESSMANN_APOPTOSIS_BY_DOXORUBICIN_DN																																																																											BYSTRYKH_HEMATOPOIESIS_STEM_CELL_QTL_TRANS							KRIEG_HYPOXIA_NOT_VIA_KDM3A														
55005	RMND1	required for meiotic nuclear division 1 homolog (S. cerevisiae)				GRAESSMANN_APOPTOSIS_BY_DOXORUBICIN_DN																																																																																	RAO_BOUND_BY_SALL4_ISOFORM_B															
54995	OXSM	3-oxoacyl-ACP synthase, mitochondrial				GRAESSMANN_APOPTOSIS_BY_DOXORUBICIN_DN																																																																																																
9278	ZBTB22	zinc finger and BTB domain containing 22				GRAESSMANN_APOPTOSIS_BY_DOXORUBICIN_DN																																																																																																
5627	PROS1	protein S (alpha)					MEISSNER_BRAIN_HCP_WITH_H3K4ME3_AND_H3K27ME3	GOBERT_OLIGODENDROCYTE_DIFFERENTIATION_DN	CUI_TCF21_TARGETS_2_DN						ZWANG_TRANSIENTLY_UP_BY_1ST_EGF_PULSE_ONLY										LIM_MAMMARY_STEM_CELL_UP												CHARAFE_BREAST_CANCER_LUMINAL_VS_MESENCHYMAL_DN													ENK_UV_RESPONSE_EPIDERMIS_DN																						ZWANG_CLASS_3_TRANSIENTLY_INDUCED_BY_EGF		SCHAEFFER_PROSTATE_DEVELOPMENT_48HR_UP																			CASORELLI_ACUTE_PROMYELOCYTIC_LEUKEMIA_DN									
5654	HTRA1	HtrA serine peptidase 1					MEISSNER_BRAIN_HCP_WITH_H3K4ME3_AND_H3K27ME3	GOBERT_OLIGODENDROCYTE_DIFFERENTIATION_DN	CUI_TCF21_TARGETS_2_DN										ONKEN_UVEAL_MELANOMA_UP		WONG_ADULT_TISSUE_STEM_MODULE				LIM_MAMMARY_STEM_CELL_UP					CHEN_METABOLIC_SYNDROM_NETWORK	LEE_BMP2_TARGETS_UP		BENPORATH_EED_TARGETS				CHARAFE_BREAST_CANCER_LUMINAL_VS_MESENCHYMAL_DN																		BAELDE_DIABETIC_NEPHROPATHY_DN											BENPORATH_SUZ12_TARGETS															BYSTRYKH_HEMATOPOIESIS_STEM_CELL_QTL_TRANS																					
2036	EPB41L1	erythrocyte membrane protein band 4.1-like 1					MEISSNER_BRAIN_HCP_WITH_H3K4ME3_AND_H3K27ME3	GOBERT_OLIGODENDROCYTE_DIFFERENTIATION_DN							ZWANG_TRANSIENTLY_UP_BY_1ST_EGF_PULSE_ONLY																							DODD_NASOPHARYNGEAL_CARCINOMA_UP															GOZGIT_ESR1_TARGETS_DN																								FORTSCHEGGER_PHF8_TARGETS_DN																									
4094	MAF	v-maf musculoaponeurotic fibrosarcoma oncogene homolog (avian)					MEISSNER_BRAIN_HCP_WITH_H3K4ME3_AND_H3K27ME3	GOBERT_OLIGODENDROCYTE_DIFFERENTIATION_DN									RODRIGUES_THYROID_CARCINOMA_POORLY_DIFFERENTIATED_DN					PEREZ_TP53_TARGETS									LEE_BMP2_TARGETS_UP		BENPORATH_EED_TARGETS																				GOZGIT_ESR1_TARGETS_DN													BENPORATH_SUZ12_TARGETS			GRESHOCK_CANCER_COPY_NUMBER_UP	FLECHNER_BIOPSY_KIDNEY_TRANSPLANT_OK_VS_DONOR_UP				SCHAEFFER_PROSTATE_DEVELOPMENT_48HR_UP							BYSTRYKH_HEMATOPOIESIS_STEM_CELL_QTL_TRANS					MARTORIATI_MDM4_TARGETS_FETAL_LIVER_DN																
928	CD9	CD9 molecule					MEISSNER_BRAIN_HCP_WITH_H3K4ME3_AND_H3K27ME3	GOBERT_OLIGODENDROCYTE_DIFFERENTIATION_DN																				CHICAS_RB1_TARGETS_CONFLUENT		CHEN_METABOLIC_SYNDROM_NETWORK													SCHLOSSER_SERUM_RESPONSE_DN																	MILI_PSEUDOPODIA_CHEMOTAXIS_DN	MILI_PSEUDOPODIA_HAPTOTAXIS_DN									FLECHNER_BIOPSY_KIDNEY_TRANSPLANT_OK_VS_DONOR_UP							FORTSCHEGGER_PHF8_TARGETS_DN																									
169792	GLIS3	GLIS family zinc finger 3					MEISSNER_BRAIN_HCP_WITH_H3K4ME3_AND_H3K27ME3	GOBERT_OLIGODENDROCYTE_DIFFERENTIATION_DN																													CHARAFE_BREAST_CANCER_LUMINAL_VS_MESENCHYMAL_DN																																				RODRIGUES_THYROID_CARCINOMA_ANAPLASTIC_DN																													
54437	SEMA5B	sema domain, seven thrombospondin repeats (type 1 and type 1-like), transmembrane domain (TM) and short cytoplasmic domain, (semaphorin) 5B					MEISSNER_BRAIN_HCP_WITH_H3K4ME3_AND_H3K27ME3	GOBERT_OLIGODENDROCYTE_DIFFERENTIATION_DN																																SCHAEFFER_PROSTATE_DEVELOPMENT_48HR_DN	KINSEY_TARGETS_OF_EWSR1_FLII_FUSION_UP	IVANOVA_HEMATOPOIESIS_STEM_CELL_AND_PROGENITOR															BRUINS_UVC_RESPONSE_VIA_TP53_GROUP_A																															KRIEG_HYPOXIA_NOT_VIA_KDM3A														
2034	EPAS1	endothelial PAS domain protein 1					MEISSNER_BRAIN_HCP_WITH_H3K4ME3_AND_H3K27ME3		CUI_TCF21_TARGETS_2_DN							DUTERTRE_ESTRADIOL_RESPONSE_24HR_DN							CREIGHTON_ENDOCRINE_THERAPY_RESISTANCE_5	BENPORATH_ES_WITH_H3K27ME3	LIM_MAMMARY_STEM_CELL_UP								BENPORATH_EED_TARGETS					DODD_NASOPHARYNGEAL_CARCINOMA_UP									MASSARWEH_TAMOXIFEN_RESISTANCE_UP		LOPEZ_MBD_TARGETS							NUYTTEN_NIPP1_TARGETS_DN		LIU_PROSTATE_CANCER_DN	CREIGHTON_ENDOCRINE_THERAPY_RESISTANCE_3			SWEET_LUNG_CANCER_KRAS_DN			MOHANKUMAR_TLX1_TARGETS_UP	BENPORATH_SUZ12_TARGETS									MARTINEZ_TP53_TARGETS_DN													KRIEG_HYPOXIA_NOT_VIA_KDM3A														
976	CD97	CD97 molecule					MEISSNER_BRAIN_HCP_WITH_H3K4ME3_AND_H3K27ME3		CUI_TCF21_TARGETS_2_DN										ONKEN_UVEAL_MELANOMA_UP		WONG_ADULT_TISSUE_STEM_MODULE								DELACROIX_RAR_BOUND_ES	CHEN_METABOLIC_SYNDROM_NETWORK							CHARAFE_BREAST_CANCER_LUMINAL_VS_MESENCHYMAL_DN																									SWEET_LUNG_CANCER_KRAS_DN																																								
54621	VSIG10	V-set and immunoglobulin domain containing 10					MEISSNER_BRAIN_HCP_WITH_H3K4ME3_AND_H3K27ME3		CUI_TCF21_TARGETS_2_DN										ONKEN_UVEAL_MELANOMA_UP				CREIGHTON_ENDOCRINE_THERAPY_RESISTANCE_5																								MASSARWEH_TAMOXIFEN_RESISTANCE_UP									NUYTTEN_NIPP1_TARGETS_DN												DOUGLAS_BMI1_TARGETS_UP									FORTSCHEGGER_PHF8_TARGETS_DN																									
3142	HLX	H2.0-like homeobox					MEISSNER_BRAIN_HCP_WITH_H3K4ME3_AND_H3K27ME3		CUI_TCF21_TARGETS_2_DN												WONG_ADULT_TISSUE_STEM_MODULE			BENPORATH_ES_WITH_H3K27ME3									BENPORATH_EED_TARGETS																																	BENPORATH_SUZ12_TARGETS																													KOYAMA_SEMA3B_TARGETS_DN							
3680	ITGA9	integrin, alpha 9					MEISSNER_BRAIN_HCP_WITH_H3K4ME3_AND_H3K27ME3		CUI_TCF21_TARGETS_2_DN													PEREZ_TP53_TARGETS			LIM_MAMMARY_STEM_CELL_UP																							MARTINEZ_RB1_TARGETS_UP									BRUINS_UVC_RESPONSE_VIA_TP53_GROUP_A	LIU_PROSTATE_CANCER_DN																													RAO_BOUND_BY_SALL4_ISOFORM_B			JAATINEN_HEMATOPOIETIC_STEM_CELL_UP								MARSON_BOUND_BY_FOXP3_UNSTIMULATED				
126669	SHE	Src homology 2 domain containing E					MEISSNER_BRAIN_HCP_WITH_H3K4ME3_AND_H3K27ME3		CUI_TCF21_TARGETS_2_DN													PEREZ_TP53_TARGETS			LIM_MAMMARY_STEM_CELL_UP																																					SWEET_LUNG_CANCER_KRAS_DN																																						MEISSNER_NPC_HCP_WITH_H3K4ME2		
81035	COLEC12	collectin sub-family member 12					MEISSNER_BRAIN_HCP_WITH_H3K4ME3_AND_H3K27ME3		CUI_TCF21_TARGETS_2_DN														CREIGHTON_ENDOCRINE_THERAPY_RESISTANCE_5	BENPORATH_ES_WITH_H3K27ME3						CHEN_METABOLIC_SYNDROM_NETWORK			BENPORATH_EED_TARGETS											BRUINS_UVC_RESPONSE_LATE			MASSARWEH_TAMOXIFEN_RESISTANCE_UP																			BENPORATH_SUZ12_TARGETS																																				
5592	PRKG1	protein kinase, cGMP-dependent, type I					MEISSNER_BRAIN_HCP_WITH_H3K4ME3_AND_H3K27ME3		CUI_TCF21_TARGETS_2_DN															BENPORATH_ES_WITH_H3K27ME3									BENPORATH_EED_TARGETS																																	BENPORATH_SUZ12_TARGETS							RODRIGUES_THYROID_CARCINOMA_ANAPLASTIC_DN																													
639	PRDM1	PR domain containing 1, with ZNF domain					MEISSNER_BRAIN_HCP_WITH_H3K4ME3_AND_H3K27ME3		CUI_TCF21_TARGETS_2_DN																LIM_MAMMARY_STEM_CELL_UP																																														ZHENG_BOUND_BY_FOXP3																					GRADE_COLON_CANCER_UP										
163782	KANK4	KN motif and ankyrin repeat domains 4					MEISSNER_BRAIN_HCP_WITH_H3K4ME3_AND_H3K27ME3		CUI_TCF21_TARGETS_2_DN																LIM_MAMMARY_STEM_CELL_UP																																																																													
10763	NES	nestin					MEISSNER_BRAIN_HCP_WITH_H3K4ME3_AND_H3K27ME3		CUI_TCF21_TARGETS_2_DN																			CHICAS_RB1_TARGETS_CONFLUENT																																																																										
651746	ANKRD33B	ankyrin repeat domain 33B					MEISSNER_BRAIN_HCP_WITH_H3K4ME3_AND_H3K27ME3		CUI_TCF21_TARGETS_2_DN																					CHEN_METABOLIC_SYNDROM_NETWORK						MARTENS_BOUND_BY_PML_RARA_FUSION	CHARAFE_BREAST_CANCER_LUMINAL_VS_MESENCHYMAL_DN																				BRUINS_UVC_RESPONSE_VIA_TP53_GROUP_A					SWEET_LUNG_CANCER_KRAS_DN																																	KOYAMA_SEMA3B_TARGETS_DN							
26084	ARHGEF26	Rho guanine nucleotide exchange factor (GEF) 26					MEISSNER_BRAIN_HCP_WITH_H3K4ME3_AND_H3K27ME3		CUI_TCF21_TARGETS_2_DN																						LEE_BMP2_TARGETS_UP																										BRUINS_UVC_RESPONSE_VIA_TP53_GROUP_A																	SCHAEFFER_PROSTATE_DEVELOPMENT_48HR_UP																											RICKMAN_TUMOR_DIFFERENTIATED_WELL_VS_POORLY_UP	
201501	ZBTB7C	zinc finger and BTB domain containing 7C					MEISSNER_BRAIN_HCP_WITH_H3K4ME3_AND_H3K27ME3		CUI_TCF21_TARGETS_2_DN																													DODD_NASOPHARYNGEAL_CARCINOMA_UP																																																																
10076	PTPRU	protein tyrosine phosphatase, receptor type, U					MEISSNER_BRAIN_HCP_WITH_H3K4ME3_AND_H3K27ME3			KOINUMA_TARGETS_OF_SMAD2_OR_SMAD3		YOSHIMURA_MAPK8_TARGETS_UP												BENPORATH_ES_WITH_H3K27ME3									BENPORATH_EED_TARGETS					DODD_NASOPHARYNGEAL_CARCINOMA_UP											LOPEZ_MBD_TARGETS																	BENPORATH_SUZ12_TARGETS																																				
57822	GRHL3	grainyhead-like 3 (Drosophila)					MEISSNER_BRAIN_HCP_WITH_H3K4ME3_AND_H3K27ME3			KOINUMA_TARGETS_OF_SMAD2_OR_SMAD3					ZWANG_TRANSIENTLY_UP_BY_1ST_EGF_PULSE_ONLY	DUTERTRE_ESTRADIOL_RESPONSE_24HR_DN								BENPORATH_ES_WITH_H3K27ME3					DELACROIX_RAR_BOUND_ES									DODD_NASOPHARYNGEAL_CARCINOMA_UP																																																	RAO_BOUND_BY_SALL4_ISOFORM_B													MEISSNER_NPC_HCP_WITH_H3K4ME2		
10018	BCL2L11	BCL2-like 11 (apoptosis facilitator)					MEISSNER_BRAIN_HCP_WITH_H3K4ME3_AND_H3K27ME3			KOINUMA_TARGETS_OF_SMAD2_OR_SMAD3					ZWANG_TRANSIENTLY_UP_BY_1ST_EGF_PULSE_ONLY		RODRIGUES_THYROID_CARCINOMA_POORLY_DIFFERENTIATED_DN					PEREZ_TP53_TARGETS			LIM_MAMMARY_STEM_CELL_UP	PUJANA_ATM_PCC_NETWORK					LEE_BMP2_TARGETS_UP	PUJANA_BRCA1_PCC_NETWORK														GRAESSMANN_APOPTOSIS_BY_DOXORUBICIN_UP																			MOHANKUMAR_TLX1_TARGETS_UP														DODD_NASOPHARYNGEAL_CARCINOMA_DN										GRAESSMANN_RESPONSE_TO_MC_AND_DOXORUBICIN_UP			GRADE_COLON_CANCER_UP									RICKMAN_TUMOR_DIFFERENTIATED_WELL_VS_POORLY_UP	
54897	CASZ1	castor zinc finger 1					MEISSNER_BRAIN_HCP_WITH_H3K4ME3_AND_H3K27ME3			KOINUMA_TARGETS_OF_SMAD2_OR_SMAD3					ZWANG_TRANSIENTLY_UP_BY_1ST_EGF_PULSE_ONLY									BENPORATH_ES_WITH_H3K27ME3									BENPORATH_EED_TARGETS					DODD_NASOPHARYNGEAL_CARCINOMA_UP																												BENPORATH_SUZ12_TARGETS																CHARAFE_BREAST_CANCER_LUMINAL_VS_MESENCHYMAL_UP																				
347735	SERINC2	serine incorporator 2					MEISSNER_BRAIN_HCP_WITH_H3K4ME3_AND_H3K27ME3			KOINUMA_TARGETS_OF_SMAD2_OR_SMAD3																					LEE_BMP2_TARGETS_UP							DODD_NASOPHARYNGEAL_CARCINOMA_UP											LOPEZ_MBD_TARGETS							NUYTTEN_NIPP1_TARGETS_DN																										CHARAFE_BREAST_CANCER_LUMINAL_VS_MESENCHYMAL_UP																				
80149	ZC3H12A	zinc finger CCCH-type containing 12A					MEISSNER_BRAIN_HCP_WITH_H3K4ME3_AND_H3K27ME3			KOINUMA_TARGETS_OF_SMAD2_OR_SMAD3																									BUYTAERT_PHOTODYNAMIC_THERAPY_STRESS_UP	MARTENS_BOUND_BY_PML_RARA_FUSION		DODD_NASOPHARYNGEAL_CARCINOMA_UP																																		ZWANG_CLASS_3_TRANSIENTLY_INDUCED_BY_EGF																						ZHOU_INFLAMMATORY_RESPONSE_LIVE_UP								
9644	SH3PXD2A	SH3 and PX domains 2A					MEISSNER_BRAIN_HCP_WITH_H3K4ME3_AND_H3K27ME3			KOINUMA_TARGETS_OF_SMAD2_OR_SMAD3																										MARTENS_BOUND_BY_PML_RARA_FUSION															KRIGE_RESPONSE_TO_TOSEDOSTAT_6HR_UP							LIU_PROSTATE_CANCER_DN	CREIGHTON_ENDOCRINE_THERAPY_RESISTANCE_3								LASTOWSKA_NEUROBLASTOMA_COPY_NUMBER_DN	DOUGLAS_BMI1_TARGETS_UP																																		KRIGE_RESPONSE_TO_TOSEDOSTAT_24HR_UP
1969	EPHA2	EPH receptor A2					MEISSNER_BRAIN_HCP_WITH_H3K4ME3_AND_H3K27ME3			KOINUMA_TARGETS_OF_SMAD2_OR_SMAD3																											CHARAFE_BREAST_CANCER_LUMINAL_VS_MESENCHYMAL_DN	DODD_NASOPHARYNGEAL_CARCINOMA_UP								GRAESSMANN_APOPTOSIS_BY_DOXORUBICIN_UP				ENK_UV_RESPONSE_EPIDERMIS_DN						NUYTTEN_NIPP1_TARGETS_DN		LIU_PROSTATE_CANCER_DN														ZWANG_CLASS_3_TRANSIENTLY_INDUCED_BY_EGF																KRIEG_HYPOXIA_NOT_VIA_KDM3A														
11001	SLC27A2	solute carrier family 27 (fatty acid transporter), member 2					MEISSNER_BRAIN_HCP_WITH_H3K4ME3_AND_H3K27ME3					YOSHIMURA_MAPK8_TARGETS_UP	DIAZ_CHRONIC_MEYLOGENOUS_LEUKEMIA_UP		ZWANG_TRANSIENTLY_UP_BY_1ST_EGF_PULSE_ONLY									BENPORATH_ES_WITH_H3K27ME3									BENPORATH_EED_TARGETS					DODD_NASOPHARYNGEAL_CARCINOMA_UP															GOZGIT_ESR1_TARGETS_DN						CREIGHTON_ENDOCRINE_THERAPY_RESISTANCE_3							BENPORATH_SUZ12_TARGETS																					RAO_BOUND_BY_SALL4_ISOFORM_B			JAATINEN_HEMATOPOIETIC_STEM_CELL_UP			CASORELLI_ACUTE_PROMYELOCYTIC_LEUKEMIA_DN			YAGI_AML_WITH_11Q23_REARRANGED				MEISSNER_NPC_HCP_WITH_H3K4ME2		
2065	ERBB3	v-erb-b2 erythroblastic leukemia viral oncogene homolog 3 (avian)					MEISSNER_BRAIN_HCP_WITH_H3K4ME3_AND_H3K27ME3					YOSHIMURA_MAPK8_TARGETS_UP		DAZARD_RESPONSE_TO_UV_NHEK_DN	ZWANG_TRANSIENTLY_UP_BY_1ST_EGF_PULSE_ONLY		RODRIGUES_THYROID_CARCINOMA_POORLY_DIFFERENTIATED_DN																													GRAESSMANN_APOPTOSIS_BY_DOXORUBICIN_UP																								FLECHNER_BIOPSY_KIDNEY_TRANSPLANT_OK_VS_DONOR_UP												CHARAFE_BREAST_CANCER_LUMINAL_VS_MESENCHYMAL_UP			ONKEN_UVEAL_MELANOMA_DN																	
18	ABAT	4-aminobutyrate aminotransferase					MEISSNER_BRAIN_HCP_WITH_H3K4ME3_AND_H3K27ME3					YOSHIMURA_MAPK8_TARGETS_UP		DAZARD_RESPONSE_TO_UV_NHEK_DN			RODRIGUES_THYROID_CARCINOMA_POORLY_DIFFERENTIATED_DN										BLALOCK_ALZHEIMERS_DISEASE_DN	CHICAS_RB1_TARGETS_CONFLUENT										DODD_NASOPHARYNGEAL_CARCINOMA_UP					SCHLOSSER_SERUM_RESPONSE_DN										GOZGIT_ESR1_TARGETS_DN																	FLECHNER_BIOPSY_KIDNEY_TRANSPLANT_OK_VS_DONOR_UP			RODRIGUES_THYROID_CARCINOMA_ANAPLASTIC_DN					DAVICIONI_MOLECULAR_ARMS_VS_ERMS_UP				CHARAFE_BREAST_CANCER_LUMINAL_VS_MESENCHYMAL_UP																				
445	ASS1	argininosuccinate synthase 1					MEISSNER_BRAIN_HCP_WITH_H3K4ME3_AND_H3K27ME3					YOSHIMURA_MAPK8_TARGETS_UP			ZWANG_TRANSIENTLY_UP_BY_1ST_EGF_PULSE_ONLY				ONKEN_UVEAL_MELANOMA_UP									CHICAS_RB1_TARGETS_CONFLUENT							BUYTAERT_PHOTODYNAMIC_THERAPY_STRESS_UP			DODD_NASOPHARYNGEAL_CARCINOMA_UP					SCHLOSSER_SERUM_RESPONSE_DN			GRAESSMANN_APOPTOSIS_BY_DOXORUBICIN_UP				ENK_UV_RESPONSE_EPIDERMIS_DN	KRIGE_RESPONSE_TO_TOSEDOSTAT_6HR_UP																											DAVICIONI_MOLECULAR_ARMS_VS_ERMS_UP											GRAESSMANN_RESPONSE_TO_MC_AND_DOXORUBICIN_UP								KIM_ALL_DISORDERS_CALB1_CORR_UP					KRIGE_RESPONSE_TO_TOSEDOSTAT_24HR_UP
655	BMP7	bone morphogenetic protein 7					MEISSNER_BRAIN_HCP_WITH_H3K4ME3_AND_H3K27ME3					YOSHIMURA_MAPK8_TARGETS_UP				DUTERTRE_ESTRADIOL_RESPONSE_24HR_DN		BENPORATH_NANOG_TARGETS				PEREZ_TP53_TARGETS	CREIGHTON_ENDOCRINE_THERAPY_RESISTANCE_5		LIM_MAMMARY_STEM_CELL_UP						LEE_BMP2_TARGETS_UP	PUJANA_BRCA1_PCC_NETWORK													BENPORATH_SOX2_TARGETS										BAELDE_DIABETIC_NEPHROPATHY_DN													DOUGLAS_BMI1_TARGETS_UP																												YAGI_AML_WITH_11Q23_REARRANGED				MEISSNER_NPC_HCP_WITH_H3K4ME2		
4488	MSX2	msh homeobox 2					MEISSNER_BRAIN_HCP_WITH_H3K4ME3_AND_H3K27ME3					YOSHIMURA_MAPK8_TARGETS_UP				DUTERTRE_ESTRADIOL_RESPONSE_24HR_DN						PEREZ_TP53_TARGETS		BENPORATH_ES_WITH_H3K27ME3						CHEN_METABOLIC_SYNDROM_NETWORK			BENPORATH_EED_TARGETS							SCHAEFFER_PROSTATE_DEVELOPMENT_48HR_DN												MARTINEZ_RB1_AND_TP53_TARGETS_DN																DOUGLAS_BMI1_TARGETS_UP							MARTINEZ_TP53_TARGETS_DN							CHARAFE_BREAST_CANCER_LUMINAL_VS_MESENCHYMAL_UP																				
2778	GNAS	GNAS complex locus					MEISSNER_BRAIN_HCP_WITH_H3K4ME3_AND_H3K27ME3					YOSHIMURA_MAPK8_TARGETS_UP					RODRIGUES_THYROID_CARCINOMA_POORLY_DIFFERENTIATED_DN		ONKEN_UVEAL_MELANOMA_UP			PEREZ_TP53_TARGETS					BLALOCK_ALZHEIMERS_DISEASE_DN																					MARTINEZ_RB1_TARGETS_UP								NUYTTEN_NIPP1_TARGETS_DN			CREIGHTON_ENDOCRINE_THERAPY_RESISTANCE_3						MOHANKUMAR_TLX1_TARGETS_UP	BENPORATH_SUZ12_TARGETS			GRESHOCK_CANCER_COPY_NUMBER_UP				RODRIGUES_THYROID_CARCINOMA_ANAPLASTIC_DN								BYSTRYKH_HEMATOPOIESIS_STEM_CELL_QTL_TRANS				ONKEN_UVEAL_MELANOMA_DN						GEORGES_TARGETS_OF_MIR192_AND_MIR215			ZHOU_INFLAMMATORY_RESPONSE_LIVE_UP			KIM_ALL_DISORDERS_CALB1_CORR_UP				RICKMAN_TUMOR_DIFFERENTIATED_WELL_VS_POORLY_UP	
3363	HTR7	5-hydroxytryptamine (serotonin) receptor 7 (adenylate cyclase-coupled)					MEISSNER_BRAIN_HCP_WITH_H3K4ME3_AND_H3K27ME3					YOSHIMURA_MAPK8_TARGETS_UP												BENPORATH_ES_WITH_H3K27ME3		PUJANA_ATM_PCC_NETWORK						PUJANA_BRCA1_PCC_NETWORK	BENPORATH_EED_TARGETS																				GOZGIT_ESR1_TARGETS_DN													BENPORATH_SUZ12_TARGETS																																				
9118	INA	internexin neuronal intermediate filament protein, alpha					MEISSNER_BRAIN_HCP_WITH_H3K4ME3_AND_H3K27ME3					YOSHIMURA_MAPK8_TARGETS_UP												BENPORATH_ES_WITH_H3K27ME3			BLALOCK_ALZHEIMERS_DISEASE_DN						BENPORATH_EED_TARGETS																																	BENPORATH_SUZ12_TARGETS	LASTOWSKA_NEUROBLASTOMA_COPY_NUMBER_DN	DOUGLAS_BMI1_TARGETS_UP																			RAO_BOUND_BY_SALL4_ISOFORM_B								KOYAMA_SEMA3B_TARGETS_DN		KIM_ALL_DISORDERS_CALB1_CORR_UP					
29953	TRHDE	thyrotropin-releasing hormone degrading enzyme					MEISSNER_BRAIN_HCP_WITH_H3K4ME3_AND_H3K27ME3					YOSHIMURA_MAPK8_TARGETS_UP																					BENPORATH_EED_TARGETS								KINSEY_TARGETS_OF_EWSR1_FLII_FUSION_UP																									BENPORATH_SUZ12_TARGETS																																				
131096	KCNH8	potassium voltage-gated channel, subfamily H (eag-related), member 8					MEISSNER_BRAIN_HCP_WITH_H3K4ME3_AND_H3K27ME3					YOSHIMURA_MAPK8_TARGETS_UP																																																																																										
3748	KCNC3	potassium voltage-gated channel, Shaw-related subfamily, member 3					MEISSNER_BRAIN_HCP_WITH_H3K4ME3_AND_H3K27ME3					YOSHIMURA_MAPK8_TARGETS_UP																																																																																										
8324	FZD7	frizzled family receptor 7					MEISSNER_BRAIN_HCP_WITH_H3K4ME3_AND_H3K27ME3						DIAZ_CHRONIC_MEYLOGENOUS_LEUKEMIA_UP			DUTERTRE_ESTRADIOL_RESPONSE_24HR_DN		BENPORATH_NANOG_TARGETS	ONKEN_UVEAL_MELANOMA_UP												LEE_BMP2_TARGETS_UP				BUYTAERT_PHOTODYNAMIC_THERAPY_STRESS_UP		CHARAFE_BREAST_CANCER_LUMINAL_VS_MESENCHYMAL_DN								BENPORATH_SOX2_TARGETS	GRAESSMANN_APOPTOSIS_BY_DOXORUBICIN_UP				ENK_UV_RESPONSE_EPIDERMIS_DN		MARTINEZ_RB1_AND_TP53_TARGETS_DN						LIU_PROSTATE_CANCER_DN		MILI_PSEUDOPODIA_CHEMOTAXIS_DN	MILI_PSEUDOPODIA_HAPTOTAXIS_DN														MARTINEZ_TP53_TARGETS_DN				DODD_NASOPHARYNGEAL_CARCINOMA_DN										GRAESSMANN_RESPONSE_TO_MC_AND_DOXORUBICIN_UP		GEORGES_TARGETS_OF_MIR192_AND_MIR215				KOYAMA_SEMA3B_TARGETS_DN			MARSON_BOUND_BY_FOXP3_UNSTIMULATED			RICKMAN_TUMOR_DIFFERENTIATED_WELL_VS_POORLY_UP	
999	CDH1	cadherin 1, type 1, E-cadherin (epithelial)					MEISSNER_BRAIN_HCP_WITH_H3K4ME3_AND_H3K27ME3						DIAZ_CHRONIC_MEYLOGENOUS_LEUKEMIA_UP					BENPORATH_NANOG_TARGETS	ONKEN_UVEAL_MELANOMA_UP										DELACROIX_RAR_BOUND_ES		LEE_BMP2_TARGETS_UP																										BRUINS_UVC_RESPONSE_VIA_TP53_GROUP_A												GRESHOCK_CANCER_COPY_NUMBER_UP					SCHAEFFER_PROSTATE_DEVELOPMENT_48HR_UP						YAMAZAKI_TCEB3_TARGETS_DN	BYSTRYKH_HEMATOPOIESIS_STEM_CELL_QTL_TRANS	CHARAFE_BREAST_CANCER_LUMINAL_VS_MESENCHYMAL_UP																	MATSUDA_NATURAL_KILLER_DIFFERENTIATION			
5774	PTPN3	protein tyrosine phosphatase, non-receptor type 3					MEISSNER_BRAIN_HCP_WITH_H3K4ME3_AND_H3K27ME3							DAZARD_RESPONSE_TO_UV_NHEK_DN																								DODD_NASOPHARYNGEAL_CARCINOMA_UP							BENPORATH_SOX2_TARGETS														CREIGHTON_ENDOCRINE_THERAPY_RESISTANCE_3																																											
1464	CSPG4	chondroitin sulfate proteoglycan 4					MEISSNER_BRAIN_HCP_WITH_H3K4ME3_AND_H3K27ME3								ZWANG_TRANSIENTLY_UP_BY_1ST_EGF_PULSE_ONLY				ONKEN_UVEAL_MELANOMA_UP			PEREZ_TP53_TARGETS			LIM_MAMMARY_STEM_CELL_UP																																			MILI_PSEUDOPODIA_CHEMOTAXIS_DN																								WAKABAYASHI_ADIPOGENESIS_PPARG_RXRA_BOUND_8D												YAGI_AML_WITH_11Q23_REARRANGED						
9537	TP53I11	tumor protein p53 inducible protein 11					MEISSNER_BRAIN_HCP_WITH_H3K4ME3_AND_H3K27ME3								ZWANG_TRANSIENTLY_UP_BY_1ST_EGF_PULSE_ONLY						WONG_ADULT_TISSUE_STEM_MODULE	PEREZ_TP53_TARGETS				PUJANA_ATM_PCC_NETWORK																IVANOVA_HEMATOPOIESIS_STEM_CELL_AND_PROGENITOR																										DOUGLAS_BMI1_TARGETS_UP																																		
29842	TFCP2L1	transcription factor CP2-like 1					MEISSNER_BRAIN_HCP_WITH_H3K4ME3_AND_H3K27ME3								ZWANG_TRANSIENTLY_UP_BY_1ST_EGF_PULSE_ONLY																LEE_BMP2_TARGETS_UP								RAO_BOUND_BY_SALL4					BRUINS_UVC_RESPONSE_LATE		GRAESSMANN_APOPTOSIS_BY_DOXORUBICIN_UP												LIU_PROSTATE_CANCER_DN																SCHAEFFER_PROSTATE_DEVELOPMENT_48HR_UP							BYSTRYKH_HEMATOPOIESIS_STEM_CELL_QTL_TRANS								GRAESSMANN_RESPONSE_TO_MC_AND_DOXORUBICIN_UP		GEORGES_TARGETS_OF_MIR192_AND_MIR215											
115572	FAM46B	family with sequence similarity 46, member B					MEISSNER_BRAIN_HCP_WITH_H3K4ME3_AND_H3K27ME3								ZWANG_TRANSIENTLY_UP_BY_1ST_EGF_PULSE_ONLY																							DODD_NASOPHARYNGEAL_CARCINOMA_UP																																							FORTSCHEGGER_PHF8_TARGETS_DN						SENESE_HDAC3_TARGETS_DN																	MEISSNER_NPC_HCP_WITH_H3K4ME2		
80221	ACSF2	acyl-CoA synthetase family member 2					MEISSNER_BRAIN_HCP_WITH_H3K4ME3_AND_H3K27ME3								ZWANG_TRANSIENTLY_UP_BY_1ST_EGF_PULSE_ONLY																																																																											JAATINEN_HEMATOPOIETIC_STEM_CELL_UP												
3912	LAMB1	laminin, beta 1					MEISSNER_BRAIN_HCP_WITH_H3K4ME3_AND_H3K27ME3									DUTERTRE_ESTRADIOL_RESPONSE_24HR_DN					WONG_ADULT_TISSUE_STEM_MODULE			BENPORATH_ES_WITH_H3K27ME3	LIM_MAMMARY_STEM_CELL_UP												CHARAFE_BREAST_CANCER_LUMINAL_VS_MESENCHYMAL_DN																					LIU_PROSTATE_CANCER_DN			MILI_PSEUDOPODIA_HAPTOTAXIS_DN	SWEET_LUNG_CANCER_KRAS_DN																	DODD_NASOPHARYNGEAL_CARCINOMA_DN																							
84059	GPR98	G protein-coupled receptor 98					MEISSNER_BRAIN_HCP_WITH_H3K4ME3_AND_H3K27ME3									DUTERTRE_ESTRADIOL_RESPONSE_24HR_DN						PEREZ_TP53_TARGETS																																																																																
57713	SFMBT2	Scm-like with four mbt domains 2					MEISSNER_BRAIN_HCP_WITH_H3K4ME3_AND_H3K27ME3									DUTERTRE_ESTRADIOL_RESPONSE_24HR_DN							CREIGHTON_ENDOCRINE_THERAPY_RESISTANCE_5																								MASSARWEH_TAMOXIFEN_RESISTANCE_UP																																																							
55268	ECHDC2	enoyl CoA hydratase domain containing 2					MEISSNER_BRAIN_HCP_WITH_H3K4ME3_AND_H3K27ME3										RODRIGUES_THYROID_CARCINOMA_POORLY_DIFFERENTIATED_DN																											BRUINS_UVC_RESPONSE_LATE																													RODRIGUES_THYROID_CARCINOMA_ANAPLASTIC_DN																												RICKMAN_TUMOR_DIFFERENTIATED_WELL_VS_POORLY_UP	
9814	SFI1	Sfi1 homolog, spindle assembly associated (yeast)					MEISSNER_BRAIN_HCP_WITH_H3K4ME3_AND_H3K27ME3											BENPORATH_NANOG_TARGETS	ONKEN_UVEAL_MELANOMA_UP							PUJANA_ATM_PCC_NETWORK						PUJANA_BRCA1_PCC_NETWORK														GRAESSMANN_APOPTOSIS_BY_DOXORUBICIN_UP														MILI_PSEUDOPODIA_CHEMOTAXIS_DN																						CHARAFE_BREAST_CANCER_LUMINAL_VS_MESENCHYMAL_UP							GRAESSMANN_RESPONSE_TO_MC_AND_DOXORUBICIN_UP							YAGI_AML_WITH_11Q23_REARRANGED						
6385	SDC4	syndecan 4					MEISSNER_BRAIN_HCP_WITH_H3K4ME3_AND_H3K27ME3											BENPORATH_NANOG_TARGETS										CHICAS_RB1_TARGETS_CONFLUENT			LEE_BMP2_TARGETS_UP																		LOPEZ_MBD_TARGETS					FOSTER_TOLERANT_MACROPHAGE_DN	BAELDE_DIABETIC_NEPHROPATHY_DN																					ZWANG_CLASS_1_TRANSIENTLY_INDUCED_BY_EGF									ONKEN_UVEAL_MELANOMA_DN									ZHOU_INFLAMMATORY_RESPONSE_LIVE_UP								
53826	FXYD6	FXYD domain containing ion transport regulator 6					MEISSNER_BRAIN_HCP_WITH_H3K4ME3_AND_H3K27ME3												ONKEN_UVEAL_MELANOMA_UP								BLALOCK_ALZHEIMERS_DISEASE_DN				LEE_BMP2_TARGETS_UP					MARTENS_BOUND_BY_PML_RARA_FUSION																						LIU_PROSTATE_CANCER_DN																																												
7475	WNT6	wingless-type MMTV integration site family, member 6					MEISSNER_BRAIN_HCP_WITH_H3K4ME3_AND_H3K27ME3													SCHAEFFER_PROSTATE_DEVELOPMENT_6HR_DN				BENPORATH_ES_WITH_H3K27ME3									BENPORATH_EED_TARGETS									IVANOVA_HEMATOPOIESIS_STEM_CELL_AND_PROGENITOR															BRUINS_UVC_RESPONSE_VIA_TP53_GROUP_A									BENPORATH_SUZ12_TARGETS								SCHAEFFER_PROSTATE_DEVELOPMENT_48HR_UP			FORTSCHEGGER_PHF8_TARGETS_DN										RAO_BOUND_BY_SALL4_ISOFORM_B															
6241	RRM2	ribonucleotide reductase M2					MEISSNER_BRAIN_HCP_WITH_H3K4ME3_AND_H3K27ME3													SCHAEFFER_PROSTATE_DEVELOPMENT_6HR_DN												PUJANA_BRCA1_PCC_NETWORK									KINSEY_TARGETS_OF_EWSR1_FLII_FUSION_UP								LOPEZ_MBD_TARGETS							NUYTTEN_NIPP1_TARGETS_DN									MOHANKUMAR_TLX1_TARGETS_UP						ZHENG_BOUND_BY_FOXP3								DODD_NASOPHARYNGEAL_CARCINOMA_DN													GRADE_COLON_CANCER_UP	CASORELLI_ACUTE_PROMYELOCYTIC_LEUKEMIA_DN						MATSUDA_NATURAL_KILLER_DIFFERENTIATION			
10418	SPON1	spondin 1, extracellular matrix protein					MEISSNER_BRAIN_HCP_WITH_H3K4ME3_AND_H3K27ME3														WONG_ADULT_TISSUE_STEM_MODULE			BENPORATH_ES_WITH_H3K27ME3							LEE_BMP2_TARGETS_UP		BENPORATH_EED_TARGETS															MARTINEZ_RB1_TARGETS_UP				MARTINEZ_RB1_AND_TP53_TARGETS_DN						LIU_PROSTATE_CANCER_DN								BENPORATH_SUZ12_TARGETS																												ZHOU_INFLAMMATORY_RESPONSE_LIVE_UP					MATSUDA_NATURAL_KILLER_DIFFERENTIATION			
83850	ESYT3	extended synaptotagmin-like protein 3					MEISSNER_BRAIN_HCP_WITH_H3K4ME3_AND_H3K27ME3														WONG_ADULT_TISSUE_STEM_MODULE												BENPORATH_EED_TARGETS															MARTINEZ_RB1_TARGETS_UP																		BENPORATH_SUZ12_TARGETS																																				
638	BIK	BCL2-interacting killer (apoptosis-inducing)					MEISSNER_BRAIN_HCP_WITH_H3K4ME3_AND_H3K27ME3															PEREZ_TP53_TARGETS	CREIGHTON_ENDOCRINE_THERAPY_RESISTANCE_5																																	NUYTTEN_NIPP1_TARGETS_DN																										CHARAFE_BREAST_CANCER_LUMINAL_VS_MESENCHYMAL_UP																				
9480	ONECUT2	one cut homeobox 2					MEISSNER_BRAIN_HCP_WITH_H3K4ME3_AND_H3K27ME3															PEREZ_TP53_TARGETS		BENPORATH_ES_WITH_H3K27ME3									BENPORATH_EED_TARGETS							SCHAEFFER_PROSTATE_DEVELOPMENT_48HR_DN																										BENPORATH_SUZ12_TARGETS																																		MEISSNER_NPC_HCP_WITH_H3K4ME2		
2899	GRIK3	glutamate receptor, ionotropic, kainate 3					MEISSNER_BRAIN_HCP_WITH_H3K4ME3_AND_H3K27ME3															PEREZ_TP53_TARGETS		BENPORATH_ES_WITH_H3K27ME3									BENPORATH_EED_TARGETS																				GOZGIT_ESR1_TARGETS_DN													BENPORATH_SUZ12_TARGETS																																				
80326	WNT10A	wingless-type MMTV integration site family, member 10A					MEISSNER_BRAIN_HCP_WITH_H3K4ME3_AND_H3K27ME3															PEREZ_TP53_TARGETS		BENPORATH_ES_WITH_H3K27ME3									BENPORATH_EED_TARGETS																								BRUINS_UVC_RESPONSE_VIA_TP53_GROUP_A									BENPORATH_SUZ12_TARGETS																																				
56934	CA10	carbonic anhydrase X					MEISSNER_BRAIN_HCP_WITH_H3K4ME3_AND_H3K27ME3															PEREZ_TP53_TARGETS		BENPORATH_ES_WITH_H3K27ME3									BENPORATH_EED_TARGETS																																	BENPORATH_SUZ12_TARGETS																																				
55532	SLC30A10	solute carrier family 30, member 10					MEISSNER_BRAIN_HCP_WITH_H3K4ME3_AND_H3K27ME3															PEREZ_TP53_TARGETS		BENPORATH_ES_WITH_H3K27ME3																																										BENPORATH_SUZ12_TARGETS																																				
121551	BTBD11	BTB (POZ) domain containing 11					MEISSNER_BRAIN_HCP_WITH_H3K4ME3_AND_H3K27ME3															PEREZ_TP53_TARGETS			LIM_MAMMARY_STEM_CELL_UP																			BRUINS_UVC_RESPONSE_LATE													BRUINS_UVC_RESPONSE_VIA_TP53_GROUP_A																RODRIGUES_THYROID_CARCINOMA_ANAPLASTIC_DN																													
116113	FOXP4	forkhead box P4					MEISSNER_BRAIN_HCP_WITH_H3K4ME3_AND_H3K27ME3															PEREZ_TP53_TARGETS							DELACROIX_RAR_BOUND_ES																									FOSTER_TOLERANT_MACROPHAGE_DN																																									KOYAMA_SEMA3B_TARGETS_DN							
79899	PRR5L	proline rich 5 like					MEISSNER_BRAIN_HCP_WITH_H3K4ME3_AND_H3K27ME3															PEREZ_TP53_TARGETS								CHEN_METABOLIC_SYNDROM_NETWORK										SCHAEFFER_PROSTATE_DEVELOPMENT_48HR_DN	KINSEY_TARGETS_OF_EWSR1_FLII_FUSION_UP			BRUINS_UVC_RESPONSE_LATE										FOSTER_TOLERANT_MACROPHAGE_DN																																									KOYAMA_SEMA3B_TARGETS_DN							
162979	ZNF296	zinc finger protein 296					MEISSNER_BRAIN_HCP_WITH_H3K4ME3_AND_H3K27ME3															PEREZ_TP53_TARGETS																								GRAESSMANN_APOPTOSIS_BY_DOXORUBICIN_UP																																										KRIEG_HYPOXIA_NOT_VIA_KDM3A	GRAESSMANN_RESPONSE_TO_MC_AND_DOXORUBICIN_UP													
11173	ADAMTS7	ADAM metallopeptidase with thrombospondin type 1 motif, 7					MEISSNER_BRAIN_HCP_WITH_H3K4ME3_AND_H3K27ME3															PEREZ_TP53_TARGETS																								GRAESSMANN_APOPTOSIS_BY_DOXORUBICIN_UP																																											GRAESSMANN_RESPONSE_TO_MC_AND_DOXORUBICIN_UP													
123036	TC2N	tandem C2 domains, nuclear					MEISSNER_BRAIN_HCP_WITH_H3K4ME3_AND_H3K27ME3																CREIGHTON_ENDOCRINE_THERAPY_RESISTANCE_5																													MARTINEZ_RB1_AND_TP53_TARGETS_DN	GOZGIT_ESR1_TARGETS_DN						CREIGHTON_ENDOCRINE_THERAPY_RESISTANCE_3																MARTINEZ_TP53_TARGETS_DN							CHARAFE_BREAST_CANCER_LUMINAL_VS_MESENCHYMAL_UP																		MEISSNER_NPC_HCP_WITH_H3K4ME2		
5077	PAX3	paired box 3					MEISSNER_BRAIN_HCP_WITH_H3K4ME3_AND_H3K27ME3																	BENPORATH_ES_WITH_H3K27ME3		PUJANA_ATM_PCC_NETWORK						PUJANA_BRCA1_PCC_NETWORK	BENPORATH_EED_TARGETS																								BRUINS_UVC_RESPONSE_VIA_TP53_GROUP_A									BENPORATH_SUZ12_TARGETS			GRESHOCK_CANCER_COPY_NUMBER_UP																									ZHOU_INFLAMMATORY_RESPONSE_LIVE_UP								
2262	GPC5	glypican 5					MEISSNER_BRAIN_HCP_WITH_H3K4ME3_AND_H3K27ME3																	BENPORATH_ES_WITH_H3K27ME3			BLALOCK_ALZHEIMERS_DISEASE_DN						BENPORATH_EED_TARGETS																								BRUINS_UVC_RESPONSE_VIA_TP53_GROUP_A									BENPORATH_SUZ12_TARGETS																																				
3754	KCNF1	potassium voltage-gated channel, subfamily F, member 1					MEISSNER_BRAIN_HCP_WITH_H3K4ME3_AND_H3K27ME3																	BENPORATH_ES_WITH_H3K27ME3			BLALOCK_ALZHEIMERS_DISEASE_DN																																																																						KIM_ALL_DISORDERS_CALB1_CORR_UP			MEISSNER_NPC_HCP_WITH_H3K4ME2		
29091	STXBP6	syntaxin binding protein 6 (amisyn)					MEISSNER_BRAIN_HCP_WITH_H3K4ME3_AND_H3K27ME3																	BENPORATH_ES_WITH_H3K27ME3				CHICAS_RB1_TARGETS_CONFLUENT			LEE_BMP2_TARGETS_UP		BENPORATH_EED_TARGETS							SCHAEFFER_PROSTATE_DEVELOPMENT_48HR_DN																										BENPORATH_SUZ12_TARGETS							RODRIGUES_THYROID_CARCINOMA_ANAPLASTIC_DN				FORTSCHEGGER_PHF8_TARGETS_DN						SENESE_HDAC3_TARGETS_DN										CASORELLI_ACUTE_PROMYELOCYTIC_LEUKEMIA_DN									
222663	SCUBE3	signal peptide, CUB domain, EGF-like 3					MEISSNER_BRAIN_HCP_WITH_H3K4ME3_AND_H3K27ME3																	BENPORATH_ES_WITH_H3K27ME3				CHICAS_RB1_TARGETS_CONFLUENT					BENPORATH_EED_TARGETS																																																																					
5069	PAPPA	pregnancy-associated plasma protein A, pappalysin 1					MEISSNER_BRAIN_HCP_WITH_H3K4ME3_AND_H3K27ME3																	BENPORATH_ES_WITH_H3K27ME3									BENPORATH_EED_TARGETS				CHARAFE_BREAST_CANCER_LUMINAL_VS_MESENCHYMAL_DN			SCHAEFFER_PROSTATE_DEVELOPMENT_48HR_DN																										BENPORATH_SUZ12_TARGETS		DOUGLAS_BMI1_TARGETS_UP																																		
84913	ATOH8	atonal homolog 8 (Drosophila)					MEISSNER_BRAIN_HCP_WITH_H3K4ME3_AND_H3K27ME3																	BENPORATH_ES_WITH_H3K27ME3									BENPORATH_EED_TARGETS																																	BENPORATH_SUZ12_TARGETS							RODRIGUES_THYROID_CARCINOMA_ANAPLASTIC_DN																													
64377	CHST8	carbohydrate (N-acetylgalactosamine 4-0) sulfotransferase 8					MEISSNER_BRAIN_HCP_WITH_H3K4ME3_AND_H3K27ME3																	BENPORATH_ES_WITH_H3K27ME3									BENPORATH_EED_TARGETS																																	BENPORATH_SUZ12_TARGETS												DAVICIONI_MOLECULAR_ARMS_VS_ERMS_UP																								
84504	NKX6-2	NK6 homeobox 2					MEISSNER_BRAIN_HCP_WITH_H3K4ME3_AND_H3K27ME3																	BENPORATH_ES_WITH_H3K27ME3									BENPORATH_EED_TARGETS																																	BENPORATH_SUZ12_TARGETS																																		MEISSNER_NPC_HCP_WITH_H3K4ME2		
5923	RASGRF1	Ras protein-specific guanine nucleotide-releasing factor 1					MEISSNER_BRAIN_HCP_WITH_H3K4ME3_AND_H3K27ME3																	BENPORATH_ES_WITH_H3K27ME3									BENPORATH_EED_TARGETS																																	BENPORATH_SUZ12_TARGETS																																				
55118	CRTAC1	cartilage acidic protein 1					MEISSNER_BRAIN_HCP_WITH_H3K4ME3_AND_H3K27ME3																	BENPORATH_ES_WITH_H3K27ME3									BENPORATH_EED_TARGETS																																	BENPORATH_SUZ12_TARGETS																																				
5013	OTX1	orthodenticle homeobox 1					MEISSNER_BRAIN_HCP_WITH_H3K4ME3_AND_H3K27ME3																	BENPORATH_ES_WITH_H3K27ME3									BENPORATH_EED_TARGETS																																	BENPORATH_SUZ12_TARGETS																																				
7101	NR2E1	nuclear receptor subfamily 2, group E, member 1					MEISSNER_BRAIN_HCP_WITH_H3K4ME3_AND_H3K27ME3																	BENPORATH_ES_WITH_H3K27ME3									BENPORATH_EED_TARGETS																																																																					
51085	MLXIPL	MLX interacting protein-like					MEISSNER_BRAIN_HCP_WITH_H3K4ME3_AND_H3K27ME3																	BENPORATH_ES_WITH_H3K27ME3												MARTENS_BOUND_BY_PML_RARA_FUSION						IVANOVA_HEMATOPOIESIS_STEM_CELL_AND_PROGENITOR																																																										MEISSNER_NPC_HCP_WITH_H3K4ME2		
182	JAG1	jagged 1					MEISSNER_BRAIN_HCP_WITH_H3K4ME3_AND_H3K27ME3																		LIM_MAMMARY_STEM_CELL_UP			CHICAS_RB1_TARGETS_CONFLUENT			LEE_BMP2_TARGETS_UP						CHARAFE_BREAST_CANCER_LUMINAL_VS_MESENCHYMAL_DN						SCHLOSSER_SERUM_RESPONSE_DN				MASSARWEH_TAMOXIFEN_RESISTANCE_UP				KRIGE_RESPONSE_TO_TOSEDOSTAT_6HR_UP		GOZGIT_ESR1_TARGETS_DN																			ZWANG_CLASS_3_TRANSIENTLY_INDUCED_BY_EGF																						ZHOU_INFLAMMATORY_RESPONSE_LIVE_UP	KOYAMA_SEMA3B_TARGETS_DN							KRIGE_RESPONSE_TO_TOSEDOSTAT_24HR_UP
4162	MCAM	melanoma cell adhesion molecule					MEISSNER_BRAIN_HCP_WITH_H3K4ME3_AND_H3K27ME3																		LIM_MAMMARY_STEM_CELL_UP											MARTENS_BOUND_BY_PML_RARA_FUSION	CHARAFE_BREAST_CANCER_LUMINAL_VS_MESENCHYMAL_DN																			NUYTTEN_NIPP1_TARGETS_DN		LIU_PROSTATE_CANCER_DN										DOUGLAS_BMI1_TARGETS_UP					RODRIGUES_THYROID_CARCINOMA_ANAPLASTIC_DN						DODD_NASOPHARYNGEAL_CARCINOMA_DN				SENESE_HDAC3_TARGETS_DN		ONKEN_UVEAL_MELANOMA_DN						GEORGES_TARGETS_OF_MIR192_AND_MIR215											
342667	STAC2	SH3 and cysteine rich domain 2					MEISSNER_BRAIN_HCP_WITH_H3K4ME3_AND_H3K27ME3																		LIM_MAMMARY_STEM_CELL_UP																					GRAESSMANN_APOPTOSIS_BY_DOXORUBICIN_UP																																																								
4605	MYBL2	v-myb myeloblastosis viral oncogene homolog (avian)-like 2					MEISSNER_BRAIN_HCP_WITH_H3K4ME3_AND_H3K27ME3																			PUJANA_ATM_PCC_NETWORK			DELACROIX_RAR_BOUND_ES			PUJANA_BRCA1_PCC_NETWORK									KINSEY_TARGETS_OF_EWSR1_FLII_FUSION_UP								LOPEZ_MBD_TARGETS			MARTINEZ_RB1_AND_TP53_TARGETS_DN																							MARTINEZ_TP53_TARGETS_DN					YAMAZAKI_TCEB3_TARGETS_DN			SENESE_HDAC3_TARGETS_DN					KRIEG_HYPOXIA_NOT_VIA_KDM3A														
239	ALOX12	arachidonate 12-lipoxygenase					MEISSNER_BRAIN_HCP_WITH_H3K4ME3_AND_H3K27ME3																			PUJANA_ATM_PCC_NETWORK						PUJANA_BRCA1_PCC_NETWORK														GRAESSMANN_APOPTOSIS_BY_DOXORUBICIN_UP																												SCHAEFFER_PROSTATE_DEVELOPMENT_48HR_UP															GRAESSMANN_RESPONSE_TO_MC_AND_DOXORUBICIN_UP						KOYAMA_SEMA3B_TARGETS_DN							
6870	TACR3	tachykinin receptor 3					MEISSNER_BRAIN_HCP_WITH_H3K4ME3_AND_H3K27ME3																			PUJANA_ATM_PCC_NETWORK						PUJANA_BRCA1_PCC_NETWORK																																																																						
23544	SEZ6L	seizure related 6 homolog (mouse)-like					MEISSNER_BRAIN_HCP_WITH_H3K4ME3_AND_H3K27ME3																				BLALOCK_ALZHEIMERS_DISEASE_DN																																																																											
3710	ITPR3	inositol 1,4,5-trisphosphate receptor, type 3					MEISSNER_BRAIN_HCP_WITH_H3K4ME3_AND_H3K27ME3																							CHEN_METABOLIC_SYNDROM_NETWORK											KINSEY_TARGETS_OF_EWSR1_FLII_FUSION_UP											MARTINEZ_RB1_AND_TP53_TARGETS_DN					BRUINS_UVC_RESPONSE_VIA_TP53_GROUP_A				MILI_PSEUDOPODIA_HAPTOTAXIS_DN														MARTINEZ_TP53_TARGETS_DN																	GRADE_COLON_CANCER_UP								MEISSNER_NPC_HCP_WITH_H3K4ME2		
115265	DDIT4L	DNA-damage-inducible transcript 4-like					MEISSNER_BRAIN_HCP_WITH_H3K4ME3_AND_H3K27ME3																								LEE_BMP2_TARGETS_UP															GRAESSMANN_APOPTOSIS_BY_DOXORUBICIN_UP																												SCHAEFFER_PROSTATE_DEVELOPMENT_48HR_UP															GRAESSMANN_RESPONSE_TO_MC_AND_DOXORUBICIN_UP													
92369	SPSB4	splA/ryanodine receptor domain and SOCS box containing 4					MEISSNER_BRAIN_HCP_WITH_H3K4ME3_AND_H3K27ME3																								LEE_BMP2_TARGETS_UP																																																																							
100	ADA	adenosine deaminase					MEISSNER_BRAIN_HCP_WITH_H3K4ME3_AND_H3K27ME3																									PUJANA_BRCA1_PCC_NETWORK										IVANOVA_HEMATOPOIESIS_STEM_CELL_AND_PROGENITOR				GRAESSMANN_APOPTOSIS_BY_DOXORUBICIN_UP			LOPEZ_MBD_TARGETS																			DOUGLAS_BMI1_TARGETS_UP											DODD_NASOPHARYNGEAL_CARCINOMA_DN																	YAGI_AML_WITH_11Q23_REARRANGED				MEISSNER_NPC_HCP_WITH_H3K4ME2		
266727	MDGA1	MAM domain containing glycosylphosphatidylinositol anchor 1					MEISSNER_BRAIN_HCP_WITH_H3K4ME3_AND_H3K27ME3																										BENPORATH_EED_TARGETS									IVANOVA_HEMATOPOIESIS_STEM_CELL_AND_PROGENITOR																																																												
259173	ALS2CL	ALS2 C-terminal like					MEISSNER_BRAIN_HCP_WITH_H3K4ME3_AND_H3K27ME3																															DODD_NASOPHARYNGEAL_CARCINOMA_UP																																																																
57628	DPP10	dipeptidyl-peptidase 10 (non-functional)					MEISSNER_BRAIN_HCP_WITH_H3K4ME3_AND_H3K27ME3																																	SCHAEFFER_PROSTATE_DEVELOPMENT_48HR_DN																																															RAO_BOUND_BY_SALL4_ISOFORM_B															
4920	ROR2	receptor tyrosine kinase-like orphan receptor 2					MEISSNER_BRAIN_HCP_WITH_H3K4ME3_AND_H3K27ME3																																										LOPEZ_MBD_TARGETS																																											GRADE_COLON_CANCER_UP								MEISSNER_NPC_HCP_WITH_H3K4ME2		
63976	PRDM16	PR domain containing 16					MEISSNER_BRAIN_HCP_WITH_H3K4ME3_AND_H3K27ME3																																																		BRUINS_UVC_RESPONSE_VIA_TP53_GROUP_A												GRESHOCK_CANCER_COPY_NUMBER_UP																					JAATINEN_HEMATOPOIETIC_STEM_CELL_UP												
202243	CCDC125	coiled-coil domain containing 125					MEISSNER_BRAIN_HCP_WITH_H3K4ME3_AND_H3K27ME3																																																		BRUINS_UVC_RESPONSE_VIA_TP53_GROUP_A																																													
64093	SMOC1	SPARC related modular calcium binding 1					MEISSNER_BRAIN_HCP_WITH_H3K4ME3_AND_H3K27ME3																																																			LIU_PROSTATE_CANCER_DN																SCHAEFFER_PROSTATE_DEVELOPMENT_48HR_UP																												
6615	SNAI1	snail homolog 1 (Drosophila)					MEISSNER_BRAIN_HCP_WITH_H3K4ME3_AND_H3K27ME3																																																						MILI_PSEUDOPODIA_HAPTOTAXIS_DN																	DAVICIONI_MOLECULAR_ARMS_VS_ERMS_UP																						MEISSNER_NPC_HCP_WITH_H3K4ME2		
56978	PRDM8	PR domain containing 8					MEISSNER_BRAIN_HCP_WITH_H3K4ME3_AND_H3K27ME3																																																													DOUGLAS_BMI1_TARGETS_UP																																MEISSNER_NPC_HCP_WITH_H3K4ME2		
147381	CBLN2	cerebellin 2 precursor					MEISSNER_BRAIN_HCP_WITH_H3K4ME3_AND_H3K27ME3																																																																			SCHAEFFER_PROSTATE_DEVELOPMENT_48HR_UP																												
152	ADRA2C	adrenergic, alpha-2C-, receptor					MEISSNER_BRAIN_HCP_WITH_H3K4ME3_AND_H3K27ME3																																																																							DAVICIONI_MOLECULAR_ARMS_VS_ERMS_UP																								
136227	EMID2	EMI domain containing 2					MEISSNER_BRAIN_HCP_WITH_H3K4ME3_AND_H3K27ME3																																																																										BYSTRYKH_HEMATOPOIESIS_STEM_CELL_QTL_TRANS													ZHOU_INFLAMMATORY_RESPONSE_LIVE_UP								
9096	TBX18	T-box 18					MEISSNER_BRAIN_HCP_WITH_H3K4ME3_AND_H3K27ME3																																																																																RAO_BOUND_BY_SALL4_ISOFORM_B															
392617	ELFN1	extracellular leucine-rich repeat and fibronectin type III domain containing 1					MEISSNER_BRAIN_HCP_WITH_H3K4ME3_AND_H3K27ME3																																																																																								KOYAMA_SEMA3B_TARGETS_DN							
138046	RALYL	RALY RNA binding protein-like					MEISSNER_BRAIN_HCP_WITH_H3K4ME3_AND_H3K27ME3																																																																																										KIM_ALL_DISORDERS_CALB1_CORR_UP					
10718	NRG3	neuregulin 3					MEISSNER_BRAIN_HCP_WITH_H3K4ME3_AND_H3K27ME3																																																																																													MEISSNER_NPC_HCP_WITH_H3K4ME2		
80036	TRPM3	transient receptor potential cation channel, subfamily M, member 3					MEISSNER_BRAIN_HCP_WITH_H3K4ME3_AND_H3K27ME3																																																																																													MEISSNER_NPC_HCP_WITH_H3K4ME2		
2103	ESRRB	estrogen-related receptor beta					MEISSNER_BRAIN_HCP_WITH_H3K4ME3_AND_H3K27ME3																																																																																															
10150	MBNL2	muscleblind-like 2 (Drosophila)						GOBERT_OLIGODENDROCYTE_DIFFERENTIATION_DN	CUI_TCF21_TARGETS_2_DN	KOINUMA_TARGETS_OF_SMAD2_OR_SMAD3			DIAZ_CHRONIC_MEYLOGENOUS_LEUKEMIA_UP										CREIGHTON_ENDOCRINE_THERAPY_RESISTANCE_5												BUYTAERT_PHOTODYNAMIC_THERAPY_STRESS_UP									BRUINS_UVC_RESPONSE_LATE							KRIGE_RESPONSE_TO_TOSEDOSTAT_6HR_UP					NUYTTEN_NIPP1_TARGETS_DN																ZWANG_CLASS_3_TRANSIENTLY_INDUCED_BY_EGF													ONKEN_UVEAL_MELANOMA_DN	MARTORIATI_MDM4_TARGETS_FETAL_LIVER_DN																KRIGE_RESPONSE_TO_TOSEDOSTAT_24HR_UP
56994	CHPT1	choline phosphotransferase 1						GOBERT_OLIGODENDROCYTE_DIFFERENTIATION_DN	CUI_TCF21_TARGETS_2_DN				DIAZ_CHRONIC_MEYLOGENOUS_LEUKEMIA_UP				RODRIGUES_THYROID_CARCINOMA_POORLY_DIFFERENTIATED_DN			SCHAEFFER_PROSTATE_DEVELOPMENT_6HR_DN																								BRUINS_UVC_RESPONSE_LATE				MARTINEZ_RB1_TARGETS_UP								NUYTTEN_NIPP1_TARGETS_DN																	RODRIGUES_THYROID_CARCINOMA_ANAPLASTIC_DN											WAKABAYASHI_ADIPOGENESIS_PPARG_RXRA_BOUND_8D							GEORGES_TARGETS_OF_MIR192_AND_MIR215										RICKMAN_TUMOR_DIFFERENTIATED_WELL_VS_POORLY_UP	
84898	PLXDC2	plexin domain containing 2						GOBERT_OLIGODENDROCYTE_DIFFERENTIATION_DN	CUI_TCF21_TARGETS_2_DN						ZWANG_TRANSIENTLY_UP_BY_1ST_EGF_PULSE_ONLY						WONG_ADULT_TISSUE_STEM_MODULE									CHEN_METABOLIC_SYNDROM_NETWORK												IVANOVA_HEMATOPOIESIS_STEM_CELL_AND_PROGENITOR		BRUINS_UVC_RESPONSE_LATE																																																										
23284	LPHN3	latrophilin 3						GOBERT_OLIGODENDROCYTE_DIFFERENTIATION_DN	CUI_TCF21_TARGETS_2_DN						ZWANG_TRANSIENTLY_UP_BY_1ST_EGF_PULSE_ONLY									BENPORATH_ES_WITH_H3K27ME3			BLALOCK_ALZHEIMERS_DISEASE_DN						BENPORATH_EED_TARGETS							SCHAEFFER_PROSTATE_DEVELOPMENT_48HR_DN																										BENPORATH_SUZ12_TARGETS																												ZHOU_INFLAMMATORY_RESPONSE_LIVE_UP								
26503	SLC17A5	solute carrier family 17 (anion/sugar transporter), member 5						GOBERT_OLIGODENDROCYTE_DIFFERENTIATION_DN	CUI_TCF21_TARGETS_2_DN							DUTERTRE_ESTRADIOL_RESPONSE_24HR_DN															LEE_BMP2_TARGETS_UP				BUYTAERT_PHOTODYNAMIC_THERAPY_STRESS_UP							IVANOVA_HEMATOPOIESIS_STEM_CELL_AND_PROGENITOR																															RODRIGUES_THYROID_CARCINOMA_ANAPLASTIC_DN																									MARSON_BOUND_BY_FOXP3_UNSTIMULATED				
57458	TMCC3	transmembrane and coiled-coil domain family 3						GOBERT_OLIGODENDROCYTE_DIFFERENTIATION_DN	CUI_TCF21_TARGETS_2_DN								RODRIGUES_THYROID_CARCINOMA_POORLY_DIFFERENTIATED_DN														LEE_BMP2_TARGETS_UP																	MARTINEZ_RB1_TARGETS_UP				MARTINEZ_RB1_AND_TP53_TARGETS_DN																							MARTINEZ_TP53_TARGETS_DN									WAKABAYASHI_ADIPOGENESIS_PPARG_RXRA_BOUND_8D																		
9911	TMCC2	transmembrane and coiled-coil domain family 2						GOBERT_OLIGODENDROCYTE_DIFFERENTIATION_DN	CUI_TCF21_TARGETS_2_DN													PEREZ_TP53_TARGETS														MARTENS_BOUND_BY_PML_RARA_FUSION										GRAESSMANN_APOPTOSIS_BY_DOXORUBICIN_UP																																																								
9351	SLC9A3R2	solute carrier family 9 (sodium/hydrogen exchanger), member 3 regulator 2						GOBERT_OLIGODENDROCYTE_DIFFERENTIATION_DN	CUI_TCF21_TARGETS_2_DN																																					GRAESSMANN_APOPTOSIS_BY_DOXORUBICIN_UP						MARTINEZ_RB1_AND_TP53_TARGETS_DN																							MARTINEZ_TP53_TARGETS_DN														GRAESSMANN_RESPONSE_TO_MC_AND_DOXORUBICIN_UP											MEISSNER_NPC_HCP_WITH_H3K4ME2		
221981	THSD7A	thrombospondin, type I, domain containing 7A						GOBERT_OLIGODENDROCYTE_DIFFERENTIATION_DN	CUI_TCF21_TARGETS_2_DN																																														BAELDE_DIABETIC_NEPHROPATHY_DN																																															
399687	MYO18A	myosin XVIIIA						GOBERT_OLIGODENDROCYTE_DIFFERENTIATION_DN	CUI_TCF21_TARGETS_2_DN																																																																				FORTSCHEGGER_PHF8_TARGETS_DN																									
23603	CORO1C	coronin, actin binding protein, 1C						GOBERT_OLIGODENDROCYTE_DIFFERENTIATION_DN		KOINUMA_TARGETS_OF_SMAD2_OR_SMAD3			DIAZ_CHRONIC_MEYLOGENOUS_LEUKEMIA_UP															CHICAS_RB1_TARGETS_CONFLUENT						NUYTTEN_EZH2_TARGETS_UP			CHARAFE_BREAST_CANCER_LUMINAL_VS_MESENCHYMAL_DN													ENK_UV_RESPONSE_EPIDERMIS_DN								LIU_PROSTATE_CANCER_DN							MOHANKUMAR_TLX1_TARGETS_UP																																					
1107	CHD3	chromodomain helicase DNA binding protein 3						GOBERT_OLIGODENDROCYTE_DIFFERENTIATION_DN		KOINUMA_TARGETS_OF_SMAD2_OR_SMAD3									ONKEN_UVEAL_MELANOMA_UP	SCHAEFFER_PROSTATE_DEVELOPMENT_6HR_DN											LEE_BMP2_TARGETS_UP																								BAELDE_DIABETIC_NEPHROPATHY_DN													DOUGLAS_BMI1_TARGETS_UP																																		
126321	C19orf28	chromosome 19 open reading frame 28						GOBERT_OLIGODENDROCYTE_DIFFERENTIATION_DN		KOINUMA_TARGETS_OF_SMAD2_OR_SMAD3																								NUYTTEN_EZH2_TARGETS_UP															LOPEZ_MBD_TARGETS																																							KRIEG_HYPOXIA_NOT_VIA_KDM3A							KOYAMA_SEMA3B_TARGETS_DN							
2353	FOS	FBJ murine osteosarcoma viral oncogene homolog						GOBERT_OLIGODENDROCYTE_DIFFERENTIATION_DN				YOSHIMURA_MAPK8_TARGETS_UP									WONG_ADULT_TISSUE_STEM_MODULE									CHEN_METABOLIC_SYNDROM_NETWORK			BENPORATH_EED_TARGETS		BUYTAERT_PHOTODYNAMIC_THERAPY_STRESS_UP											GRAESSMANN_APOPTOSIS_BY_DOXORUBICIN_UP								FOSTER_TOLERANT_MACROPHAGE_DN			BRUINS_UVC_RESPONSE_VIA_TP53_GROUP_A			MILI_PSEUDOPODIA_CHEMOTAXIS_DN				ENK_UV_RESPONSE_KERATINOCYTE_DN								ZWANG_CLASS_3_TRANSIENTLY_INDUCED_BY_EGF	RODRIGUES_THYROID_CARCINOMA_ANAPLASTIC_DN								BYSTRYKH_HEMATOPOIESIS_STEM_CELL_QTL_TRANS										GEORGES_TARGETS_OF_MIR192_AND_MIR215								MATSUDA_NATURAL_KILLER_DIFFERENTIATION			
84978	FRMD5	FERM domain containing 5						GOBERT_OLIGODENDROCYTE_DIFFERENTIATION_DN				YOSHIMURA_MAPK8_TARGETS_UP										PEREZ_TP53_TARGETS						CHICAS_RB1_TARGETS_CONFLUENT						NUYTTEN_EZH2_TARGETS_UP							KINSEY_TARGETS_OF_EWSR1_FLII_FUSION_UP																BRUINS_UVC_RESPONSE_VIA_TP53_GROUP_A																																													
4504	MT3	metallothionein 3						GOBERT_OLIGODENDROCYTE_DIFFERENTIATION_DN				YOSHIMURA_MAPK8_TARGETS_UP												BENPORATH_ES_WITH_H3K27ME3						CHEN_METABOLIC_SYNDROM_NETWORK								DODD_NASOPHARYNGEAL_CARCINOMA_UP																										ENK_UV_RESPONSE_KERATINOCYTE_DN																																						
8522	GAS7	growth arrest-specific 7						GOBERT_OLIGODENDROCYTE_DIFFERENTIATION_DN				YOSHIMURA_MAPK8_TARGETS_UP																								MARTENS_BOUND_BY_PML_RARA_FUSION							SCHLOSSER_SERUM_RESPONSE_DN						LOPEZ_MBD_TARGETS		KRIGE_RESPONSE_TO_TOSEDOSTAT_6HR_UP															BENPORATH_SUZ12_TARGETS			GRESHOCK_CANCER_COPY_NUMBER_UP																											YAGI_AML_WITH_11Q23_REARRANGED						KRIGE_RESPONSE_TO_TOSEDOSTAT_24HR_UP
4045	LSAMP	limbic system-associated membrane protein						GOBERT_OLIGODENDROCYTE_DIFFERENTIATION_DN				YOSHIMURA_MAPK8_TARGETS_UP																																														LIU_PROSTATE_CANCER_DN																																												
5189	PEX1	peroxisomal biogenesis factor 1						GOBERT_OLIGODENDROCYTE_DIFFERENTIATION_DN					DIAZ_CHRONIC_MEYLOGENOUS_LEUKEMIA_UP					BENPORATH_NANOG_TARGETS									BLALOCK_ALZHEIMERS_DISEASE_DN															IVANOVA_HEMATOPOIESIS_STEM_CELL_AND_PROGENITOR									KRIGE_RESPONSE_TO_TOSEDOSTAT_6HR_UP																																									GRADE_COLON_CANCER_UP										KRIGE_RESPONSE_TO_TOSEDOSTAT_24HR_UP
10507	SEMA4D	sema domain, immunoglobulin domain (Ig), transmembrane domain (TM) and short cytoplasmic domain, (semaphorin) 4D						GOBERT_OLIGODENDROCYTE_DIFFERENTIATION_DN					DIAZ_CHRONIC_MEYLOGENOUS_LEUKEMIA_UP									PEREZ_TP53_TARGETS								CHEN_METABOLIC_SYNDROM_NETWORK																			LOPEZ_MBD_TARGETS	ENK_UV_RESPONSE_EPIDERMIS_DN																																									GEORGES_TARGETS_OF_MIR192_AND_MIR215					YAGI_AML_WITH_11Q23_REARRANGED				MEISSNER_NPC_HCP_WITH_H3K4ME2		
9712	USP6NL	USP6 N-terminal like						GOBERT_OLIGODENDROCYTE_DIFFERENTIATION_DN						DAZARD_RESPONSE_TO_UV_NHEK_DN								PEREZ_TP53_TARGETS																			KINSEY_TARGETS_OF_EWSR1_FLII_FUSION_UP																		CREIGHTON_ENDOCRINE_THERAPY_RESISTANCE_3												ZHENG_BOUND_BY_FOXP3			SCHAEFFER_PROSTATE_DEVELOPMENT_48HR_UP		ZWANG_CLASS_1_TRANSIENTLY_INDUCED_BY_EGF								WAKABAYASHI_ADIPOGENESIS_PPARG_RXRA_BOUND_8D														MARSON_BOUND_BY_FOXP3_UNSTIMULATED				
23492	CBX7	chromobox homolog 7						GOBERT_OLIGODENDROCYTE_DIFFERENTIATION_DN							ZWANG_TRANSIENTLY_UP_BY_1ST_EGF_PULSE_ONLY		RODRIGUES_THYROID_CARCINOMA_POORLY_DIFFERENTIATED_DN																					DODD_NASOPHARYNGEAL_CARCINOMA_UP																																			RODRIGUES_THYROID_CARCINOMA_ANAPLASTIC_DN							YAMAZAKI_TCEB3_TARGETS_DN					ONKEN_UVEAL_MELANOMA_DN		RAO_BOUND_BY_SALL4_ISOFORM_B								KOYAMA_SEMA3B_TARGETS_DN							
55062	WIPI1	WD repeat domain, phosphoinositide interacting 1						GOBERT_OLIGODENDROCYTE_DIFFERENTIATION_DN							ZWANG_TRANSIENTLY_UP_BY_1ST_EGF_PULSE_ONLY				ONKEN_UVEAL_MELANOMA_UP				CREIGHTON_ENDOCRINE_THERAPY_RESISTANCE_5								LEE_BMP2_TARGETS_UP				BUYTAERT_PHOTODYNAMIC_THERAPY_STRESS_UP											GRAESSMANN_APOPTOSIS_BY_DOXORUBICIN_UP	MASSARWEH_TAMOXIFEN_RESISTANCE_UP						GOZGIT_ESR1_TARGETS_DN						CREIGHTON_ENDOCRINE_THERAPY_RESISTANCE_3																		FORTSCHEGGER_PHF8_TARGETS_DN												GRAESSMANN_RESPONSE_TO_MC_AND_DOXORUBICIN_UP													
5154	PDGFA	platelet-derived growth factor alpha polypeptide						GOBERT_OLIGODENDROCYTE_DIFFERENTIATION_DN							ZWANG_TRANSIENTLY_UP_BY_1ST_EGF_PULSE_ONLY						WONG_ADULT_TISSUE_STEM_MODULE				LIM_MAMMARY_STEM_CELL_UP						LEE_BMP2_TARGETS_UP						CHARAFE_BREAST_CANCER_LUMINAL_VS_MESENCHYMAL_DN									GRAESSMANN_APOPTOSIS_BY_DOXORUBICIN_UP									BAELDE_DIABETIC_NEPHROPATHY_DN													DOUGLAS_BMI1_TARGETS_UP						SCHAEFFER_PROSTATE_DEVELOPMENT_48HR_UP															GRAESSMANN_RESPONSE_TO_MC_AND_DOXORUBICIN_UP													
151963	MB21D2	Mab-21 domain containing 2						GOBERT_OLIGODENDROCYTE_DIFFERENTIATION_DN							ZWANG_TRANSIENTLY_UP_BY_1ST_EGF_PULSE_ONLY																																						GOZGIT_ESR1_TARGETS_DN				BRUINS_UVC_RESPONSE_VIA_TP53_GROUP_A																																													
63971	KIF13A	kinesin family member 13A						GOBERT_OLIGODENDROCYTE_DIFFERENTIATION_DN							ZWANG_TRANSIENTLY_UP_BY_1ST_EGF_PULSE_ONLY																																																																								RAO_BOUND_BY_SALL4_ISOFORM_B															
65983	GRAMD3	GRAM domain containing 3						GOBERT_OLIGODENDROCYTE_DIFFERENTIATION_DN								DUTERTRE_ESTRADIOL_RESPONSE_24HR_DN	RODRIGUES_THYROID_CARCINOMA_POORLY_DIFFERENTIATED_DN						CREIGHTON_ENDOCRINE_THERAPY_RESISTANCE_5																																				CREIGHTON_ENDOCRINE_THERAPY_RESISTANCE_3																	ZWANG_CLASS_1_TRANSIENTLY_INDUCED_BY_EGF										MARTORIATI_MDM4_TARGETS_FETAL_LIVER_DN													MATSUDA_NATURAL_KILLER_DIFFERENTIATION			
10057	ABCC5	ATP-binding cassette, sub-family C (CFTR/MRP), member 5						GOBERT_OLIGODENDROCYTE_DIFFERENTIATION_DN								DUTERTRE_ESTRADIOL_RESPONSE_24HR_DN						PEREZ_TP53_TARGETS	CREIGHTON_ENDOCRINE_THERAPY_RESISTANCE_5							CHEN_METABOLIC_SYNDROM_NETWORK					BUYTAERT_PHOTODYNAMIC_THERAPY_STRESS_UP												MASSARWEH_TAMOXIFEN_RESISTANCE_UP	MARTINEZ_RB1_TARGETS_UP	LOPEZ_MBD_TARGETS		KRIGE_RESPONSE_TO_TOSEDOSTAT_6HR_UP									MILI_PSEUDOPODIA_CHEMOTAXIS_DN	MILI_PSEUDOPODIA_HAPTOTAXIS_DN			ENK_UV_RESPONSE_KERATINOCYTE_DN																																	KIM_ALL_DISORDERS_CALB1_CORR_UP					
23677	SH3BP4	SH3-domain binding protein 4						GOBERT_OLIGODENDROCYTE_DIFFERENTIATION_DN								DUTERTRE_ESTRADIOL_RESPONSE_24HR_DN							CREIGHTON_ENDOCRINE_THERAPY_RESISTANCE_5					CHICAS_RB1_TARGETS_CONFLUENT																			MASSARWEH_TAMOXIFEN_RESISTANCE_UP																									ZWANG_CLASS_3_TRANSIENTLY_INDUCED_BY_EGF															RAO_BOUND_BY_SALL4_ISOFORM_B			JAATINEN_HEMATOPOIETIC_STEM_CELL_UP	GEORGES_TARGETS_OF_MIR192_AND_MIR215				KOYAMA_SEMA3B_TARGETS_DN							
157285	SGK223	homolog of rat pragma of Rnd2						GOBERT_OLIGODENDROCYTE_DIFFERENTIATION_DN									RODRIGUES_THYROID_CARCINOMA_POORLY_DIFFERENTIATED_DN											CHICAS_RB1_TARGETS_CONFLUENT	DELACROIX_RAR_BOUND_ES																																										ZHENG_BOUND_BY_FOXP3		RODRIGUES_THYROID_CARCINOMA_ANAPLASTIC_DN																													
79956	ERMP1	endoplasmic reticulum metallopeptidase 1						GOBERT_OLIGODENDROCYTE_DIFFERENTIATION_DN									RODRIGUES_THYROID_CARCINOMA_POORLY_DIFFERENTIATED_DN													CHEN_METABOLIC_SYNDROM_NETWORK																													CREIGHTON_ENDOCRINE_THERAPY_RESISTANCE_3		MILI_PSEUDOPODIA_HAPTOTAXIS_DN													SCHAEFFER_PROSTATE_DEVELOPMENT_48HR_UP																JAATINEN_HEMATOPOIETIC_STEM_CELL_UP	GEORGES_TARGETS_OF_MIR192_AND_MIR215											
283659	PRTG	protogenin						GOBERT_OLIGODENDROCYTE_DIFFERENTIATION_DN									RODRIGUES_THYROID_CARCINOMA_POORLY_DIFFERENTIATED_DN																							SCHAEFFER_PROSTATE_DEVELOPMENT_48HR_DN		IVANOVA_HEMATOPOIESIS_STEM_CELL_AND_PROGENITOR																																																												
84826	SFT2D3	SFT2 domain containing 3						GOBERT_OLIGODENDROCYTE_DIFFERENTIATION_DN										BENPORATH_NANOG_TARGETS																																																																																			RICKMAN_TUMOR_DIFFERENTIATED_WELL_VS_POORLY_UP	
125058	TBC1D16	TBC1 domain family, member 16						GOBERT_OLIGODENDROCYTE_DIFFERENTIATION_DN											ONKEN_UVEAL_MELANOMA_UP	SCHAEFFER_PROSTATE_DEVELOPMENT_6HR_DN										CHEN_METABOLIC_SYNDROM_NETWORK												IVANOVA_HEMATOPOIESIS_STEM_CELL_AND_PROGENITOR																										DOUGLAS_BMI1_TARGETS_UP																																		
55664	CDC37L1	cell division cycle 37 homolog (S. cerevisiae)-like 1						GOBERT_OLIGODENDROCYTE_DIFFERENTIATION_DN												SCHAEFFER_PROSTATE_DEVELOPMENT_6HR_DN											LEE_BMP2_TARGETS_UP																MASSARWEH_TAMOXIFEN_RESISTANCE_UP																																																							
4685	NCAM2	neural cell adhesion molecule 2						GOBERT_OLIGODENDROCYTE_DIFFERENTIATION_DN													WONG_ADULT_TISSUE_STEM_MODULE		CREIGHTON_ENDOCRINE_THERAPY_RESISTANCE_5																			IVANOVA_HEMATOPOIESIS_STEM_CELL_AND_PROGENITOR											GOZGIT_ESR1_TARGETS_DN												MOHANKUMAR_TLX1_TARGETS_UP																																					
10014	HDAC5	histone deacetylase 5						GOBERT_OLIGODENDROCYTE_DIFFERENTIATION_DN														PEREZ_TP53_TARGETS									LEE_BMP2_TARGETS_UP				BUYTAERT_PHOTODYNAMIC_THERAPY_STRESS_UP			DODD_NASOPHARYNGEAL_CARCINOMA_UP											LOPEZ_MBD_TARGETS	ENK_UV_RESPONSE_EPIDERMIS_DN																												DAVICIONI_MOLECULAR_ARMS_VS_ERMS_UP																								
55287	TMEM40	transmembrane protein 40						GOBERT_OLIGODENDROCYTE_DIFFERENTIATION_DN														PEREZ_TP53_TARGETS																DODD_NASOPHARYNGEAL_CARCINOMA_UP								GRAESSMANN_APOPTOSIS_BY_DOXORUBICIN_UP																												SCHAEFFER_PROSTATE_DEVELOPMENT_48HR_UP		ZWANG_CLASS_1_TRANSIENTLY_INDUCED_BY_EGF	FORTSCHEGGER_PHF8_TARGETS_DN						SENESE_HDAC3_TARGETS_DN						GRAESSMANN_RESPONSE_TO_MC_AND_DOXORUBICIN_UP													
283450	C12orf51	chromosome 12 open reading frame 51						GOBERT_OLIGODENDROCYTE_DIFFERENTIATION_DN														PEREZ_TP53_TARGETS																																																																											KIM_ALL_DISORDERS_CALB1_CORR_UP					
23041	MON2	MON2 homolog (S. cerevisiae)						GOBERT_OLIGODENDROCYTE_DIFFERENTIATION_DN														PEREZ_TP53_TARGETS																																																																																
84623	KIRREL3	kin of IRRE like 3 (Drosophila)						GOBERT_OLIGODENDROCYTE_DIFFERENTIATION_DN																BENPORATH_ES_WITH_H3K27ME3									BENPORATH_EED_TARGETS																								BRUINS_UVC_RESPONSE_VIA_TP53_GROUP_A									BENPORATH_SUZ12_TARGETS																																				
1124	CHN2	chimerin (chimaerin) 2						GOBERT_OLIGODENDROCYTE_DIFFERENTIATION_DN																BENPORATH_ES_WITH_H3K27ME3									BENPORATH_EED_TARGETS																										CREIGHTON_ENDOCRINE_THERAPY_RESISTANCE_3																							CHARAFE_BREAST_CANCER_LUMINAL_VS_MESENCHYMAL_UP																				
5521	PPP2R2B	protein phosphatase 2, regulatory subunit B, beta						GOBERT_OLIGODENDROCYTE_DIFFERENTIATION_DN																	LIM_MAMMARY_STEM_CELL_UP		BLALOCK_ALZHEIMERS_DISEASE_DN																														BRUINS_UVC_RESPONSE_VIA_TP53_GROUP_A																				FORTSCHEGGER_PHF8_TARGETS_DN																									
56895	AGPAT4	1-acylglycerol-3-phosphate O-acyltransferase 4 (lysophosphatidic acid acyltransferase, delta)						GOBERT_OLIGODENDROCYTE_DIFFERENTIATION_DN																	LIM_MAMMARY_STEM_CELL_UP					CHEN_METABOLIC_SYNDROM_NETWORK																																															FORTSCHEGGER_PHF8_TARGETS_DN																									
114818	KLHL29	kelch-like 29 (Drosophila)						GOBERT_OLIGODENDROCYTE_DIFFERENTIATION_DN																	LIM_MAMMARY_STEM_CELL_UP												CHARAFE_BREAST_CANCER_LUMINAL_VS_MESENCHYMAL_DN																					LIU_PROSTATE_CANCER_DN																																												
8577	TMEFF1	transmembrane protein with EGF-like and two follistatin-like domains 1						GOBERT_OLIGODENDROCYTE_DIFFERENTIATION_DN																			BLALOCK_ALZHEIMERS_DISEASE_DN		DELACROIX_RAR_BOUND_ES										RAO_BOUND_BY_SALL4																							SWEET_LUNG_CANCER_KRAS_DN						DOUGLAS_BMI1_TARGETS_UP											DODD_NASOPHARYNGEAL_CARCINOMA_DN						ONKEN_UVEAL_MELANOMA_DN						GEORGES_TARGETS_OF_MIR192_AND_MIR215											
8655	DYNLL1	dynein, light chain, LC8-type 1						GOBERT_OLIGODENDROCYTE_DIFFERENTIATION_DN																			BLALOCK_ALZHEIMERS_DISEASE_DN			CHEN_METABOLIC_SYNDROM_NETWORK																																								FLECHNER_BIOPSY_KIDNEY_TRANSPLANT_OK_VS_DONOR_UP																						GRADE_COLON_CANCER_UP										
22924	MAPRE3	microtubule-associated protein, RP/EB family, member 3						GOBERT_OLIGODENDROCYTE_DIFFERENTIATION_DN																			BLALOCK_ALZHEIMERS_DISEASE_DN																			GRAESSMANN_APOPTOSIS_BY_DOXORUBICIN_UP							GOZGIT_ESR1_TARGETS_DN																																				GRAESSMANN_RESPONSE_TO_MC_AND_DOXORUBICIN_UP													
10026	PIGK	phosphatidylinositol glycan anchor biosynthesis, class K						GOBERT_OLIGODENDROCYTE_DIFFERENTIATION_DN																			BLALOCK_ALZHEIMERS_DISEASE_DN																																		MILI_PSEUDOPODIA_HAPTOTAXIS_DN				MOHANKUMAR_TLX1_TARGETS_UP		LASTOWSKA_NEUROBLASTOMA_COPY_NUMBER_DN										FORTSCHEGGER_PHF8_TARGETS_DN																					MARSON_BOUND_BY_FOXP3_UNSTIMULATED				
1528	CYB5A	cytochrome b5 type A (microsomal)						GOBERT_OLIGODENDROCYTE_DIFFERENTIATION_DN																				CHICAS_RB1_TARGETS_CONFLUENT						NUYTTEN_EZH2_TARGETS_UP							KINSEY_TARGETS_OF_EWSR1_FLII_FUSION_UP																		CREIGHTON_ENDOCRINE_THERAPY_RESISTANCE_3																							CHARAFE_BREAST_CANCER_LUMINAL_VS_MESENCHYMAL_UP		WAKABAYASHI_ADIPOGENESIS_PPARG_RXRA_BOUND_8D																		
975	CD81	CD81 molecule						GOBERT_OLIGODENDROCYTE_DIFFERENTIATION_DN																				CHICAS_RB1_TARGETS_CONFLUENT																																	MILI_PSEUDOPODIA_HAPTOTAXIS_DN																																			YAGI_AML_WITH_11Q23_REARRANGED						
4248	MGAT3	mannosyl (beta-1,4-)-glycoprotein beta-1,4-N-acetylglucosaminyltransferase						GOBERT_OLIGODENDROCYTE_DIFFERENTIATION_DN																					DELACROIX_RAR_BOUND_ES													IVANOVA_HEMATOPOIESIS_STEM_CELL_AND_PROGENITOR																																													RAO_BOUND_BY_SALL4_ISOFORM_B						CASORELLI_ACUTE_PROMYELOCYTIC_LEUKEMIA_DN								RICKMAN_TUMOR_DIFFERENTIATED_WELL_VS_POORLY_UP	
153020	RASGEF1B	RasGEF domain family, member 1B						GOBERT_OLIGODENDROCYTE_DIFFERENTIATION_DN																						CHEN_METABOLIC_SYNDROM_NETWORK																																																																ZHOU_INFLAMMATORY_RESPONSE_LIVE_UP								
2217	FCGRT	Fc fragment of IgG, receptor, transporter, alpha						GOBERT_OLIGODENDROCYTE_DIFFERENTIATION_DN																							LEE_BMP2_TARGETS_UP					MARTENS_BOUND_BY_PML_RARA_FUSION					KINSEY_TARGETS_OF_EWSR1_FLII_FUSION_UP																																																													
83988	NCALD	neurocalcin delta						GOBERT_OLIGODENDROCYTE_DIFFERENTIATION_DN																							LEE_BMP2_TARGETS_UP																										BRUINS_UVC_RESPONSE_VIA_TP53_GROUP_A		CREIGHTON_ENDOCRINE_THERAPY_RESISTANCE_3																																						KIM_ALL_DISORDERS_CALB1_CORR_UP					
22891	ZNF365	zinc finger protein 365						GOBERT_OLIGODENDROCYTE_DIFFERENTIATION_DN																									BENPORATH_EED_TARGETS																																	BENPORATH_SUZ12_TARGETS										ZWANG_CLASS_1_TRANSIENTLY_INDUCED_BY_EGF																					KIM_ALL_DISORDERS_CALB1_CORR_UP					
114134	SLC2A13	solute carrier family 2 (facilitated glucose transporter), member 13						GOBERT_OLIGODENDROCYTE_DIFFERENTIATION_DN																										NUYTTEN_EZH2_TARGETS_UP																									CREIGHTON_ENDOCRINE_THERAPY_RESISTANCE_3																																			ZHOU_INFLAMMATORY_RESPONSE_LIVE_UP								
22839	DLGAP4	discs, large (Drosophila) homolog-associated protein 4						GOBERT_OLIGODENDROCYTE_DIFFERENTIATION_DN																											BUYTAERT_PHOTODYNAMIC_THERAPY_STRESS_UP																																	DOUGLAS_BMI1_TARGETS_UP																								GRADE_COLON_CANCER_UP										
80256	KIAA1539	KIAA1539						GOBERT_OLIGODENDROCYTE_DIFFERENTIATION_DN																												MARTENS_BOUND_BY_PML_RARA_FUSION										GRAESSMANN_APOPTOSIS_BY_DOXORUBICIN_UP																																																								
84056	KATNAL1	katanin p60 subunit A-like 1						GOBERT_OLIGODENDROCYTE_DIFFERENTIATION_DN																													CHARAFE_BREAST_CANCER_LUMINAL_VS_MESENCHYMAL_DN																																																																	
85458	DIXDC1	DIX domain containing 1						GOBERT_OLIGODENDROCYTE_DIFFERENTIATION_DN																														DODD_NASOPHARYNGEAL_CARCINOMA_UP		SCHAEFFER_PROSTATE_DEVELOPMENT_48HR_DN				BRUINS_UVC_RESPONSE_LATE																																		DAVICIONI_MOLECULAR_ARMS_VS_ERMS_UP																								
57689	LRRC4C	leucine rich repeat containing 4C						GOBERT_OLIGODENDROCYTE_DIFFERENTIATION_DN																																	KINSEY_TARGETS_OF_EWSR1_FLII_FUSION_UP																																										SENESE_HDAC3_TARGETS_DN																			
57224	NHSL1	NHS-like 1						GOBERT_OLIGODENDROCYTE_DIFFERENTIATION_DN																																								MARTINEZ_RB1_TARGETS_UP			KRIGE_RESPONSE_TO_TOSEDOSTAT_6HR_UP	MARTINEZ_RB1_AND_TP53_TARGETS_DN					BRUINS_UVC_RESPONSE_VIA_TP53_GROUP_A																		MARTINEZ_TP53_TARGETS_DN																GEORGES_TARGETS_OF_MIR192_AND_MIR215											KRIGE_RESPONSE_TO_TOSEDOSTAT_24HR_UP
28316	CDH20	cadherin 20, type 2						GOBERT_OLIGODENDROCYTE_DIFFERENTIATION_DN																																																	BRUINS_UVC_RESPONSE_VIA_TP53_GROUP_A																																													
118813	ZFYVE27	zinc finger, FYVE domain containing 27						GOBERT_OLIGODENDROCYTE_DIFFERENTIATION_DN																																																				MILI_PSEUDOPODIA_CHEMOTAXIS_DN	MILI_PSEUDOPODIA_HAPTOTAXIS_DN						LASTOWSKA_NEUROBLASTOMA_COPY_NUMBER_DN																																			
4355	MPP2	membrane protein, palmitoylated 2 (MAGUK p55 subfamily member 2)						GOBERT_OLIGODENDROCYTE_DIFFERENTIATION_DN																																																																																										MARSON_BOUND_BY_FOXP3_UNSTIMULATED				
163404	LPPR5	lipid phosphate phosphatase-related protein type 5						GOBERT_OLIGODENDROCYTE_DIFFERENTIATION_DN																																																																																												MEISSNER_NPC_HCP_WITH_H3K4ME2		
152404	IGSF11	immunoglobulin superfamily, member 11						GOBERT_OLIGODENDROCYTE_DIFFERENTIATION_DN																																																																																														
100505381	MMD2	Miyoshi muscular dystrophy 2						GOBERT_OLIGODENDROCYTE_DIFFERENTIATION_DN																																																																																														
127002	ATXN7L2	ataxin 7-like 2						GOBERT_OLIGODENDROCYTE_DIFFERENTIATION_DN																																																																																														
78999	LRFN4	leucine rich repeat and fibronectin type III domain containing 4						GOBERT_OLIGODENDROCYTE_DIFFERENTIATION_DN																																																																																														
253559	CADM2	cell adhesion molecule 2						GOBERT_OLIGODENDROCYTE_DIFFERENTIATION_DN																																																																																														
29951	PDZRN4	PDZ domain containing ring finger 4						GOBERT_OLIGODENDROCYTE_DIFFERENTIATION_DN																																																																																														
79178	THTPA	thiamine triphosphatase						GOBERT_OLIGODENDROCYTE_DIFFERENTIATION_DN																																																																																														
347689	SOX2-OT	SOX2 overlapping transcript (non-protein coding)						GOBERT_OLIGODENDROCYTE_DIFFERENTIATION_DN																																																																																														
307	ANXA4	annexin A4							CUI_TCF21_TARGETS_2_DN	KOINUMA_TARGETS_OF_SMAD2_OR_SMAD3			DIAZ_CHRONIC_MEYLOGENOUS_LEUKEMIA_UP				RODRIGUES_THYROID_CARCINOMA_POORLY_DIFFERENTIATED_DN		ONKEN_UVEAL_MELANOMA_UP											CHEN_METABOLIC_SYNDROM_NETWORK				NUYTTEN_EZH2_TARGETS_UP															LOPEZ_MBD_TARGETS																					FLECHNER_BIOPSY_KIDNEY_TRANSPLANT_OK_VS_DONOR_UP																																
375449	MAST4	microtubule associated serine/threonine kinase family member 4							CUI_TCF21_TARGETS_2_DN	KOINUMA_TARGETS_OF_SMAD2_OR_SMAD3				DAZARD_RESPONSE_TO_UV_NHEK_DN	ZWANG_TRANSIENTLY_UP_BY_1ST_EGF_PULSE_ONLY									BENPORATH_ES_WITH_H3K27ME3																													GOZGIT_ESR1_TARGETS_DN							MILI_PSEUDOPODIA_CHEMOTAXIS_DN			DAZARD_UV_RESPONSE_CLUSTER_G6																											JAATINEN_HEMATOPOIETIC_STEM_CELL_UP												
4783	NFIL3	nuclear factor, interleukin 3 regulated							CUI_TCF21_TARGETS_2_DN	KOINUMA_TARGETS_OF_SMAD2_OR_SMAD3					ZWANG_TRANSIENTLY_UP_BY_1ST_EGF_PULSE_ONLY				ONKEN_UVEAL_MELANOMA_UP																BUYTAERT_PHOTODYNAMIC_THERAPY_STRESS_UP																KRIGE_RESPONSE_TO_TOSEDOSTAT_6HR_UP			FOSTER_TOLERANT_MACROPHAGE_DN			BRUINS_UVC_RESPONSE_VIA_TP53_GROUP_A																															KRIEG_HYPOXIA_NOT_VIA_KDM3A														KRIGE_RESPONSE_TO_TOSEDOSTAT_24HR_UP
11069	RAPGEF4	Rap guanine nucleotide exchange factor (GEF) 4							CUI_TCF21_TARGETS_2_DN			YOSHIMURA_MAPK8_TARGETS_UP							ONKEN_UVEAL_MELANOMA_UP					BENPORATH_ES_WITH_H3K27ME3			BLALOCK_ALZHEIMERS_DISEASE_DN																																							BENPORATH_SUZ12_TARGETS												DAVICIONI_MOLECULAR_ARMS_VS_ERMS_UP																								
256435	ST6GALNAC3	ST6 (alpha-N-acetyl-neuraminyl-2,3-beta-galactosyl-1,3)-N-acetylgalactosaminide alpha-2,6-sialyltransferase 3							CUI_TCF21_TARGETS_2_DN			YOSHIMURA_MAPK8_TARGETS_UP																																																													RODRIGUES_THYROID_CARCINOMA_ANAPLASTIC_DN																													
961	CD47	CD47 molecule							CUI_TCF21_TARGETS_2_DN				DIAZ_CHRONIC_MEYLOGENOUS_LEUKEMIA_UP			DUTERTRE_ESTRADIOL_RESPONSE_24HR_DN	RODRIGUES_THYROID_CARCINOMA_POORLY_DIFFERENTIATED_DN							BENPORATH_ES_WITH_H3K27ME3		PUJANA_ATM_PCC_NETWORK						PUJANA_BRCA1_PCC_NETWORK		NUYTTEN_EZH2_TARGETS_UP																					BAELDE_DIABETIC_NEPHROPATHY_DN		BRUINS_UVC_RESPONSE_VIA_TP53_GROUP_A				MILI_PSEUDOPODIA_HAPTOTAXIS_DN	SWEET_LUNG_CANCER_KRAS_DN															FORTSCHEGGER_PHF8_TARGETS_DN	DAVICIONI_MOLECULAR_ARMS_VS_ERMS_UP									RAO_BOUND_BY_SALL4_ISOFORM_B								KOYAMA_SEMA3B_TARGETS_DN							
55884	WSB2	WD repeat and SOCS box containing 2							CUI_TCF21_TARGETS_2_DN				DIAZ_CHRONIC_MEYLOGENOUS_LEUKEMIA_UP										CREIGHTON_ENDOCRINE_THERAPY_RESISTANCE_5						DELACROIX_RAR_BOUND_ES	CHEN_METABOLIC_SYNDROM_NETWORK																GRAESSMANN_APOPTOSIS_BY_DOXORUBICIN_UP					KRIGE_RESPONSE_TO_TOSEDOSTAT_6HR_UP					NUYTTEN_NIPP1_TARGETS_DN			CREIGHTON_ENDOCRINE_THERAPY_RESISTANCE_3						MOHANKUMAR_TLX1_TARGETS_UP																						RAO_BOUND_BY_SALL4_ISOFORM_B										KIM_ALL_DISORDERS_CALB1_CORR_UP					KRIGE_RESPONSE_TO_TOSEDOSTAT_24HR_UP
9771	RAPGEF5	Rap guanine nucleotide exchange factor (GEF) 5							CUI_TCF21_TARGETS_2_DN					DAZARD_RESPONSE_TO_UV_NHEK_DN			RODRIGUES_THYROID_CARCINOMA_POORLY_DIFFERENTIATED_DN					PEREZ_TP53_TARGETS																				IVANOVA_HEMATOPOIESIS_STEM_CELL_AND_PROGENITOR																						ENK_UV_RESPONSE_KERATINOCYTE_DN												ZWANG_CLASS_1_TRANSIENTLY_INDUCED_BY_EGF																					KIM_ALL_DISORDERS_CALB1_CORR_UP					
4163	MCC	mutated in colorectal cancers							CUI_TCF21_TARGETS_2_DN						ZWANG_TRANSIENTLY_UP_BY_1ST_EGF_PULSE_ONLY			BENPORATH_NANOG_TARGETS				PEREZ_TP53_TARGETS				PUJANA_ATM_PCC_NETWORK																																																																												
131583	FAM43A	family with sequence similarity 43, member A							CUI_TCF21_TARGETS_2_DN						ZWANG_TRANSIENTLY_UP_BY_1ST_EGF_PULSE_ONLY							PEREZ_TP53_TARGETS																				IVANOVA_HEMATOPOIESIS_STEM_CELL_AND_PROGENITOR				GRAESSMANN_APOPTOSIS_BY_DOXORUBICIN_UP																																											GRAESSMANN_RESPONSE_TO_MC_AND_DOXORUBICIN_UP													
64854	USP46	ubiquitin specific peptidase 46							CUI_TCF21_TARGETS_2_DN						ZWANG_TRANSIENTLY_UP_BY_1ST_EGF_PULSE_ONLY																																								BAELDE_DIABETIC_NEPHROPATHY_DN																														ONKEN_UVEAL_MELANOMA_DN																	
1827	RCAN1	regulator of calcineurin 1							CUI_TCF21_TARGETS_2_DN							DUTERTRE_ESTRADIOL_RESPONSE_24HR_DN			ONKEN_UVEAL_MELANOMA_UP															NUYTTEN_EZH2_TARGETS_UP	BUYTAERT_PHOTODYNAMIC_THERAPY_STRESS_UP											GRAESSMANN_APOPTOSIS_BY_DOXORUBICIN_UP	MASSARWEH_TAMOXIFEN_RESISTANCE_UP			ENK_UV_RESPONSE_EPIDERMIS_DN				FOSTER_TOLERANT_MACROPHAGE_DN	BAELDE_DIABETIC_NEPHROPATHY_DN				CREIGHTON_ENDOCRINE_THERAPY_RESISTANCE_3											FLECHNER_BIOPSY_KIDNEY_TRANSPLANT_OK_VS_DONOR_UP		ZWANG_CLASS_3_TRANSIENTLY_INDUCED_BY_EGF															RAO_BOUND_BY_SALL4_ISOFORM_B							ZHOU_INFLAMMATORY_RESPONSE_LIVE_UP								
11037	STON1	stonin 1							CUI_TCF21_TARGETS_2_DN							DUTERTRE_ESTRADIOL_RESPONSE_24HR_DN																																													MILI_PSEUDOPODIA_HAPTOTAXIS_DN																																CASORELLI_ACUTE_PROMYELOCYTIC_LEUKEMIA_DN									
23216	TBC1D1	TBC1 (tre-2/USP6, BUB2, cdc16) domain family, member 1							CUI_TCF21_TARGETS_2_DN								RODRIGUES_THYROID_CARCINOMA_POORLY_DIFFERENTIATED_DN		ONKEN_UVEAL_MELANOMA_UP											CHEN_METABOLIC_SYNDROM_NETWORK		PUJANA_BRCA1_PCC_NETWORK					CHARAFE_BREAST_CANCER_LUMINAL_VS_MESENCHYMAL_DN						SCHLOSSER_SERUM_RESPONSE_DN	BRUINS_UVC_RESPONSE_LATE		GRAESSMANN_APOPTOSIS_BY_DOXORUBICIN_UP								FOSTER_TOLERANT_MACROPHAGE_DN				LIU_PROSTATE_CANCER_DN								BENPORATH_SUZ12_TARGETS	LASTOWSKA_NEUROBLASTOMA_COPY_NUMBER_DN						RODRIGUES_THYROID_CARCINOMA_ANAPLASTIC_DN																													
57659	ZBTB4	zinc finger and BTB domain containing 4							CUI_TCF21_TARGETS_2_DN								RODRIGUES_THYROID_CARCINOMA_POORLY_DIFFERENTIATED_DN														LEE_BMP2_TARGETS_UP																																														FORTSCHEGGER_PHF8_TARGETS_DN																									
5793	PTPRG	protein tyrosine phosphatase, receptor type, G							CUI_TCF21_TARGETS_2_DN								RODRIGUES_THYROID_CARCINOMA_POORLY_DIFFERENTIATED_DN																				CHARAFE_BREAST_CANCER_LUMINAL_VS_MESENCHYMAL_DN						SCHLOSSER_SERUM_RESPONSE_DN	BRUINS_UVC_RESPONSE_LATE				MARTINEZ_RB1_TARGETS_UP					GOZGIT_ESR1_TARGETS_DN																				RODRIGUES_THYROID_CARCINOMA_ANAPLASTIC_DN													MARTORIATI_MDM4_TARGETS_FETAL_LIVER_DN																
8436	SDPR	serum deprivation response							CUI_TCF21_TARGETS_2_DN												WONG_ADULT_TISSUE_STEM_MODULE				LIM_MAMMARY_STEM_CELL_UP												CHARAFE_BREAST_CANCER_LUMINAL_VS_MESENCHYMAL_DN																									SWEET_LUNG_CANCER_KRAS_DN										ZWANG_CLASS_3_TRANSIENTLY_INDUCED_BY_EGF																														
51100	SH3GLB1	SH3-domain GRB2-like endophilin B1							CUI_TCF21_TARGETS_2_DN												WONG_ADULT_TISSUE_STEM_MODULE																CHARAFE_BREAST_CANCER_LUMINAL_VS_MESENCHYMAL_DN						SCHLOSSER_SERUM_RESPONSE_DN								KRIGE_RESPONSE_TO_TOSEDOSTAT_6HR_UP							LIU_PROSTATE_CANCER_DN									LASTOWSKA_NEUROBLASTOMA_COPY_NUMBER_DN											DAVICIONI_MOLECULAR_ARMS_VS_ERMS_UP						WAKABAYASHI_ADIPOGENESIS_PPARG_RXRA_BOUND_8D		MARTORIATI_MDM4_TARGETS_FETAL_LIVER_DN																KRIGE_RESPONSE_TO_TOSEDOSTAT_24HR_UP
1179	CLCA1	chloride channel accessory 1							CUI_TCF21_TARGETS_2_DN												WONG_ADULT_TISSUE_STEM_MODULE																				KINSEY_TARGETS_OF_EWSR1_FLII_FUSION_UP																														ZHENG_BOUND_BY_FOXP3																												MATSUDA_NATURAL_KILLER_DIFFERENTIATION			
2009	EML1	echinoderm microtubule associated protein like 1							CUI_TCF21_TARGETS_2_DN													PEREZ_TP53_TARGETS	CREIGHTON_ENDOCRINE_THERAPY_RESISTANCE_5							CHEN_METABOLIC_SYNDROM_NETWORK												IVANOVA_HEMATOPOIESIS_STEM_CELL_AND_PROGENITOR								ENK_UV_RESPONSE_EPIDERMIS_DN																											FORTSCHEGGER_PHF8_TARGETS_DN														GEORGES_TARGETS_OF_MIR192_AND_MIR215											
388272	C16orf87	chromosome 16 open reading frame 87							CUI_TCF21_TARGETS_2_DN													PEREZ_TP53_TARGETS																			KINSEY_TARGETS_OF_EWSR1_FLII_FUSION_UP																																																									MARSON_BOUND_BY_FOXP3_UNSTIMULATED				
152273	FGD5	FYVE, RhoGEF and PH domain containing 5							CUI_TCF21_TARGETS_2_DN													PEREZ_TP53_TARGETS																				IVANOVA_HEMATOPOIESIS_STEM_CELL_AND_PROGENITOR																LIU_PROSTATE_CANCER_DN									LASTOWSKA_NEUROBLASTOMA_COPY_NUMBER_DN																							JAATINEN_HEMATOPOIETIC_STEM_CELL_UP												
25960	GPR124	G protein-coupled receptor 124							CUI_TCF21_TARGETS_2_DN															BENPORATH_ES_WITH_H3K27ME3	LIM_MAMMARY_STEM_CELL_UP			CHICAS_RB1_TARGETS_CONFLUENT	DELACROIX_RAR_BOUND_ES															BRUINS_UVC_RESPONSE_LATE														LIU_PROSTATE_CANCER_DN			MILI_PSEUDOPODIA_HAPTOTAXIS_DN					BENPORATH_SUZ12_TARGETS		DOUGLAS_BMI1_TARGETS_UP					RODRIGUES_THYROID_CARCINOMA_ANAPLASTIC_DN				FORTSCHEGGER_PHF8_TARGETS_DN																									
2917	GRM7	glutamate receptor, metabotropic 7							CUI_TCF21_TARGETS_2_DN															BENPORATH_ES_WITH_H3K27ME3									BENPORATH_EED_TARGETS					DODD_NASOPHARYNGEAL_CARCINOMA_UP																												BENPORATH_SUZ12_TARGETS																																				
1602	DACH1	dachshund homolog 1 (Drosophila)							CUI_TCF21_TARGETS_2_DN															BENPORATH_ES_WITH_H3K27ME3									BENPORATH_EED_TARGETS																				GOZGIT_ESR1_TARGETS_DN													BENPORATH_SUZ12_TARGETS																														YAGI_AML_WITH_11Q23_REARRANGED						
389136	VGLL3	vestigial like 3 (Drosophila)							CUI_TCF21_TARGETS_2_DN																LIM_MAMMARY_STEM_CELL_UP			CHICAS_RB1_TARGETS_CONFLUENT																																												ZWANG_CLASS_3_TRANSIENTLY_INDUCED_BY_EGF											SENESE_HDAC3_TARGETS_DN								GEORGES_TARGETS_OF_MIR192_AND_MIR215											
3988	LIPA	lipase A, lysosomal acid, cholesterol esterase							CUI_TCF21_TARGETS_2_DN																			CHICAS_RB1_TARGETS_CONFLUENT		CHEN_METABOLIC_SYNDROM_NETWORK				NUYTTEN_EZH2_TARGETS_UP																									CREIGHTON_ENDOCRINE_THERAPY_RESISTANCE_3		MILI_PSEUDOPODIA_HAPTOTAXIS_DN																														GEORGES_TARGETS_OF_MIR192_AND_MIR215											
375743	PTAR1	protein prenyltransferase alpha subunit repeat containing 1							CUI_TCF21_TARGETS_2_DN																								BENPORATH_EED_TARGETS																																																																					
653121	ZBTB8A	zinc finger and BTB domain containing 8A							CUI_TCF21_TARGETS_2_DN																																					GRAESSMANN_APOPTOSIS_BY_DOXORUBICIN_UP								FOSTER_TOLERANT_MACROPHAGE_DN													LASTOWSKA_NEUROBLASTOMA_COPY_NUMBER_DN																						GRAESSMANN_RESPONSE_TO_MC_AND_DOXORUBICIN_UP	JAATINEN_HEMATOPOIETIC_STEM_CELL_UP												
2078	ERG	v-ets erythroblastosis virus E26 oncogene homolog (avian)							CUI_TCF21_TARGETS_2_DN																																								LOPEZ_MBD_TARGETS																	BENPORATH_SUZ12_TARGETS			GRESHOCK_CANCER_COPY_NUMBER_UP																					JAATINEN_HEMATOPOIETIC_STEM_CELL_UP						YAGI_AML_WITH_11Q23_REARRANGED						
170575	GIMAP1	GTPase, IMAP family member 1							CUI_TCF21_TARGETS_2_DN																																																BRUINS_UVC_RESPONSE_VIA_TP53_GROUP_A														ZHENG_BOUND_BY_FOXP3																											MARSON_BOUND_BY_FOXP3_UNSTIMULATED				
55276	PGM2	phosphoglucomutase 2							CUI_TCF21_TARGETS_2_DN																																																					SWEET_LUNG_CANCER_KRAS_DN			MOHANKUMAR_TLX1_TARGETS_UP		LASTOWSKA_NEUROBLASTOMA_COPY_NUMBER_DN										FORTSCHEGGER_PHF8_TARGETS_DN											KRIEG_HYPOXIA_NOT_VIA_KDM3A														
221395	GPR116	G protein-coupled receptor 116							CUI_TCF21_TARGETS_2_DN																																																																																													
2196	FAT2	FAT tumor suppressor homolog 2 (Drosophila)								KOINUMA_TARGETS_OF_SMAD2_OR_SMAD3		YOSHIMURA_MAPK8_TARGETS_UP		DAZARD_RESPONSE_TO_UV_NHEK_DN	ZWANG_TRANSIENTLY_UP_BY_1ST_EGF_PULSE_ONLY																																																DAZARD_UV_RESPONSE_CLUSTER_G6	ENK_UV_RESPONSE_KERATINOCYTE_DN																																						
1366	CLDN7	claudin 7								KOINUMA_TARGETS_OF_SMAD2_OR_SMAD3		YOSHIMURA_MAPK8_TARGETS_UP			ZWANG_TRANSIENTLY_UP_BY_1ST_EGF_PULSE_ONLY					SCHAEFFER_PROSTATE_DEVELOPMENT_6HR_DN											LEE_BMP2_TARGETS_UP							DODD_NASOPHARYNGEAL_CARCINOMA_UP																											MOHANKUMAR_TLX1_TARGETS_UP															YAMAZAKI_TCEB3_TARGETS_DN		CHARAFE_BREAST_CANCER_LUMINAL_VS_MESENCHYMAL_UP																				
4301	MLLT4	myeloid/lymphoid or mixed-lineage leukemia (trithorax homolog, Drosophila); translocated to, 4								KOINUMA_TARGETS_OF_SMAD2_OR_SMAD3		YOSHIMURA_MAPK8_TARGETS_UP					RODRIGUES_THYROID_CARCINOMA_POORLY_DIFFERENTIATED_DN																					DODD_NASOPHARYNGEAL_CARCINOMA_UP						BRUINS_UVC_RESPONSE_LATE																									GRESHOCK_CANCER_COPY_NUMBER_UP																																	
221785	ZNF498	zinc finger protein 498								KOINUMA_TARGETS_OF_SMAD2_OR_SMAD3		YOSHIMURA_MAPK8_TARGETS_UP																																																																																										
586	BCAT1	branched chain amino-acid transaminase 1, cytosolic								KOINUMA_TARGETS_OF_SMAD2_OR_SMAD3			DIAZ_CHRONIC_MEYLOGENOUS_LEUKEMIA_UP					BENPORATH_NANOG_TARGETS								PUJANA_ATM_PCC_NETWORK					LEE_BMP2_TARGETS_UP	PUJANA_BRCA1_PCC_NETWORK					CHARAFE_BREAST_CANCER_LUMINAL_VS_MESENCHYMAL_DN		RAO_BOUND_BY_SALL4	SCHAEFFER_PROSTATE_DEVELOPMENT_48HR_DN					BENPORATH_SOX2_TARGETS														CREIGHTON_ENDOCRINE_THERAPY_RESISTANCE_3																		FORTSCHEGGER_PHF8_TARGETS_DN						SENESE_HDAC3_TARGETS_DN							JAATINEN_HEMATOPOIETIC_STEM_CELL_UP												
29922	NME7	non-metastatic cells 7, protein expressed in (nucleoside-diphosphate kinase)								KOINUMA_TARGETS_OF_SMAD2_OR_SMAD3			DIAZ_CHRONIC_MEYLOGENOUS_LEUKEMIA_UP					BENPORATH_NANOG_TARGETS																											BENPORATH_SOX2_TARGETS			MARTINEZ_RB1_TARGETS_UP				MARTINEZ_RB1_AND_TP53_TARGETS_DN	GOZGIT_ESR1_TARGETS_DN						CREIGHTON_ENDOCRINE_THERAPY_RESISTANCE_3														RODRIGUES_THYROID_CARCINOMA_ANAPLASTIC_DN		MARTINEZ_TP53_TARGETS_DN		FORTSCHEGGER_PHF8_TARGETS_DN																	ZHOU_INFLAMMATORY_RESPONSE_LIVE_UP								
9988	DMTF1	cyclin D binding myb-like transcription factor 1								KOINUMA_TARGETS_OF_SMAD2_OR_SMAD3				DAZARD_RESPONSE_TO_UV_NHEK_DN																					BUYTAERT_PHOTODYNAMIC_THERAPY_STRESS_UP																																														BYSTRYKH_HEMATOPOIESIS_STEM_CELL_QTL_TRANS																					
56937	PMEPA1	prostate transmembrane protein, androgen induced 1								KOINUMA_TARGETS_OF_SMAD2_OR_SMAD3					ZWANG_TRANSIENTLY_UP_BY_1ST_EGF_PULSE_ONLY	DUTERTRE_ESTRADIOL_RESPONSE_24HR_DN					WONG_ADULT_TISSUE_STEM_MODULE																			SCHAEFFER_PROSTATE_DEVELOPMENT_48HR_DN								MARTINEZ_RB1_TARGETS_UP				MARTINEZ_RB1_AND_TP53_TARGETS_DN	GOZGIT_ESR1_TARGETS_DN	FOSTER_TOLERANT_MACROPHAGE_DN																					MARTINEZ_TP53_TARGETS_DN													KRIEG_HYPOXIA_NOT_VIA_KDM3A							KOYAMA_SEMA3B_TARGETS_DN				MATSUDA_NATURAL_KILLER_DIFFERENTIATION			
114876	OSBPL1A	oxysterol binding protein-like 1A								KOINUMA_TARGETS_OF_SMAD2_OR_SMAD3					ZWANG_TRANSIENTLY_UP_BY_1ST_EGF_PULSE_ONLY			BENPORATH_NANOG_TARGETS			WONG_ADULT_TISSUE_STEM_MODULE							CHICAS_RB1_TARGETS_CONFLUENT																	BENPORATH_SOX2_TARGETS																																		DODD_NASOPHARYNGEAL_CARCINOMA_DN	YAMAZAKI_TCEB3_TARGETS_DN																	KIM_ALL_DISORDERS_CALB1_CORR_UP					
23648	SSBP3	single stranded DNA binding protein 3								KOINUMA_TARGETS_OF_SMAD2_OR_SMAD3					ZWANG_TRANSIENTLY_UP_BY_1ST_EGF_PULSE_ONLY			BENPORATH_NANOG_TARGETS																					RAO_BOUND_BY_SALL4						BENPORATH_SOX2_TARGETS				LOPEZ_MBD_TARGETS																																																	MARSON_BOUND_BY_FOXP3_UNSTIMULATED				
221037	JMJD1C	jumonji domain containing 1C								KOINUMA_TARGETS_OF_SMAD2_OR_SMAD3					ZWANG_TRANSIENTLY_UP_BY_1ST_EGF_PULSE_ONLY				ONKEN_UVEAL_MELANOMA_UP														BENPORATH_EED_TARGETS		BUYTAERT_PHOTODYNAMIC_THERAPY_STRESS_UP																																				ZHENG_BOUND_BY_FOXP3																									YAGI_AML_WITH_11Q23_REARRANGED						
153090	DAB2IP	DAB2 interacting protein								KOINUMA_TARGETS_OF_SMAD2_OR_SMAD3					ZWANG_TRANSIENTLY_UP_BY_1ST_EGF_PULSE_ONLY						WONG_ADULT_TISSUE_STEM_MODULE	PEREZ_TP53_TARGETS																		SCHAEFFER_PROSTATE_DEVELOPMENT_48HR_DN																		LIU_PROSTATE_CANCER_DN										DOUGLAS_BMI1_TARGETS_UP																WAKABAYASHI_ADIPOGENESIS_PPARG_RXRA_BOUND_8D				KRIEG_HYPOXIA_NOT_VIA_KDM3A														
26040	SETBP1	SET binding protein 1								KOINUMA_TARGETS_OF_SMAD2_OR_SMAD3					ZWANG_TRANSIENTLY_UP_BY_1ST_EGF_PULSE_ONLY																			NUYTTEN_EZH2_TARGETS_UP																																											FORTSCHEGGER_PHF8_TARGETS_DN																									
4627	MYH9	myosin, heavy chain 9, non-muscle								KOINUMA_TARGETS_OF_SMAD2_OR_SMAD3						DUTERTRE_ESTRADIOL_RESPONSE_24HR_DN							CREIGHTON_ENDOCRINE_THERAPY_RESISTANCE_5					CHICAS_RB1_TARGETS_CONFLUENT								MARTENS_BOUND_BY_PML_RARA_FUSION																			BAELDE_DIABETIC_NEPHROPATHY_DN														GRESHOCK_CANCER_COPY_NUMBER_UP	FLECHNER_BIOPSY_KIDNEY_TRANSPLANT_OK_VS_DONOR_UP																		KRIEG_HYPOXIA_NOT_VIA_KDM3A				GRADE_COLON_CANCER_UP				YAGI_AML_WITH_11Q23_REARRANGED						
6548	SLC9A1	solute carrier family 9 (sodium/hydrogen exchanger), member 1								KOINUMA_TARGETS_OF_SMAD2_OR_SMAD3						DUTERTRE_ESTRADIOL_RESPONSE_24HR_DN							CREIGHTON_ENDOCRINE_THERAPY_RESISTANCE_5													MARTENS_BOUND_BY_PML_RARA_FUSION		DODD_NASOPHARYNGEAL_CARCINOMA_UP								GRAESSMANN_APOPTOSIS_BY_DOXORUBICIN_UP															MILI_PSEUDOPODIA_HAPTOTAXIS_DN						LASTOWSKA_NEUROBLASTOMA_COPY_NUMBER_DN																						GRAESSMANN_RESPONSE_TO_MC_AND_DOXORUBICIN_UP													
1364	CLDN4	claudin 4								KOINUMA_TARGETS_OF_SMAD2_OR_SMAD3						DUTERTRE_ESTRADIOL_RESPONSE_24HR_DN							CREIGHTON_ENDOCRINE_THERAPY_RESISTANCE_5																																																	ZWANG_CLASS_3_TRANSIENTLY_INDUCED_BY_EGF		SCHAEFFER_PROSTATE_DEVELOPMENT_48HR_UP						YAMAZAKI_TCEB3_TARGETS_DN		CHARAFE_BREAST_CANCER_LUMINAL_VS_MESENCHYMAL_UP					RAO_BOUND_BY_SALL4_ISOFORM_B															
3801	KIFC3	kinesin family member C3								KOINUMA_TARGETS_OF_SMAD2_OR_SMAD3						DUTERTRE_ESTRADIOL_RESPONSE_24HR_DN																							RAO_BOUND_BY_SALL4					BRUINS_UVC_RESPONSE_LATE		GRAESSMANN_APOPTOSIS_BY_DOXORUBICIN_UP																																			BYSTRYKH_HEMATOPOIESIS_STEM_CELL_QTL_TRANS														KOYAMA_SEMA3B_TARGETS_DN							
3632	INPP5A	inositol polyphosphate-5-phosphatase, 40kDa								KOINUMA_TARGETS_OF_SMAD2_OR_SMAD3							RODRIGUES_THYROID_CARCINOMA_POORLY_DIFFERENTIATED_DN						CREIGHTON_ENDOCRINE_THERAPY_RESISTANCE_5															DODD_NASOPHARYNGEAL_CARCINOMA_UP									MASSARWEH_TAMOXIFEN_RESISTANCE_UP			ENK_UV_RESPONSE_EPIDERMIS_DN									CREIGHTON_ENDOCRINE_THERAPY_RESISTANCE_3			SWEET_LUNG_CANCER_KRAS_DN					LASTOWSKA_NEUROBLASTOMA_COPY_NUMBER_DN	DOUGLAS_BMI1_TARGETS_UP													BYSTRYKH_HEMATOPOIESIS_STEM_CELL_QTL_TRANS																					
10904	BLCAP	bladder cancer associated protein								KOINUMA_TARGETS_OF_SMAD2_OR_SMAD3								BENPORATH_NANOG_TARGETS				PEREZ_TP53_TARGETS												NUYTTEN_EZH2_TARGETS_UP												GRAESSMANN_APOPTOSIS_BY_DOXORUBICIN_UP																															FORTSCHEGGER_PHF8_TARGETS_DN	DAVICIONI_MOLECULAR_ARMS_VS_ERMS_UP																			KIM_ALL_DISORDERS_CALB1_CORR_UP					
11057	ABHD2	abhydrolase domain containing 2								KOINUMA_TARGETS_OF_SMAD2_OR_SMAD3								BENPORATH_NANOG_TARGETS																		MARTENS_BOUND_BY_PML_RARA_FUSION		DODD_NASOPHARYNGEAL_CARCINOMA_UP											LOPEZ_MBD_TARGETS		KRIGE_RESPONSE_TO_TOSEDOSTAT_6HR_UP		GOZGIT_ESR1_TARGETS_DN																							ZWANG_CLASS_1_TRANSIENTLY_INDUCED_BY_EGF																						MARSON_BOUND_BY_FOXP3_UNSTIMULATED				KRIGE_RESPONSE_TO_TOSEDOSTAT_24HR_UP
3728	JUP	junction plakoglobin								KOINUMA_TARGETS_OF_SMAD2_OR_SMAD3								BENPORATH_NANOG_TARGETS																											BENPORATH_SOX2_TARGETS	GRAESSMANN_APOPTOSIS_BY_DOXORUBICIN_UP										NUYTTEN_NIPP1_TARGETS_DN																										CHARAFE_BREAST_CANCER_LUMINAL_VS_MESENCHYMAL_UP							GRAESSMANN_RESPONSE_TO_MC_AND_DOXORUBICIN_UP	JAATINEN_HEMATOPOIETIC_STEM_CELL_UP												
29	ABR	active BCR-related gene								KOINUMA_TARGETS_OF_SMAD2_OR_SMAD3									ONKEN_UVEAL_MELANOMA_UP			PEREZ_TP53_TARGETS								CHEN_METABOLIC_SYNDROM_NETWORK																				ENK_UV_RESPONSE_EPIDERMIS_DN																																														YAGI_AML_WITH_11Q23_REARRANGED	KIM_ALL_DISORDERS_CALB1_CORR_UP			MEISSNER_NPC_HCP_WITH_H3K4ME2		
6574	SLC20A1	solute carrier family 20 (phosphate transporter), member 1								KOINUMA_TARGETS_OF_SMAD2_OR_SMAD3									ONKEN_UVEAL_MELANOMA_UP				CREIGHTON_ENDOCRINE_THERAPY_RESISTANCE_5									PUJANA_BRCA1_PCC_NETWORK									KINSEY_TARGETS_OF_EWSR1_FLII_FUSION_UP					GRAESSMANN_APOPTOSIS_BY_DOXORUBICIN_UP	MASSARWEH_TAMOXIFEN_RESISTANCE_UP			ENK_UV_RESPONSE_EPIDERMIS_DN						NUYTTEN_NIPP1_TARGETS_DN				MILI_PSEUDOPODIA_CHEMOTAXIS_DN	MILI_PSEUDOPODIA_HAPTOTAXIS_DN				MOHANKUMAR_TLX1_TARGETS_UP							ZWANG_CLASS_3_TRANSIENTLY_INDUCED_BY_EGF								YAMAZAKI_TCEB3_TARGETS_DN									GRAESSMANN_RESPONSE_TO_MC_AND_DOXORUBICIN_UP								KIM_ALL_DISORDERS_CALB1_CORR_UP	MARSON_BOUND_BY_FOXP3_UNSTIMULATED				
27235	COQ2	coenzyme Q2 homolog, prenyltransferase (yeast)								KOINUMA_TARGETS_OF_SMAD2_OR_SMAD3									ONKEN_UVEAL_MELANOMA_UP																								SCHLOSSER_SERUM_RESPONSE_DN																																																					YAGI_AML_WITH_11Q23_REARRANGED						
58499	ZNF462	zinc finger protein 462								KOINUMA_TARGETS_OF_SMAD2_OR_SMAD3										SCHAEFFER_PROSTATE_DEVELOPMENT_6HR_DN																																																																																		
3223	HOXC6	homeobox C6								KOINUMA_TARGETS_OF_SMAD2_OR_SMAD3												PEREZ_TP53_TARGETS		BENPORATH_ES_WITH_H3K27ME3									BENPORATH_EED_TARGETS															MARTINEZ_RB1_TARGETS_UP				MARTINEZ_RB1_AND_TP53_TARGETS_DN	GOZGIT_ESR1_TARGETS_DN												MOHANKUMAR_TLX1_TARGETS_UP	BENPORATH_SUZ12_TARGETS									MARTINEZ_TP53_TARGETS_DN				DODD_NASOPHARYNGEAL_CARCINOMA_DN																							
163259	DENND2C	DENN/MADD domain containing 2C								KOINUMA_TARGETS_OF_SMAD2_OR_SMAD3												PEREZ_TP53_TARGETS							DELACROIX_RAR_BOUND_ES									DODD_NASOPHARYNGEAL_CARCINOMA_UP	RAO_BOUND_BY_SALL4		KINSEY_TARGETS_OF_EWSR1_FLII_FUSION_UP						MASSARWEH_TAMOXIFEN_RESISTANCE_UP																													ZWANG_CLASS_1_TRANSIENTLY_INDUCED_BY_EGF																										
64207	IRF2BPL	interferon regulatory factor 2 binding protein-like								KOINUMA_TARGETS_OF_SMAD2_OR_SMAD3												PEREZ_TP53_TARGETS																	RAO_BOUND_BY_SALL4	SCHAEFFER_PROSTATE_DEVELOPMENT_48HR_DN		IVANOVA_HEMATOPOIESIS_STEM_CELL_AND_PROGENITOR					MASSARWEH_TAMOXIFEN_RESISTANCE_UP				KRIGE_RESPONSE_TO_TOSEDOSTAT_6HR_UP																					ZWANG_CLASS_3_TRANSIENTLY_INDUCED_BY_EGF												WAKABAYASHI_ADIPOGENESIS_PPARG_RXRA_BOUND_8D		MARTORIATI_MDM4_TARGETS_FETAL_LIVER_DN																KRIGE_RESPONSE_TO_TOSEDOSTAT_24HR_UP
8548	BLZF1	basic leucine zipper nuclear factor 1								KOINUMA_TARGETS_OF_SMAD2_OR_SMAD3																	BLALOCK_ALZHEIMERS_DISEASE_DN							NUYTTEN_EZH2_TARGETS_UP																																						ZWANG_CLASS_3_TRANSIENTLY_INDUCED_BY_EGF									BYSTRYKH_HEMATOPOIESIS_STEM_CELL_QTL_TRANS																					
64855	FAM129B	family with sequence similarity 129, member B								KOINUMA_TARGETS_OF_SMAD2_OR_SMAD3																				CHEN_METABOLIC_SYNDROM_NETWORK				NUYTTEN_EZH2_TARGETS_UP				DODD_NASOPHARYNGEAL_CARCINOMA_UP																																																		KRIEG_HYPOXIA_NOT_VIA_KDM3A														
7082	TJP1	tight junction protein 1 (zona occludens 1)								KOINUMA_TARGETS_OF_SMAD2_OR_SMAD3																									BUYTAERT_PHOTODYNAMIC_THERAPY_STRESS_UP																											SWEET_LUNG_CANCER_KRAS_DN										ZWANG_CLASS_3_TRANSIENTLY_INDUCED_BY_EGF													ONKEN_UVEAL_MELANOMA_DN													MARSON_BOUND_BY_FOXP3_UNSTIMULATED	MATSUDA_NATURAL_KILLER_DIFFERENTIATION			
55760	DHX32	DEAH (Asp-Glu-Ala-His) box polypeptide 32								KOINUMA_TARGETS_OF_SMAD2_OR_SMAD3																												DODD_NASOPHARYNGEAL_CARCINOMA_UP																																																																
7022	TFAP2C	transcription factor AP-2 gamma (activating enhancer binding protein 2 gamma)								KOINUMA_TARGETS_OF_SMAD2_OR_SMAD3																													RAO_BOUND_BY_SALL4																											BENPORATH_SUZ12_TARGETS								SCHAEFFER_PROSTATE_DEVELOPMENT_48HR_UP		ZWANG_CLASS_1_TRANSIENTLY_INDUCED_BY_EGF				YAMAZAKI_TCEB3_TARGETS_DN																						
9328	GTF3C5	general transcription factor IIIC, polypeptide 5, 63kDa								KOINUMA_TARGETS_OF_SMAD2_OR_SMAD3																																																																																												
445815	PALM2-AKAP2	PALM2-AKAP2 readthrough									DACOSTA_UV_RESPONSE_VIA_ERCC3_COMMON_DN			DAZARD_RESPONSE_TO_UV_NHEK_DN																																																	DAZARD_UV_RESPONSE_CLUSTER_G6													ZWANG_CLASS_1_TRANSIENTLY_INDUCED_BY_EGF																										
476	ATP1A1	ATPase, Na+/K+ transporting, alpha 1 polypeptide										YOSHIMURA_MAPK8_TARGETS_UP	DIAZ_CHRONIC_MEYLOGENOUS_LEUKEMIA_UP				RODRIGUES_THYROID_CARCINOMA_POORLY_DIFFERENTIATED_DN																																											MILI_PSEUDOPODIA_CHEMOTAXIS_DN	MILI_PSEUDOPODIA_HAPTOTAXIS_DN													SCHAEFFER_PROSTATE_DEVELOPMENT_48HR_UP							BYSTRYKH_HEMATOPOIESIS_STEM_CELL_QTL_TRANS																					
3183	HNRNPC	heterogeneous nuclear ribonucleoprotein C (C1/C2)										YOSHIMURA_MAPK8_TARGETS_UP	DIAZ_CHRONIC_MEYLOGENOUS_LEUKEMIA_UP							SCHAEFFER_PROSTATE_DEVELOPMENT_6HR_DN						PUJANA_ATM_PCC_NETWORK	BLALOCK_ALZHEIMERS_DISEASE_DN					PUJANA_BRCA1_PCC_NETWORK									KINSEY_TARGETS_OF_EWSR1_FLII_FUSION_UP				BENPORATH_SOX2_TARGETS		MASSARWEH_TAMOXIFEN_RESISTANCE_UP								BAELDE_DIABETIC_NEPHROPATHY_DN															FLECHNER_BIOPSY_KIDNEY_TRANSPLANT_OK_VS_DONOR_UP									DODD_NASOPHARYNGEAL_CARCINOMA_DN														CASORELLI_ACUTE_PROMYELOCYTIC_LEUKEMIA_DN									
598	BCL2L1	BCL2-like 1										YOSHIMURA_MAPK8_TARGETS_UP	DIAZ_CHRONIC_MEYLOGENOUS_LEUKEMIA_UP							SCHAEFFER_PROSTATE_DEVELOPMENT_6HR_DN																																																						SCHAEFFER_PROSTATE_DEVELOPMENT_48HR_UP		ZWANG_CLASS_1_TRANSIENTLY_INDUCED_BY_EGF	FORTSCHEGGER_PHF8_TARGETS_DN											KRIEG_HYPOXIA_NOT_VIA_KDM3A														
3682	ITGAE	integrin, alpha E (antigen CD103, human mucosal lymphocyte antigen 1; alpha polypeptide)										YOSHIMURA_MAPK8_TARGETS_UP	DIAZ_CHRONIC_MEYLOGENOUS_LEUKEMIA_UP								WONG_ADULT_TISSUE_STEM_MODULE																																																																										KOYAMA_SEMA3B_TARGETS_DN	YAGI_AML_WITH_11Q23_REARRANGED						
23266	LPHN2	latrophilin 2										YOSHIMURA_MAPK8_TARGETS_UP		DAZARD_RESPONSE_TO_UV_NHEK_DN													BLALOCK_ALZHEIMERS_DISEASE_DN																											FOSTER_TOLERANT_MACROPHAGE_DN					CREIGHTON_ENDOCRINE_THERAPY_RESISTANCE_3		MILI_PSEUDOPODIA_HAPTOTAXIS_DN		DAZARD_UV_RESPONSE_CLUSTER_G6										RODRIGUES_THYROID_CARCINOMA_ANAPLASTIC_DN																													
5449	POU1F1	POU class 1 homeobox 1										YOSHIMURA_MAPK8_TARGETS_UP			ZWANG_TRANSIENTLY_UP_BY_1ST_EGF_PULSE_ONLY											PUJANA_ATM_PCC_NETWORK																										MARTINEZ_RB1_AND_TP53_TARGETS_DN																							MARTINEZ_TP53_TARGETS_DN																											
1123	CHN1	chimerin (chimaerin) 1										YOSHIMURA_MAPK8_TARGETS_UP			ZWANG_TRANSIENTLY_UP_BY_1ST_EGF_PULSE_ONLY												BLALOCK_ALZHEIMERS_DISEASE_DN	CHICAS_RB1_TARGETS_CONFLUENT																														LIU_PROSTATE_CANCER_DN							MOHANKUMAR_TLX1_TARGETS_UP				GRESHOCK_CANCER_COPY_NUMBER_UP										DODD_NASOPHARYNGEAL_CARCINOMA_DN									KRIEG_HYPOXIA_NOT_VIA_KDM3A									KIM_ALL_DISORDERS_CALB1_CORR_UP					
6623	SNCG	synuclein, gamma (breast cancer-specific protein 1)										YOSHIMURA_MAPK8_TARGETS_UP			ZWANG_TRANSIENTLY_UP_BY_1ST_EGF_PULSE_ONLY												BLALOCK_ALZHEIMERS_DISEASE_DN																			GRAESSMANN_APOPTOSIS_BY_DOXORUBICIN_UP		MARTINEZ_RB1_TARGETS_UP	LOPEZ_MBD_TARGETS																																			WAKABAYASHI_ADIPOGENESIS_PPARG_RXRA_BOUND_8D					GRAESSMANN_RESPONSE_TO_MC_AND_DOXORUBICIN_UP													
1365	CLDN3	claudin 3										YOSHIMURA_MAPK8_TARGETS_UP			ZWANG_TRANSIENTLY_UP_BY_1ST_EGF_PULSE_ONLY																LEE_BMP2_TARGETS_UP							DODD_NASOPHARYNGEAL_CARCINOMA_UP															GOZGIT_ESR1_TARGETS_DN				BRUINS_UVC_RESPONSE_VIA_TP53_GROUP_A																									CHARAFE_BREAST_CANCER_LUMINAL_VS_MESENCHYMAL_UP																				
5340	PLG	plasminogen										YOSHIMURA_MAPK8_TARGETS_UP			ZWANG_TRANSIENTLY_UP_BY_1ST_EGF_PULSE_ONLY																																																																							MARTORIATI_MDM4_TARGETS_FETAL_LIVER_DN																
54206	ERRFI1	ERBB receptor feedback inhibitor 1										YOSHIMURA_MAPK8_TARGETS_UP				DUTERTRE_ESTRADIOL_RESPONSE_24HR_DN					WONG_ADULT_TISSUE_STEM_MODULE							CHICAS_RB1_TARGETS_CONFLUENT						NUYTTEN_EZH2_TARGETS_UP											BENPORATH_SOX2_TARGETS			MARTINEZ_RB1_TARGETS_UP	LOPEZ_MBD_TARGETS		KRIGE_RESPONSE_TO_TOSEDOSTAT_6HR_UP	MARTINEZ_RB1_AND_TP53_TARGETS_DN		FOSTER_TOLERANT_MACROPHAGE_DN																				SCHAEFFER_PROSTATE_DEVELOPMENT_48HR_UP	MARTINEZ_TP53_TARGETS_DN																											KRIGE_RESPONSE_TO_TOSEDOSTAT_24HR_UP
1501	CTNND2	catenin (cadherin-associated protein), delta 2 (neural plakophilin-related arm-repeat protein)										YOSHIMURA_MAPK8_TARGETS_UP				DUTERTRE_ESTRADIOL_RESPONSE_24HR_DN							CREIGHTON_ENDOCRINE_THERAPY_RESISTANCE_5	BENPORATH_ES_WITH_H3K27ME3									BENPORATH_EED_TARGETS											BRUINS_UVC_RESPONSE_LATE									GOZGIT_ESR1_TARGETS_DN													BENPORATH_SUZ12_TARGETS																CHARAFE_BREAST_CANCER_LUMINAL_VS_MESENCHYMAL_UP																				
79679	VTCN1	V-set domain containing T cell activation inhibitor 1										YOSHIMURA_MAPK8_TARGETS_UP				DUTERTRE_ESTRADIOL_RESPONSE_24HR_DN																						DODD_NASOPHARYNGEAL_CARCINOMA_UP																											MOHANKUMAR_TLX1_TARGETS_UP																																	MARSON_BOUND_BY_FOXP3_UNSTIMULATED				
283120	H19	H19, imprinted maternally expressed transcript (non-protein coding)										YOSHIMURA_MAPK8_TARGETS_UP					RODRIGUES_THYROID_CARCINOMA_POORLY_DIFFERENTIATED_DN					PEREZ_TP53_TARGETS																DODD_NASOPHARYNGEAL_CARCINOMA_UP																																			RODRIGUES_THYROID_CARCINOMA_ANAPLASTIC_DN								BYSTRYKH_HEMATOPOIESIS_STEM_CELL_QTL_TRANS																		MATSUDA_NATURAL_KILLER_DIFFERENTIATION			
1938	EEF2	eukaryotic translation elongation factor 2										YOSHIMURA_MAPK8_TARGETS_UP						BENPORATH_NANOG_TARGETS				PEREZ_TP53_TARGETS										PUJANA_BRCA1_PCC_NETWORK	BENPORATH_EED_TARGETS												BENPORATH_SOX2_TARGETS				LOPEZ_MBD_TARGETS																																			WAKABAYASHI_ADIPOGENESIS_PPARG_RXRA_BOUND_8D								GRADE_COLON_CANCER_UP					KIM_ALL_DISORDERS_CALB1_CORR_UP	MARSON_BOUND_BY_FOXP3_UNSTIMULATED				
6144	RPL21	ribosomal protein L21										YOSHIMURA_MAPK8_TARGETS_UP						BENPORATH_NANOG_TARGETS								PUJANA_ATM_PCC_NETWORK						PUJANA_BRCA1_PCC_NETWORK																				MARTINEZ_RB1_AND_TP53_TARGETS_DN																							MARTINEZ_TP53_TARGETS_DN																											
10675	CSPG5	chondroitin sulfate proteoglycan 5 (neuroglycan C)										YOSHIMURA_MAPK8_TARGETS_UP								SCHAEFFER_PROSTATE_DEVELOPMENT_6HR_DN							BLALOCK_ALZHEIMERS_DISEASE_DN																																															SCHAEFFER_PROSTATE_DEVELOPMENT_48HR_UP																												
5499	PPP1CA	protein phosphatase 1, catalytic subunit, alpha isozyme										YOSHIMURA_MAPK8_TARGETS_UP								SCHAEFFER_PROSTATE_DEVELOPMENT_6HR_DN																													LOPEZ_MBD_TARGETS																		LASTOWSKA_NEUROBLASTOMA_COPY_NUMBER_DN																								GEORGES_TARGETS_OF_MIR192_AND_MIR215					YAGI_AML_WITH_11Q23_REARRANGED						
816	CAMK2B	calcium/calmodulin-dependent protein kinase II beta										YOSHIMURA_MAPK8_TARGETS_UP									WONG_ADULT_TISSUE_STEM_MODULE	PEREZ_TP53_TARGETS		BENPORATH_ES_WITH_H3K27ME3									BENPORATH_EED_TARGETS													GRAESSMANN_APOPTOSIS_BY_DOXORUBICIN_UP		MARTINEZ_RB1_TARGETS_UP				MARTINEZ_RB1_AND_TP53_TARGETS_DN													MOHANKUMAR_TLX1_TARGETS_UP										MARTINEZ_TP53_TARGETS_DN														GRAESSMANN_RESPONSE_TO_MC_AND_DOXORUBICIN_UP								KIM_ALL_DISORDERS_CALB1_CORR_UP					
2894	GRID1	glutamate receptor, ionotropic, delta 1										YOSHIMURA_MAPK8_TARGETS_UP									WONG_ADULT_TISSUE_STEM_MODULE			BENPORATH_ES_WITH_H3K27ME3									BENPORATH_EED_TARGETS																																	BENPORATH_SUZ12_TARGETS	LASTOWSKA_NEUROBLASTOMA_COPY_NUMBER_DN																																			
3751	KCND2	potassium voltage-gated channel, Shal-related subfamily, member 2										YOSHIMURA_MAPK8_TARGETS_UP									WONG_ADULT_TISSUE_STEM_MODULE						BLALOCK_ALZHEIMERS_DISEASE_DN				LEE_BMP2_TARGETS_UP																																											SCHAEFFER_PROSTATE_DEVELOPMENT_48HR_UP							BYSTRYKH_HEMATOPOIESIS_STEM_CELL_QTL_TRANS																					
2941	GSTA4	glutathione S-transferase alpha 4										YOSHIMURA_MAPK8_TARGETS_UP									WONG_ADULT_TISSUE_STEM_MODULE						BLALOCK_ALZHEIMERS_DISEASE_DN						BENPORATH_EED_TARGETS													GRAESSMANN_APOPTOSIS_BY_DOXORUBICIN_UP				ENK_UV_RESPONSE_EPIDERMIS_DN					BAELDE_DIABETIC_NEPHROPATHY_DN																		RODRIGUES_THYROID_CARCINOMA_ANAPLASTIC_DN	SCHAEFFER_PROSTATE_DEVELOPMENT_48HR_UP						YAMAZAKI_TCEB3_TARGETS_DN									GRAESSMANN_RESPONSE_TO_MC_AND_DOXORUBICIN_UP								KIM_ALL_DISORDERS_CALB1_CORR_UP		MATSUDA_NATURAL_KILLER_DIFFERENTIATION			
654790	PCP4L1	Purkinje cell protein 4 like 1										YOSHIMURA_MAPK8_TARGETS_UP									WONG_ADULT_TISSUE_STEM_MODULE																	DODD_NASOPHARYNGEAL_CARCINOMA_UP				IVANOVA_HEMATOPOIESIS_STEM_CELL_AND_PROGENITOR																																																												
3171	FOXA3	forkhead box A3										YOSHIMURA_MAPK8_TARGETS_UP									WONG_ADULT_TISSUE_STEM_MODULE																	DODD_NASOPHARYNGEAL_CARCINOMA_UP									MASSARWEH_TAMOXIFEN_RESISTANCE_UP																																																							
2565	GABRG1	gamma-aminobutyric acid (GABA) A receptor, gamma 1										YOSHIMURA_MAPK8_TARGETS_UP									WONG_ADULT_TISSUE_STEM_MODULE																																				BRUINS_UVC_RESPONSE_VIA_TP53_GROUP_A														ZHENG_BOUND_BY_FOXP3																															
4193	MDM2	Mdm2 p53 binding protein homolog (mouse)										YOSHIMURA_MAPK8_TARGETS_UP										PEREZ_TP53_TARGETS				PUJANA_ATM_PCC_NETWORK			DELACROIX_RAR_BOUND_ES			PUJANA_BRCA1_PCC_NETWORK														GRAESSMANN_APOPTOSIS_BY_DOXORUBICIN_UP																									ZHENG_BOUND_BY_FOXP3													WAKABAYASHI_ADIPOGENESIS_PPARG_RXRA_BOUND_8D					GRAESSMANN_RESPONSE_TO_MC_AND_DOXORUBICIN_UP													
4915	NTRK2	neurotrophic tyrosine kinase, receptor, type 2										YOSHIMURA_MAPK8_TARGETS_UP												BENPORATH_ES_WITH_H3K27ME3	LIM_MAMMARY_STEM_CELL_UP						LEE_BMP2_TARGETS_UP		BENPORATH_EED_TARGETS							SCHAEFFER_PROSTATE_DEVELOPMENT_48HR_DN															BAELDE_DIABETIC_NEPHROPATHY_DN		BRUINS_UVC_RESPONSE_VIA_TP53_GROUP_A									BENPORATH_SUZ12_TARGETS													DODD_NASOPHARYNGEAL_CARCINOMA_DN																							
785	CACNB4	calcium channel, voltage-dependent, beta 4 subunit										YOSHIMURA_MAPK8_TARGETS_UP												BENPORATH_ES_WITH_H3K27ME3	LIM_MAMMARY_STEM_CELL_UP																												GOZGIT_ESR1_TARGETS_DN													BENPORATH_SUZ12_TARGETS					ZHENG_BOUND_BY_FOXP3																												MATSUDA_NATURAL_KILLER_DIFFERENTIATION			
4747	NEFL	neurofilament, light polypeptide										YOSHIMURA_MAPK8_TARGETS_UP												BENPORATH_ES_WITH_H3K27ME3			BLALOCK_ALZHEIMERS_DISEASE_DN						BENPORATH_EED_TARGETS						RAO_BOUND_BY_SALL4																											BENPORATH_SUZ12_TARGETS															BYSTRYKH_HEMATOPOIESIS_STEM_CELL_QTL_TRANS							KRIEG_HYPOXIA_NOT_VIA_KDM3A						ZHOU_INFLAMMATORY_RESPONSE_LIVE_UP			KIM_ALL_DISORDERS_CALB1_CORR_UP					
2290	FOXG1	forkhead box G1										YOSHIMURA_MAPK8_TARGETS_UP												BENPORATH_ES_WITH_H3K27ME3			BLALOCK_ALZHEIMERS_DISEASE_DN						BENPORATH_EED_TARGETS																																	BENPORATH_SUZ12_TARGETS															BYSTRYKH_HEMATOPOIESIS_STEM_CELL_QTL_TRANS																KIM_ALL_DISORDERS_CALB1_CORR_UP					
153	ADRB1	adrenergic, beta-1-, receptor										YOSHIMURA_MAPK8_TARGETS_UP												BENPORATH_ES_WITH_H3K27ME3									BENPORATH_EED_TARGETS					DODD_NASOPHARYNGEAL_CARCINOMA_UP													KRIGE_RESPONSE_TO_TOSEDOSTAT_6HR_UP								CREIGHTON_ENDOCRINE_THERAPY_RESISTANCE_3							BENPORATH_SUZ12_TARGETS																																				KRIGE_RESPONSE_TO_TOSEDOSTAT_24HR_UP
116443	GRIN3A	glutamate receptor, ionotropic, N-methyl-D-aspartate 3A										YOSHIMURA_MAPK8_TARGETS_UP												BENPORATH_ES_WITH_H3K27ME3									BENPORATH_EED_TARGETS							SCHAEFFER_PROSTATE_DEVELOPMENT_48HR_DN																										BENPORATH_SUZ12_TARGETS																																				
3786	KCNQ3	potassium voltage-gated channel, KQT-like subfamily, member 3										YOSHIMURA_MAPK8_TARGETS_UP												BENPORATH_ES_WITH_H3K27ME3									BENPORATH_EED_TARGETS																																	BENPORATH_SUZ12_TARGETS																																				
176	ACAN	aggrecan										YOSHIMURA_MAPK8_TARGETS_UP												BENPORATH_ES_WITH_H3K27ME3																												MARTINEZ_RB1_AND_TP53_TARGETS_DN					BRUINS_UVC_RESPONSE_VIA_TP53_GROUP_A									BENPORATH_SUZ12_TARGETS									MARTINEZ_TP53_TARGETS_DN	ZWANG_CLASS_1_TRANSIENTLY_INDUCED_BY_EGF																										
6456	SH3GL2	SH3-domain GRB2-like 2										YOSHIMURA_MAPK8_TARGETS_UP												BENPORATH_ES_WITH_H3K27ME3																																																																														
2890	GRIA1	glutamate receptor, ionotropic, AMPA 1										YOSHIMURA_MAPK8_TARGETS_UP														PUJANA_ATM_PCC_NETWORK	BLALOCK_ALZHEIMERS_DISEASE_DN													SCHAEFFER_PROSTATE_DEVELOPMENT_48HR_DN																																									BYSTRYKH_HEMATOPOIESIS_STEM_CELL_QTL_TRANS																					
814	CAMK4	calcium/calmodulin-dependent protein kinase IV										YOSHIMURA_MAPK8_TARGETS_UP														PUJANA_ATM_PCC_NETWORK																						MARTINEZ_RB1_TARGETS_UP																							ZHENG_BOUND_BY_FOXP3			SCHAEFFER_PROSTATE_DEVELOPMENT_48HR_UP																	GEORGES_TARGETS_OF_MIR192_AND_MIR215								MATSUDA_NATURAL_KILLER_DIFFERENTIATION			
2691	GHRH	growth hormone releasing hormone										YOSHIMURA_MAPK8_TARGETS_UP														PUJANA_ATM_PCC_NETWORK																																																																												
166	AES	amino-terminal enhancer of split										YOSHIMURA_MAPK8_TARGETS_UP															BLALOCK_ALZHEIMERS_DISEASE_DN		DELACROIX_RAR_BOUND_ES																											NUYTTEN_NIPP1_TARGETS_DN												DOUGLAS_BMI1_TARGETS_UP																																		
815	CAMK2A	calcium/calmodulin-dependent protein kinase II alpha										YOSHIMURA_MAPK8_TARGETS_UP															BLALOCK_ALZHEIMERS_DISEASE_DN															IVANOVA_HEMATOPOIESIS_STEM_CELL_AND_PROGENITOR																																																												
6844	VAMP2	vesicle-associated membrane protein 2 (synaptobrevin 2)										YOSHIMURA_MAPK8_TARGETS_UP															BLALOCK_ALZHEIMERS_DISEASE_DN																														BRUINS_UVC_RESPONSE_VIA_TP53_GROUP_A																																													
6854	SYN2	synapsin II										YOSHIMURA_MAPK8_TARGETS_UP															BLALOCK_ALZHEIMERS_DISEASE_DN																																																			DAVICIONI_MOLECULAR_ARMS_VS_ERMS_UP																								
9229	DLGAP1	discs, large (Drosophila) homolog-associated protein 1										YOSHIMURA_MAPK8_TARGETS_UP															BLALOCK_ALZHEIMERS_DISEASE_DN																																																																											
11227	GALNT5	UDP-N-acetyl-alpha-D-galactosamine:polypeptide N-acetylgalactosaminyltransferase 5 (GalNAc-T5)										YOSHIMURA_MAPK8_TARGETS_UP																CHICAS_RB1_TARGETS_CONFLUENT										DODD_NASOPHARYNGEAL_CARCINOMA_UP																					CREIGHTON_ENDOCRINE_THERAPY_RESISTANCE_3																																											
6487	ST3GAL3	ST3 beta-galactoside alpha-2,3-sialyltransferase 3										YOSHIMURA_MAPK8_TARGETS_UP																	DELACROIX_RAR_BOUND_ES									DODD_NASOPHARYNGEAL_CARCINOMA_UP																													LASTOWSKA_NEUROBLASTOMA_COPY_NUMBER_DN																																			
9154	SLC28A1	solute carrier family 28 (sodium-coupled nucleoside transporter), member 1										YOSHIMURA_MAPK8_TARGETS_UP																	DELACROIX_RAR_BOUND_ES																																																																	ZHOU_INFLAMMATORY_RESPONSE_LIVE_UP								
168002	DACT2	dapper, antagonist of beta-catenin, homolog 2 (Xenopus laevis)										YOSHIMURA_MAPK8_TARGETS_UP																	DELACROIX_RAR_BOUND_ES																																																																									
343	AQP8	aquaporin 8										YOSHIMURA_MAPK8_TARGETS_UP																			LEE_BMP2_TARGETS_UP																																																																							
93	ACVR2B	activin A receptor, type IIB										YOSHIMURA_MAPK8_TARGETS_UP																				PUJANA_BRCA1_PCC_NETWORK																				MARTINEZ_RB1_AND_TP53_TARGETS_DN					BRUINS_UVC_RESPONSE_VIA_TP53_GROUP_A										LASTOWSKA_NEUROBLASTOMA_COPY_NUMBER_DN								MARTINEZ_TP53_TARGETS_DN																GEORGES_TARGETS_OF_MIR192_AND_MIR215										RICKMAN_TUMOR_DIFFERENTIATED_WELL_VS_POORLY_UP	
10105	PPIF	peptidylprolyl isomerase F										YOSHIMURA_MAPK8_TARGETS_UP																						NUYTTEN_EZH2_TARGETS_UP	BUYTAERT_PHOTODYNAMIC_THERAPY_STRESS_UP						KINSEY_TARGETS_OF_EWSR1_FLII_FUSION_UP					GRAESSMANN_APOPTOSIS_BY_DOXORUBICIN_UP			LOPEZ_MBD_TARGETS																			DOUGLAS_BMI1_TARGETS_UP											DODD_NASOPHARYNGEAL_CARCINOMA_DN										GRAESSMANN_RESPONSE_TO_MC_AND_DOXORUBICIN_UP			GRADE_COLON_CANCER_UP										
26973	CHORDC1	cysteine and histidine-rich domain (CHORD) containing 1										YOSHIMURA_MAPK8_TARGETS_UP																							BUYTAERT_PHOTODYNAMIC_THERAPY_STRESS_UP						KINSEY_TARGETS_OF_EWSR1_FLII_FUSION_UP									ENK_UV_RESPONSE_EPIDERMIS_DN																	LASTOWSKA_NEUROBLASTOMA_COPY_NUMBER_DN																															MARSON_BOUND_BY_FOXP3_UNSTIMULATED				
775	CACNA1C	calcium channel, voltage-dependent, L type, alpha 1C subunit										YOSHIMURA_MAPK8_TARGETS_UP																								MARTENS_BOUND_BY_PML_RARA_FUSION								BRUINS_UVC_RESPONSE_LATE																																																										
1555	CYP2B6	cytochrome P450, family 2, subfamily B, polypeptide 6										YOSHIMURA_MAPK8_TARGETS_UP																										DODD_NASOPHARYNGEAL_CARCINOMA_UP																								SWEET_LUNG_CANCER_KRAS_DN																			BYSTRYKH_HEMATOPOIESIS_STEM_CELL_QTL_TRANS																					
146754	DNAH2	dynein, axonemal, heavy chain 2										YOSHIMURA_MAPK8_TARGETS_UP																										DODD_NASOPHARYNGEAL_CARCINOMA_UP																																																																
1776	DNASE1L3	deoxyribonuclease I-like 3										YOSHIMURA_MAPK8_TARGETS_UP																										DODD_NASOPHARYNGEAL_CARCINOMA_UP																																																																
1768	DNAH6	dynein, axonemal, heavy chain 6										YOSHIMURA_MAPK8_TARGETS_UP																										DODD_NASOPHARYNGEAL_CARCINOMA_UP																																																																
2915	GRM5	glutamate receptor, metabotropic 5										YOSHIMURA_MAPK8_TARGETS_UP																										DODD_NASOPHARYNGEAL_CARCINOMA_UP																																																																
25979	DHRS7B	dehydrogenase/reductase (SDR family) member 7B										YOSHIMURA_MAPK8_TARGETS_UP																																BRUINS_UVC_RESPONSE_LATE																	MILI_PSEUDOPODIA_HAPTOTAXIS_DN																																									
9380	GRHPR	glyoxylate reductase/hydroxypyruvate reductase										YOSHIMURA_MAPK8_TARGETS_UP																																BRUINS_UVC_RESPONSE_LATE																																																GRADE_COLON_CANCER_UP										
7253	TSHR	thyroid stimulating hormone receptor										YOSHIMURA_MAPK8_TARGETS_UP																																				MARTINEZ_RB1_TARGETS_UP																					GRESHOCK_CANCER_COPY_NUMBER_UP																																	
2056	EPO	erythropoietin										YOSHIMURA_MAPK8_TARGETS_UP																																					LOPEZ_MBD_TARGETS																																																					
4255	MGMT	O-6-methylguanine-DNA methyltransferase										YOSHIMURA_MAPK8_TARGETS_UP																																						ENK_UV_RESPONSE_EPIDERMIS_DN																																CHARAFE_BREAST_CANCER_LUMINAL_VS_MESENCHYMAL_UP																				
3690	ITGB3	integrin, beta 3 (platelet glycoprotein IIIa, antigen CD61)										YOSHIMURA_MAPK8_TARGETS_UP																																											BAELDE_DIABETIC_NEPHROPATHY_DN																										BYSTRYKH_HEMATOPOIESIS_STEM_CELL_QTL_TRANS																			MEISSNER_NPC_HCP_WITH_H3K4ME2		
486	FXYD2	FXYD domain containing ion transport regulator 2										YOSHIMURA_MAPK8_TARGETS_UP																																													BRUINS_UVC_RESPONSE_VIA_TP53_GROUP_A																																													
58512	DLGAP3	discs, large (Drosophila) homolog-associated protein 3										YOSHIMURA_MAPK8_TARGETS_UP																																																																																		ZHOU_INFLAMMATORY_RESPONSE_LIVE_UP	KOYAMA_SEMA3B_TARGETS_DN							
364	AQP7	aquaporin 7										YOSHIMURA_MAPK8_TARGETS_UP																																																																																										
5319	PLA2G1B	phospholipase A2, group IB (pancreas)										YOSHIMURA_MAPK8_TARGETS_UP																																																																																										
22871	NLGN1	neuroligin 1										YOSHIMURA_MAPK8_TARGETS_UP																																																																																										
1417	CRYBB3	crystallin, beta B3										YOSHIMURA_MAPK8_TARGETS_UP																																																																																										
6476	SI	sucrase-isomaltase (alpha-glucosidase)										YOSHIMURA_MAPK8_TARGETS_UP																																																																																										
2741	GLRA1	glycine receptor, alpha 1										YOSHIMURA_MAPK8_TARGETS_UP																																																																																										
9058	SLC13A2	solute carrier family 13 (sodium-dependent dicarboxylate transporter), member 2										YOSHIMURA_MAPK8_TARGETS_UP																																																																																										
374462	PTPRQ	protein tyrosine phosphatase, receptor type, Q										YOSHIMURA_MAPK8_TARGETS_UP																																																																																										
57554	LRRC7	leucine rich repeat containing 7										YOSHIMURA_MAPK8_TARGETS_UP																																																																																										
9733	SART3	squamous cell carcinoma antigen recognized by T cells 3											DIAZ_CHRONIC_MEYLOGENOUS_LEUKEMIA_UP	DAZARD_RESPONSE_TO_UV_NHEK_DN				BENPORATH_NANOG_TARGETS														PUJANA_BRCA1_PCC_NETWORK																		ENK_UV_RESPONSE_EPIDERMIS_DN					BAELDE_DIABETIC_NEPHROPATHY_DN																										BYSTRYKH_HEMATOPOIESIS_STEM_CELL_QTL_TRANS																	MARSON_BOUND_BY_FOXP3_UNSTIMULATED				
55500	ETNK1	ethanolamine kinase 1											DIAZ_CHRONIC_MEYLOGENOUS_LEUKEMIA_UP		ZWANG_TRANSIENTLY_UP_BY_1ST_EGF_PULSE_ONLY			BENPORATH_NANOG_TARGETS			WONG_ADULT_TISSUE_STEM_MODULE	PEREZ_TP53_TARGETS																			KINSEY_TARGETS_OF_EWSR1_FLII_FUSION_UP			BRUINS_UVC_RESPONSE_LATE										FOSTER_TOLERANT_MACROPHAGE_DN					CREIGHTON_ENDOCRINE_THERAPY_RESISTANCE_3												ZHENG_BOUND_BY_FOXP3								DODD_NASOPHARYNGEAL_CARCINOMA_DN																							
23528	ZNF281	zinc finger protein 281											DIAZ_CHRONIC_MEYLOGENOUS_LEUKEMIA_UP			DUTERTRE_ESTRADIOL_RESPONSE_24HR_DN		BENPORATH_NANOG_TARGETS																											BENPORATH_SOX2_TARGETS	GRAESSMANN_APOPTOSIS_BY_DOXORUBICIN_UP								FOSTER_TOLERANT_MACROPHAGE_DN																						ZWANG_CLASS_1_TRANSIENTLY_INDUCED_BY_EGF			DODD_NASOPHARYNGEAL_CARCINOMA_DN										GRAESSMANN_RESPONSE_TO_MC_AND_DOXORUBICIN_UP													
2108	ETFA	electron-transfer-flavoprotein, alpha polypeptide											DIAZ_CHRONIC_MEYLOGENOUS_LEUKEMIA_UP			DUTERTRE_ESTRADIOL_RESPONSE_24HR_DN											BLALOCK_ALZHEIMERS_DISEASE_DN					PUJANA_BRCA1_PCC_NETWORK																																		BENPORATH_SUZ12_TARGETS				FLECHNER_BIOPSY_KIDNEY_TRANSPLANT_OK_VS_DONOR_UP														WAKABAYASHI_ADIPOGENESIS_PPARG_RXRA_BOUND_8D																		
55973	BCAP29	B-cell receptor-associated protein 29											DIAZ_CHRONIC_MEYLOGENOUS_LEUKEMIA_UP			DUTERTRE_ESTRADIOL_RESPONSE_24HR_DN											BLALOCK_ALZHEIMERS_DISEASE_DN																				MASSARWEH_TAMOXIFEN_RESISTANCE_UP																																																							
91746	YTHDC1	YTH domain containing 1											DIAZ_CHRONIC_MEYLOGENOUS_LEUKEMIA_UP				RODRIGUES_THYROID_CARCINOMA_POORLY_DIFFERENTIATED_DN									PUJANA_ATM_PCC_NETWORK																	SCHLOSSER_SERUM_RESPONSE_DN										GOZGIT_ESR1_TARGETS_DN											ENK_UV_RESPONSE_KERATINOCYTE_DN																																						
7343	UBTF	upstream binding transcription factor, RNA polymerase I											DIAZ_CHRONIC_MEYLOGENOUS_LEUKEMIA_UP				RODRIGUES_THYROID_CARCINOMA_POORLY_DIFFERENTIATED_DN															PUJANA_BRCA1_PCC_NETWORK						DODD_NASOPHARYNGEAL_CARCINOMA_UP																														DOUGLAS_BMI1_TARGETS_UP													BYSTRYKH_HEMATOPOIESIS_STEM_CELL_QTL_TRANS																					
25932	CLIC4	chloride intracellular channel 4											DIAZ_CHRONIC_MEYLOGENOUS_LEUKEMIA_UP					BENPORATH_NANOG_TARGETS	ONKEN_UVEAL_MELANOMA_UP	SCHAEFFER_PROSTATE_DEVELOPMENT_6HR_DN	WONG_ADULT_TISSUE_STEM_MODULE													NUYTTEN_EZH2_TARGETS_UP									SCHLOSSER_SERUM_RESPONSE_DN		BENPORATH_SOX2_TARGETS						KRIGE_RESPONSE_TO_TOSEDOSTAT_6HR_UP						BRUINS_UVC_RESPONSE_VIA_TP53_GROUP_A	LIU_PROSTATE_CANCER_DN				SWEET_LUNG_CANCER_KRAS_DN					LASTOWSKA_NEUROBLASTOMA_COPY_NUMBER_DN	DOUGLAS_BMI1_TARGETS_UP															SENESE_HDAC3_TARGETS_DN																			KRIGE_RESPONSE_TO_TOSEDOSTAT_24HR_UP
4077	NBR1	neighbor of BRCA1 gene 1											DIAZ_CHRONIC_MEYLOGENOUS_LEUKEMIA_UP					BENPORATH_NANOG_TARGETS								PUJANA_ATM_PCC_NETWORK										MARTENS_BOUND_BY_PML_RARA_FUSION			RAO_BOUND_BY_SALL4						BENPORATH_SOX2_TARGETS					ENK_UV_RESPONSE_EPIDERMIS_DN	KRIGE_RESPONSE_TO_TOSEDOSTAT_6HR_UP																																																			KRIGE_RESPONSE_TO_TOSEDOSTAT_24HR_UP
[truncated: 182,213 more chars]
