# Supplementary material for: Two approaches reveal a new paradigm of ‘switchable or genetics-influenced allele-specific DNA methylation’ with potential in human disease
Source: Cell Discov. 2017 Nov 14;3:17038–. doi: 10.1038/celldisc.2017.38 (PMC5787696; doi:10.1038/celldisc.2017.38)
Supplement: Supplementary Table S6 [file celldisc201738-s7.xls]

Overlap Results

Collection(s):	CGP
# overlaps shown:	100
# genesets in collections:	3400
# genes in comparison (n):	123
# genes in universe (N):	45956

Gene Set Name	# Genes in Gene Set (K)	Description	# Genes in Overlap (k)	k/K	p-value	FDR q-value
BRIDEAU_IMPRINTED_GENES	63	List of genomically imprinted genes.	19	0.3016	1.72E-34	5.84E-31
DODD_NASOPHARYNGEAL_CARCINOMA_UP	1821	Genes up-regulated in nasopharyngeal carcinoma (NPC) compared to the normal tissue.	22	0.0121	3.1E-9	5.28E-6
LIM_MAMMARY_STEM_CELL_UP	489	Genes consistently up-regulated in mammary stem cells both in mouse and human species.	11	0.0225	9.35E-8	1.06E-4
SWEET_LUNG_CANCER_KRAS_UP	491	Genes up-regulated in the Kras2LA mouse lung cancer model with mutated KRAS [GeneID=3845].	10	0.0204	9.04E-7	7.69E-4
KRIGE_RESPONSE_TO_TOSEDOSTAT_24HR_UP	783	Genes up-regulated in HL-60 cells (acute promyelocytic leukemia, APL) after treatment with the aminopeptidase inhibitor tosedostat (CHR-2797) [PubChem=15547703] for 24 h.	12	0.0153	1.41E-6	9.59E-4
KRIGE_RESPONSE_TO_TOSEDOSTAT_6HR_UP	953	Genes up-regulated in HL-60 cells (acute promyelocytic leukemia, APL) after treatment with the aminopeptidase inhibitor tosedostat (CHR-2797) [PubChem=15547703] for 6 h.	13	0.0136	1.82E-6	1.03E-3
YOSHIMURA_MAPK8_TARGETS_UP	1305	Genes up-regulated in vascular smooth muscle cells (VSMC) by MAPK8 (JNK1) [GeneID=5599].	15	0.0115	2.32E-6	1.13E-3
PURBEY_TARGETS_OF_CTBP1_NOT_SATB1_DN	448	Genes down-regulated in HEK-293 cells (fibroblast) upon knockdown of CTBP1 but not of SATB1 [GeneID=1487, 6304] by RNAi.	9	0.0201	3.62E-6	1.4E-3
MIKKELSEN_ES_ICP_WITH_H3K4ME3	718	Genes with intermediate-CpG-density (ICP) promoters bearing histone H3 K4 trimethylation mark (H3K4me3) in embryonic stem cells (ES).	11	0.0153	3.97E-6	1.4E-3
WONG_ADULT_TISSUE_STEM_MODULE	721	The 'adult tissue stem' module: genes coordinately up-regulated in a compendium of adult tissue stem cells.	11	0.0153	4.13E-6	1.4E-3
MEISSNER_BRAIN_HCP_WITH_H3K4ME3_AND_H3K27ME3	1069	Genes with high-CpG-density promoters (HCP) bearing histone H3 dimethylation at K4 (H3K4me2) and trimethylation at K27 (H3K27me3) in brain.	13	0.0122	6.3E-6	1.95E-3
BOQUEST_STEM_CELL_UP	260	Genes up-regulated in freshly isolated CD31- [GeneID=5175] (stromal stem cells from adipose tissue) versus the CD31+ (non-stem) counterparts.	7	0.0269	6.95E-6	1.97E-3
WU_CELL_MIGRATION	184	Genes associated with migration rate of 40 human bladder cancer cells.	6	0.0326	1.09E-5	2.86E-3
COULOUARN_TEMPORAL_TGFB1_SIGNATURE_UP	109	'Late-TGFB1 signature': genes overexpressed in primary hepatocytes at a late phase of TGFB1 [GeneID=7040] treatment; is associated with a more invasive phenotype.	5	0.0459	1.18E-5	2.87E-3
FOSTER_TOLERANT_MACROPHAGE_DN	409	Class NT (non-tolerizeable) genes: induced during the first LPS stimulation and induced at equal or greater degree in tolerant macrophages.	8	0.0196	1.55E-5	3.52E-3
GRUETZMANN_PANCREATIC_CANCER_DN	203	Genes down-regulated in pancreatic ductal adenocarcinoma (PDAC) identified in a meta analysis across four independent studies.	6	0.0296	1.91E-5	4.05E-3
CHICAS_RB1_TARGETS_CONFLUENT	567	Genes up-regulated in confluent IMR90 cells (fibroblast) after knockdown of RB1 [GeneID=5925] by RNAi.	9	0.0159	2.36E-5	4.71E-3
JACKSON_DNMT1_TARGETS_DN	25	Genes down-regulated in MEF cells (embryonic fibroblast) upon Cre-lox knockout of DNMT1 [GeneID=1786].	3	0.1200	4.12E-5	7.49E-3
RICKMAN_METASTASIS_UP	344	Genes up-regulated in metastatic vs non-metastatic HNSCC (head and neck squamous cell carcinoma) samples.	7	0.0203	4.19E-5	7.49E-3
MEISSNER_NPC_HCP_WITH_H3K4ME2_AND_H3K27ME3	349	Genes with high-CpG-density promoters (HCP) bearing histone H3 dimethylation mark at K4 (H3K4me2) and trimethylation mark at K27 (H3K27me3) in neural precursor cells (NPC).	7	0.0201	4.58E-5	7.79E-3
LOPEZ_MBD_TARGETS	957	Genes up-regulated in HeLa cells (cervical cancer) after simultaneus knockdown of all three MBD (methyl-CpG binding domain) proteins MeCP2, MBD1 and MBD2 [GeneID=4204;4152;8932] by RNAi.	11	0.0115	5.59E-5	9.05E-3
MATZUK_CENTRAL_FOR_FEMALE_FERTILITY	29	Genes central for female fertility pathways, based on mouse models with female fertility defects.	3	0.1034	6.5E-5	9.22E-3
WEINMANN_ADAPTATION_TO_HYPOXIA_UP	29	Genes most up-regulated in hypoxia tolerant NCI H460 cells (lung cancer).	3	0.1034	6.5E-5	9.22E-3
DANG_REGULATED_BY_MYC_DN	253	Genes down-regulated by MYC [GeneID=4609], according to the MYC Target Gene Database.	6	0.0237	6.51E-5	9.22E-3
DUTERTRE_ESTRADIOL_RESPONSE_24HR_DN	505	Genes down-regulated in MCF7 cells (breast cancer) at 24 h of estradiol [PubChem=5757] treatment.	8	0.0158	6.87E-5	9.34E-3
RODRIGUES_THYROID_CARCINOMA_ANAPLASTIC_DN	537	Genes down-regulated in anaplastic thyroid carcinoma (ATC) compared to normal thyroid tissue.	8	0.0149	1.05E-4	1.35E-2
MARTENS_TRETINOIN_RESPONSE_UP	857	Genes up-regulated in NB4 cells (acute promyelocytic leukemia, APL) in response to tretinoin [PubChem=444795]; based on Chip-seq data.	10	0.0117	1.09E-4	1.35E-2
GARGALOVIC_RESPONSE_TO_OXIDIZED_PHOSPHOLIPIDS_BLACK_UP	35	Genes from the black module which are up-regulated in HAEC cells (primary aortic endothelium) after exposure to the oxidized 1-palmitoyl-2-arachidonyl-sn-3-glycerophosphorylcholine (oxPAPC).	3	0.0857	1.15E-4	1.35E-2
RODRIGUES_NTN1_AND_DCC_TARGETS	35	Genes down-regulated in HCT8/S11 cells (colon cancer) which lack DCC [GeneID=9423] and stably express NTN1 [GeneID=1630].	3	0.0857	1.15E-4	1.35E-2
KIM_ALL_DISORDERS_CALB1_CORR_UP	548	Genes whose expression significantly and positively correlated with the density of CALB1-positive [GeneID=793]  GABAergic interneurons in the BA9 brain region across all subjects with psychiatric disorders.	8	0.0146	1.21E-4	1.37E-2
LEIN_LOCALIZED_TO_PROXIMAL_DENDRITES	37	Transcripts showing subcellular localization only to proximal dendrites in the adult mouse brain.	3	0.0811	1.36E-4	1.49E-2
ZHONG_RESPONSE_TO_AZACITIDINE_AND_TSA_UP	183	Genes up-regulated in 3 out of 4 NSCLC cell lines (non-small cell lung cancer) after treatment with azacitidine [PubChem=9444] and TSA [PubChem=5562].	5	0.0273	1.4E-4	1.49E-2
GAUSSMANN_MLL_AF4_FUSION_TARGETS_D_UP	38	Up-regulated genes from the set D (Fig. 5a): specific signature shared by cells expressing MLL-AF4 [GeneID=4297;4299] alone and those expressing both MLL-AF4 and AF4-MLL fusion proteins.	3	0.0789	1.47E-4	1.52E-2
KIM_MYCN_AMPLIFICATION_TARGETS_DN	103	Genes negatively  correlated with amplifications of MYCN  [GeneID=4613] in the SCLC (small cell lung cancer) cell lines.	4	0.0388	1.76E-4	1.76E-2
WEINMANN_ADAPTATION_TO_HYPOXIA_DN	41	Genes most down-regulated in hypoxia tolerant NCI H460 cells (lung cancer).	3	0.0732	1.85E-4	1.8E-2
JIANG_HYPOXIA_NORMAL	311	Genes up-regulated in RPTEC cells (normal kidney) by hypoxia.	6	0.0193	2E-4	1.89E-2
LE_EGR2_TARGETS_DN	108	Genes down-regulated in P14 nerves of transgenic mice having hypomorhic (reduced function) allele of EGR2 [GeneID=1959].	4	0.0370	2.11E-4	1.9E-2
HOLLMANN_APOPTOSIS_VIA_CD40_UP	201	Genes up-regulated in DLBCL (diffuse large B-cell lymphoma) cell lines sensitive to stimulation of CD40 [GeneID=958] relative to the resistant ones.	5	0.0249	2.17E-4	1.9E-2
BENPORATH_ES_WITH_H3K27ME3	1118	Set 'H3K27 bound': genes posessing the trimethylated H3K27 (H3K27me3) mark in their promoters in human embryonic stem cells, as identified by ChIP on chip.	11	0.0098	2.17E-4	1.9E-2
BRUECKNER_TARGETS_OF_MIRLET7A3_UP	111	Genes up-regulated in A549 cells (lung cancer) expressing MIRLET7A3 [GeneID=406883] microRNA off a plasmid vector.	4	0.0360	2.35E-4	1.94E-2
PASINI_SUZ12_TARGETS_UP	112	Genes up-regulated in ES (embryonic stem cells) with defficient SUZ12 [GeneID=23512].	4	0.0357	2.43E-4	1.94E-2
BRUINS_UVC_RESPONSE_LATE	1137	Late response genes: differentially expressed only 12 h after UV-C irradiation of MEF cells (embryonic fibroblast).	11	0.0097	2.51E-4	1.94E-2
DELACROIX_RAR_BOUND_ES	462	Genes with DNA sequences bound by RARA and RARG [GeneID=5914, 5916] in ES cells.	7	0.0152	2.59E-4	1.94E-2
ABBUD_LIF_SIGNALING_1_UP	46	Genes up-regulated in AtT20 cells (pituitary cancer) after  treatment with LIF [GeneID=3976].	3	0.0652	2.61E-4	1.94E-2
OSADA_ASCL1_TARGETS_UP	46	Genes up-regulated in A549 cells (lung cancer) upon expression of ASCL1 [GeneID=429] off a viral vector.	3	0.0652	2.61E-4	1.94E-2
PILON_KLF1_TARGETS_DN	1972	Genes down-regulated in erythroid progenitor cells from fetal livers of E13.5 embryos with KLF1 [GeneID=10661] knockout compared to those from the wild type embryos.	15	0.0076	2.62E-4	1.94E-2
DAVICIONI_MOLECULAR_ARMS_VS_ERMS_UP	332	Genes up-regulated in mARMS (molecular ARMS) compared to the mERMS (molecular ERMS) class of rhabdomyosarcoma tumors.	6	0.0181	2.84E-4	2.05E-2
AFFAR_YY1_TARGETS_UP	214	Genes up-regulated in MEF cells (embryonic fibroblast) expressing ~25% of YY1 [GeneID=7528].	5	0.0234	2.89E-4	2.05E-2
MCDOWELL_ACUTE_LUNG_INJURY_DN	48	Genes down-regulated in the mouse model of acute lung injury induced by inhaling nickel sulfate [PubChem=24586].	3	0.0625	2.96E-4	2.06E-2
PEREZ_TP53_TARGETS	1174	Genes up-regulated in the HMEC cells (primary mammary epithelium) upon expression of TP53 [GeneID=7157] off adenoviral vector.	11	0.0094	3.29E-4	2.24E-2
ZWANG_CLASS_3_TRANSIENTLY_INDUCED_BY_EGF	222	Class III of genes transiently induced by EGF [GeneID =1950] in 184A1 cells (mammary epithelium).	5	0.0225	3.42E-4	2.28E-2
PHONG_TNF_RESPONSE_VIA_P38_COMPLETE	227	Genes whose expression changes in Calu-6 cells (lung cancer) by TNF [GeneID=7124] were blocked completely by p38 inhibitor LY479754.	5	0.0220	3.79E-4	2.48E-2
KOINUMA_TARGETS_OF_SMAD2_OR_SMAD3	824	Genes with promoters occupied by SMAD2 or SMAD3 [GeneID=4087, 4088] in HaCaT cells (keratinocyte) according to a ChIP-chip analysis.	9	0.0109	3.92E-4	2.48E-2
MIYAGAWA_TARGETS_OF_EWSR1_ETS_FUSIONS_DN	229	Genes commonly down-regulated in UET-13 cells (mesenchymal progenitor) by expression of EWSR1 [GeneID=2130] fusions with ETS transcription factors FLI1 and ERG [GeneID=2313 ,2078].	5	0.0218	3.94E-4	2.48E-2
COLDREN_GEFITINIB_RESISTANCE_DN	230	Genes down-regulated in NSCLC (non-small cell lung carcinoma) cell lines resistant to gefitinib [PubChem=123631] compared to the sensitive ones.	5	0.0217	4.02E-4	2.49E-2
SHEN_SMARCA2_TARGETS_DN	357	Genes whose expression negatively correlated with that of SMARCA2 [GeneID=6595] in prostate cancer samples.	6	0.0168	4.18E-4	2.53E-2
CHEN_METABOLIC_SYNDROM_NETWORK	1210	Genes forming the macrophage-enriched metabolic network (MEMN) claimed to have a causal relationship with the metabolic syndrom traits.	11	0.0091	4.24E-4	2.53E-2
PILON_KLF1_TARGETS_UP	504	Genes up-regulated in erythroid progenitor cells from fetal livers of E13.5 embryos with KLF1 [GeneID=10661] knockout compared to those from the wild type embryos.	7	0.0139	4.35E-4	2.55E-2
NUYTTEN_EZH2_TARGETS_DN	1024	Genes down-regulated in PC3 cells (prostate cancer) after knockdown of EZH2 [GeneID=2146] by RNAi.	10	0.0098	4.49E-4	2.55E-2
ENK_UV_RESPONSE_EPIDERMIS_DN	508	Genes down-regulated in epidermis after to UVB irradiation.	7	0.0138	4.56E-4	2.55E-2
KUROKAWA_LIVER_CANCER_EARLY_RECURRENCE_UP	12	Genes up-regulated in hepatocellular carcinoma (HCC) with early recurrence.	2	0.1667	4.61E-4	2.55E-2
GALE_APL_WITH_FLT3_MUTATED_UP	56	Genes up-regulated in acute promyelocytic leukemia (APL) patients with mutated FLT3 [GeneID=2322].	3	0.0536	4.68E-4	2.55E-2
MARTINEZ_RB1_TARGETS_UP	673	Genes up-regulated in mice with skin specific knockout of RB1 [GeneID=5925] by Cre-lox.	8	0.0119	4.78E-4	2.55E-2
MARTORIATI_MDM4_TARGETS_FETAL_LIVER_DN	514	Genes down-regulated in non-apoptotic tissues (fetal liver) after MDM4 [GeneID=4194] knockout.	7	0.0136	4.89E-4	2.55E-2
SERVITJA_LIVER_HNF1A_TARGETS_UP	135	Genes up-regulated in liver tissue upon knockout of HNF1A [GeneID=6927].	4	0.0296	4.93E-4	2.55E-2
NUYTTEN_EZH2_TARGETS_UP	1037	Genes up-regulated in PC3 cells (prostate cancer) after knockdown of EZH2 [GeneID=2146] by RNAi.	10	0.0096	4.95E-4	2.55E-2
BENPORATH_EED_TARGETS	1062	Set 'Eed targets': genes identified by ChIP on chip as targets of the Polycomb protein EED [GeneID=8726] in human embryonic stem cells.	10	0.0094	5.94E-4	2.98E-2
GROSS_HYPOXIA_VIA_ELK3_AND_HIF1A_UP	142	Genes up-regulated in SEND cells (skin endothelium) at hypoxia after knockdown of ELK3 [GeneID=2004] and HIF1A [GeneID=3091] by RNAi.	4	0.0282	5.97E-4	2.98E-2
BLALOCK_ALZHEIMERS_DISEASE_UP	1691	Genes up-regulated in brain from patients with Alzheimer's disease.	13	0.0077	6.23E-4	3.07E-2
DAVICIONI_TARGETS_OF_PAX_FOXO1_FUSIONS_UP	255	Genes up-regulated in RD cells (embryonal rhabdomyosarcoma, ERMS) by expression of PAX3- or PAX7-FOXO1 [GeneID=5077;5081;2308] fusions off retroviral vectors.	5	0.0196	6.42E-4	3.12E-2
BILBAN_B_CLL_LPL_UP	63	Genes up-regulated in B-CLL (B-cell chronic leukemia) samples expressing high levels of LPL [GeneID=4023] compared with those expressing low levels of the gene.	3	0.0476	6.61E-4	3.16E-2
LIU_SMARCA4_TARGETS	64	Genes up-regulated in SW-13 cells (kidney cancer) by transient expression of SMARCA4 [GeneID=6597] at 24 h off a plasmid vector.	3	0.0469	6.92E-4	3.23E-2
HAN_SATB1_TARGETS_UP	395	Genes up-regulated in MDA-MB-231 cells (breast cancer) after knockdown of SATB1 [GeneID=6304] by RNAi.	6	0.0152	7.09E-4	3.23E-2
GOZGIT_ESR1_TARGETS_UP	149	Genes up-regulated in TMX2-28 cells (breast cancer) which do not express ESR1 [GeneID=2099]) compared to the parental MCF7 cells which do.	4	0.0268	7.14E-4	3.23E-2
BRUINS_UVC_RESPONSE_VIA_TP53_GROUP_A	898	Category A genes: p53-dependent genes whose expression in the absence of S389 phosphorylation is similar to loss of TP53 [GeneID=7157] in MEF (embryonic fibroblast) cells in response to UV-C irradiation.	9	0.0100	7.24E-4	3.23E-2
LANDIS_ERBB2_BREAST_TUMORS_324_UP	150	Up-regulated genes from the 324 genes identified by two analytical methods as changed in the mammary tumors induced by transgenic expression of ERBB2 [GeneID=2064].	4	0.0267	7.32E-4	3.23E-2
RODWELL_AGING_KIDNEY_NO_BLOOD_DN	150	Genes whose expression decreases with age in normal kidney, excluding those with higher expression in blood.	4	0.0267	7.32E-4	3.23E-2
GAZDA_DIAMOND_BLACKFAN_ANEMIA_PROGENITOR_DN	66	Genes down-regulated in common hematopoietic progenitor cells isolated from bone marrow of patients with Diamond-Blackfan anemia (DBA) and mutated RPS19 [GeneID=6223].	3	0.0455	7.57E-4	3.26E-2
SWEET_KRAS_TARGETS_DN	66	Genes upregulated in control vs KRAS [GeneID=3845] knockdown in a human cell line.	3	0.0455	7.57E-4	3.26E-2
PANGAS_TUMOR_SUPPRESSION_BY_SMAD1_AND_SMAD5_DN	157	Genes down-regulated in ovarian tumors from mouse models for the BMP SMAD signaling (gonad specific double knockout of SMAD1 and SMAD5 [GeneID=4086, 4090]).	4	0.0255	8.68E-4	3.69E-2
RODRIGUES_NTN1_TARGETS_DN	158	Genes down-regulated in HCT8/S11 cells (colon cancer) engineered to stably express NTN1 [GeneID=1630] off a plasmid vector.	4	0.0253	8.89E-4	3.73E-2
LEE_BMP2_TARGETS_UP	745	Genes up-regulated in uterus upon knockout of BMP2 [GeneID=650].	8	0.0107	9.23E-4	3.83E-2
KIM_WT1_TARGETS_12HR_UP	162	Genes up-regulated in UB27 cells (osteosarcoma) at 12 hr after inducing the expression of a mutated form of WT1 [GeneID=7490].	4	0.0247	9.75E-4	3.99E-2
KIM_WT1_TARGETS_8HR_UP	164	Genes up-regulated in UB27 cells (osteosarcoma) at 8 hr after inducing the expression of a mutant form of WT1 [GeneID=7490].	4	0.0244	1.02E-3	4.08E-2
GRAESSMANN_APOPTOSIS_BY_DOXORUBICIN_UP	1142	Genes up-regulated in ME-A cells (breast cancer) undergoing apoptosis in response to doxorubicin [PubChem=31703].	10	0.0088	1.03E-3	4.08E-2
NAKAYAMA_SOFT_TISSUE_TUMORS_PCA1_DN	74	Top 100 probe sets contrubuting to the negative side of the 1st principal component; predominantly associated with synovial sarcoma and myxoid/round cell liposarcoma samples.	3	0.0405	1.06E-3	4.08E-2
SHIN_B_CELL_LYMPHOMA_CLUSTER_5	18	Cluster 5 of genes distinguishing among different B lymphocyte neoplasms.	2	0.1111	1.06E-3	4.08E-2
TORCHIA_TARGETS_OF_EWSR1_FLI1_FUSION_TOP20_DN	18	Top 20 down-regulated genes in leukemic progenitor cells expressing activated fusion of ESWR1 and FLI1 [GeneID=2130, 2313] compared to normal hematopoetic progenitors.	2	0.1111	1.06E-3	4.08E-2
SCHAEFFER_PROSTATE_DEVELOPMENT_48HR_DN	428	Genes down-regulated in the urogenital sinus (UGS) of day E16 females exposed to the androgen dihydrotestosterone [PubChem=10635] for 48 h.	6	0.0140	1.07E-3	4.09E-2
JOHNSTONE_PARVB_TARGETS_3_UP	430	Genes up-regulated upon overexpression of PARVB [GeneID=29780] in MDA-MB-231 cells (breast cancer) cultured in 3D Matrigel only.	6	0.0140	1.1E-3	4.14E-2
NUYTTEN_NIPP1_TARGETS_UP	769	Genes up-regulated in PC3 cells (prostate cancer) after knockdown of NIPP1 [GeneID=5511] by RNAi.	8	0.0104	1.13E-3	4.22E-2
YAO_TEMPORAL_RESPONSE_TO_PROGESTERONE_CLUSTER_9	76	Genes co-regulated in uterus during a time course response to progesterone [PubChem=5994]: SOM cluster 9.	3	0.0395	1.14E-3	4.22E-2
SWEET_LUNG_CANCER_KRAS_DN	435	Genes down-regulated in the Kras2LA mouse lung cancer model with mutated KRAS [GeneID=3845].	6	0.0138	1.16E-3	4.25E-2
FORTSCHEGGER_PHF8_TARGETS_DN	784	Genes down-regulated in HeLa cells (cervical carcinoma) upon knockdown of PHF8 [GeneID=23133] by RNAi.	8	0.0102	1.28E-3	4.59E-2
AGUIRRE_PANCREATIC_CANCER_COPY_NUMBER_UP	298	Up-regulated genes whose expression correlates with copy number gains in pancreatic adenocarcinoma cell lines and primary tumor specimens.	5	0.0168	1.28E-3	4.59E-2
NIELSEN_LEIOMYOSARCOMA_CNN1_DN	20	Top 20 negative significant genes associated with leiomyosarcoma tumors expressing muscle gene cluster with CNN1 [GeneID=1264].	2	0.1000	1.31E-3	4.59E-2
SESTO_RESPONSE_TO_UV_C4	20	Cluster 4: genes changed in primary keratinocytes by UVB irradiation.	2	0.1000	1.31E-3	4.59E-2
MARTORIATI_MDM4_TARGETS_NEUROEPITHELIUM_UP	176	Genes up-regulated in apoptotic tissues (neuroepithelium) after MDM4 [GeneID=4194] knockout.	4	0.0227	1.32E-3	4.59E-2
BROWNE_HCMV_INFECTION_18HR_DN	178	Genes down-regulated in primary fibroblast cell culture after infection with HCMV (AD169 strain) at 18 h time point that were not down-regulated at the previous time point, 16 h.	4	0.0225	1.38E-3	4.74E-2
WONG_ENDMETRIUM_CANCER_DN	82	Genes down-regulated in cancer endometrium samples compared to the normal endometrium.	3	0.0366	1.42E-3	4.81E-2


Gene/Gene Set Overlap Matrix

Entrez Gene Id	Gene Symbol	Gene Description	BRIDEAU_IMPRINTED_GENES	DODD_NASOPHARYNGEAL_CARCINOMA_UP	LIM_MAMMARY_STEM_CELL_UP	SWEET_LUNG_CANCER_KRAS_UP	KRIGE_RESPONSE_TO_TOSEDOSTAT_24HR_UP	KRIGE_RESPONSE_TO_TOSEDOSTAT_6HR_UP	YOSHIMURA_MAPK8_TARGETS_UP	PURBEY_TARGETS_OF_CTBP1_NOT_SATB1_DN	MIKKELSEN_ES_ICP_WITH_H3K4ME3	WONG_ADULT_TISSUE_STEM_MODULE	MEISSNER_BRAIN_HCP_WITH_H3K4ME3_AND_H3K27ME3	BOQUEST_STEM_CELL_UP	WU_CELL_MIGRATION	COULOUARN_TEMPORAL_TGFB1_SIGNATURE_UP	FOSTER_TOLERANT_MACROPHAGE_DN	GRUETZMANN_PANCREATIC_CANCER_DN	CHICAS_RB1_TARGETS_CONFLUENT	JACKSON_DNMT1_TARGETS_DN	RICKMAN_METASTASIS_UP	MEISSNER_NPC_HCP_WITH_H3K4ME2_AND_H3K27ME3	LOPEZ_MBD_TARGETS	MATZUK_CENTRAL_FOR_FEMALE_FERTILITY	WEINMANN_ADAPTATION_TO_HYPOXIA_UP	DANG_REGULATED_BY_MYC_DN	DUTERTRE_ESTRADIOL_RESPONSE_24HR_DN	RODRIGUES_THYROID_CARCINOMA_ANAPLASTIC_DN	MARTENS_TRETINOIN_RESPONSE_UP	GARGALOVIC_RESPONSE_TO_OXIDIZED_PHOSPHOLIPIDS_BLACK_UP	RODRIGUES_NTN1_AND_DCC_TARGETS	KIM_ALL_DISORDERS_CALB1_CORR_UP	LEIN_LOCALIZED_TO_PROXIMAL_DENDRITES	ZHONG_RESPONSE_TO_AZACITIDINE_AND_TSA_UP	GAUSSMANN_MLL_AF4_FUSION_TARGETS_D_UP	KIM_MYCN_AMPLIFICATION_TARGETS_DN	WEINMANN_ADAPTATION_TO_HYPOXIA_DN	JIANG_HYPOXIA_NORMAL	LE_EGR2_TARGETS_DN	HOLLMANN_APOPTOSIS_VIA_CD40_UP	BENPORATH_ES_WITH_H3K27ME3	BRUECKNER_TARGETS_OF_MIRLET7A3_UP	PASINI_SUZ12_TARGETS_UP	BRUINS_UVC_RESPONSE_LATE	DELACROIX_RAR_BOUND_ES	ABBUD_LIF_SIGNALING_1_UP	OSADA_ASCL1_TARGETS_UP	PILON_KLF1_TARGETS_DN	DAVICIONI_MOLECULAR_ARMS_VS_ERMS_UP	AFFAR_YY1_TARGETS_UP	MCDOWELL_ACUTE_LUNG_INJURY_DN	PEREZ_TP53_TARGETS	ZWANG_CLASS_3_TRANSIENTLY_INDUCED_BY_EGF	PHONG_TNF_RESPONSE_VIA_P38_COMPLETE	KOINUMA_TARGETS_OF_SMAD2_OR_SMAD3	MIYAGAWA_TARGETS_OF_EWSR1_ETS_FUSIONS_DN	COLDREN_GEFITINIB_RESISTANCE_DN	SHEN_SMARCA2_TARGETS_DN	CHEN_METABOLIC_SYNDROM_NETWORK	PILON_KLF1_TARGETS_UP	NUYTTEN_EZH2_TARGETS_DN	ENK_UV_RESPONSE_EPIDERMIS_DN	KUROKAWA_LIVER_CANCER_EARLY_RECURRENCE_UP	GALE_APL_WITH_FLT3_MUTATED_UP	MARTINEZ_RB1_TARGETS_UP	MARTORIATI_MDM4_TARGETS_FETAL_LIVER_DN	SERVITJA_LIVER_HNF1A_TARGETS_UP	NUYTTEN_EZH2_TARGETS_UP	BENPORATH_EED_TARGETS	GROSS_HYPOXIA_VIA_ELK3_AND_HIF1A_UP	BLALOCK_ALZHEIMERS_DISEASE_UP	DAVICIONI_TARGETS_OF_PAX_FOXO1_FUSIONS_UP	BILBAN_B_CLL_LPL_UP	LIU_SMARCA4_TARGETS	HAN_SATB1_TARGETS_UP	GOZGIT_ESR1_TARGETS_UP	BRUINS_UVC_RESPONSE_VIA_TP53_GROUP_A	LANDIS_ERBB2_BREAST_TUMORS_324_UP	RODWELL_AGING_KIDNEY_NO_BLOOD_DN	GAZDA_DIAMOND_BLACKFAN_ANEMIA_PROGENITOR_DN	SWEET_KRAS_TARGETS_DN	PANGAS_TUMOR_SUPPRESSION_BY_SMAD1_AND_SMAD5_DN	RODRIGUES_NTN1_TARGETS_DN	LEE_BMP2_TARGETS_UP	KIM_WT1_TARGETS_12HR_UP	KIM_WT1_TARGETS_8HR_UP	GRAESSMANN_APOPTOSIS_BY_DOXORUBICIN_UP	NAKAYAMA_SOFT_TISSUE_TUMORS_PCA1_DN	SHIN_B_CELL_LYMPHOMA_CLUSTER_5	TORCHIA_TARGETS_OF_EWSR1_FLI1_FUSION_TOP20_DN	SCHAEFFER_PROSTATE_DEVELOPMENT_48HR_DN	JOHNSTONE_PARVB_TARGETS_3_UP	NUYTTEN_NIPP1_TARGETS_UP	YAO_TEMPORAL_RESPONSE_TO_PROGESTERONE_CLUSTER_9	SWEET_LUNG_CANCER_KRAS_DN	FORTSCHEGGER_PHF8_TARGETS_DN	AGUIRRE_PANCREATIC_CANCER_COPY_NUMBER_UP	NIELSEN_LEIOMYOSARCOMA_CNN1_DN	SESTO_RESPONSE_TO_UV_C4	MARTORIATI_MDM4_TARGETS_NEUROEPITHELIUM_UP	BROWNE_HCMV_INFECTION_18HR_DN	WONG_ENDMETRIUM_CANCER_DN
283120	H19	H19, imprinted maternally expressed transcript (non-protein coding)	BRIDEAU_IMPRINTED_GENES	DODD_NASOPHARYNGEAL_CARCINOMA_UP		SWEET_LUNG_CANCER_KRAS_UP			YOSHIMURA_MAPK8_TARGETS_UP									GRUETZMANN_PANCREATIC_CANCER_DN		JACKSON_DNMT1_TARGETS_DN								RODRIGUES_THYROID_CARCINOMA_ANAPLASTIC_DN			RODRIGUES_NTN1_AND_DCC_TARGETS												PASINI_SUZ12_TARGETS_UP									PEREZ_TP53_TARGETS																																																		
3784	KCNQ1	potassium voltage-gated channel, KQT-like subfamily, member 1	BRIDEAU_IMPRINTED_GENES	DODD_NASOPHARYNGEAL_CARCINOMA_UP																																					BENPORATH_ES_WITH_H3K27ME3											PEREZ_TP53_TARGETS																NUYTTEN_EZH2_TARGETS_UP	BENPORATH_EED_TARGETS														RODRIGUES_NTN1_TARGETS_DN													FORTSCHEGGER_PHF8_TARGETS_DN						
55384	MEG3	maternally expressed 3 (non-protein coding)	BRIDEAU_IMPRINTED_GENES		LIM_MAMMARY_STEM_CELL_UP	SWEET_LUNG_CANCER_KRAS_UP								BOQUEST_STEM_CELL_UP									LOPEZ_MBD_TARGETS																					BRUINS_UVC_RESPONSE_LATE								PEREZ_TP53_TARGETS						SHEN_SMARCA2_TARGETS_DN		PILON_KLF1_TARGETS_UP												DAVICIONI_TARGETS_OF_PAX_FOXO1_FUSIONS_UP					BRUINS_UVC_RESPONSE_VIA_TP53_GROUP_A					PANGAS_TUMOR_SUPPRESSION_BY_SMAD1_AND_SMAD5_DN																		MARTORIATI_MDM4_TARGETS_NEUROEPITHELIUM_UP		WONG_ENDMETRIUM_CANCER_DN
5178	PEG3	paternally expressed 3	BRIDEAU_IMPRINTED_GENES		LIM_MAMMARY_STEM_CELL_UP							WONG_ADULT_TISSUE_STEM_MODULE								JACKSON_DNMT1_TARGETS_DN																													DAVICIONI_MOLECULAR_ARMS_VS_ERMS_UP											PILON_KLF1_TARGETS_UP					MARTINEZ_RB1_TARGETS_UP														RODWELL_AGING_KIDNEY_NO_BLOOD_DN							KIM_WT1_TARGETS_8HR_UP		NAKAYAMA_SOFT_TISSUE_TUMORS_PCA1_DN							SWEET_LUNG_CANCER_KRAS_DN					MARTORIATI_MDM4_TARGETS_NEUROEPITHELIUM_UP		WONG_ENDMETRIUM_CANCER_DN
4232	MEST	mesoderm specific transcript homolog (mouse)	BRIDEAU_IMPRINTED_GENES		LIM_MAMMARY_STEM_CELL_UP									BOQUEST_STEM_CELL_UP	WU_CELL_MIGRATION			GRUETZMANN_PANCREATIC_CANCER_DN	CHICAS_RB1_TARGETS_CONFLUENT		RICKMAN_METASTASIS_UP				WEINMANN_ADAPTATION_TO_HYPOXIA_UP												WEINMANN_ADAPTATION_TO_HYPOXIA_DN			HOLLMANN_APOPTOSIS_VIA_CD40_UP																												NUYTTEN_EZH2_TARGETS_UP																									NUYTTEN_NIPP1_TARGETS_UP									
4826	NNAT	neuronatin	BRIDEAU_IMPRINTED_GENES		LIM_MAMMARY_STEM_CELL_UP																											KIM_ALL_DISORDERS_CALB1_CORR_UP	LEIN_LOCALIZED_TO_PROXIMAL_DENDRITES	ZHONG_RESPONSE_TO_AZACITIDINE_AND_TSA_UP																AFFAR_YY1_TARGETS_UP								SHEN_SMARCA2_TARGETS_DN							MARTINEZ_RB1_TARGETS_UP	MARTORIATI_MDM4_TARGETS_FETAL_LIVER_DN											BRUINS_UVC_RESPONSE_VIA_TP53_GROUP_A							LEE_BMP2_TARGETS_UP				NAKAYAMA_SOFT_TISSUE_TUMORS_PCA1_DN														
3482	IGF2R	insulin-like growth factor 2 receptor	BRIDEAU_IMPRINTED_GENES				KRIGE_RESPONSE_TO_TOSEDOSTAT_24HR_UP	KRIGE_RESPONSE_TO_TOSEDOSTAT_6HR_UP	YOSHIMURA_MAPK8_TARGETS_UP			WONG_ADULT_TISSUE_STEM_MODULE														DANG_REGULATED_BY_MYC_DN																																									SERVITJA_LIVER_HNF1A_TARGETS_UP								HAN_SATB1_TARGETS_UP			LANDIS_ERBB2_BREAST_TUMORS_324_UP				PANGAS_TUMOR_SUPPRESSION_BY_SMAD1_AND_SMAD5_DN		LEE_BMP2_TARGETS_UP								JOHNSTONE_PARVB_TARGETS_3_UP								MARTORIATI_MDM4_TARGETS_NEUROEPITHELIUM_UP		
2887	GRB10	growth factor receptor-bound protein 10	BRIDEAU_IMPRINTED_GENES				KRIGE_RESPONSE_TO_TOSEDOSTAT_24HR_UP	KRIGE_RESPONSE_TO_TOSEDOSTAT_6HR_UP										GRUETZMANN_PANCREATIC_CANCER_DN		JACKSON_DNMT1_TARGETS_DN																		JIANG_HYPOXIA_NORMAL			BENPORATH_ES_WITH_H3K27ME3			BRUINS_UVC_RESPONSE_LATE																PILON_KLF1_TARGETS_UP					MARTINEZ_RB1_TARGETS_UP	MARTORIATI_MDM4_TARGETS_FETAL_LIVER_DN		NUYTTEN_EZH2_TARGETS_UP			BLALOCK_ALZHEIMERS_DISEASE_UP														KIM_WT1_TARGETS_12HR_UP	KIM_WT1_TARGETS_8HR_UP				TORCHIA_TARGETS_OF_EWSR1_FLI1_FUSION_TOP20_DN			NUYTTEN_NIPP1_TARGETS_UP									
2778	GNAS	GNAS complex locus	BRIDEAU_IMPRINTED_GENES						YOSHIMURA_MAPK8_TARGETS_UP				MEISSNER_BRAIN_HCP_WITH_H3K4ME3_AND_H3K27ME3								RICKMAN_METASTASIS_UP	MEISSNER_NPC_HCP_WITH_H3K4ME2_AND_H3K27ME3				DANG_REGULATED_BY_MYC_DN		RODRIGUES_THYROID_CARCINOMA_ANAPLASTIC_DN				KIM_ALL_DISORDERS_CALB1_CORR_UP								HOLLMANN_APOPTOSIS_VIA_CD40_UP												PEREZ_TP53_TARGETS					COLDREN_GEFITINIB_RESISTANCE_DN								MARTINEZ_RB1_TARGETS_UP														RODWELL_AGING_KIDNEY_NO_BLOOD_DN																							
5325	PLAGL1	pleiomorphic adenoma gene-like 1	BRIDEAU_IMPRINTED_GENES						YOSHIMURA_MAPK8_TARGETS_UP					BOQUEST_STEM_CELL_UP	WU_CELL_MIGRATION		FOSTER_TOLERANT_MACROPHAGE_DN													GARGALOVIC_RESPONSE_TO_OXIDIZED_PHOSPHOLIPIDS_BLACK_UP																														PILON_KLF1_TARGETS_UP		ENK_UV_RESPONSE_EPIDERMIS_DN		GALE_APL_WITH_FLT3_MUTATED_UP		MARTORIATI_MDM4_TARGETS_FETAL_LIVER_DN		NUYTTEN_EZH2_TARGETS_UP			BLALOCK_ALZHEIMERS_DISEASE_UP									GAZDA_DIAMOND_BLACKFAN_ANEMIA_PROGENITOR_DN																		NIELSEN_LEIOMYOSARCOMA_CNN1_DN				
55364	IMPACT	Impact homolog (mouse)	BRIDEAU_IMPRINTED_GENES							PURBEY_TARGETS_OF_CTBP1_NOT_SATB1_DN		WONG_ADULT_TISSUE_STEM_MODULE				COULOUARN_TEMPORAL_TGFB1_SIGNATURE_UP										DANG_REGULATED_BY_MYC_DN																																			NUYTTEN_EZH2_TARGETS_DN																		RODWELL_AGING_KIDNEY_NO_BLOOD_DN	GAZDA_DIAMOND_BLACKFAN_ANEMIA_PROGENITOR_DN							GRAESSMANN_APOPTOSIS_BY_DOXORUBICIN_UP															
8910	SGCE	sarcoglycan, epsilon	BRIDEAU_IMPRINTED_GENES									WONG_ADULT_TISSUE_STEM_MODULE		BOQUEST_STEM_CELL_UP																								JIANG_HYPOXIA_NORMAL						BRUINS_UVC_RESPONSE_LATE																													BILBAN_B_CLL_LPL_UP			GOZGIT_ESR1_TARGETS_UP																										
5923	RASGRF1	Ras protein-specific guanine nucleotide-releasing factor 1	BRIDEAU_IMPRINTED_GENES										MEISSNER_BRAIN_HCP_WITH_H3K4ME3_AND_H3K27ME3									MEISSNER_NPC_HCP_WITH_H3K4ME2_AND_H3K27ME3																			BENPORATH_ES_WITH_H3K27ME3																												BENPORATH_EED_TARGETS																				SHIN_B_CELL_LYMPHOMA_CLUSTER_5													
23089	PEG10	paternally expressed 10	BRIDEAU_IMPRINTED_GENES											BOQUEST_STEM_CELL_UP																						KIM_MYCN_AMPLIFICATION_TARGETS_DN				HOLLMANN_APOPTOSIS_VIA_CD40_UP																	COLDREN_GEFITINIB_RESISTANCE_DN																BILBAN_B_CLL_LPL_UP			GOZGIT_ESR1_TARGETS_UP												NAKAYAMA_SOFT_TISSUE_TUMORS_PCA1_DN				JOHNSTONE_PARVB_TARGETS_3_UP										
6638	SNRPN	small nuclear ribonucleoprotein polypeptide N	BRIDEAU_IMPRINTED_GENES															GRUETZMANN_PANCREATIC_CANCER_DN			RICKMAN_METASTASIS_UP												LEIN_LOCALIZED_TO_PROXIMAL_DENDRITES																			PEREZ_TP53_TARGETS																																																		
266812	NAP1L5	nucleosome assembly protein 1-like 5	BRIDEAU_IMPRINTED_GENES																		RICKMAN_METASTASIS_UP																																																																											FORTSCHEGGER_PHF8_TARGETS_DN						
150684	COMMD1	copper metabolism (Murr1) domain containing 1	BRIDEAU_IMPRINTED_GENES																				LOPEZ_MBD_TARGETS																																																																															
8926	SNURF	SNRPN upstream reading frame	BRIDEAU_IMPRINTED_GENES																														LEIN_LOCALIZED_TO_PROXIMAL_DENDRITES																	AFFAR_YY1_TARGETS_UP																																																				
100271873	AIRN	antisense of IGF2R RNA (non-protein coding)	BRIDEAU_IMPRINTED_GENES																																																								CHEN_METABOLIC_SYNDROM_NETWORK	PILON_KLF1_TARGETS_UP																	BRUINS_UVC_RESPONSE_VIA_TP53_GROUP_A																									
64115	C10orf54	chromosome 10 open reading frame 54		DODD_NASOPHARYNGEAL_CARCINOMA_UP	LIM_MAMMARY_STEM_CELL_UP		KRIGE_RESPONSE_TO_TOSEDOSTAT_24HR_UP	KRIGE_RESPONSE_TO_TOSEDOSTAT_6HR_UP	YOSHIMURA_MAPK8_TARGETS_UP				MEISSNER_BRAIN_HCP_WITH_H3K4ME3_AND_H3K27ME3						CHICAS_RB1_TARGETS_CONFLUENT										MARTENS_TRETINOIN_RESPONSE_UP						GAUSSMANN_MLL_AF4_FUSION_TARGETS_D_UP													PILON_KLF1_TARGETS_DN											CHEN_METABOLIC_SYNDROM_NETWORK															LIU_SMARCA4_TARGETS		GOZGIT_ESR1_TARGETS_UP	BRUINS_UVC_RESPONSE_VIA_TP53_GROUP_A						RODRIGUES_NTN1_TARGETS_DN	LEE_BMP2_TARGETS_UP							SCHAEFFER_PROSTATE_DEVELOPMENT_48HR_DN											
2034	EPAS1	endothelial PAS domain protein 1		DODD_NASOPHARYNGEAL_CARCINOMA_UP	LIM_MAMMARY_STEM_CELL_UP								MEISSNER_BRAIN_HCP_WITH_H3K4ME3_AND_H3K27ME3		WU_CELL_MIGRATION								LOPEZ_MBD_TARGETS				DUTERTRE_ESTRADIOL_RESPONSE_24HR_DN									KIM_MYCN_AMPLIFICATION_TARGETS_DN	WEINMANN_ADAPTATION_TO_HYPOXIA_DN				BENPORATH_ES_WITH_H3K27ME3		PASINI_SUZ12_TARGETS_UP																		NUYTTEN_EZH2_TARGETS_DN								BENPORATH_EED_TARGETS																							JOHNSTONE_PARVB_TARGETS_3_UP			SWEET_LUNG_CANCER_KRAS_DN							
9788	MTSS1	metastasis suppressor 1		DODD_NASOPHARYNGEAL_CARCINOMA_UP	LIM_MAMMARY_STEM_CELL_UP														CHICAS_RB1_TARGETS_CONFLUENT																										DELACROIX_RAR_BOUND_ES		OSADA_ASCL1_TARGETS_UP																						BENPORATH_EED_TARGETS																																	
57222	ERGIC1	endoplasmic reticulum-golgi intermediate compartment (ERGIC) 1		DODD_NASOPHARYNGEAL_CARCINOMA_UP				KRIGE_RESPONSE_TO_TOSEDOSTAT_6HR_UP								COULOUARN_TEMPORAL_TGFB1_SIGNATURE_UP																																PILON_KLF1_TARGETS_DN																																																FORTSCHEGGER_PHF8_TARGETS_DN						
4504	MT3	metallothionein 3		DODD_NASOPHARYNGEAL_CARCINOMA_UP					YOSHIMURA_MAPK8_TARGETS_UP	PURBEY_TARGETS_OF_CTBP1_NOT_SATB1_DN	MIKKELSEN_ES_ICP_WITH_H3K4ME3																		MARTENS_TRETINOIN_RESPONSE_UP					ZHONG_RESPONSE_TO_AZACITIDINE_AND_TSA_UP					LE_EGR2_TARGETS_DN		BENPORATH_ES_WITH_H3K27ME3																		CHEN_METABOLIC_SYNDROM_NETWORK																																										BROWNE_HCMV_INFECTION_18HR_DN	
146754	DNAH2	dynein, axonemal, heavy chain 2		DODD_NASOPHARYNGEAL_CARCINOMA_UP					YOSHIMURA_MAPK8_TARGETS_UP		MIKKELSEN_ES_ICP_WITH_H3K4ME3																																																		NUYTTEN_EZH2_TARGETS_DN																															JOHNSTONE_PARVB_TARGETS_3_UP										
10076	PTPRU	protein tyrosine phosphatase, receptor type, U		DODD_NASOPHARYNGEAL_CARCINOMA_UP					YOSHIMURA_MAPK8_TARGETS_UP				MEISSNER_BRAIN_HCP_WITH_H3K4ME3_AND_H3K27ME3										LOPEZ_MBD_TARGETS						MARTENS_TRETINOIN_RESPONSE_UP									JIANG_HYPOXIA_NORMAL			BENPORATH_ES_WITH_H3K27ME3														KOINUMA_TARGETS_OF_SMAD2_OR_SMAD3														BENPORATH_EED_TARGETS			DAVICIONI_TARGETS_OF_PAX_FOXO1_FUSIONS_UP																														
1555	CYP2B6	cytochrome P450, family 2, subfamily B, polypeptide 6		DODD_NASOPHARYNGEAL_CARCINOMA_UP					YOSHIMURA_MAPK8_TARGETS_UP																										GAUSSMANN_MLL_AF4_FUSION_TARGETS_D_UP																MCDOWELL_ACUTE_LUNG_INJURY_DN																SERVITJA_LIVER_HNF1A_TARGETS_UP																												SWEET_LUNG_CANCER_KRAS_DN							
79755	ZNF750	zinc finger protein 750		DODD_NASOPHARYNGEAL_CARCINOMA_UP							MIKKELSEN_ES_ICP_WITH_H3K4ME3																																									PEREZ_TP53_TARGETS																																																		
64799	IQCH	IQ motif containing H		DODD_NASOPHARYNGEAL_CARCINOMA_UP								WONG_ADULT_TISSUE_STEM_MODULE																																BRUINS_UVC_RESPONSE_LATE																																																										
347735	SERINC2	serine incorporator 2		DODD_NASOPHARYNGEAL_CARCINOMA_UP									MEISSNER_BRAIN_HCP_WITH_H3K4ME3_AND_H3K27ME3									MEISSNER_NPC_HCP_WITH_H3K4ME2_AND_H3K27ME3	LOPEZ_MBD_TARGETS																																KOINUMA_TARGETS_OF_SMAD2_OR_SMAD3																													LEE_BMP2_TARGETS_UP																		
2549	GAB1	GRB2-associated binding protein 1		DODD_NASOPHARYNGEAL_CARCINOMA_UP									MEISSNER_BRAIN_HCP_WITH_H3K4ME3_AND_H3K27ME3														DUTERTRE_ESTRADIOL_RESPONSE_24HR_DN																									PEREZ_TP53_TARGETS					COLDREN_GEFITINIB_RESISTANCE_DN																																													
55616	ASAP3	ArfGAP with SH3 domain, ankyrin repeat and PH domain 3		DODD_NASOPHARYNGEAL_CARCINOMA_UP									MEISSNER_BRAIN_HCP_WITH_H3K4ME3_AND_H3K27ME3																																																										BLALOCK_ALZHEIMERS_DISEASE_UP																															
55287	TMEM40	transmembrane protein 40		DODD_NASOPHARYNGEAL_CARCINOMA_UP																																			LE_EGR2_TARGETS_DN				PASINI_SUZ12_TARGETS_UP									PEREZ_TP53_TARGETS					COLDREN_GEFITINIB_RESISTANCE_DN																														GRAESSMANN_APOPTOSIS_BY_DOXORUBICIN_UP									FORTSCHEGGER_PHF8_TARGETS_DN						
127707	KLHDC7A	kelch domain containing 7A		DODD_NASOPHARYNGEAL_CARCINOMA_UP																																									DELACROIX_RAR_BOUND_ES																																																									
24139	EML2	echinoderm microtubule associated protein like 2		DODD_NASOPHARYNGEAL_CARCINOMA_UP																																												PILON_KLF1_TARGETS_DN														ENK_UV_RESPONSE_EPIDERMIS_DN									BLALOCK_ALZHEIMERS_DISEASE_UP				HAN_SATB1_TARGETS_UP																						AGUIRRE_PANCREATIC_CANCER_COPY_NUMBER_UP					
84071	ARMC2	armadillo repeat containing 2		DODD_NASOPHARYNGEAL_CARCINOMA_UP																																																							CHEN_METABOLIC_SYNDROM_NETWORK																		BRUINS_UVC_RESPONSE_VIA_TP53_GROUP_A																									
10984	KCNQ1OT1	KCNQ1 opposite strand/antisense transcript 1 (non-protein coding)		DODD_NASOPHARYNGEAL_CARCINOMA_UP																																																																						LIU_SMARCA4_TARGETS																												
54986	ULK4	unc-51-like kinase 4 (C. elegans)		DODD_NASOPHARYNGEAL_CARCINOMA_UP																																																																																																		
114827	FHAD1	forkhead-associated (FHA) phosphopeptide binding domain 1		DODD_NASOPHARYNGEAL_CARCINOMA_UP																																																																																																		
2119	ETV5	ets variant 5			LIM_MAMMARY_STEM_CELL_UP		KRIGE_RESPONSE_TO_TOSEDOSTAT_24HR_UP	KRIGE_RESPONSE_TO_TOSEDOSTAT_6HR_UP		PURBEY_TARGETS_OF_CTBP1_NOT_SATB1_DN								GRUETZMANN_PANCREATIC_CANCER_DN			RICKMAN_METASTASIS_UP									GARGALOVIC_RESPONSE_TO_OXIDIZED_PHOSPHOLIPIDS_BLACK_UP																								PHONG_TNF_RESPONSE_VIA_P38_COMPLETE																											SWEET_KRAS_TARGETS_DN												NUYTTEN_NIPP1_TARGETS_UP					NIELSEN_LEIOMYOSARCOMA_CNN1_DN				
25802	LMOD1	leiomodin 1 (smooth muscle)			LIM_MAMMARY_STEM_CELL_UP						MIKKELSEN_ES_ICP_WITH_H3K4ME3								CHICAS_RB1_TARGETS_CONFLUENT																						BENPORATH_ES_WITH_H3K27ME3																																				BRUINS_UVC_RESPONSE_VIA_TP53_GROUP_A																									WONG_ENDMETRIUM_CANCER_DN
64283	RGNEF	190 kDa guanine nucleotide exchange factor			LIM_MAMMARY_STEM_CELL_UP																							RODRIGUES_THYROID_CARCINOMA_ANAPLASTIC_DN																												MIYAGAWA_TARGETS_OF_EWSR1_ETS_FUSIONS_DN																																								FORTSCHEGGER_PHF8_TARGETS_DN						
9853	RUSC2	RUN and SH3 domain containing 2			LIM_MAMMARY_STEM_CELL_UP																																																																	GROSS_HYPOXIA_VIA_ELK3_AND_HIF1A_UP																																
54206	ERRFI1	ERBB receptor feedback inhibitor 1				SWEET_LUNG_CANCER_KRAS_UP	KRIGE_RESPONSE_TO_TOSEDOSTAT_24HR_UP	KRIGE_RESPONSE_TO_TOSEDOSTAT_6HR_UP	YOSHIMURA_MAPK8_TARGETS_UP			WONG_ADULT_TISSUE_STEM_MODULE					FOSTER_TOLERANT_MACROPHAGE_DN		CHICAS_RB1_TARGETS_CONFLUENT				LOPEZ_MBD_TARGETS			DANG_REGULATED_BY_MYC_DN	DUTERTRE_ESTRADIOL_RESPONSE_24HR_DN			GARGALOVIC_RESPONSE_TO_OXIDIZED_PHOSPHOLIPIDS_BLACK_UP									LE_EGR2_TARGETS_DN			BRUECKNER_TARGETS_OF_MIRLET7A3_UP																							MARTINEZ_RB1_TARGETS_UP			NUYTTEN_EZH2_TARGETS_UP		GROSS_HYPOXIA_VIA_ELK3_AND_HIF1A_UP								LANDIS_ERBB2_BREAST_TUMORS_324_UP														JOHNSTONE_PARVB_TARGETS_3_UP										
3775	KCNK1	potassium channel, subfamily K, member 1				SWEET_LUNG_CANCER_KRAS_UP			YOSHIMURA_MAPK8_TARGETS_UP	PURBEY_TARGETS_OF_CTBP1_NOT_SATB1_DN				BOQUEST_STEM_CELL_UP	WU_CELL_MIGRATION							MEISSNER_NPC_HCP_WITH_H3K4ME2_AND_H3K27ME3			WEINMANN_ADAPTATION_TO_HYPOXIA_UP							KIM_ALL_DISORDERS_CALB1_CORR_UP					WEINMANN_ADAPTATION_TO_HYPOXIA_DN		LE_EGR2_TARGETS_DN															PHONG_TNF_RESPONSE_VIA_P38_COMPLETE	KOINUMA_TARGETS_OF_SMAD2_OR_SMAD3						NUYTTEN_EZH2_TARGETS_DN	ENK_UV_RESPONSE_EPIDERMIS_DN																						LEE_BMP2_TARGETS_UP	KIM_WT1_TARGETS_12HR_UP																	
5054	SERPINE1	serpin peptidase inhibitor, clade E (nexin, plasminogen activator inhibitor type 1), member 1				SWEET_LUNG_CANCER_KRAS_UP					MIKKELSEN_ES_ICP_WITH_H3K4ME3	WONG_ADULT_TISSUE_STEM_MODULE			WU_CELL_MIGRATION	COULOUARN_TEMPORAL_TGFB1_SIGNATURE_UP	FOSTER_TOLERANT_MACROPHAGE_DN		CHICAS_RB1_TARGETS_CONFLUENT				LOPEZ_MBD_TARGETS			DANG_REGULATED_BY_MYC_DN												JIANG_HYPOXIA_NORMAL															ZWANG_CLASS_3_TRANSIENTLY_INDUCED_BY_EGF		KOINUMA_TARGETS_OF_SMAD2_OR_SMAD3	MIYAGAWA_TARGETS_OF_EWSR1_ETS_FUSIONS_DN											SERVITJA_LIVER_HNF1A_TARGETS_UP	NUYTTEN_EZH2_TARGETS_UP							HAN_SATB1_TARGETS_UP	GOZGIT_ESR1_TARGETS_UP									KIM_WT1_TARGETS_12HR_UP	KIM_WT1_TARGETS_8HR_UP							NUYTTEN_NIPP1_TARGETS_UP									
7494	XBP1	X-box binding protein 1				SWEET_LUNG_CANCER_KRAS_UP												GRUETZMANN_PANCREATIC_CANCER_DN																								BRUECKNER_TARGETS_OF_MIRLET7A3_UP				ABBUD_LIF_SIGNALING_1_UP		PILON_KLF1_TARGETS_DN																							BLALOCK_ALZHEIMERS_DISEASE_UP							LANDIS_ERBB2_BREAST_TUMORS_324_UP																								
4836	NMT1	N-myristoyltransferase 1				SWEET_LUNG_CANCER_KRAS_UP															RICKMAN_METASTASIS_UP					DANG_REGULATED_BY_MYC_DN												JIANG_HYPOXIA_NORMAL						BRUINS_UVC_RESPONSE_LATE																			KUROKAWA_LIVER_CANCER_EARLY_RECURRENCE_UP					NUYTTEN_EZH2_TARGETS_UP																													AGUIRRE_PANCREATIC_CANCER_COPY_NUMBER_UP		SESTO_RESPONSE_TO_UV_C4			
11163	NUDT4	nudix (nucleoside diphosphate linked moiety X)-type motif 4				SWEET_LUNG_CANCER_KRAS_UP															RICKMAN_METASTASIS_UP																							BRUINS_UVC_RESPONSE_LATE	DELACROIX_RAR_BOUND_ES									PHONG_TNF_RESPONSE_VIA_P38_COMPLETE												MARTORIATI_MDM4_TARGETS_FETAL_LIVER_DN																												YAO_TEMPORAL_RESPONSE_TO_PROGESTERONE_CLUSTER_9								
5442	POLRMT	polymerase (RNA) mitochondrial (DNA directed)				SWEET_LUNG_CANCER_KRAS_UP																	LOPEZ_MBD_TARGETS																																																BLALOCK_ALZHEIMERS_DISEASE_UP																GRAESSMANN_APOPTOSIS_BY_DOXORUBICIN_UP								SWEET_LUNG_CANCER_KRAS_DN							
81502	HM13	histocompatibility (minor) 13				SWEET_LUNG_CANCER_KRAS_UP																																												AFFAR_YY1_TARGETS_UP																																PANGAS_TUMOR_SUPPRESSION_BY_SMAD1_AND_SMAD5_DN																				
4194	MDM4	Mdm4 p53 binding protein homolog (mouse)					KRIGE_RESPONSE_TO_TOSEDOSTAT_24HR_UP	KRIGE_RESPONSE_TO_TOSEDOSTAT_6HR_UP		PURBEY_TARGETS_OF_CTBP1_NOT_SATB1_DN																																																								MARTORIATI_MDM4_TARGETS_FETAL_LIVER_DN																	RODRIGUES_NTN1_TARGETS_DN																			
23135	KDM6B	lysine (K)-specific demethylase 6B					KRIGE_RESPONSE_TO_TOSEDOSTAT_24HR_UP	KRIGE_RESPONSE_TO_TOSEDOSTAT_6HR_UP			MIKKELSEN_ES_ICP_WITH_H3K4ME3																DUTERTRE_ESTRADIOL_RESPONSE_24HR_DN																		DELACROIX_RAR_BOUND_ES			PILON_KLF1_TARGETS_DN					ZWANG_CLASS_3_TRANSIENTLY_INDUCED_BY_EGF	PHONG_TNF_RESPONSE_VIA_P38_COMPLETE																																					SCHAEFFER_PROSTATE_DEVELOPMENT_48HR_DN											
602	BCL3	B-cell CLL/lymphoma 3					KRIGE_RESPONSE_TO_TOSEDOSTAT_24HR_UP	KRIGE_RESPONSE_TO_TOSEDOSTAT_6HR_UP								COULOUARN_TEMPORAL_TGFB1_SIGNATURE_UP	FOSTER_TOLERANT_MACROPHAGE_DN														RODRIGUES_NTN1_AND_DCC_TARGETS														DELACROIX_RAR_BOUND_ES	ABBUD_LIF_SIGNALING_1_UP							ZWANG_CLASS_3_TRANSIENTLY_INDUCED_BY_EGF	PHONG_TNF_RESPONSE_VIA_P38_COMPLETE								ENK_UV_RESPONSE_EPIDERMIS_DN																											SHIN_B_CELL_LYMPHOMA_CLUSTER_5			JOHNSTONE_PARVB_TARGETS_3_UP										
55534	MAML3	mastermind-like 3 (Drosophila)					KRIGE_RESPONSE_TO_TOSEDOSTAT_24HR_UP	KRIGE_RESPONSE_TO_TOSEDOSTAT_6HR_UP																				RODRIGUES_THYROID_CARCINOMA_ANAPLASTIC_DN			RODRIGUES_NTN1_AND_DCC_TARGETS																																																																							
55884	WSB2	WD repeat and SOCS box containing 2					KRIGE_RESPONSE_TO_TOSEDOSTAT_24HR_UP	KRIGE_RESPONSE_TO_TOSEDOSTAT_6HR_UP																								KIM_ALL_DISORDERS_CALB1_CORR_UP													DELACROIX_RAR_BOUND_ES														CHEN_METABOLIC_SYNDROM_NETWORK		NUYTTEN_EZH2_TARGETS_DN											DAVICIONI_TARGETS_OF_PAX_FOXO1_FUSIONS_UP	BILBAN_B_CLL_LPL_UP					LANDIS_ERBB2_BREAST_TUMORS_324_UP									GRAESSMANN_APOPTOSIS_BY_DOXORUBICIN_UP															
7750	ZMYM2	zinc finger, MYM-type 2					KRIGE_RESPONSE_TO_TOSEDOSTAT_24HR_UP	KRIGE_RESPONSE_TO_TOSEDOSTAT_6HR_UP																																																					NUYTTEN_EZH2_TARGETS_DN										BLALOCK_ALZHEIMERS_DISEASE_UP																															
55337	C19orf66	chromosome 19 open reading frame 66					KRIGE_RESPONSE_TO_TOSEDOSTAT_24HR_UP					WONG_ADULT_TISSUE_STEM_MODULE					FOSTER_TOLERANT_MACROPHAGE_DN																																																			NUYTTEN_EZH2_TARGETS_UP																									NUYTTEN_NIPP1_TARGETS_UP									
5820	PVT1	Pvt1 oncogene (non-protein coding)						KRIGE_RESPONSE_TO_TOSEDOSTAT_6HR_UP																																																		SHEN_SMARCA2_TARGETS_DN																																							AGUIRRE_PANCREATIC_CANCER_COPY_NUMBER_UP			MARTORIATI_MDM4_TARGETS_NEUROEPITHELIUM_UP		
2941	GSTA4	glutathione S-transferase alpha 4							YOSHIMURA_MAPK8_TARGETS_UP		MIKKELSEN_ES_ICP_WITH_H3K4ME3	WONG_ADULT_TISSUE_STEM_MODULE													WEINMANN_ADAPTATION_TO_HYPOXIA_UP			RODRIGUES_THYROID_CARCINOMA_ANAPLASTIC_DN				KIM_ALL_DISORDERS_CALB1_CORR_UP																														ENK_UV_RESPONSE_EPIDERMIS_DN					SERVITJA_LIVER_HNF1A_TARGETS_UP		BENPORATH_EED_TARGETS										RODWELL_AGING_KIDNEY_NO_BLOOD_DN								GRAESSMANN_APOPTOSIS_BY_DOXORUBICIN_UP			TORCHIA_TARGETS_OF_EWSR1_FLI1_FUSION_TOP20_DN				YAO_TEMPORAL_RESPONSE_TO_PROGESTERONE_CLUSTER_9							BROWNE_HCMV_INFECTION_18HR_DN	
2825	GPR1	G protein-coupled receptor 1							YOSHIMURA_MAPK8_TARGETS_UP		MIKKELSEN_ES_ICP_WITH_H3K4ME3																																													MIYAGAWA_TARGETS_OF_EWSR1_ETS_FUSIONS_DN															BLALOCK_ALZHEIMERS_DISEASE_UP																															
9154	SLC28A1	solute carrier family 28 (sodium-coupled nucleoside transporter), member 1							YOSHIMURA_MAPK8_TARGETS_UP																																				DELACROIX_RAR_BOUND_ES													SHEN_SMARCA2_TARGETS_DN																																												
5319	PLA2G1B	phospholipase A2, group IB (pancreas)							YOSHIMURA_MAPK8_TARGETS_UP																																																																																													
4703	NEB	nebulin								PURBEY_TARGETS_OF_CTBP1_NOT_SATB1_DN																		RODRIGUES_THYROID_CARCINOMA_ANAPLASTIC_DN																BRUINS_UVC_RESPONSE_LATE																																	BRUINS_UVC_RESPONSE_VIA_TP53_GROUP_A																									
10767	HBS1L	HBS1-like (S. cerevisiae)								PURBEY_TARGETS_OF_CTBP1_NOT_SATB1_DN																														HOLLMANN_APOPTOSIS_VIA_CD40_UP																			CHEN_METABOLIC_SYNDROM_NETWORK						MARTINEZ_RB1_TARGETS_UP																																					
8405	SPOP	speckle-type POZ protein								PURBEY_TARGETS_OF_CTBP1_NOT_SATB1_DN																																		BRUINS_UVC_RESPONSE_LATE				PILON_KLF1_TARGETS_DN																							BLALOCK_ALZHEIMERS_DISEASE_UP																										AGUIRRE_PANCREATIC_CANCER_COPY_NUMBER_UP					
55770	EXOC2	exocyst complex component 2								PURBEY_TARGETS_OF_CTBP1_NOT_SATB1_DN																																						PILON_KLF1_TARGETS_DN																																																						
9582	APOBEC3B	apolipoprotein B mRNA editing enzyme, catalytic polypeptide-like 3B									MIKKELSEN_ES_ICP_WITH_H3K4ME3								CHICAS_RB1_TARGETS_CONFLUENT															ZHONG_RESPONSE_TO_AZACITIDINE_AND_TSA_UP		KIM_MYCN_AMPLIFICATION_TARGETS_DN								BRUINS_UVC_RESPONSE_LATE				PILON_KLF1_TARGETS_DN				PEREZ_TP53_TARGETS	ZWANG_CLASS_3_TRANSIENTLY_INDUCED_BY_EGF		KOINUMA_TARGETS_OF_SMAD2_OR_SMAD3				CHEN_METABOLIC_SYNDROM_NETWORK					GALE_APL_WITH_FLT3_MUTATED_UP								DAVICIONI_TARGETS_OF_PAX_FOXO1_FUSIONS_UP												LEE_BMP2_TARGETS_UP																		
23562	CLDN14	claudin 14									MIKKELSEN_ES_ICP_WITH_H3K4ME3																		MARTENS_TRETINOIN_RESPONSE_UP																		OSADA_ASCL1_TARGETS_UP																					NUYTTEN_EZH2_TARGETS_UP																									NUYTTEN_NIPP1_TARGETS_UP									
23301	EHBP1	EH domain binding protein 1									MIKKELSEN_ES_ICP_WITH_H3K4ME3																					KIM_ALL_DISORDERS_CALB1_CORR_UP										BRUECKNER_TARGETS_OF_MIRLET7A3_UP														MIYAGAWA_TARGETS_OF_EWSR1_ETS_FUSIONS_DN																		LIU_SMARCA4_TARGETS																												
56937	PMEPA1	prostate transmembrane protein, androgen induced 1										WONG_ADULT_TISSUE_STEM_MODULE				COULOUARN_TEMPORAL_TGFB1_SIGNATURE_UP	FOSTER_TOLERANT_MACROPHAGE_DN										DUTERTRE_ESTRADIOL_RESPONSE_24HR_DN							ZHONG_RESPONSE_TO_AZACITIDINE_AND_TSA_UP																					KOINUMA_TARGETS_OF_SMAD2_OR_SMAD3										MARTINEZ_RB1_TARGETS_UP										HAN_SATB1_TARGETS_UP																SCHAEFFER_PROSTATE_DEVELOPMENT_48HR_DN		NUYTTEN_NIPP1_TARGETS_UP									
57683	ZDBF2	zinc finger, DBF-type containing 2										WONG_ADULT_TISSUE_STEM_MODULE																																																																																										
152	ADRA2C	adrenergic, alpha-2C-, receptor											MEISSNER_BRAIN_HCP_WITH_H3K4ME3_AND_H3K27ME3									MEISSNER_NPC_HCP_WITH_H3K4ME2_AND_H3K27ME3							MARTENS_TRETINOIN_RESPONSE_UP						GAUSSMANN_MLL_AF4_FUSION_TARGETS_D_UP														DAVICIONI_MOLECULAR_ARMS_VS_ERMS_UP																																																					
5013	OTX1	orthodenticle homeobox 1											MEISSNER_BRAIN_HCP_WITH_H3K4ME3_AND_H3K27ME3											MATZUK_CENTRAL_FOR_FEMALE_FERTILITY																	BENPORATH_ES_WITH_H3K27ME3																												BENPORATH_EED_TARGETS																																	
169792	GLIS3	GLIS family zinc finger 3											MEISSNER_BRAIN_HCP_WITH_H3K4ME3_AND_H3K27ME3															RODRIGUES_THYROID_CARCINOMA_ANAPLASTIC_DN														BRUECKNER_TARGETS_OF_MIRLET7A3_UP																			NUYTTEN_EZH2_TARGETS_DN																																									
64377	CHST8	carbohydrate (N-acetylgalactosamine 4-0) sulfotransferase 8											MEISSNER_BRAIN_HCP_WITH_H3K4ME3_AND_H3K27ME3																MARTENS_TRETINOIN_RESPONSE_UP												BENPORATH_ES_WITH_H3K27ME3								DAVICIONI_MOLECULAR_ARMS_VS_ERMS_UP																				BENPORATH_EED_TARGETS													PANGAS_TUMOR_SUPPRESSION_BY_SMAD1_AND_SMAD5_DN																				
54621	VSIG10	V-set and immunoglobulin domain containing 10											MEISSNER_BRAIN_HCP_WITH_H3K4ME3_AND_H3K27ME3																																																NUYTTEN_EZH2_TARGETS_DN																																			FORTSCHEGGER_PHF8_TARGETS_DN						
5789	PTPRD	protein tyrosine phosphatase, receptor type, D												BOQUEST_STEM_CELL_UP			FOSTER_TOLERANT_MACROPHAGE_DN											RODRIGUES_THYROID_CARCINOMA_ANAPLASTIC_DN																					DAVICIONI_MOLECULAR_ARMS_VS_ERMS_UP											PILON_KLF1_TARGETS_UP																	BRUINS_UVC_RESPONSE_VIA_TP53_GROUP_A			GAZDA_DIAMOND_BLACKFAN_ANEMIA_PROGENITOR_DN				LEE_BMP2_TARGETS_UP											SWEET_LUNG_CANCER_KRAS_DN						BROWNE_HCMV_INFECTION_18HR_DN	
57111	RAB25	RAB25, member RAS oncogene family													WU_CELL_MIGRATION																																										COLDREN_GEFITINIB_RESISTANCE_DN																										RODRIGUES_NTN1_TARGETS_DN	LEE_BMP2_TARGETS_UP										YAO_TEMPORAL_RESPONSE_TO_PROGESTERONE_CLUSTER_9								
4000	LMNA	lamin A/C															FOSTER_TOLERANT_MACROPHAGE_DN		CHICAS_RB1_TARGETS_CONFLUENT																																								CHEN_METABOLIC_SYNDROM_NETWORK												BLALOCK_ALZHEIMERS_DISEASE_UP				HAN_SATB1_TARGETS_UP																SCHAEFFER_PROSTATE_DEVELOPMENT_48HR_DN											
9274	BCL7C	B-cell CLL/lymphoma 7C																	CHICAS_RB1_TARGETS_CONFLUENT																													PILON_KLF1_TARGETS_DN																																																						
766	CA7	carbonic anhydrase VII																				MEISSNER_NPC_HCP_WITH_H3K4ME2_AND_H3K27ME3																			BENPORATH_ES_WITH_H3K27ME3																	SHEN_SMARCA2_TARGETS_DN								MARTORIATI_MDM4_TARGETS_FETAL_LIVER_DN																																				
610	HCN2	hyperpolarization activated cyclic nucleotide-gated potassium channel 2																				MEISSNER_NPC_HCP_WITH_H3K4ME2_AND_H3K27ME3																																																																																
6904	TBCD	tubulin folding cofactor D																					LOPEZ_MBD_TARGETS																					BRUINS_UVC_RESPONSE_LATE				PILON_KLF1_TARGETS_DN	DAVICIONI_MOLECULAR_ARMS_VS_ERMS_UP																																																				BROWNE_HCMV_INFECTION_18HR_DN	
63899	NSUN3	NOP2/Sun domain family, member 3																					LOPEZ_MBD_TARGETS																									PILON_KLF1_TARGETS_DN																																													NUYTTEN_NIPP1_TARGETS_UP									
83696	TRAPPC9	trafficking protein particle complex 9																					LOPEZ_MBD_TARGETS																																																																															
326	AIRE	autoimmune regulator																						MATZUK_CENTRAL_FOR_FEMALE_FERTILITY					MARTENS_TRETINOIN_RESPONSE_UP														PASINI_SUZ12_TARGETS_UP																																																											
7252	TSHB	thyroid stimulating hormone, beta																						MATZUK_CENTRAL_FOR_FEMALE_FERTILITY																																																																														
54622	ARL15	ADP-ribosylation factor-like 15																									DUTERTRE_ESTRADIOL_RESPONSE_24HR_DN																					PILON_KLF1_TARGETS_DN																																																						
27198	HCAR1	hydroxycarboxylic acid receptor 1																									DUTERTRE_ESTRADIOL_RESPONSE_24HR_DN																																																																											
8916	HERC3	hect domain and RLD 3																									DUTERTRE_ESTRADIOL_RESPONSE_24HR_DN																																																																											
64072	CDH23	cadherin-related 23																											MARTENS_TRETINOIN_RESPONSE_UP												BENPORATH_ES_WITH_H3K27ME3																												BENPORATH_EED_TARGETS																																	
10501	SEMA6B	sema domain, transmembrane domain (TM), and cytoplasmic domain, (semaphorin) 6B																											MARTENS_TRETINOIN_RESPONSE_UP																													SHEN_SMARCA2_TARGETS_DN																							SWEET_KRAS_TARGETS_DN																					
150771	ITPRIPL1	inositol 1,4,5-trisphosphate receptor interacting protein-like 1																											MARTENS_TRETINOIN_RESPONSE_UP																																																																									
22876	INPP5F	inositol polyphosphate-5-phosphatase F																														KIM_ALL_DISORDERS_CALB1_CORR_UP		ZHONG_RESPONSE_TO_AZACITIDINE_AND_TSA_UP																											NUYTTEN_EZH2_TARGETS_DN			GALE_APL_WITH_FLT3_MUTATED_UP																																						
10904	BLCAP	bladder cancer associated protein																														KIM_ALL_DISORDERS_CALB1_CORR_UP																	DAVICIONI_MOLECULAR_ARMS_VS_ERMS_UP	AFFAR_YY1_TARGETS_UP		PEREZ_TP53_TARGETS			KOINUMA_TARGETS_OF_SMAD2_OR_SMAD3													NUYTTEN_EZH2_TARGETS_UP																	KIM_WT1_TARGETS_12HR_UP		GRAESSMANN_APOPTOSIS_BY_DOXORUBICIN_UP									FORTSCHEGGER_PHF8_TARGETS_DN						
57492	ARID1B	AT rich interactive domain 1B (SWI1-like)																																		KIM_MYCN_AMPLIFICATION_TARGETS_DN												PILON_KLF1_TARGETS_DN				PEREZ_TP53_TARGETS																																																		
9792	SERTAD2	SERTA domain containing 2																																				JIANG_HYPOXIA_NORMAL										PILON_KLF1_TARGETS_DN					ZWANG_CLASS_3_TRANSIENTLY_INDUCED_BY_EGF		KOINUMA_TARGETS_OF_SMAD2_OR_SMAD3	MIYAGAWA_TARGETS_OF_EWSR1_ETS_FUSIONS_DN					NUYTTEN_EZH2_TARGETS_DN									GROSS_HYPOXIA_VIA_ELK3_AND_HIF1A_UP	BLALOCK_ALZHEIMERS_DISEASE_UP	DAVICIONI_TARGETS_OF_PAX_FOXO1_FUSIONS_UP														KIM_WT1_TARGETS_8HR_UP					SCHAEFFER_PROSTATE_DEVELOPMENT_48HR_DN											
9612	NCOR2	nuclear receptor corepressor 2																																						HOLLMANN_APOPTOSIS_VIA_CD40_UP								PILON_KLF1_TARGETS_DN														ENK_UV_RESPONSE_EPIDERMIS_DN									BLALOCK_ALZHEIMERS_DISEASE_UP																				SCHAEFFER_PROSTATE_DEVELOPMENT_48HR_DN											
79823	CAMKMT	calmodulin-lysine N-methyltransferase																																										BRUINS_UVC_RESPONSE_LATE																																																										
7132	TNFRSF1A	tumor necrosis factor receptor superfamily, member 1A																																												ABBUD_LIF_SIGNALING_1_UP									KOINUMA_TARGETS_OF_SMAD2_OR_SMAD3																BLALOCK_ALZHEIMERS_DISEASE_UP																												SESTO_RESPONSE_TO_UV_C4			
10156	RASA4	RAS p21 protein activator 4																																													OSADA_ASCL1_TARGETS_UP												CHEN_METABOLIC_SYNDROM_NETWORK																												GRAESSMANN_APOPTOSIS_BY_DOXORUBICIN_UP										AGUIRRE_PANCREATIC_CANCER_COPY_NUMBER_UP					
9351	SLC9A3R2	solute carrier family 9 (sodium/hydrogen exchanger), member 3 regulator 2																																																AFFAR_YY1_TARGETS_UP	MCDOWELL_ACUTE_LUNG_INJURY_DN																														SWEET_KRAS_TARGETS_DN						GRAESSMANN_APOPTOSIS_BY_DOXORUBICIN_UP															
81030	ZBP1	Z-DNA binding protein 1																																																	MCDOWELL_ACUTE_LUNG_INJURY_DN																																				GRAESSMANN_APOPTOSIS_BY_DOXORUBICIN_UP															
55809	TRERF1	transcriptional regulating factor 1																																																									CHEN_METABOLIC_SYNDROM_NETWORK																HAN_SATB1_TARGETS_UP																											
58504	ARHGAP22	Rho GTPase activating protein 22																																																									CHEN_METABOLIC_SYNDROM_NETWORK																																											
375743	PTAR1	protein prenyltransferase alpha subunit repeat containing 1																																																										PILON_KLF1_TARGETS_UP									BENPORATH_EED_TARGETS																																	
1939	EIF2D	eukaryotic translation initiation factor 2D																																																												ENK_UV_RESPONSE_EPIDERMIS_DN																																								
7919	DDX39B	DEAD (Asp-Glu-Ala-Asp) box polypeptide 39B																																																													KUROKAWA_LIVER_CANCER_EARLY_RECURRENCE_UP							GROSS_HYPOXIA_VIA_ELK3_AND_HIF1A_UP																																
3619	INCENP	inner centromere protein antigens 135/155kDa																																																															MARTINEZ_RB1_TARGETS_UP	MARTORIATI_MDM4_TARGETS_FETAL_LIVER_DN																					GRAESSMANN_APOPTOSIS_BY_DOXORUBICIN_UP															
339983	NAT8L	N-acetyltransferase 8-like (GCN5-related, putative)																																																																											BRUINS_UVC_RESPONSE_VIA_TP53_GROUP_A																									
149775	GNAS-AS1	GNAS antisense RNA 1 (non-protein coding)																																																																																													SWEET_LUNG_CANCER_KRAS_DN							
10026	PIGK	phosphatidylinositol glycan anchor biosynthesis, class K																																																																																														FORTSCHEGGER_PHF8_TARGETS_DN						
3274	HRH2	histamine receptor H2																																																																																																				
347689	SOX2-OT	SOX2 overlapping transcript (non-protein coding)																																																																																																				
390616	ANKRD34C	ankyrin repeat domain 34C																																																																																																				
84312	BRMS1L	breast cancer metastasis-suppressor 1-like																																																																																																				
91523	FAM113B	family with sequence similarity 113, member B																																																																																																				
57474	ZNF490	zinc finger protein 490																																																																																																				
389493	LOC389493	uncharacterized LOC389493																																																																																																				
100129345	LOC100129345	uncharacterized LOC100129345																																																																																																				
135458	HUS1B	HUS1 checkpoint homolog b (S. pombe)																																																																																																				
26790	SNORD58B	small nucleolar RNA, C/D box 58B																																																																																																				
