# Supplementary material for: Two approaches reveal a new paradigm of ‘switchable or genetics-influenced allele-specific DNA methylation’ with potential in human disease
Source: Cell Discov. 2017 Nov 14;3:17038–. doi: 10.1038/celldisc.2017.38 (PMC5787696; doi:10.1038/celldisc.2017.38)
Supplement: Supplementary Table S7 [file celldisc201738-s8.xls]

Overlap Results

Collection(s):	CGP
# overlaps shown:	100
# genesets in collections:	3400
# genes in comparison (n):	1427
# genes in universe (N):	45956

Gene Set Name	# Genes in Gene Set (K)	Description	# Genes in Overlap (k)	k/K	p-value	FDR q-value
BENPORATH_ES_WITH_H3K27ME3	1118	Set 'H3K27 bound': genes posessing the trimethylated H3K27 (H3K27me3) mark in their promoters in human embryonic stem cells, as identified by ChIP on chip.	170	0.1521	1.64E-67	5.58E-64
BENPORATH_EED_TARGETS	1062	Set 'Eed targets': genes identified by ChIP on chip as targets of the Polycomb protein EED [GeneID=8726] in human embryonic stem cells.	148	0.1394	1.04E-53	1.78E-50
BENPORATH_SUZ12_TARGETS	1038	Set 'Suz12 targets': genes identified by ChIP on chip as targets of the Polycomb protein SUZ12 [GeneID=23512] in human embryonic stem cells.	143	0.1378	2.92E-51	3.31E-48
MIKKELSEN_MEF_HCP_WITH_H3K27ME3	590	Genes with high-CpG-density promoters (HCP) bearing histone H3 trimethylation mark at K27 (H3K27me3) in MEF cells (embryonic fibroblast).	108	0.1831	8.04E-51	6.84E-48
MEISSNER_BRAIN_HCP_WITH_H3K4ME3_AND_H3K27ME3	1069	Genes with high-CpG-density promoters (HCP) bearing histone H3 dimethylation at K4 (H3K4me2) and trimethylation at K27 (H3K27me3) in brain.	142	0.1328	5.78E-49	3.93E-46
BENPORATH_PRC2_TARGETS	652	Set 'PRC2 targets': Polycomb Repression Complex 2 (PRC) targets; identified by ChIP on chip on human embryonic stem cells as genes that: posess the trimethylated H3K27 mark in their promoters and are bound by SUZ12 [GeneID=23512] and EED [GeneID=8726] Polycomb proteins.	104	0.1595	3.28E-43	1.86E-40
MIKKELSEN_NPC_HCP_WITH_H3K27ME3	341	Genes with high-CpG-density promoters (HCP) bearing histone H3 trimethylation mark at K27 (H3K27me3) in neural progenitor cells (NPC).	68	0.1994	9.51E-35	4.62E-32
DODD_NASOPHARYNGEAL_CARCINOMA_UP	1821	Genes up-regulated in nasopharyngeal carcinoma (NPC) compared to the normal tissue.	163	0.0895	4.52E-34	1.92E-31
MIKKELSEN_MCV6_HCP_WITH_H3K27ME3	435	Genes with high-CpG-density promoters (HCP) bearing the tri-methylation mark at H3K27 (H3K27me3) in MCV6 cells (embryonic fibroblasts trapped in a differentiated state).	75	0.1724	9.86E-34	3.72E-31
YOSHIMURA_MAPK8_TARGETS_UP	1305	Genes up-regulated in vascular smooth muscle cells (VSMC) by MAPK8 (JNK1) [GeneID=5599].	132	0.1011	7.74E-33	2.63E-30
MEISSNER_NPC_HCP_WITH_H3K4ME2_AND_H3K27ME3	349	Genes with high-CpG-density promoters (HCP) bearing histone H3 dimethylation mark at K4 (H3K4me2) and trimethylation mark at K27 (H3K27me3) in neural precursor cells (NPC).	66	0.1891	2.63E-32	8.13E-30
BLALOCK_ALZHEIMERS_DISEASE_UP	1691	Genes up-regulated in brain from patients with Alzheimer's disease.	146	0.0863	7E-29	1.98E-26
PEREZ_TP53_TARGETS	1174	Genes up-regulated in the HMEC cells (primary mammary epithelium) upon expression of TP53 [GeneID=7157] off adenoviral vector.	113	0.0963	2.36E-26	6.18E-24
MARTENS_TRETINOIN_RESPONSE_UP	857	Genes up-regulated in NB4 cells (acute promyelocytic leukemia, APL) in response to tretinoin [PubChem=444795]; based on Chip-seq data.	94	0.1097	3.66E-26	8.9E-24
ACEVEDO_METHYLATED_IN_LIVER_CANCER_DN	940	Genes whose DNA is hyper-methylated in hepatocellular carcinoma (HCC) compared to normal liver.	96	0.1021	2.19E-24	4.96E-22
GOBERT_OLIGODENDROCYTE_DIFFERENTIATION_DN	1080	Genes down-regulated during differentiation of Oli-Neu cells (oligodendroglial precursor) in response to PD174265 [PubChem=4709].	103	0.0954	8.65E-24	1.84E-21
BRUINS_UVC_RESPONSE_VIA_TP53_GROUP_A	898	Category A genes: p53-dependent genes whose expression in the absence of S389 phosphorylation is similar to loss of TP53 [GeneID=7157] in MEF (embryonic fibroblast) cells in response to UV-C irradiation.	90	0.1002	2.29E-22	4.58E-20
ZWANG_TRANSIENTLY_UP_BY_2ND_EGF_PULSE_ONLY	1725	Genes transiently induced only by the second pulse of EGF [GeneID =1950] in 184A1 cells (mammary epithelium).	134	0.0777	2.53E-22	4.79E-20
DACOSTA_UV_RESPONSE_VIA_ERCC3_DN	855	Genes down-regulated in fibroblasts expressing mutant forms of ERCC3 [GeneID=2071] after UV irradiation.	86	0.1006	1.6E-21	2.86E-19
MIKKELSEN_MEF_HCP_WITH_H3_UNMETHYLATED	228	Genes with high-CpG-density promoters (HCP) with unmethylated histone H3 in MEF cells (embryonic fibroblast).	43	0.1886	1.82E-21	3.09E-19
MIKKELSEN_IPS_WITH_HCP_H3K27ME3	102	Genes with high-CpG-density promoters (HCP) bearing the tri-methylation mark at H3K27 (H3K27me3) in MCV8.1 (induced pluripotent cells, iPS).	30	0.2941	2.96E-21	4.8E-19
MEISSNER_BRAIN_HCP_WITH_H3K27ME3	269	Genes with high-CpG-density promoters (HCP) bearing the H3K27 tri-methylation (H3K27me3) mark in brain.	46	0.1710	4.84E-21	7.48E-19
SCHAEFFER_PROSTATE_DEVELOPMENT_48HR_DN	428	Genes down-regulated in the urogenital sinus (UGS) of day E16 females exposed to the androgen dihydrotestosterone [PubChem=10635] for 48 h.	58	0.1355	5.61E-21	8.29E-19
MEISSNER_NPC_HCP_WITH_H3K4ME2	491	Genes with high-CpG-density promoters (HCP) bearing histone H3 dimethylation mark at K4 (H3K4me2) in neural precursor cells (NPC).	62	0.1263	9.88E-21	1.4E-18
WONG_ADULT_TISSUE_STEM_MODULE	721	The 'adult tissue stem' module: genes coordinately up-regulated in a compendium of adult tissue stem cells.	75	0.1040	9.33E-20	1.27E-17
KOINUMA_TARGETS_OF_SMAD2_OR_SMAD3	824	Genes with promoters occupied by SMAD2 or SMAD3 [GeneID=4087, 4088] in HaCaT cells (keratinocyte) according to a ChIP-chip analysis.	80	0.0971	3.53E-19	4.62E-17
CHEN_METABOLIC_SYNDROM_NETWORK	1210	Genes forming the macrophage-enriched metabolic network (MEMN) claimed to have a causal relationship with the metabolic syndrom traits.	99	0.0818	3.22E-18	4.06E-16
MILI_PSEUDOPODIA_HAPTOTAXIS_DN	668	Transcripts depleted from pseudopodia of NIH/3T3 cells (fibroblast) in response to haptotactic migratory stimulus by fibronectin, FN1 [GeneID=2335].	69	0.1033	4.09E-18	4.96E-16
GOZGIT_ESR1_TARGETS_DN	781	Genes down-regulated in TMX2-28 cells (breast cancer) which do not express ESR1 [GeneID=2099]) compared to the parental MCF7 cells which do.	75	0.0960	8.6E-18	1.01E-15
IVANOVA_HEMATOPOIESIS_STEM_CELL_AND_PROGENITOR	681	Genes in the expression cluster 'HSC and Progenitors Shared': up-regulated in hematopoietic stem cells (HSC) and progenitors from adult bone marrow and fetal liver.	67	0.0984	1.48E-16	1.68E-14
SMID_BREAST_CANCER_BASAL_UP	648	Genes up-regulated in basal subtype of breast cancer samles.	65	0.1003	1.64E-16	1.8E-14
BYSTRYKH_HEMATOPOIESIS_STEM_CELL_QTL_TRANS	882	Transcripts in hematopoietic stem cells (HSC) which are trans-regulated (i.e., modulated by a QTL (quantitative trait locus) not in a close proximity to the gene).	78	0.0884	1.98E-16	2.1E-14
LIM_MAMMARY_STEM_CELL_UP	489	Genes consistently up-regulated in mammary stem cells both in mouse and human species.	55	0.1125	2.69E-16	2.77E-14
MIKKELSEN_MEF_ICP_WITH_H3K27ME3	206	Genes with intermediate-CpG-density promoters (ICP) bearing the tri-methylation mark at H3K27 (H3K27me3) in MEF cells (embryonic fibroblasts).	35	0.1699	2.92E-16	2.92E-14
LEE_BMP2_TARGETS_UP	745	Genes up-regulated in uterus upon knockout of BMP2 [GeneID=650].	70	0.0940	3.34E-16	3.25E-14
PUJANA_ATM_PCC_NETWORK	1442	Genes constituting the ATM-PCC network of transcripts whose expression positively correlated (Pearson correlation coefficient, PCC >= 0.4) with that of ATM [GeneID=472] across a compendium of normal tissues.	105	0.0728	9E-16	8.5E-14
PILON_KLF1_TARGETS_DN	1972	Genes down-regulated in erythroid progenitor cells from fetal livers of E13.5 embryos with KLF1 [GeneID=10661] knockout compared to those from the wild type embryos.	129	0.0654	1.64E-15	1.51E-13
ONDER_CDH1_TARGETS_2_DN	464	Genes down-regulated in HMLE cells (immortalized nontransformed mammary epithelium) after E-cadhedrin (CDH1) [GeneID=999] knockdown by RNAi.	52	0.1121	2.03E-15	1.82E-13
SMID_BREAST_CANCER_BASAL_DN	701	Genes down-regulated in basal subtype of breast cancer samles.	66	0.0942	2.15E-15	1.87E-13
SWEET_LUNG_CANCER_KRAS_DN	435	Genes down-regulated in the Kras2LA mouse lung cancer model with mutated KRAS [GeneID=3845].	50	0.1149	2.57E-15	2.18E-13
CREIGHTON_ENDOCRINE_THERAPY_RESISTANCE_3	720	The 'group 3 set' of genes associated with acquired endocrine therapy resistance in breast tumors expressing ESR1 and ERBB2 [GeneID=2099;2064].	66	0.0917	7.75E-15	6.43E-13
DURAND_STROMA_S_UP	297	Genes up-regulated in the HSC supportive stromal cell lines.	40	0.1347	8.24E-15	6.67E-13
DOUGLAS_BMI1_TARGETS_UP	566	Genes up-regulated in A4573 cells (Ewing's sarcoma, ESFT) after knockdown of BMI1 [GeneID=648] by RNAi.	57	0.1007	1.02E-14	8.05E-13
MEISSNER_NPC_HCP_WITH_H3_UNMETHYLATED	536	Genes with high-CpG-density promoters (HCP) that have no histone H3 methylation marks in neural precursor cells (NPC).	55	0.1026	1.37E-14	1.06E-12
RODRIGUES_THYROID_CARCINOMA_POORLY_DIFFERENTIATED_DN	805	Genes down-regulated in poorly differentiated thyroid carcinoma (PDTC) compared to normal thyroid tissue.	70	0.0870	1.63E-14	1.23E-12
CUI_TCF21_TARGETS_2_DN	830	All significantly down-regulated genes in kidney glomeruli isolated from TCF21 [Gene ID=6943] knockout mice.	71	0.0855	2.38E-14	1.76E-12
BHAT_ESR1_TARGETS_VIA_AKT1_UP	281	Genes bound by ESR1 [GeneID=2099] and up-regulated by estradiol [PubChem=5757] in MCF-7 cells (breast cancer) expressing constitutevly active form of AKT1 [GeneID=207].	38	0.1352	3.37E-14	2.44E-12
DUTERTRE_ESTRADIOL_RESPONSE_24HR_DN	505	Genes down-regulated in MCF7 cells (breast cancer) at 24 h of estradiol [PubChem=5757] treatment.	52	0.1030	6.25E-14	4.43E-12
DAVICIONI_MOLECULAR_ARMS_VS_ERMS_UP	332	Genes up-regulated in mARMS (molecular ARMS) compared to the mERMS (molecular ERMS) class of rhabdomyosarcoma tumors.	41	0.1235	7.47E-14	5.18E-12
DURCHDEWALD_SKIN_CARCINOGENESIS_DN	264	Genes down-regulated upon skin specific knockout of FOS [GeneID=2353] by cre-lox in the K5-SOS-F mice (express a constitutively active form of SOS1 [GeneID=6654] in the skin).	36	0.1364	1.22E-13	8.32E-12
RAO_BOUND_BY_SALL4_ISOFORM_B	517	Loci bound exclusively by SALL4 [GeneID=57167] isoform b in ES cells (embryonic stem).	52	0.1006	1.58E-13	1.05E-11
SERVITJA_ISLET_HNF1A_TARGETS_UP	163	Genes up-regulated in pancreatic islets upon knockout of HNF1A [GeneID=6927].	28	0.1718	2.02E-13	1.32E-11
FEVR_CTNNB1_TARGETS_UP	682	Genes up-regulated in intestinal crypt cells upon deletion of CTNNB1 [GeneID=1499].	61	0.0894	2.39E-13	1.53E-11
GRAESSMANN_APOPTOSIS_BY_DOXORUBICIN_DN	1781	Genes down-regulated in ME-A cells (breast cancer) undergoing apoptosis in response to doxorubicin [PubChem=31703].	114	0.0640	3.35E-13	2.11E-11
FORTSCHEGGER_PHF8_TARGETS_DN	784	Genes down-regulated in HeLa cells (cervical carcinoma) upon knockdown of PHF8 [GeneID=23133] by RNAi.	66	0.0842	4.09E-13	2.53E-11
GRAESSMANN_APOPTOSIS_BY_DOXORUBICIN_UP	1142	Genes up-regulated in ME-A cells (breast cancer) undergoing apoptosis in response to doxorubicin [PubChem=31703].	84	0.0736	4.4E-13	2.67E-11
JOHNSTONE_PARVB_TARGETS_3_UP	430	Genes up-regulated upon overexpression of PARVB [GeneID=29780] in MDA-MB-231 cells (breast cancer) cultured in 3D Matrigel only.	46	0.1070	4.5E-13	2.69E-11
KRIEG_HYPOXIA_NOT_VIA_KDM3A	770	Genes induced under hypoxia independently of KDM3A [GeneID=55818] in RCC4 cells (renal carcinoma) expressing VHL [GeneID=7428].	65	0.0844	5.45E-13	3.2E-11
HATADA_METHYLATED_IN_LUNG_CANCER_UP	390	Genes with hypermethylated DNA in lung cancer samples.	43	0.1103	9.39E-13	5.41E-11
ZHOU_INFLAMMATORY_RESPONSE_FIMA_UP	544	Genes up-regulated in macrophages by P.gingivalis FimA pathogen.	52	0.0956	1.14E-12	6.46E-11
FOSTER_TOLERANT_MACROPHAGE_DN	409	Class NT (non-tolerizeable) genes: induced during the first LPS stimulation and induced at equal or greater degree in tolerant macrophages.	44	0.1076	1.19E-12	6.65E-11
CHARAFE_BREAST_CANCER_LUMINAL_VS_BASAL_UP	380	Genes up-regulated in luminal-like breast cancer cell lines compared to the basal-like ones.	42	0.1105	1.59E-12	8.71E-11
SCHAEFFER_PROSTATE_DEVELOPMENT_6HR_DN	514	Genes down-regulated in the urogenital sinus (UGS) of day E16 females exposed to the androgen dihydrotestosterone [PubChem=10635] for 6 h.	50	0.0973	1.62E-12	8.73E-11
CHICAS_RB1_TARGETS_CONFLUENT	567	Genes up-regulated in confluent IMR90 cells (fibroblast) after knockdown of RB1 [GeneID=5925] by RNAi.	53	0.0935	1.65E-12	8.76E-11
CHARAFE_BREAST_CANCER_LUMINAL_VS_MESENCHYMAL_UP	450	Genes up-regulated in luminal-like breast cancer cell lines compared to the mesenchymal-like ones.	46	0.1022	2.25E-12	1.18E-10
NUYTTEN_EZH2_TARGETS_UP	1037	Genes up-regulated in PC3 cells (prostate cancer) after knockdown of EZH2 [GeneID=2146] by RNAi.	77	0.0743	2.68E-12	1.38E-10
KAAB_HEART_ATRIUM_VS_VENTRICLE_UP	249	Genes up-regulated in the atria of healthy hearts, compared to venticles.	33	0.1325	2.83E-12	1.43E-10
CHYLA_CBFA2T3_TARGETS_UP	387	Genes up-regulated in immature bone marrow progenitor cells upon knock out of CBFA2T3 [GeneID=863].	42	0.1085	2.9E-12	1.45E-10
MIKKELSEN_NPC_HCP_WITH_H3K4ME3_AND_H3K27ME3	210	Genes with high-CpG-density promoters (HCP) bearing the bivalent histone H3 trimethylation mark at K4 and K27 (H3K4me3 and H3K27me3) in neural progenitor cells (NPC).	30	0.1429	3.97E-12	1.96E-10
BHAT_ESR1_TARGETS_NOT_VIA_AKT1_UP	211	Genes bound by ESR1 [GeneID=2099] and up-regulated by estradiol [PubChem=5757] in MCF-7 cells (breast cancer).	30	0.1422	4.49E-12	2.18E-10
BLALOCK_ALZHEIMERS_DISEASE_DN	1237	Genes down-regulated in brain from patients with Alzheimer's disease.	86	0.0695	4.64E-12	2.22E-10
KINSEY_TARGETS_OF_EWSR1_FLII_FUSION_DN	329	Genes down-regulated in TC71 and EWS502 cells (Ewing's sarcoma) by EWSR1-FLI1  [GeneID=2130;2314] as inferred from RNAi knockdown of this fusion protein.	38	0.1155	4.78E-12	2.26E-10
DELACROIX_RAR_BOUND_ES	462	Genes with DNA sequences bound by RARA and RARG [GeneID=5914, 5916] in ES cells.	46	0.0996	5.62E-12	2.62E-10
RIGGI_EWING_SARCOMA_PROGENITOR_UP	430	Genes up-regulated in mesenchymal stem cells (MSC) engineered to express EWS-FLI1 [GeneID=2130;2321] fusion protein.	44	0.1023	6.51E-12	2.99E-10
DACOSTA_UV_RESPONSE_VIA_ERCC3_COMMON_DN	483	Common down-regulated transcripts in fibroblasts expressing either XP/CS or TDD mutant forms of ERCC3 [GeneID=2071], after UVC irradiation.	47	0.0973	7.41E-12	3.36E-10
BAELDE_DIABETIC_NEPHROPATHY_DN	434	Genes down-regulated in glomeruli of kidneys from patients with diabetic nephropathy (type 2 diabetes mellitus).	44	0.1014	8.87E-12	3.97E-10
NUYTTEN_NIPP1_TARGETS_DN	848	Genes down-regulated in PC3 cells (prostate cancer) after knockdown of NIPP1 [GeneID=5511] by RNAi.	66	0.0778	1.33E-11	5.88E-10
HELLER_HDAC_TARGETS_SILENCED_BY_METHYLATION_UP	461	Genes up-regulated in multiple myeloma (MM) cell lines treated with both decitabine [PubChem=451668] TSA [PubChem=5562].	45	0.0976	1.86E-11	8.09E-10
DAWSON_METHYLATED_IN_LYMPHOMA_TCL1	59	Genes hypermethylated in at least one of the lymphoma tumors of transgenic mice overexpressing TCL1 [GeneID=8115] in germinal center B lymphocytes.	16	0.2712	2.14E-11	9.23E-10
ZWANG_TRANSIENTLY_UP_BY_1ST_EGF_PULSE_ONLY	1839	Genes transiently induced only by the first pulse of EGF [GeneID =1950] in 184A1 cells (mammary epithelium).	111	0.0604	2.58E-11	1.1E-9
TARTE_PLASMA_CELL_VS_PLASMABLAST_UP	398	Genes up-regulated in mature plasma cells compared with plasmablastic B lymphocytes.	41	0.1030	2.74E-11	1.15E-9
MASSARWEH_TAMOXIFEN_RESISTANCE_UP	578	Genes up-regulated in breast cancer tumors (formed by MCF-7 xenografts) resistant to tamoxifen [PubChem=5376].	51	0.0882	3.58E-11	1.48E-9
WANG_MLL_TARGETS	289	Genes requiring MLL [GeneID=4297] for H3K4me3 and expression in MEF cells (embryonic fibroblast).	34	0.1176	3.78E-11	1.54E-9
FULCHER_INFLAMMATORY_RESPONSE_LECTIN_VS_LPS_UP	579	Genes up-regulated in monocyte-derived dendritic cells (MDDC) after stimulation with galecin-1 (lectin, LGALS1) [GeneID=3956] compared to that with bacterial lipopolysaccharide (LPS).	51	0.0881	3.81E-11	1.54E-9
DURAND_STROMA_NS_UP	162	Genes up-regulated in the HSC non-supportive stromal cell lines.	25	0.1543	4.4E-11	1.76E-9
BONOME_OVARIAN_CANCER_SURVIVAL_SUBOPTIMAL_DEBULKING	510	Genes whose expression in suboptimally debulked ovarian tumors is associated with survival prognosis.	47	0.0922	4.84E-11	1.91E-9
PUJANA_BRCA1_PCC_NETWORK	1652	Genes constituting the BRCA1-PCC network of transcripts whose expression positively correlated (Pearson correlation coefficient, PCC >= 0.4) with that of BRCA1 [GeneID=672] across a compendium of normal tissues.	102	0.0617	4.89E-11	1.91E-9
SENESE_HDAC1_AND_HDAC2_TARGETS_DN	232	Genes down-regulated in U2OS cells (osteosarcoma) upon knockdown of both HDAC1 and HDAC2 [GeneID=3065;3066] by RNAi.	30	0.1293	5.08E-11	1.96E-9
PARENT_MTOR_SIGNALING_UP	567	Genes up-regulated in HepaRG cells (liver cancer) expressing constituvely active form of MTOR [GeneID=2475].	50	0.0882	5.68E-11	2.17E-9
LIU_PROSTATE_CANCER_DN	481	Genes down-regulated in prostate cancer samples.	45	0.0936	7.59E-11	2.87E-9
MARTINEZ_RB1_AND_TP53_TARGETS_DN	591	Genes down-regulated in mice with skin specific double knockout of both RB1 and TP53 [GeneID=5925;7157] by Cre-lox.	51	0.0863	7.93E-11	2.96E-9
RODRIGUES_THYROID_CARCINOMA_ANAPLASTIC_DN	537	Genes down-regulated in anaplastic thyroid carcinoma (ATC) compared to normal thyroid tissue.	48	0.0894	8.64E-11	3.19E-9
BUYTAERT_PHOTODYNAMIC_THERAPY_STRESS_UP	811	Genes up-regulated in T24 (bladder cancer) cells in response to the photodynamic therapy (PDT) stress.	62	0.0764	1.15E-10	4.2E-9
MCBRYAN_PUBERTAL_BREAST_4_5WK_UP	271	Genes up-regulated during pubertal mammary gland development between week 4 and 5.	32	0.1181	1.28E-10	4.63E-9
LOPEZ_MBD_TARGETS	957	Genes up-regulated in HeLa cells (cervical cancer) after simultaneus knockdown of all three MBD (methyl-CpG binding domain) proteins MeCP2, MBD1 and MBD2 [GeneID=4204;4152;8932] by RNAi.	69	0.0721	1.33E-10	4.75E-9
TORCHIA_TARGETS_OF_EWSR1_FLI1_FUSION_DN	321	Genes down-regulated in leukemic progenitor cells expressing activated fusion of ESWR1 and FLI1 [GeneID=2130, 2313] compared to normal hematopoetic progenitors.	35	0.1090	1.63E-10	5.77E-9
LASTOWSKA_NEUROBLASTOMA_COPY_NUMBER_DN	800	Genes with copy number losses in primary neuroblastoma tumors.	61	0.0762	1.8E-10	6.3E-9
SCHLESINGER_METHYLATED_DE_NOVO_IN_CANCER	88	Genes bearing H3K27me3 mark or whose promoters are bound by the polycomb proteins SUZ12 or EED [GeneID=23512;8726]; their DNA is methylated de novo in cancer.	18	0.2045	2E-10	6.94E-9
KOYAMA_SEMA3B_TARGETS_UP	292	Genes up-regulated in NCI-H1299 cells (large cell neuroendocrine carcinoma) stably expressing SEMA3B [GeneID=7869].	33	0.1130	2.11E-10	7.26E-9
MARSON_BOUND_BY_FOXP3_UNSTIMULATED	1229	Genes with promoters bound by FOXP3 [GeneID=50943] in unstimulated hybridoma cells.	81	0.0659	2.57E-10	8.72E-9


Gene/Gene Set Overlap Matrix

Entrez Gene Id	Gene Symbol	Gene Description	BENPORATH_ES_WITH_H3K27ME3	BENPORATH_EED_TARGETS	BENPORATH_SUZ12_TARGETS	MIKKELSEN_MEF_HCP_WITH_H3K27ME3	MEISSNER_BRAIN_HCP_WITH_H3K4ME3_AND_H3K27ME3	BENPORATH_PRC2_TARGETS	MIKKELSEN_NPC_HCP_WITH_H3K27ME3	DODD_NASOPHARYNGEAL_CARCINOMA_UP	MIKKELSEN_MCV6_HCP_WITH_H3K27ME3	YOSHIMURA_MAPK8_TARGETS_UP	MEISSNER_NPC_HCP_WITH_H3K4ME2_AND_H3K27ME3	BLALOCK_ALZHEIMERS_DISEASE_UP	PEREZ_TP53_TARGETS	MARTENS_TRETINOIN_RESPONSE_UP	ACEVEDO_METHYLATED_IN_LIVER_CANCER_DN	GOBERT_OLIGODENDROCYTE_DIFFERENTIATION_DN	BRUINS_UVC_RESPONSE_VIA_TP53_GROUP_A	ZWANG_TRANSIENTLY_UP_BY_2ND_EGF_PULSE_ONLY	DACOSTA_UV_RESPONSE_VIA_ERCC3_DN	MIKKELSEN_MEF_HCP_WITH_H3_UNMETHYLATED	MIKKELSEN_IPS_WITH_HCP_H3K27ME3	MEISSNER_BRAIN_HCP_WITH_H3K27ME3	SCHAEFFER_PROSTATE_DEVELOPMENT_48HR_DN	MEISSNER_NPC_HCP_WITH_H3K4ME2	WONG_ADULT_TISSUE_STEM_MODULE	KOINUMA_TARGETS_OF_SMAD2_OR_SMAD3	CHEN_METABOLIC_SYNDROM_NETWORK	MILI_PSEUDOPODIA_HAPTOTAXIS_DN	GOZGIT_ESR1_TARGETS_DN	IVANOVA_HEMATOPOIESIS_STEM_CELL_AND_PROGENITOR	SMID_BREAST_CANCER_BASAL_UP	BYSTRYKH_HEMATOPOIESIS_STEM_CELL_QTL_TRANS	LIM_MAMMARY_STEM_CELL_UP	MIKKELSEN_MEF_ICP_WITH_H3K27ME3	LEE_BMP2_TARGETS_UP	PUJANA_ATM_PCC_NETWORK	PILON_KLF1_TARGETS_DN	ONDER_CDH1_TARGETS_2_DN	SMID_BREAST_CANCER_BASAL_DN	SWEET_LUNG_CANCER_KRAS_DN	CREIGHTON_ENDOCRINE_THERAPY_RESISTANCE_3	DURAND_STROMA_S_UP	DOUGLAS_BMI1_TARGETS_UP	MEISSNER_NPC_HCP_WITH_H3_UNMETHYLATED	RODRIGUES_THYROID_CARCINOMA_POORLY_DIFFERENTIATED_DN	CUI_TCF21_TARGETS_2_DN	BHAT_ESR1_TARGETS_VIA_AKT1_UP	DUTERTRE_ESTRADIOL_RESPONSE_24HR_DN	DAVICIONI_MOLECULAR_ARMS_VS_ERMS_UP	DURCHDEWALD_SKIN_CARCINOGENESIS_DN	RAO_BOUND_BY_SALL4_ISOFORM_B	SERVITJA_ISLET_HNF1A_TARGETS_UP	FEVR_CTNNB1_TARGETS_UP	GRAESSMANN_APOPTOSIS_BY_DOXORUBICIN_DN	FORTSCHEGGER_PHF8_TARGETS_DN	GRAESSMANN_APOPTOSIS_BY_DOXORUBICIN_UP	JOHNSTONE_PARVB_TARGETS_3_UP	KRIEG_HYPOXIA_NOT_VIA_KDM3A	HATADA_METHYLATED_IN_LUNG_CANCER_UP	ZHOU_INFLAMMATORY_RESPONSE_FIMA_UP	FOSTER_TOLERANT_MACROPHAGE_DN	CHARAFE_BREAST_CANCER_LUMINAL_VS_BASAL_UP	SCHAEFFER_PROSTATE_DEVELOPMENT_6HR_DN	CHICAS_RB1_TARGETS_CONFLUENT	CHARAFE_BREAST_CANCER_LUMINAL_VS_MESENCHYMAL_UP	NUYTTEN_EZH2_TARGETS_UP	KAAB_HEART_ATRIUM_VS_VENTRICLE_UP	CHYLA_CBFA2T3_TARGETS_UP	MIKKELSEN_NPC_HCP_WITH_H3K4ME3_AND_H3K27ME3	BHAT_ESR1_TARGETS_NOT_VIA_AKT1_UP	BLALOCK_ALZHEIMERS_DISEASE_DN	KINSEY_TARGETS_OF_EWSR1_FLII_FUSION_DN	DELACROIX_RAR_BOUND_ES	RIGGI_EWING_SARCOMA_PROGENITOR_UP	DACOSTA_UV_RESPONSE_VIA_ERCC3_COMMON_DN	BAELDE_DIABETIC_NEPHROPATHY_DN	NUYTTEN_NIPP1_TARGETS_DN	HELLER_HDAC_TARGETS_SILENCED_BY_METHYLATION_UP	DAWSON_METHYLATED_IN_LYMPHOMA_TCL1	ZWANG_TRANSIENTLY_UP_BY_1ST_EGF_PULSE_ONLY	TARTE_PLASMA_CELL_VS_PLASMABLAST_UP	MASSARWEH_TAMOXIFEN_RESISTANCE_UP	WANG_MLL_TARGETS	FULCHER_INFLAMMATORY_RESPONSE_LECTIN_VS_LPS_UP	DURAND_STROMA_NS_UP	BONOME_OVARIAN_CANCER_SURVIVAL_SUBOPTIMAL_DEBULKING	PUJANA_BRCA1_PCC_NETWORK	SENESE_HDAC1_AND_HDAC2_TARGETS_DN	PARENT_MTOR_SIGNALING_UP	LIU_PROSTATE_CANCER_DN	MARTINEZ_RB1_AND_TP53_TARGETS_DN	RODRIGUES_THYROID_CARCINOMA_ANAPLASTIC_DN	BUYTAERT_PHOTODYNAMIC_THERAPY_STRESS_UP	MCBRYAN_PUBERTAL_BREAST_4_5WK_UP	LOPEZ_MBD_TARGETS	TORCHIA_TARGETS_OF_EWSR1_FLI1_FUSION_DN	LASTOWSKA_NEUROBLASTOMA_COPY_NUMBER_DN	SCHLESINGER_METHYLATED_DE_NOVO_IN_CANCER	KOYAMA_SEMA3B_TARGETS_UP	MARSON_BOUND_BY_FOXP3_UNSTIMULATED
84966	IGSF21	immunoglobin superfamily, member 21	BENPORATH_ES_WITH_H3K27ME3	BENPORATH_EED_TARGETS	BENPORATH_SUZ12_TARGETS	MIKKELSEN_MEF_HCP_WITH_H3K27ME3	MEISSNER_BRAIN_HCP_WITH_H3K4ME3_AND_H3K27ME3	BENPORATH_PRC2_TARGETS	MIKKELSEN_NPC_HCP_WITH_H3K27ME3		MIKKELSEN_MCV6_HCP_WITH_H3K27ME3		MEISSNER_NPC_HCP_WITH_H3K4ME2_AND_H3K27ME3			MARTENS_TRETINOIN_RESPONSE_UP																																																																																						
3756	KCNH1	potassium voltage-gated channel, subfamily H (eag-related), member 1	BENPORATH_ES_WITH_H3K27ME3	BENPORATH_EED_TARGETS	BENPORATH_SUZ12_TARGETS	MIKKELSEN_MEF_HCP_WITH_H3K27ME3	MEISSNER_BRAIN_HCP_WITH_H3K4ME3_AND_H3K27ME3	BENPORATH_PRC2_TARGETS	MIKKELSEN_NPC_HCP_WITH_H3K27ME3		MIKKELSEN_MCV6_HCP_WITH_H3K27ME3		MEISSNER_NPC_HCP_WITH_H3K4ME2_AND_H3K27ME3																									PUJANA_ATM_PCC_NETWORK																																																																
4761	NEUROD2	neurogenic differentiation 2	BENPORATH_ES_WITH_H3K27ME3	BENPORATH_EED_TARGETS	BENPORATH_SUZ12_TARGETS	MIKKELSEN_MEF_HCP_WITH_H3K27ME3	MEISSNER_BRAIN_HCP_WITH_H3K4ME3_AND_H3K27ME3	BENPORATH_PRC2_TARGETS	MIKKELSEN_NPC_HCP_WITH_H3K27ME3				MEISSNER_NPC_HCP_WITH_H3K4ME2_AND_H3K27ME3							ZWANG_TRANSIENTLY_UP_BY_2ND_EGF_PULSE_ONLY																																																																																		
56934	CA10	carbonic anhydrase X	BENPORATH_ES_WITH_H3K27ME3	BENPORATH_EED_TARGETS	BENPORATH_SUZ12_TARGETS	MIKKELSEN_MEF_HCP_WITH_H3K27ME3	MEISSNER_BRAIN_HCP_WITH_H3K4ME3_AND_H3K27ME3	BENPORATH_PRC2_TARGETS	MIKKELSEN_NPC_HCP_WITH_H3K27ME3						PEREZ_TP53_TARGETS								MIKKELSEN_IPS_WITH_HCP_H3K27ME3																																																																															
140679	SLC32A1	solute carrier family 32 (GABA vesicular transporter), member 1	BENPORATH_ES_WITH_H3K27ME3	BENPORATH_EED_TARGETS	BENPORATH_SUZ12_TARGETS	MIKKELSEN_MEF_HCP_WITH_H3K27ME3	MEISSNER_BRAIN_HCP_WITH_H3K4ME3_AND_H3K27ME3	BENPORATH_PRC2_TARGETS			MIKKELSEN_MCV6_HCP_WITH_H3K27ME3				PEREZ_TP53_TARGETS	MARTENS_TRETINOIN_RESPONSE_UP										MEISSNER_NPC_HCP_WITH_H3K4ME2																																												CHYLA_CBFA2T3_TARGETS_UP																																
5100	PCDH8	protocadherin 8	BENPORATH_ES_WITH_H3K27ME3	BENPORATH_EED_TARGETS	BENPORATH_SUZ12_TARGETS	MIKKELSEN_MEF_HCP_WITH_H3K27ME3	MEISSNER_BRAIN_HCP_WITH_H3K4ME3_AND_H3K27ME3	BENPORATH_PRC2_TARGETS								MARTENS_TRETINOIN_RESPONSE_UP																											CREIGHTON_ENDOCRINE_THERAPY_RESISTANCE_3																												MIKKELSEN_NPC_HCP_WITH_H3K4ME3_AND_H3K27ME3																															
11122	PTPRT	protein tyrosine phosphatase, receptor type, T	BENPORATH_ES_WITH_H3K27ME3	BENPORATH_EED_TARGETS	BENPORATH_SUZ12_TARGETS	MIKKELSEN_MEF_HCP_WITH_H3K27ME3		BENPORATH_PRC2_TARGETS	MIKKELSEN_NPC_HCP_WITH_H3K27ME3	DODD_NASOPHARYNGEAL_CARCINOMA_UP	MIKKELSEN_MCV6_HCP_WITH_H3K27ME3		MEISSNER_NPC_HCP_WITH_H3K4ME2_AND_H3K27ME3																						LIM_MAMMARY_STEM_CELL_UP						SMID_BREAST_CANCER_BASAL_DN																																BLALOCK_ALZHEIMERS_DISEASE_DN																													
27022	FOXD3	forkhead box D3	BENPORATH_ES_WITH_H3K27ME3	BENPORATH_EED_TARGETS	BENPORATH_SUZ12_TARGETS	MIKKELSEN_MEF_HCP_WITH_H3K27ME3		BENPORATH_PRC2_TARGETS	MIKKELSEN_NPC_HCP_WITH_H3K27ME3		MIKKELSEN_MCV6_HCP_WITH_H3K27ME3	YOSHIMURA_MAPK8_TARGETS_UP	MEISSNER_NPC_HCP_WITH_H3K4ME2_AND_H3K27ME3											MEISSNER_BRAIN_HCP_WITH_H3K27ME3																													RAO_BOUND_BY_SALL4_ISOFORM_B																												DAWSON_METHYLATED_IN_LYMPHOMA_TCL1																					
4825	NKX6-1	NK6 homeobox 1	BENPORATH_ES_WITH_H3K27ME3	BENPORATH_EED_TARGETS	BENPORATH_SUZ12_TARGETS	MIKKELSEN_MEF_HCP_WITH_H3K27ME3		BENPORATH_PRC2_TARGETS	MIKKELSEN_NPC_HCP_WITH_H3K27ME3		MIKKELSEN_MCV6_HCP_WITH_H3K27ME3		MEISSNER_NPC_HCP_WITH_H3K4ME2_AND_H3K27ME3			MARTENS_TRETINOIN_RESPONSE_UP								MEISSNER_BRAIN_HCP_WITH_H3K27ME3																																																													WANG_MLL_TARGETS																	
58524	DMRT3	doublesex and mab-3 related transcription factor 3	BENPORATH_ES_WITH_H3K27ME3	BENPORATH_EED_TARGETS	BENPORATH_SUZ12_TARGETS	MIKKELSEN_MEF_HCP_WITH_H3K27ME3		BENPORATH_PRC2_TARGETS	MIKKELSEN_NPC_HCP_WITH_H3K27ME3		MIKKELSEN_MCV6_HCP_WITH_H3K27ME3		MEISSNER_NPC_HCP_WITH_H3K4ME2_AND_H3K27ME3				ACEVEDO_METHYLATED_IN_LIVER_CANCER_DN							MEISSNER_BRAIN_HCP_WITH_H3K27ME3																													RAO_BOUND_BY_SALL4_ISOFORM_B																																																	
54738	FEV	FEV (ETS oncogene family)	BENPORATH_ES_WITH_H3K27ME3	BENPORATH_EED_TARGETS	BENPORATH_SUZ12_TARGETS	MIKKELSEN_MEF_HCP_WITH_H3K27ME3		BENPORATH_PRC2_TARGETS	MIKKELSEN_NPC_HCP_WITH_H3K27ME3		MIKKELSEN_MCV6_HCP_WITH_H3K27ME3		MEISSNER_NPC_HCP_WITH_H3K4ME2_AND_H3K27ME3							ZWANG_TRANSIENTLY_UP_BY_2ND_EGF_PULSE_ONLY				MEISSNER_BRAIN_HCP_WITH_H3K27ME3																																													KAAB_HEART_ATRIUM_VS_VENTRICLE_UP														TARTE_PLASMA_CELL_VS_PLASMABLAST_UP																			
50674	NEUROG3	neurogenin 3	BENPORATH_ES_WITH_H3K27ME3	BENPORATH_EED_TARGETS	BENPORATH_SUZ12_TARGETS	MIKKELSEN_MEF_HCP_WITH_H3K27ME3		BENPORATH_PRC2_TARGETS	MIKKELSEN_NPC_HCP_WITH_H3K27ME3		MIKKELSEN_MCV6_HCP_WITH_H3K27ME3					MARTENS_TRETINOIN_RESPONSE_UP				ZWANG_TRANSIENTLY_UP_BY_2ND_EGF_PULSE_ONLY				MEISSNER_BRAIN_HCP_WITH_H3K27ME3																													RAO_BOUND_BY_SALL4_ISOFORM_B																																			BONOME_OVARIAN_CANCER_SURVIVAL_SUBOPTIMAL_DEBULKING														
2290	FOXG1	forkhead box G1	BENPORATH_ES_WITH_H3K27ME3	BENPORATH_EED_TARGETS	BENPORATH_SUZ12_TARGETS	MIKKELSEN_MEF_HCP_WITH_H3K27ME3		BENPORATH_PRC2_TARGETS	MIKKELSEN_NPC_HCP_WITH_H3K27ME3			YOSHIMURA_MAPK8_TARGETS_UP	MEISSNER_NPC_HCP_WITH_H3K4ME2_AND_H3K27ME3							ZWANG_TRANSIENTLY_UP_BY_2ND_EGF_PULSE_ONLY														BYSTRYKH_HEMATOPOIESIS_STEM_CELL_QTL_TRANS																																							BLALOCK_ALZHEIMERS_DISEASE_DN							HELLER_HDAC_TARGETS_SILENCED_BY_METHYLATION_UP	DAWSON_METHYLATED_IN_LYMPHOMA_TCL1																					
3195	TLX1	T-cell leukemia homeobox 1	BENPORATH_ES_WITH_H3K27ME3	BENPORATH_EED_TARGETS	BENPORATH_SUZ12_TARGETS	MIKKELSEN_MEF_HCP_WITH_H3K27ME3		BENPORATH_PRC2_TARGETS	MIKKELSEN_NPC_HCP_WITH_H3K27ME3				MEISSNER_NPC_HCP_WITH_H3K4ME2_AND_H3K27ME3			MARTENS_TRETINOIN_RESPONSE_UP								MEISSNER_BRAIN_HCP_WITH_H3K27ME3																																																																														
57453	DSCAML1	Down syndrome cell adhesion molecule like 1	BENPORATH_ES_WITH_H3K27ME3	BENPORATH_EED_TARGETS	BENPORATH_SUZ12_TARGETS	MIKKELSEN_MEF_HCP_WITH_H3K27ME3		BENPORATH_PRC2_TARGETS	MIKKELSEN_NPC_HCP_WITH_H3K27ME3				MEISSNER_NPC_HCP_WITH_H3K4ME2_AND_H3K27ME3					GOBERT_OLIGODENDROCYTE_DIFFERENTIATION_DN		ZWANG_TRANSIENTLY_UP_BY_2ND_EGF_PULSE_ONLY																																																																																		
5081	PAX7	paired box 7	BENPORATH_ES_WITH_H3K27ME3	BENPORATH_EED_TARGETS	BENPORATH_SUZ12_TARGETS	MIKKELSEN_MEF_HCP_WITH_H3K27ME3		BENPORATH_PRC2_TARGETS	MIKKELSEN_NPC_HCP_WITH_H3K27ME3							MARTENS_TRETINOIN_RESPONSE_UP								MEISSNER_BRAIN_HCP_WITH_H3K27ME3																																																																												SCHLESINGER_METHYLATED_DE_NOVO_IN_CANCER		
2300	FOXL1	forkhead box L1	BENPORATH_ES_WITH_H3K27ME3	BENPORATH_EED_TARGETS	BENPORATH_SUZ12_TARGETS	MIKKELSEN_MEF_HCP_WITH_H3K27ME3		BENPORATH_PRC2_TARGETS	MIKKELSEN_NPC_HCP_WITH_H3K27ME3														MIKKELSEN_IPS_WITH_HCP_H3K27ME3	MEISSNER_BRAIN_HCP_WITH_H3K27ME3																																										CHICAS_RB1_TARGETS_CONFLUENT																																				
3211	HOXB1	homeobox B1	BENPORATH_ES_WITH_H3K27ME3	BENPORATH_EED_TARGETS	BENPORATH_SUZ12_TARGETS	MIKKELSEN_MEF_HCP_WITH_H3K27ME3		BENPORATH_PRC2_TARGETS	MIKKELSEN_NPC_HCP_WITH_H3K27ME3														MIKKELSEN_IPS_WITH_HCP_H3K27ME3																																							ZHOU_INFLAMMATORY_RESPONSE_FIMA_UP													DELACROIX_RAR_BOUND_ES																											
1045	CDX2	caudal type homeobox 2	BENPORATH_ES_WITH_H3K27ME3	BENPORATH_EED_TARGETS	BENPORATH_SUZ12_TARGETS	MIKKELSEN_MEF_HCP_WITH_H3K27ME3		BENPORATH_PRC2_TARGETS	MIKKELSEN_NPC_HCP_WITH_H3K27ME3															MEISSNER_BRAIN_HCP_WITH_H3K27ME3										BYSTRYKH_HEMATOPOIESIS_STEM_CELL_QTL_TRANS																																																							PUJANA_BRCA1_PCC_NETWORK											SCHLESINGER_METHYLATED_DE_NOVO_IN_CANCER		
2894	GRID1	glutamate receptor, ionotropic, delta 1	BENPORATH_ES_WITH_H3K27ME3	BENPORATH_EED_TARGETS	BENPORATH_SUZ12_TARGETS	MIKKELSEN_MEF_HCP_WITH_H3K27ME3		BENPORATH_PRC2_TARGETS			MIKKELSEN_MCV6_HCP_WITH_H3K27ME3	YOSHIMURA_MAPK8_TARGETS_UP					ACEVEDO_METHYLATED_IN_LIVER_CANCER_DN			ZWANG_TRANSIENTLY_UP_BY_2ND_EGF_PULSE_ONLY							WONG_ADULT_TISSUE_STEM_MODULE																																																																								LASTOWSKA_NEUROBLASTOMA_COPY_NUMBER_DN			
56033	BARX1	BARX homeobox 1	BENPORATH_ES_WITH_H3K27ME3	BENPORATH_EED_TARGETS	BENPORATH_SUZ12_TARGETS	MIKKELSEN_MEF_HCP_WITH_H3K27ME3		BENPORATH_PRC2_TARGETS			MIKKELSEN_MCV6_HCP_WITH_H3K27ME3					MARTENS_TRETINOIN_RESPONSE_UP								MEISSNER_BRAIN_HCP_WITH_H3K27ME3		MEISSNER_NPC_HCP_WITH_H3K4ME2							SMID_BREAST_CANCER_BASAL_UP												DOUGLAS_BMI1_TARGETS_UP																																																									
338917	VSX2	visual system homeobox 2	BENPORATH_ES_WITH_H3K27ME3	BENPORATH_EED_TARGETS	BENPORATH_SUZ12_TARGETS	MIKKELSEN_MEF_HCP_WITH_H3K27ME3		BENPORATH_PRC2_TARGETS			MIKKELSEN_MCV6_HCP_WITH_H3K27ME3					MARTENS_TRETINOIN_RESPONSE_UP								MEISSNER_BRAIN_HCP_WITH_H3K27ME3																						MEISSNER_NPC_HCP_WITH_H3_UNMETHYLATED										GRAESSMANN_APOPTOSIS_BY_DOXORUBICIN_DN																																														
148641	SLC35F3	solute carrier family 35, member F3	BENPORATH_ES_WITH_H3K27ME3	BENPORATH_EED_TARGETS	BENPORATH_SUZ12_TARGETS	MIKKELSEN_MEF_HCP_WITH_H3K27ME3		BENPORATH_PRC2_TARGETS			MIKKELSEN_MCV6_HCP_WITH_H3K27ME3															MEISSNER_NPC_HCP_WITH_H3K4ME2																															FORTSCHEGGER_PHF8_TARGETS_DN											NUYTTEN_EZH2_TARGETS_UP																																		
6585	SLIT1	slit homolog 1 (Drosophila)	BENPORATH_ES_WITH_H3K27ME3	BENPORATH_EED_TARGETS	BENPORATH_SUZ12_TARGETS	MIKKELSEN_MEF_HCP_WITH_H3K27ME3		BENPORATH_PRC2_TARGETS			MIKKELSEN_MCV6_HCP_WITH_H3K27ME3																																			MEISSNER_NPC_HCP_WITH_H3_UNMETHYLATED																																													PARENT_MTOR_SIGNALING_UP									SCHLESINGER_METHYLATED_DE_NOVO_IN_CANCER		
116	ADCYAP1	adenylate cyclase activating polypeptide 1 (pituitary)	BENPORATH_ES_WITH_H3K27ME3	BENPORATH_EED_TARGETS	BENPORATH_SUZ12_TARGETS	MIKKELSEN_MEF_HCP_WITH_H3K27ME3		BENPORATH_PRC2_TARGETS				YOSHIMURA_MAPK8_TARGETS_UP																																										SERVITJA_ISLET_HNF1A_TARGETS_UP																													TARTE_PLASMA_CELL_VS_PLASMABLAST_UP																			
55351	STK32B	serine/threonine kinase 32B	BENPORATH_ES_WITH_H3K27ME3	BENPORATH_EED_TARGETS	BENPORATH_SUZ12_TARGETS	MIKKELSEN_MEF_HCP_WITH_H3K27ME3		BENPORATH_PRC2_TARGETS									ACEVEDO_METHYLATED_IN_LIVER_CANCER_DN		BRUINS_UVC_RESPONSE_VIA_TP53_GROUP_A																						SMID_BREAST_CANCER_BASAL_DN																				HATADA_METHYLATED_IN_LUNG_CANCER_UP															RIGGI_EWING_SARCOMA_PROGENITOR_UP																										
1630	DCC	deleted in colorectal carcinoma	BENPORATH_ES_WITH_H3K27ME3	BENPORATH_EED_TARGETS	BENPORATH_SUZ12_TARGETS	MIKKELSEN_MEF_HCP_WITH_H3K27ME3		BENPORATH_PRC2_TARGETS										GOBERT_OLIGODENDROCYTE_DIFFERENTIATION_DN							SCHAEFFER_PROSTATE_DEVELOPMENT_48HR_DN																																																																											SCHLESINGER_METHYLATED_DE_NOVO_IN_CANCER		
8929	PHOX2B	paired-like homeobox 2b	BENPORATH_ES_WITH_H3K27ME3	BENPORATH_EED_TARGETS	BENPORATH_SUZ12_TARGETS	MIKKELSEN_MEF_HCP_WITH_H3K27ME3		BENPORATH_PRC2_TARGETS															MIKKELSEN_IPS_WITH_HCP_H3K27ME3															PUJANA_ATM_PCC_NETWORK																SERVITJA_ISLET_HNF1A_TARGETS_UP																													TARTE_PLASMA_CELL_VS_PLASMABLAST_UP						PUJANA_BRCA1_PCC_NETWORK													
7780	SLC30A2	solute carrier family 30 (zinc transporter), member 2	BENPORATH_ES_WITH_H3K27ME3	BENPORATH_EED_TARGETS	BENPORATH_SUZ12_TARGETS	MIKKELSEN_MEF_HCP_WITH_H3K27ME3		BENPORATH_PRC2_TARGETS																MEISSNER_BRAIN_HCP_WITH_H3K27ME3																						MEISSNER_NPC_HCP_WITH_H3_UNMETHYLATED																																																								
7849	PAX8	paired box 8	BENPORATH_ES_WITH_H3K27ME3	BENPORATH_EED_TARGETS	BENPORATH_SUZ12_TARGETS	MIKKELSEN_MEF_HCP_WITH_H3K27ME3		BENPORATH_PRC2_TARGETS																																							RODRIGUES_THYROID_CARCINOMA_POORLY_DIFFERENTIATED_DN																																			ZWANG_TRANSIENTLY_UP_BY_1ST_EGF_PULSE_ONLY						BONOME_OVARIAN_CANCER_SURVIVAL_SUBOPTIMAL_DEBULKING						RODRIGUES_THYROID_CARCINOMA_ANAPLASTIC_DN	BUYTAERT_PHOTODYNAMIC_THERAPY_STRESS_UP		LOPEZ_MBD_TARGETS					
64478	CSMD1	CUB and Sushi multiple domains 1	BENPORATH_ES_WITH_H3K27ME3	BENPORATH_EED_TARGETS	BENPORATH_SUZ12_TARGETS	MIKKELSEN_MEF_HCP_WITH_H3K27ME3		BENPORATH_PRC2_TARGETS																																																					HATADA_METHYLATED_IN_LUNG_CANCER_UP										MIKKELSEN_NPC_HCP_WITH_H3K4ME3_AND_H3K27ME3																															
388394	RPRML	reprimo-like	BENPORATH_ES_WITH_H3K27ME3	BENPORATH_EED_TARGETS	BENPORATH_SUZ12_TARGETS		MEISSNER_BRAIN_HCP_WITH_H3K4ME3_AND_H3K27ME3	BENPORATH_PRC2_TARGETS	MIKKELSEN_NPC_HCP_WITH_H3K27ME3		MIKKELSEN_MCV6_HCP_WITH_H3K27ME3		MEISSNER_NPC_HCP_WITH_H3K4ME2_AND_H3K27ME3																																																																																									
6422	SFRP1	secreted frizzled-related protein 1	BENPORATH_ES_WITH_H3K27ME3	BENPORATH_EED_TARGETS	BENPORATH_SUZ12_TARGETS		MEISSNER_BRAIN_HCP_WITH_H3K4ME3_AND_H3K27ME3	BENPORATH_PRC2_TARGETS	MIKKELSEN_NPC_HCP_WITH_H3K27ME3				MEISSNER_NPC_HCP_WITH_H3K4ME2_AND_H3K27ME3	BLALOCK_ALZHEIMERS_DISEASE_UP													WONG_ADULT_TISSUE_STEM_MODULE						SMID_BREAST_CANCER_BASAL_UP							ONDER_CDH1_TARGETS_2_DN													RAO_BOUND_BY_SALL4_ISOFORM_B													CHICAS_RB1_TARGETS_CONFLUENT			KAAB_HEART_ATRIUM_VS_VENTRICLE_UP																WANG_MLL_TARGETS											MCBRYAN_PUBERTAL_BREAST_4_5WK_UP				SCHLESINGER_METHYLATED_DE_NOVO_IN_CANCER		
5077	PAX3	paired box 3	BENPORATH_ES_WITH_H3K27ME3	BENPORATH_EED_TARGETS	BENPORATH_SUZ12_TARGETS		MEISSNER_BRAIN_HCP_WITH_H3K4ME3_AND_H3K27ME3	BENPORATH_PRC2_TARGETS	MIKKELSEN_NPC_HCP_WITH_H3K27ME3				MEISSNER_NPC_HCP_WITH_H3K4ME2_AND_H3K27ME3						BRUINS_UVC_RESPONSE_VIA_TP53_GROUP_A																			PUJANA_ATM_PCC_NETWORK																																															WANG_MLL_TARGETS				PUJANA_BRCA1_PCC_NETWORK													
6926	TBX3	T-box 3	BENPORATH_ES_WITH_H3K27ME3	BENPORATH_EED_TARGETS	BENPORATH_SUZ12_TARGETS		MEISSNER_BRAIN_HCP_WITH_H3K4ME3_AND_H3K27ME3	BENPORATH_PRC2_TARGETS	MIKKELSEN_NPC_HCP_WITH_H3K27ME3				MEISSNER_NPC_HCP_WITH_H3K4ME2_AND_H3K27ME3															KOINUMA_TARGETS_OF_SMAD2_OR_SMAD3													SMID_BREAST_CANCER_BASAL_DN	SWEET_LUNG_CANCER_KRAS_DN						CUI_TCF21_TARGETS_2_DN																CHARAFE_BREAST_CANCER_LUMINAL_VS_BASAL_UP												RIGGI_EWING_SARCOMA_PROGENITOR_UP																		RODRIGUES_THYROID_CARCINOMA_ANAPLASTIC_DN						SCHLESINGER_METHYLATED_DE_NOVO_IN_CANCER		
10076	PTPRU	protein tyrosine phosphatase, receptor type, U	BENPORATH_ES_WITH_H3K27ME3	BENPORATH_EED_TARGETS	BENPORATH_SUZ12_TARGETS		MEISSNER_BRAIN_HCP_WITH_H3K4ME3_AND_H3K27ME3	BENPORATH_PRC2_TARGETS		DODD_NASOPHARYNGEAL_CARCINOMA_UP		YOSHIMURA_MAPK8_TARGETS_UP				MARTENS_TRETINOIN_RESPONSE_UP												KOINUMA_TARGETS_OF_SMAD2_OR_SMAD3																																											MIKKELSEN_NPC_HCP_WITH_H3K4ME3_AND_H3K27ME3																										LOPEZ_MBD_TARGETS					
4645	MYO5B	myosin VB	BENPORATH_ES_WITH_H3K27ME3	BENPORATH_EED_TARGETS	BENPORATH_SUZ12_TARGETS		MEISSNER_BRAIN_HCP_WITH_H3K4ME3_AND_H3K27ME3	BENPORATH_PRC2_TARGETS		DODD_NASOPHARYNGEAL_CARCINOMA_UP		YOSHIMURA_MAPK8_TARGETS_UP						GOBERT_OLIGODENDROCYTE_DIFFERENTIATION_DN	BRUINS_UVC_RESPONSE_VIA_TP53_GROUP_A							MEISSNER_NPC_HCP_WITH_H3K4ME2		KOINUMA_TARGETS_OF_SMAD2_OR_SMAD3															CREIGHTON_ENDOCRINE_THERAPY_RESISTANCE_3									DURCHDEWALD_SKIN_CARCINOGENESIS_DN					FORTSCHEGGER_PHF8_TARGETS_DN							CHARAFE_BREAST_CANCER_LUMINAL_VS_BASAL_UP			CHARAFE_BREAST_CANCER_LUMINAL_VS_MESENCHYMAL_UP																																			
2254	FGF9	fibroblast growth factor 9 (glia-activating factor)	BENPORATH_ES_WITH_H3K27ME3	BENPORATH_EED_TARGETS	BENPORATH_SUZ12_TARGETS		MEISSNER_BRAIN_HCP_WITH_H3K4ME3_AND_H3K27ME3	BENPORATH_PRC2_TARGETS		DODD_NASOPHARYNGEAL_CARCINOMA_UP																							SMID_BREAST_CANCER_BASAL_UP									SWEET_LUNG_CANCER_KRAS_DN																				ZHOU_INFLAMMATORY_RESPONSE_FIMA_UP									MIKKELSEN_NPC_HCP_WITH_H3K4ME3_AND_H3K27ME3							BAELDE_DIABETIC_NEPHROPATHY_DN																								
283078	MKX	mohawk homeobox	BENPORATH_ES_WITH_H3K27ME3	BENPORATH_EED_TARGETS	BENPORATH_SUZ12_TARGETS		MEISSNER_BRAIN_HCP_WITH_H3K4ME3_AND_H3K27ME3	BENPORATH_PRC2_TARGETS		DODD_NASOPHARYNGEAL_CARCINOMA_UP																																																										NUYTTEN_EZH2_TARGETS_UP																																		
10418	SPON1	spondin 1, extracellular matrix protein	BENPORATH_ES_WITH_H3K27ME3	BENPORATH_EED_TARGETS	BENPORATH_SUZ12_TARGETS		MEISSNER_BRAIN_HCP_WITH_H3K4ME3_AND_H3K27ME3	BENPORATH_PRC2_TARGETS			MIKKELSEN_MCV6_HCP_WITH_H3K27ME3																WONG_ADULT_TISSUE_STEM_MODULE										LEE_BMP2_TARGETS_UP																									ZHOU_INFLAMMATORY_RESPONSE_FIMA_UP																														LIU_PROSTATE_CANCER_DN	MARTINEZ_RB1_AND_TP53_TARGETS_DN			MCBRYAN_PUBERTAL_BREAST_4_5WK_UP						
6474	SHOX2	short stature homeobox 2	BENPORATH_ES_WITH_H3K27ME3	BENPORATH_EED_TARGETS	BENPORATH_SUZ12_TARGETS		MEISSNER_BRAIN_HCP_WITH_H3K4ME3_AND_H3K27ME3	BENPORATH_PRC2_TARGETS				YOSHIMURA_MAPK8_TARGETS_UP																					SMID_BREAST_CANCER_BASAL_UP									SWEET_LUNG_CANCER_KRAS_DN																																											WANG_MLL_TARGETS												LOPEZ_MBD_TARGETS					
9355	LHX2	LIM homeobox 2	BENPORATH_ES_WITH_H3K27ME3	BENPORATH_EED_TARGETS	BENPORATH_SUZ12_TARGETS		MEISSNER_BRAIN_HCP_WITH_H3K4ME3_AND_H3K27ME3	BENPORATH_PRC2_TARGETS				YOSHIMURA_MAPK8_TARGETS_UP																					SMID_BREAST_CANCER_BASAL_UP																									GRAESSMANN_APOPTOSIS_BY_DOXORUBICIN_UP					FOSTER_TOLERANT_MACROPHAGE_DN										BLALOCK_ALZHEIMERS_DISEASE_DN						NUYTTEN_NIPP1_TARGETS_DN	HELLER_HDAC_TARGETS_SILENCED_BY_METHYLATION_UP																						
2313	FLI1	Friend leukemia virus integration 1	BENPORATH_ES_WITH_H3K27ME3	BENPORATH_EED_TARGETS	BENPORATH_SUZ12_TARGETS		MEISSNER_BRAIN_HCP_WITH_H3K4ME3_AND_H3K27ME3	BENPORATH_PRC2_TARGETS					MEISSNER_NPC_HCP_WITH_H3K4ME2_AND_H3K27ME3		PEREZ_TP53_TARGETS																							PUJANA_ATM_PCC_NETWORK	PILON_KLF1_TARGETS_DN									CUI_TCF21_TARGETS_2_DN																																		ZWANG_TRANSIENTLY_UP_BY_1ST_EGF_PULSE_ONLY															LOPEZ_MBD_TARGETS					MARSON_BOUND_BY_FOXP3_UNSTIMULATED
4487	MSX1	msh homeobox 1	BENPORATH_ES_WITH_H3K27ME3	BENPORATH_EED_TARGETS	BENPORATH_SUZ12_TARGETS		MEISSNER_BRAIN_HCP_WITH_H3K4ME3_AND_H3K27ME3	BENPORATH_PRC2_TARGETS						BLALOCK_ALZHEIMERS_DISEASE_UP	PEREZ_TP53_TARGETS																				LIM_MAMMARY_STEM_CELL_UP		LEE_BMP2_TARGETS_UP																																							RIGGI_EWING_SARCOMA_PROGENITOR_UP				HELLER_HDAC_TARGETS_SILENCED_BY_METHYLATION_UP			TARTE_PLASMA_CELL_VS_PLASMABLAST_UP												BUYTAERT_PHOTODYNAMIC_THERAPY_STRESS_UP							
27253	PCDH17	protocadherin 17	BENPORATH_ES_WITH_H3K27ME3	BENPORATH_EED_TARGETS	BENPORATH_SUZ12_TARGETS		MEISSNER_BRAIN_HCP_WITH_H3K4ME3_AND_H3K27ME3	BENPORATH_PRC2_TARGETS						BLALOCK_ALZHEIMERS_DISEASE_UP				GOBERT_OLIGODENDROCYTE_DIFFERENTIATION_DN																														CUI_TCF21_TARGETS_2_DN																												RIGGI_EWING_SARCOMA_PROGENITOR_UP												BONOME_OVARIAN_CANCER_SURVIVAL_SUBOPTIMAL_DEBULKING														
64377	CHST8	carbohydrate (N-acetylgalactosamine 4-0) sulfotransferase 8	BENPORATH_ES_WITH_H3K27ME3	BENPORATH_EED_TARGETS	BENPORATH_SUZ12_TARGETS		MEISSNER_BRAIN_HCP_WITH_H3K4ME3_AND_H3K27ME3	BENPORATH_PRC2_TARGETS								MARTENS_TRETINOIN_RESPONSE_UP																																	BHAT_ESR1_TARGETS_VIA_AKT1_UP		DAVICIONI_MOLECULAR_ARMS_VS_ERMS_UP																				MIKKELSEN_NPC_HCP_WITH_H3K4ME3_AND_H3K27ME3	BHAT_ESR1_TARGETS_NOT_VIA_AKT1_UP																BONOME_OVARIAN_CANCER_SURVIVAL_SUBOPTIMAL_DEBULKING														
4036	LRP2	low density lipoprotein receptor-related protein 2	BENPORATH_ES_WITH_H3K27ME3	BENPORATH_EED_TARGETS	BENPORATH_SUZ12_TARGETS		MEISSNER_BRAIN_HCP_WITH_H3K4ME3_AND_H3K27ME3	BENPORATH_PRC2_TARGETS											BRUINS_UVC_RESPONSE_VIA_TP53_GROUP_A																																																																																			
2572	GAD2	glutamate decarboxylase 2 (pancreatic islets and brain, 65kDa)	BENPORATH_ES_WITH_H3K27ME3	BENPORATH_EED_TARGETS	BENPORATH_SUZ12_TARGETS		MEISSNER_BRAIN_HCP_WITH_H3K4ME3_AND_H3K27ME3	BENPORATH_PRC2_TARGETS																	SCHAEFFER_PROSTATE_DEVELOPMENT_48HR_DN	MEISSNER_NPC_HCP_WITH_H3K4ME2																											RAO_BOUND_BY_SALL4_ISOFORM_B									ZHOU_INFLAMMATORY_RESPONSE_FIMA_UP											BLALOCK_ALZHEIMERS_DISEASE_DN																													
29091	STXBP6	syntaxin binding protein 6 (amisyn)	BENPORATH_ES_WITH_H3K27ME3	BENPORATH_EED_TARGETS	BENPORATH_SUZ12_TARGETS		MEISSNER_BRAIN_HCP_WITH_H3K4ME3_AND_H3K27ME3	BENPORATH_PRC2_TARGETS																	SCHAEFFER_PROSTATE_DEVELOPMENT_48HR_DN								SMID_BREAST_CANCER_BASAL_UP				LEE_BMP2_TARGETS_UP																				FORTSCHEGGER_PHF8_TARGETS_DN					ZHOU_INFLAMMATORY_RESPONSE_FIMA_UP				CHICAS_RB1_TARGETS_CONFLUENT																			WANG_MLL_TARGETS									RODRIGUES_THYROID_CARCINOMA_ANAPLASTIC_DN								
79191	IRX3	iroquois homeobox 3	BENPORATH_ES_WITH_H3K27ME3	BENPORATH_EED_TARGETS	BENPORATH_SUZ12_TARGETS		MEISSNER_BRAIN_HCP_WITH_H3K4ME3_AND_H3K27ME3	BENPORATH_PRC2_TARGETS																										BYSTRYKH_HEMATOPOIESIS_STEM_CELL_QTL_TRANS				PUJANA_ATM_PCC_NETWORK																						KRIEG_HYPOXIA_NOT_VIA_KDM3A																					DAWSON_METHYLATED_IN_LYMPHOMA_TCL1								PUJANA_BRCA1_PCC_NETWORK							MCBRYAN_PUBERTAL_BREAST_4_5WK_UP						
8646	CHRD	chordin	BENPORATH_ES_WITH_H3K27ME3	BENPORATH_EED_TARGETS	BENPORATH_SUZ12_TARGETS		MEISSNER_BRAIN_HCP_WITH_H3K4ME3_AND_H3K27ME3	BENPORATH_PRC2_TARGETS																																	SMID_BREAST_CANCER_BASAL_DN																																																													
27319	BHLHE22	basic helix-loop-helix family, member e22	BENPORATH_ES_WITH_H3K27ME3	BENPORATH_EED_TARGETS	BENPORATH_SUZ12_TARGETS		MEISSNER_BRAIN_HCP_WITH_H3K4ME3_AND_H3K27ME3	BENPORATH_PRC2_TARGETS																																					DOUGLAS_BMI1_TARGETS_UP																										MIKKELSEN_NPC_HCP_WITH_H3K4ME3_AND_H3K27ME3					RIGGI_EWING_SARCOMA_PROGENITOR_UP					DAWSON_METHYLATED_IN_LYMPHOMA_TCL1																					
5592	PRKG1	protein kinase, cGMP-dependent, type I	BENPORATH_ES_WITH_H3K27ME3	BENPORATH_EED_TARGETS	BENPORATH_SUZ12_TARGETS		MEISSNER_BRAIN_HCP_WITH_H3K4ME3_AND_H3K27ME3	BENPORATH_PRC2_TARGETS																																								CUI_TCF21_TARGETS_2_DN																																														RODRIGUES_THYROID_CARCINOMA_ANAPLASTIC_DN						SCHLESINGER_METHYLATED_DE_NOVO_IN_CANCER		
54112	GPR88	G protein-coupled receptor 88	BENPORATH_ES_WITH_H3K27ME3	BENPORATH_EED_TARGETS	BENPORATH_SUZ12_TARGETS		MEISSNER_BRAIN_HCP_WITH_H3K4ME3_AND_H3K27ME3	BENPORATH_PRC2_TARGETS																																																															MIKKELSEN_NPC_HCP_WITH_H3K4ME3_AND_H3K27ME3																															
5015	OTX2	orthodenticle homeobox 2	BENPORATH_ES_WITH_H3K27ME3	BENPORATH_EED_TARGETS	BENPORATH_SUZ12_TARGETS		MEISSNER_BRAIN_HCP_WITH_H3K4ME3_AND_H3K27ME3	BENPORATH_PRC2_TARGETS																																																																																														
5013	OTX1	orthodenticle homeobox 1	BENPORATH_ES_WITH_H3K27ME3	BENPORATH_EED_TARGETS	BENPORATH_SUZ12_TARGETS		MEISSNER_BRAIN_HCP_WITH_H3K4ME3_AND_H3K27ME3	BENPORATH_PRC2_TARGETS																																																																																														
2917	GRM7	glutamate receptor, metabotropic 7	BENPORATH_ES_WITH_H3K27ME3	BENPORATH_EED_TARGETS	BENPORATH_SUZ12_TARGETS			BENPORATH_PRC2_TARGETS	MIKKELSEN_NPC_HCP_WITH_H3K27ME3	DODD_NASOPHARYNGEAL_CARCINOMA_UP																																						CUI_TCF21_TARGETS_2_DN						SERVITJA_ISLET_HNF1A_TARGETS_UP							HATADA_METHYLATED_IN_LUNG_CANCER_UP																																									
6493	SIM2	single-minded homolog 2 (Drosophila)	BENPORATH_ES_WITH_H3K27ME3	BENPORATH_EED_TARGETS	BENPORATH_SUZ12_TARGETS			BENPORATH_PRC2_TARGETS	MIKKELSEN_NPC_HCP_WITH_H3K27ME3		MIKKELSEN_MCV6_HCP_WITH_H3K27ME3		MEISSNER_NPC_HCP_WITH_H3K4ME2_AND_H3K27ME3			MARTENS_TRETINOIN_RESPONSE_UP								MEISSNER_BRAIN_HCP_WITH_H3K27ME3														PUJANA_ATM_PCC_NETWORK												DUTERTRE_ESTRADIOL_RESPONSE_24HR_DN																																		MASSARWEH_TAMOXIFEN_RESISTANCE_UP					PUJANA_BRCA1_PCC_NETWORK						BUYTAERT_PHOTODYNAMIC_THERAPY_STRESS_UP							
3217	HOXB7	homeobox B7	BENPORATH_ES_WITH_H3K27ME3	BENPORATH_EED_TARGETS	BENPORATH_SUZ12_TARGETS			BENPORATH_PRC2_TARGETS	MIKKELSEN_NPC_HCP_WITH_H3K27ME3			YOSHIMURA_MAPK8_TARGETS_UP											MIKKELSEN_IPS_WITH_HCP_H3K27ME3	MEISSNER_BRAIN_HCP_WITH_H3K27ME3																																																																														
4053	LTBP2	latent transforming growth factor beta binding protein 2	BENPORATH_ES_WITH_H3K27ME3	BENPORATH_EED_TARGETS	BENPORATH_SUZ12_TARGETS			BENPORATH_PRC2_TARGETS	MIKKELSEN_NPC_HCP_WITH_H3K27ME3				MEISSNER_NPC_HCP_WITH_H3K4ME2_AND_H3K27ME3	BLALOCK_ALZHEIMERS_DISEASE_UP										MEISSNER_BRAIN_HCP_WITH_H3K27ME3			WONG_ADULT_TISSUE_STEM_MODULE	KOINUMA_TARGETS_OF_SMAD2_OR_SMAD3	CHEN_METABOLIC_SYNDROM_NETWORK	MILI_PSEUDOPODIA_HAPTOTAXIS_DN	GOZGIT_ESR1_TARGETS_DN													DURAND_STROMA_S_UP			RODRIGUES_THYROID_CARCINOMA_POORLY_DIFFERENTIATED_DN											GRAESSMANN_APOPTOSIS_BY_DOXORUBICIN_UP								CHICAS_RB1_TARGETS_CONFLUENT																	TARTE_PLASMA_CELL_VS_PLASMABLAST_UP										MARTINEZ_RB1_AND_TP53_TARGETS_DN								KOYAMA_SEMA3B_TARGETS_UP	
646	BNC1	basonuclin 1	BENPORATH_ES_WITH_H3K27ME3	BENPORATH_EED_TARGETS	BENPORATH_SUZ12_TARGETS			BENPORATH_PRC2_TARGETS	MIKKELSEN_NPC_HCP_WITH_H3K27ME3				MEISSNER_NPC_HCP_WITH_H3K4ME2_AND_H3K27ME3											MEISSNER_BRAIN_HCP_WITH_H3K27ME3				KOINUMA_TARGETS_OF_SMAD2_OR_SMAD3							LIM_MAMMARY_STEM_CELL_UP							SWEET_LUNG_CANCER_KRAS_DN																			HATADA_METHYLATED_IN_LUNG_CANCER_UP																								WANG_MLL_TARGETS		DURAND_STROMA_NS_UP															
91683	SYT12	synaptotagmin XII	BENPORATH_ES_WITH_H3K27ME3	BENPORATH_EED_TARGETS	BENPORATH_SUZ12_TARGETS			BENPORATH_PRC2_TARGETS	MIKKELSEN_NPC_HCP_WITH_H3K27ME3				MEISSNER_NPC_HCP_WITH_H3K4ME2_AND_H3K27ME3																																				BHAT_ESR1_TARGETS_VIA_AKT1_UP						FEVR_CTNNB1_TARGETS_UP					KRIEG_HYPOXIA_NOT_VIA_KDM3A																														SENESE_HDAC1_AND_HDAC2_TARGETS_DN							LOPEZ_MBD_TARGETS					
3218	HOXB8	homeobox B8	BENPORATH_ES_WITH_H3K27ME3	BENPORATH_EED_TARGETS	BENPORATH_SUZ12_TARGETS			BENPORATH_PRC2_TARGETS	MIKKELSEN_NPC_HCP_WITH_H3K27ME3														MIKKELSEN_IPS_WITH_HCP_H3K27ME3											BYSTRYKH_HEMATOPOIESIS_STEM_CELL_QTL_TRANS																			RAO_BOUND_BY_SALL4_ISOFORM_B																																																	
2626	GATA4	GATA binding protein 4	BENPORATH_ES_WITH_H3K27ME3	BENPORATH_EED_TARGETS	BENPORATH_SUZ12_TARGETS			BENPORATH_PRC2_TARGETS		DODD_NASOPHARYNGEAL_CARCINOMA_UP	MIKKELSEN_MCV6_HCP_WITH_H3K27ME3									ZWANG_TRANSIENTLY_UP_BY_2ND_EGF_PULSE_ONLY				MEISSNER_BRAIN_HCP_WITH_H3K27ME3																																																													WANG_MLL_TARGETS		DURAND_STROMA_NS_UP													SCHLESINGER_METHYLATED_DE_NOVO_IN_CANCER		
105	ADARB2	adenosine deaminase, RNA-specific, B2	BENPORATH_ES_WITH_H3K27ME3	BENPORATH_EED_TARGETS	BENPORATH_SUZ12_TARGETS			BENPORATH_PRC2_TARGETS		DODD_NASOPHARYNGEAL_CARCINOMA_UP				BLALOCK_ALZHEIMERS_DISEASE_UP			ACEVEDO_METHYLATED_IN_LIVER_CANCER_DN																																																																																					
6495	SIX1	SIX homeobox 1	BENPORATH_ES_WITH_H3K27ME3	BENPORATH_EED_TARGETS	BENPORATH_SUZ12_TARGETS			BENPORATH_PRC2_TARGETS		DODD_NASOPHARYNGEAL_CARCINOMA_UP														MEISSNER_BRAIN_HCP_WITH_H3K27ME3																	SMID_BREAST_CANCER_BASAL_DN			DURAND_STROMA_S_UP																						CHICAS_RB1_TARGETS_CONFLUENT																						BONOME_OVARIAN_CANCER_SURVIVAL_SUBOPTIMAL_DEBULKING														
776	CACNA1D	calcium channel, voltage-dependent, L type, alpha 1D subunit	BENPORATH_ES_WITH_H3K27ME3	BENPORATH_EED_TARGETS	BENPORATH_SUZ12_TARGETS			BENPORATH_PRC2_TARGETS			MIKKELSEN_MCV6_HCP_WITH_H3K27ME3	YOSHIMURA_MAPK8_TARGETS_UP							BRUINS_UVC_RESPONSE_VIA_TP53_GROUP_A																						SMID_BREAST_CANCER_BASAL_DN														FEVR_CTNNB1_TARGETS_UP									CHARAFE_BREAST_CANCER_LUMINAL_VS_BASAL_UP			CHARAFE_BREAST_CANCER_LUMINAL_VS_MESENCHYMAL_UP																																			
5076	PAX2	paired box 2	BENPORATH_ES_WITH_H3K27ME3	BENPORATH_EED_TARGETS	BENPORATH_SUZ12_TARGETS			BENPORATH_PRC2_TARGETS			MIKKELSEN_MCV6_HCP_WITH_H3K27ME3		MEISSNER_NPC_HCP_WITH_H3K4ME2_AND_H3K27ME3							ZWANG_TRANSIENTLY_UP_BY_2ND_EGF_PULSE_ONLY				MEISSNER_BRAIN_HCP_WITH_H3K27ME3														PUJANA_ATM_PCC_NETWORK			SMID_BREAST_CANCER_BASAL_DN										DAVICIONI_MOLECULAR_ARMS_VS_ERMS_UP									KRIEG_HYPOXIA_NOT_VIA_KDM3A																													PUJANA_BRCA1_PCC_NETWORK													
9244	CRLF1	cytokine receptor-like factor 1	BENPORATH_ES_WITH_H3K27ME3	BENPORATH_EED_TARGETS	BENPORATH_SUZ12_TARGETS			BENPORATH_PRC2_TARGETS			MIKKELSEN_MCV6_HCP_WITH_H3K27ME3			BLALOCK_ALZHEIMERS_DISEASE_UP									MIKKELSEN_IPS_WITH_HCP_H3K27ME3	MEISSNER_BRAIN_HCP_WITH_H3K27ME3		MEISSNER_NPC_HCP_WITH_H3K4ME2							SMID_BREAST_CANCER_BASAL_UP		LIM_MAMMARY_STEM_CELL_UP																							GRAESSMANN_APOPTOSIS_BY_DOXORUBICIN_UP																																												
1298	COL9A2	collagen, type IX, alpha 2	BENPORATH_ES_WITH_H3K27ME3	BENPORATH_EED_TARGETS	BENPORATH_SUZ12_TARGETS			BENPORATH_PRC2_TARGETS			MIKKELSEN_MCV6_HCP_WITH_H3K27ME3									ZWANG_TRANSIENTLY_UP_BY_2ND_EGF_PULSE_ONLY															LIM_MAMMARY_STEM_CELL_UP																																																																LASTOWSKA_NEUROBLASTOMA_COPY_NUMBER_DN			
6910	TBX5	T-box 5	BENPORATH_ES_WITH_H3K27ME3	BENPORATH_EED_TARGETS	BENPORATH_SUZ12_TARGETS			BENPORATH_PRC2_TARGETS			MIKKELSEN_MCV6_HCP_WITH_H3K27ME3												MIKKELSEN_IPS_WITH_HCP_H3K27ME3															PUJANA_ATM_PCC_NETWORK							DOUGLAS_BMI1_TARGETS_UP																	ZHOU_INFLAMMATORY_RESPONSE_FIMA_UP							KAAB_HEART_ATRIUM_VS_VENTRICLE_UP																				PUJANA_BRCA1_PCC_NETWORK													
220164	DOK6	docking protein 6	BENPORATH_ES_WITH_H3K27ME3	BENPORATH_EED_TARGETS	BENPORATH_SUZ12_TARGETS			BENPORATH_PRC2_TARGETS			MIKKELSEN_MCV6_HCP_WITH_H3K27ME3																																																			ZHOU_INFLAMMATORY_RESPONSE_FIMA_UP																																								
4915	NTRK2	neurotrophic tyrosine kinase, receptor, type 2	BENPORATH_ES_WITH_H3K27ME3	BENPORATH_EED_TARGETS	BENPORATH_SUZ12_TARGETS			BENPORATH_PRC2_TARGETS				YOSHIMURA_MAPK8_TARGETS_UP							BRUINS_UVC_RESPONSE_VIA_TP53_GROUP_A						SCHAEFFER_PROSTATE_DEVELOPMENT_48HR_DN										LIM_MAMMARY_STEM_CELL_UP		LEE_BMP2_TARGETS_UP				SMID_BREAST_CANCER_BASAL_DN																												KAAB_HEART_ATRIUM_VS_VENTRICLE_UP									BAELDE_DIABETIC_NEPHROPATHY_DN																						SCHLESINGER_METHYLATED_DE_NOVO_IN_CANCER		
3232	HOXD3	homeobox D3	BENPORATH_ES_WITH_H3K27ME3	BENPORATH_EED_TARGETS	BENPORATH_SUZ12_TARGETS			BENPORATH_PRC2_TARGETS				YOSHIMURA_MAPK8_TARGETS_UP							BRUINS_UVC_RESPONSE_VIA_TP53_GROUP_A																																										HATADA_METHYLATED_IN_LUNG_CANCER_UP																											BONOME_OVARIAN_CANCER_SURVIVAL_SUBOPTIMAL_DEBULKING														
5737	PTGFR	prostaglandin F receptor (FP)	BENPORATH_ES_WITH_H3K27ME3	BENPORATH_EED_TARGETS	BENPORATH_SUZ12_TARGETS			BENPORATH_PRC2_TARGETS				YOSHIMURA_MAPK8_TARGETS_UP																					SMID_BREAST_CANCER_BASAL_UP	BYSTRYKH_HEMATOPOIESIS_STEM_CELL_QTL_TRANS																																																			WANG_MLL_TARGETS														LASTOWSKA_NEUROBLASTOMA_COPY_NUMBER_DN			
89797	NAV2	neuron navigator 2	BENPORATH_ES_WITH_H3K27ME3	BENPORATH_EED_TARGETS	BENPORATH_SUZ12_TARGETS			BENPORATH_PRC2_TARGETS						BLALOCK_ALZHEIMERS_DISEASE_UP			ACEVEDO_METHYLATED_IN_LIVER_CANCER_DN	GOBERT_OLIGODENDROCYTE_DIFFERENTIATION_DN																																							FORTSCHEGGER_PHF8_TARGETS_DN					ZHOU_INFLAMMATORY_RESPONSE_FIMA_UP				CHICAS_RB1_TARGETS_CONFLUENT				CHYLA_CBFA2T3_TARGETS_UP												ZWANG_TRANSIENTLY_UP_BY_1ST_EGF_PULSE_ONLY										LIU_PROSTATE_CANCER_DN	MARTINEZ_RB1_AND_TP53_TARGETS_DN		BUYTAERT_PHOTODYNAMIC_THERAPY_STRESS_UP							
5339	PLEC	plectin	BENPORATH_ES_WITH_H3K27ME3	BENPORATH_EED_TARGETS	BENPORATH_SUZ12_TARGETS			BENPORATH_PRC2_TARGETS						BLALOCK_ALZHEIMERS_DISEASE_UP				GOBERT_OLIGODENDROCYTE_DIFFERENTIATION_DN	BRUINS_UVC_RESPONSE_VIA_TP53_GROUP_A									KOINUMA_TARGETS_OF_SMAD2_OR_SMAD3		MILI_PSEUDOPODIA_HAPTOTAXIS_DN																											FORTSCHEGGER_PHF8_TARGETS_DN	GRAESSMANN_APOPTOSIS_BY_DOXORUBICIN_UP																						HELLER_HDAC_TARGETS_SILENCED_BY_METHYLATION_UP													MARTINEZ_RB1_AND_TP53_TARGETS_DN									
4684	NCAM1	neural cell adhesion molecule 1	BENPORATH_ES_WITH_H3K27ME3	BENPORATH_EED_TARGETS	BENPORATH_SUZ12_TARGETS			BENPORATH_PRC2_TARGETS						BLALOCK_ALZHEIMERS_DISEASE_UP													WONG_ADULT_TISSUE_STEM_MODULE			MILI_PSEUDOPODIA_HAPTOTAXIS_DN			SMID_BREAST_CANCER_BASAL_UP	BYSTRYKH_HEMATOPOIESIS_STEM_CELL_QTL_TRANS										DURAND_STROMA_S_UP																																				HELLER_HDAC_TARGETS_SILENCED_BY_METHYLATION_UP	DAWSON_METHYLATED_IN_LYMPHOMA_TCL1		TARTE_PLASMA_CELL_VS_PLASMABLAST_UP									LIU_PROSTATE_CANCER_DN					LOPEZ_MBD_TARGETS					
8320	EOMES	eomesodermin	BENPORATH_ES_WITH_H3K27ME3	BENPORATH_EED_TARGETS	BENPORATH_SUZ12_TARGETS			BENPORATH_PRC2_TARGETS							PEREZ_TP53_TARGETS																																																								MIKKELSEN_NPC_HCP_WITH_H3K4ME3_AND_H3K27ME3																															
4741	NEFM	neurofilament, medium polypeptide	BENPORATH_ES_WITH_H3K27ME3	BENPORATH_EED_TARGETS	BENPORATH_SUZ12_TARGETS			BENPORATH_PRC2_TARGETS								MARTENS_TRETINOIN_RESPONSE_UP	ACEVEDO_METHYLATED_IN_LIVER_CANCER_DN																	BYSTRYKH_HEMATOPOIESIS_STEM_CELL_QTL_TRANS																											HATADA_METHYLATED_IN_LUNG_CANCER_UP										MIKKELSEN_NPC_HCP_WITH_H3K4ME3_AND_H3K27ME3		BLALOCK_ALZHEIMERS_DISEASE_DN																													
114798	SLITRK1	SLIT and NTRK-like family, member 1	BENPORATH_ES_WITH_H3K27ME3	BENPORATH_EED_TARGETS	BENPORATH_SUZ12_TARGETS			BENPORATH_PRC2_TARGETS								MARTENS_TRETINOIN_RESPONSE_UP			BRUINS_UVC_RESPONSE_VIA_TP53_GROUP_A						SCHAEFFER_PROSTATE_DEVELOPMENT_48HR_DN											MIKKELSEN_MEF_ICP_WITH_H3K27ME3																																																																		
84107	ZIC4	Zic family member 4	BENPORATH_ES_WITH_H3K27ME3	BENPORATH_EED_TARGETS	BENPORATH_SUZ12_TARGETS			BENPORATH_PRC2_TARGETS								MARTENS_TRETINOIN_RESPONSE_UP			BRUINS_UVC_RESPONSE_VIA_TP53_GROUP_A																	MIKKELSEN_MEF_ICP_WITH_H3K27ME3																																																																		
3110	MNX1	motor neuron and pancreas homeobox 1	BENPORATH_ES_WITH_H3K27ME3	BENPORATH_EED_TARGETS	BENPORATH_SUZ12_TARGETS			BENPORATH_PRC2_TARGETS								MARTENS_TRETINOIN_RESPONSE_UP								MEISSNER_BRAIN_HCP_WITH_H3K27ME3																																															MIKKELSEN_NPC_HCP_WITH_H3K4ME3_AND_H3K27ME3																															
579	NKX3-2	NK3 homeobox 2	BENPORATH_ES_WITH_H3K27ME3	BENPORATH_EED_TARGETS	BENPORATH_SUZ12_TARGETS			BENPORATH_PRC2_TARGETS								MARTENS_TRETINOIN_RESPONSE_UP								MEISSNER_BRAIN_HCP_WITH_H3K27ME3																																																																														
55450	CAMK2N1	calcium/calmodulin-dependent protein kinase II inhibitor 1	BENPORATH_ES_WITH_H3K27ME3	BENPORATH_EED_TARGETS	BENPORATH_SUZ12_TARGETS			BENPORATH_PRC2_TARGETS								MARTENS_TRETINOIN_RESPONSE_UP																								ONDER_CDH1_TARGETS_2_DN	SMID_BREAST_CANCER_BASAL_DN									DUTERTRE_ESTRADIOL_RESPONSE_24HR_DN							FORTSCHEGGER_PHF8_TARGETS_DN								SCHAEFFER_PROSTATE_DEVELOPMENT_6HR_DN	CHICAS_RB1_TARGETS_CONFLUENT	CHARAFE_BREAST_CANCER_LUMINAL_VS_MESENCHYMAL_UP												NUYTTEN_NIPP1_TARGETS_DN									BONOME_OVARIAN_CANCER_SURVIVAL_SUBOPTIMAL_DEBULKING													KOYAMA_SEMA3B_TARGETS_UP	
145258	GSC	goosecoid homeobox	BENPORATH_ES_WITH_H3K27ME3	BENPORATH_EED_TARGETS	BENPORATH_SUZ12_TARGETS			BENPORATH_PRC2_TARGETS												ZWANG_TRANSIENTLY_UP_BY_2ND_EGF_PULSE_ONLY				MEISSNER_BRAIN_HCP_WITH_H3K27ME3		MEISSNER_NPC_HCP_WITH_H3K4ME2																			DOUGLAS_BMI1_TARGETS_UP																																																									
2637	GBX2	gastrulation brain homeobox 2	BENPORATH_ES_WITH_H3K27ME3	BENPORATH_EED_TARGETS	BENPORATH_SUZ12_TARGETS			BENPORATH_PRC2_TARGETS												ZWANG_TRANSIENTLY_UP_BY_2ND_EGF_PULSE_ONLY				MEISSNER_BRAIN_HCP_WITH_H3K27ME3																																														CHYLA_CBFA2T3_TARGETS_UP					DELACROIX_RAR_BOUND_ES				NUYTTEN_NIPP1_TARGETS_DN																							
81621	KAZALD1	Kazal-type serine peptidase inhibitor domain 1	BENPORATH_ES_WITH_H3K27ME3	BENPORATH_EED_TARGETS	BENPORATH_SUZ12_TARGETS			BENPORATH_PRC2_TARGETS												ZWANG_TRANSIENTLY_UP_BY_2ND_EGF_PULSE_ONLY							WONG_ADULT_TISSUE_STEM_MODULE														SMID_BREAST_CANCER_BASAL_DN																																						NUYTTEN_NIPP1_TARGETS_DN						WANG_MLL_TARGETS																	
57332	CBX8	chromobox homolog 8	BENPORATH_ES_WITH_H3K27ME3	BENPORATH_EED_TARGETS	BENPORATH_SUZ12_TARGETS			BENPORATH_PRC2_TARGETS												ZWANG_TRANSIENTLY_UP_BY_2ND_EGF_PULSE_ONLY																																				GRAESSMANN_APOPTOSIS_BY_DOXORUBICIN_DN																																														
7026	NR2F2	nuclear receptor subfamily 2, group F, member 2	BENPORATH_ES_WITH_H3K27ME3	BENPORATH_EED_TARGETS	BENPORATH_SUZ12_TARGETS			BENPORATH_PRC2_TARGETS													DACOSTA_UV_RESPONSE_VIA_ERCC3_DN		MIKKELSEN_IPS_WITH_HCP_H3K27ME3								GOZGIT_ESR1_TARGETS_DN	IVANOVA_HEMATOPOIESIS_STEM_CELL_AND_PROGENITOR										SWEET_LUNG_CANCER_KRAS_DN			DOUGLAS_BMI1_TARGETS_UP		RODRIGUES_THYROID_CARCINOMA_POORLY_DIFFERENTIATED_DN												JOHNSTONE_PARVB_TARGETS_3_UP						SCHAEFFER_PROSTATE_DEVELOPMENT_6HR_DN	CHICAS_RB1_TARGETS_CONFLUENT		NUYTTEN_EZH2_TARGETS_UP	KAAB_HEART_ATRIUM_VS_VENTRICLE_UP								DACOSTA_UV_RESPONSE_VIA_ERCC3_COMMON_DN		NUYTTEN_NIPP1_TARGETS_DN									BONOME_OVARIAN_CANCER_SURVIVAL_SUBOPTIMAL_DEBULKING												SCHLESINGER_METHYLATED_DE_NOVO_IN_CANCER		
130497	OSR1	odd-skipped related 1 (Drosophila)	BENPORATH_ES_WITH_H3K27ME3	BENPORATH_EED_TARGETS	BENPORATH_SUZ12_TARGETS			BENPORATH_PRC2_TARGETS															MIKKELSEN_IPS_WITH_HCP_H3K27ME3												LIM_MAMMARY_STEM_CELL_UP																					GRAESSMANN_APOPTOSIS_BY_DOXORUBICIN_DN																															DURAND_STROMA_NS_UP															
405753	DUOXA2	dual oxidase maturation factor 2	BENPORATH_ES_WITH_H3K27ME3	BENPORATH_EED_TARGETS	BENPORATH_SUZ12_TARGETS			BENPORATH_PRC2_TARGETS															MIKKELSEN_IPS_WITH_HCP_H3K27ME3																																																																															
5308	PITX2	paired-like homeodomain 2	BENPORATH_ES_WITH_H3K27ME3	BENPORATH_EED_TARGETS	BENPORATH_SUZ12_TARGETS			BENPORATH_PRC2_TARGETS																MEISSNER_BRAIN_HCP_WITH_H3K27ME3																													RAO_BOUND_BY_SALL4_ISOFORM_B																															MASSARWEH_TAMOXIFEN_RESISTANCE_UP	WANG_MLL_TARGETS																	
10633	RASL10A	RAS-like, family 10, member A	BENPORATH_ES_WITH_H3K27ME3	BENPORATH_EED_TARGETS	BENPORATH_SUZ12_TARGETS			BENPORATH_PRC2_TARGETS																			WONG_ADULT_TISSUE_STEM_MODULE																			MEISSNER_NPC_HCP_WITH_H3_UNMETHYLATED											FORTSCHEGGER_PHF8_TARGETS_DN																																													
8633	UNC5C	unc-5 homolog C (C. elegans)	BENPORATH_ES_WITH_H3K27ME3	BENPORATH_EED_TARGETS	BENPORATH_SUZ12_TARGETS			BENPORATH_PRC2_TARGETS																			WONG_ADULT_TISSUE_STEM_MODULE																															GRAESSMANN_APOPTOSIS_BY_DOXORUBICIN_UP																																												
5453	POU3F1	POU class 3 homeobox 1	BENPORATH_ES_WITH_H3K27ME3	BENPORATH_EED_TARGETS	BENPORATH_SUZ12_TARGETS			BENPORATH_PRC2_TARGETS																					CHEN_METABOLIC_SYNDROM_NETWORK						LIM_MAMMARY_STEM_CELL_UP																												FOSTER_TOLERANT_MACROPHAGE_DN																																					SCHLESINGER_METHYLATED_DE_NOVO_IN_CANCER		
151354	FAM84A	family with sequence similarity 84, member A	BENPORATH_ES_WITH_H3K27ME3	BENPORATH_EED_TARGETS	BENPORATH_SUZ12_TARGETS			BENPORATH_PRC2_TARGETS																							GOZGIT_ESR1_TARGETS_DN												CREIGHTON_ENDOCRINE_THERAPY_RESISTANCE_3							DUTERTRE_ESTRADIOL_RESPONSE_24HR_DN																		NUYTTEN_EZH2_TARGETS_UP								RIGGI_EWING_SARCOMA_PROGENITOR_UP			NUYTTEN_NIPP1_TARGETS_DN					MASSARWEH_TAMOXIFEN_RESISTANCE_UP																		
10481	HOXB13	homeobox B13	BENPORATH_ES_WITH_H3K27ME3	BENPORATH_EED_TARGETS	BENPORATH_SUZ12_TARGETS			BENPORATH_PRC2_TARGETS																										BYSTRYKH_HEMATOPOIESIS_STEM_CELL_QTL_TRANS		MIKKELSEN_MEF_ICP_WITH_H3K27ME3								DURAND_STROMA_S_UP																														KINSEY_TARGETS_OF_EWSR1_FLII_FUSION_DN	DELACROIX_RAR_BOUND_ES				NUYTTEN_NIPP1_TARGETS_DN				TARTE_PLASMA_CELL_VS_PLASMABLAST_UP																	SCHLESINGER_METHYLATED_DE_NOVO_IN_CANCER		
114815	SORCS1	sortilin-related VPS10 domain containing receptor 1	BENPORATH_ES_WITH_H3K27ME3	BENPORATH_EED_TARGETS	BENPORATH_SUZ12_TARGETS			BENPORATH_PRC2_TARGETS																											LIM_MAMMARY_STEM_CELL_UP																																															ZWANG_TRANSIENTLY_UP_BY_1ST_EGF_PULSE_ONLY																				
26273	FBXO3	F-box protein 3	BENPORATH_ES_WITH_H3K27ME3	BENPORATH_EED_TARGETS	BENPORATH_SUZ12_TARGETS			BENPORATH_PRC2_TARGETS																															PILON_KLF1_TARGETS_DN								RODRIGUES_THYROID_CARCINOMA_POORLY_DIFFERENTIATED_DN	CUI_TCF21_TARGETS_2_DN																									BLALOCK_ALZHEIMERS_DISEASE_DN																													
474	ATOH1	atonal homolog 1 (Drosophila)	BENPORATH_ES_WITH_H3K27ME3	BENPORATH_EED_TARGETS	BENPORATH_SUZ12_TARGETS			BENPORATH_PRC2_TARGETS																																													RAO_BOUND_BY_SALL4_ISOFORM_B		FEVR_CTNNB1_TARGETS_UP																MIKKELSEN_NPC_HCP_WITH_H3K4ME3_AND_H3K27ME3																															
64097	EPB41L4A	erythrocyte membrane protein band 4.1 like 4A	BENPORATH_ES_WITH_H3K27ME3	BENPORATH_EED_TARGETS	BENPORATH_SUZ12_TARGETS			BENPORATH_PRC2_TARGETS																																																GRAESSMANN_APOPTOSIS_BY_DOXORUBICIN_DN											CHARAFE_BREAST_CANCER_LUMINAL_VS_MESENCHYMAL_UP															ZWANG_TRANSIENTLY_UP_BY_1ST_EGF_PULSE_ONLY		MASSARWEH_TAMOXIFEN_RESISTANCE_UP							PARENT_MTOR_SIGNALING_UP											
9162	DGKI	diacylglycerol kinase, iota	BENPORATH_ES_WITH_H3K27ME3	BENPORATH_EED_TARGETS	BENPORATH_SUZ12_TARGETS			BENPORATH_PRC2_TARGETS																																																																																						RODRIGUES_THYROID_CARCINOMA_ANAPLASTIC_DN								
51384	WNT16	wingless-type MMTV integration site family, member 16	BENPORATH_ES_WITH_H3K27ME3	BENPORATH_EED_TARGETS	BENPORATH_SUZ12_TARGETS			BENPORATH_PRC2_TARGETS																																																																																														
390928	PAPL	iron/zinc purple acid phosphatase-like protein	BENPORATH_ES_WITH_H3K27ME3	BENPORATH_EED_TARGETS		MIKKELSEN_MEF_HCP_WITH_H3K27ME3	MEISSNER_BRAIN_HCP_WITH_H3K4ME3_AND_H3K27ME3																																							MEISSNER_NPC_HCP_WITH_H3_UNMETHYLATED																																																								
3784	KCNQ1	potassium voltage-gated channel, KQT-like subfamily, member 1	BENPORATH_ES_WITH_H3K27ME3	BENPORATH_EED_TARGETS		MIKKELSEN_MEF_HCP_WITH_H3K27ME3			MIKKELSEN_NPC_HCP_WITH_H3K27ME3	DODD_NASOPHARYNGEAL_CARCINOMA_UP	MIKKELSEN_MCV6_HCP_WITH_H3K27ME3				PEREZ_TP53_TARGETS																																										FORTSCHEGGER_PHF8_TARGETS_DN											NUYTTEN_EZH2_TARGETS_UP															TARTE_PLASMA_CELL_VS_PLASMABLAST_UP					BONOME_OVARIAN_CANCER_SURVIVAL_SUBOPTIMAL_DEBULKING												SCHLESINGER_METHYLATED_DE_NOVO_IN_CANCER		
83741	TFAP2D	transcription factor AP-2 delta (activating enhancer binding protein 2 delta)	BENPORATH_ES_WITH_H3K27ME3	BENPORATH_EED_TARGETS		MIKKELSEN_MEF_HCP_WITH_H3K27ME3			MIKKELSEN_NPC_HCP_WITH_H3K27ME3											ZWANG_TRANSIENTLY_UP_BY_2ND_EGF_PULSE_ONLY			MIKKELSEN_IPS_WITH_HCP_H3K27ME3																																																																															
7021	TFAP2B	transcription factor AP-2 beta (activating enhancer binding protein 2 beta)	BENPORATH_ES_WITH_H3K27ME3	BENPORATH_EED_TARGETS		MIKKELSEN_MEF_HCP_WITH_H3K27ME3			MIKKELSEN_NPC_HCP_WITH_H3K27ME3														MIKKELSEN_IPS_WITH_HCP_H3K27ME3				WONG_ADULT_TISSUE_STEM_MODULE									MIKKELSEN_MEF_ICP_WITH_H3K27ME3					SMID_BREAST_CANCER_BASAL_DN										DAVICIONI_MOLECULAR_ARMS_VS_ERMS_UP		RAO_BOUND_BY_SALL4_ISOFORM_B																																								MARTINEZ_RB1_AND_TP53_TARGETS_DN									
152007	GLIPR2	GLI pathogenesis-related 2	BENPORATH_ES_WITH_H3K27ME3	BENPORATH_EED_TARGETS			MEISSNER_BRAIN_HCP_WITH_H3K4ME3_AND_H3K27ME3			DODD_NASOPHARYNGEAL_CARCINOMA_UP					PEREZ_TP53_TARGETS				BRUINS_UVC_RESPONSE_VIA_TP53_GROUP_A	ZWANG_TRANSIENTLY_UP_BY_2ND_EGF_PULSE_ONLY																											RODRIGUES_THYROID_CARCINOMA_POORLY_DIFFERENTIATED_DN			DUTERTRE_ESTRADIOL_RESPONSE_24HR_DN													FOSTER_TOLERANT_MACROPHAGE_DN					NUYTTEN_EZH2_TARGETS_UP																										RODRIGUES_THYROID_CARCINOMA_ANAPLASTIC_DN								
53405	CLIC5	chloride intracellular channel 5	BENPORATH_ES_WITH_H3K27ME3	BENPORATH_EED_TARGETS			MEISSNER_BRAIN_HCP_WITH_H3K4ME3_AND_H3K27ME3			DODD_NASOPHARYNGEAL_CARCINOMA_UP					PEREZ_TP53_TARGETS					ZWANG_TRANSIENTLY_UP_BY_2ND_EGF_PULSE_ONLY																							CREIGHTON_ENDOCRINE_THERAPY_RESISTANCE_3					CUI_TCF21_TARGETS_2_DN							FEVR_CTNNB1_TARGETS_UP																							BAELDE_DIABETIC_NEPHROPATHY_DN																								
1879	EBF1	early B-cell factor 1	BENPORATH_ES_WITH_H3K27ME3	BENPORATH_EED_TARGETS			MEISSNER_BRAIN_HCP_WITH_H3K4ME3_AND_H3K27ME3			DODD_NASOPHARYNGEAL_CARCINOMA_UP										ZWANG_TRANSIENTLY_UP_BY_2ND_EGF_PULSE_ONLY																												CUI_TCF21_TARGETS_2_DN																						CHYLA_CBFA2T3_TARGETS_UP				KINSEY_TARGETS_OF_EWSR1_FLII_FUSION_DN										MASSARWEH_TAMOXIFEN_RESISTANCE_UP	WANG_MLL_TARGETS					SENESE_HDAC1_AND_HDAC2_TARGETS_DN												
2296	FOXC1	forkhead box C1	BENPORATH_ES_WITH_H3K27ME3	BENPORATH_EED_TARGETS			MEISSNER_BRAIN_HCP_WITH_H3K4ME3_AND_H3K27ME3								PEREZ_TP53_TARGETS				BRUINS_UVC_RESPONSE_VIA_TP53_GROUP_A								WONG_ADULT_TISSUE_STEM_MODULE						SMID_BREAST_CANCER_BASAL_UP															CUI_TCF21_TARGETS_2_DN								GRAESSMANN_APOPTOSIS_BY_DOXORUBICIN_DN																BHAT_ESR1_TARGETS_NOT_VIA_AKT1_UP		KINSEY_TARGETS_OF_EWSR1_FLII_FUSION_DN				BAELDE_DIABETIC_NEPHROPATHY_DN			DAWSON_METHYLATED_IN_LYMPHOMA_TCL1				WANG_MLL_TARGETS								MARTINEZ_RB1_AND_TP53_TARGETS_DN									
245806	VGLL2	vestigial like 2 (Drosophila)	BENPORATH_ES_WITH_H3K27ME3	BENPORATH_EED_TARGETS					MIKKELSEN_NPC_HCP_WITH_H3K27ME3		MIKKELSEN_MCV6_HCP_WITH_H3K27ME3		MEISSNER_NPC_HCP_WITH_H3K4ME2_AND_H3K27ME3																																																																																									
59336	PRDM13	PR domain containing 13	BENPORATH_ES_WITH_H3K27ME3	BENPORATH_EED_TARGETS							MIKKELSEN_MCV6_HCP_WITH_H3K27ME3												MIKKELSEN_IPS_WITH_HCP_H3K27ME3	MEISSNER_BRAIN_HCP_WITH_H3K27ME3									SMID_BREAST_CANCER_BASAL_UP																																																																					
375612	LHFPL3	lipoma HMGIC fusion partner-like 3	BENPORATH_ES_WITH_H3K27ME3	BENPORATH_EED_TARGETS							MIKKELSEN_MCV6_HCP_WITH_H3K27ME3														SCHAEFFER_PROSTATE_DEVELOPMENT_48HR_DN																																																																													
5579	PRKCB	protein kinase C, beta	BENPORATH_ES_WITH_H3K27ME3	BENPORATH_EED_TARGETS								YOSHIMURA_MAPK8_TARGETS_UP													SCHAEFFER_PROSTATE_DEVELOPMENT_48HR_DN		WONG_ADULT_TISSUE_STEM_MODULE												PILON_KLF1_TARGETS_DN																																		BLALOCK_ALZHEIMERS_DISEASE_DN			RIGGI_EWING_SARCOMA_PROGENITOR_UP				HELLER_HDAC_TARGETS_SILENCED_BY_METHYLATION_UP																						
8788	DLK1	delta-like 1 homolog (Drosophila)	BENPORATH_ES_WITH_H3K27ME3	BENPORATH_EED_TARGETS											PEREZ_TP53_TARGETS					ZWANG_TRANSIENTLY_UP_BY_2ND_EGF_PULSE_ONLY				MEISSNER_BRAIN_HCP_WITH_H3K27ME3		MEISSNER_NPC_HCP_WITH_H3K4ME2																																																																			MARTINEZ_RB1_AND_TP53_TARGETS_DN				LOPEZ_MBD_TARGETS					
9148	NEURL	neuralized homolog (Drosophila)	BENPORATH_ES_WITH_H3K27ME3	BENPORATH_EED_TARGETS																						MEISSNER_NPC_HCP_WITH_H3K4ME2																																										NUYTTEN_EZH2_TARGETS_UP																									MARTINEZ_RB1_AND_TP53_TARGETS_DN									
8614	STC2	stanniocalcin 2	BENPORATH_ES_WITH_H3K27ME3	BENPORATH_EED_TARGETS																										MILI_PSEUDOPODIA_HAPTOTAXIS_DN	GOZGIT_ESR1_TARGETS_DN										SMID_BREAST_CANCER_BASAL_DN								BHAT_ESR1_TARGETS_VIA_AKT1_UP		DAVICIONI_MOLECULAR_ARMS_VS_ERMS_UP									KRIEG_HYPOXIA_NOT_VIA_KDM3A								NUYTTEN_EZH2_TARGETS_UP				BHAT_ESR1_TARGETS_NOT_VIA_AKT1_UP																							BUYTAERT_PHOTODYNAMIC_THERAPY_STRESS_UP	MCBRYAN_PUBERTAL_BREAST_4_5WK_UP					KOYAMA_SEMA3B_TARGETS_UP	MARSON_BOUND_BY_FOXP3_UNSTIMULATED
56479	KCNQ5	potassium voltage-gated channel, KQT-like subfamily, member 5	BENPORATH_ES_WITH_H3K27ME3	BENPORATH_EED_TARGETS																																																																																														TORCHIA_TARGETS_OF_EWSR1_FLI1_FUSION_DN				
80329	ULBP1	UL16 binding protein 1	BENPORATH_ES_WITH_H3K27ME3	BENPORATH_EED_TARGETS																																																																																																		
154215	NKAIN2	Na+/K+ transporting ATPase interacting 2	BENPORATH_ES_WITH_H3K27ME3	BENPORATH_EED_TARGETS																																																																																																		
6538	SLC6A11	solute carrier family 6 (neurotransmitter transporter, GABA), member 11	BENPORATH_ES_WITH_H3K27ME3		BENPORATH_SUZ12_TARGETS	MIKKELSEN_MEF_HCP_WITH_H3K27ME3	MEISSNER_BRAIN_HCP_WITH_H3K4ME3_AND_H3K27ME3			DODD_NASOPHARYNGEAL_CARCINOMA_UP		YOSHIMURA_MAPK8_TARGETS_UP																																		MEISSNER_NPC_HCP_WITH_H3_UNMETHYLATED																																																								
9956	HS3ST2	heparan sulfate (glucosamine) 3-O-sulfotransferase 2	BENPORATH_ES_WITH_H3K27ME3		BENPORATH_SUZ12_TARGETS	MIKKELSEN_MEF_HCP_WITH_H3K27ME3	MEISSNER_BRAIN_HCP_WITH_H3K4ME3_AND_H3K27ME3				MIKKELSEN_MCV6_HCP_WITH_H3K27ME3																	KOINUMA_TARGETS_OF_SMAD2_OR_SMAD3												ONDER_CDH1_TARGETS_2_DN						MEISSNER_NPC_HCP_WITH_H3_UNMETHYLATED																											BLALOCK_ALZHEIMERS_DISEASE_DN																													
176	ACAN	aggrecan	BENPORATH_ES_WITH_H3K27ME3		BENPORATH_SUZ12_TARGETS	MIKKELSEN_MEF_HCP_WITH_H3K27ME3					MIKKELSEN_MCV6_HCP_WITH_H3K27ME3	YOSHIMURA_MAPK8_TARGETS_UP	MEISSNER_NPC_HCP_WITH_H3K4ME2_AND_H3K27ME3						BRUINS_UVC_RESPONSE_VIA_TP53_GROUP_A														SMID_BREAST_CANCER_BASAL_UP																																						MIKKELSEN_NPC_HCP_WITH_H3K4ME3_AND_H3K27ME3																						MARTINEZ_RB1_AND_TP53_TARGETS_DN									
81615	TMEM163	transmembrane protein 163	BENPORATH_ES_WITH_H3K27ME3		BENPORATH_SUZ12_TARGETS		MEISSNER_BRAIN_HCP_WITH_H3K4ME3_AND_H3K27ME3		MIKKELSEN_NPC_HCP_WITH_H3K27ME3				MEISSNER_NPC_HCP_WITH_H3K4ME2_AND_H3K27ME3				ACEVEDO_METHYLATED_IN_LIVER_CANCER_DN		BRUINS_UVC_RESPONSE_VIA_TP53_GROUP_A																								CREIGHTON_ENDOCRINE_THERAPY_RESISTANCE_3		DOUGLAS_BMI1_TARGETS_UP							DURCHDEWALD_SKIN_CARCINOGENESIS_DN																																																		
79192	IRX1	iroquois homeobox 1	BENPORATH_ES_WITH_H3K27ME3		BENPORATH_SUZ12_TARGETS		MEISSNER_BRAIN_HCP_WITH_H3K4ME3_AND_H3K27ME3				MIKKELSEN_MCV6_HCP_WITH_H3K27ME3					MARTENS_TRETINOIN_RESPONSE_UP																																																																																MCBRYAN_PUBERTAL_BREAST_4_5WK_UP						
219699	UNC5B	unc-5 homolog B (C. elegans)	BENPORATH_ES_WITH_H3K27ME3		BENPORATH_SUZ12_TARGETS		MEISSNER_BRAIN_HCP_WITH_H3K4ME3_AND_H3K27ME3								PEREZ_TP53_TARGETS			GOBERT_OLIGODENDROCYTE_DIFFERENTIATION_DN											CHEN_METABOLIC_SYNDROM_NETWORK																										FEVR_CTNNB1_TARGETS_UP														KAAB_HEART_ATRIUM_VS_VENTRICLE_UP																		DURAND_STROMA_NS_UP					LIU_PROSTATE_CANCER_DN	MARTINEZ_RB1_AND_TP53_TARGETS_DN									
6258	RXRG	retinoid X receptor, gamma	BENPORATH_ES_WITH_H3K27ME3		BENPORATH_SUZ12_TARGETS				MIKKELSEN_NPC_HCP_WITH_H3K27ME3					BLALOCK_ALZHEIMERS_DISEASE_UP																																												GRAESSMANN_APOPTOSIS_BY_DOXORUBICIN_UP																																												
5079	PAX5	paired box 5	BENPORATH_ES_WITH_H3K27ME3		BENPORATH_SUZ12_TARGETS					DODD_NASOPHARYNGEAL_CARCINOMA_UP						MARTENS_TRETINOIN_RESPONSE_UP																				MIKKELSEN_MEF_ICP_WITH_H3K27ME3															DAVICIONI_MOLECULAR_ARMS_VS_ERMS_UP																																						PUJANA_BRCA1_PCC_NETWORK											SCHLESINGER_METHYLATED_DE_NOVO_IN_CANCER		
92737	DNER	delta/notch-like EGF repeat containing	BENPORATH_ES_WITH_H3K27ME3		BENPORATH_SUZ12_TARGETS					DODD_NASOPHARYNGEAL_CARCINOMA_UP								GOBERT_OLIGODENDROCYTE_DIFFERENTIATION_DN																											DOUGLAS_BMI1_TARGETS_UP																							NUYTTEN_EZH2_TARGETS_UP																																		
773	CACNA1A	calcium channel, voltage-dependent, P/Q type, alpha 1A subunit	BENPORATH_ES_WITH_H3K27ME3		BENPORATH_SUZ12_TARGETS							YOSHIMURA_MAPK8_TARGETS_UP		BLALOCK_ALZHEIMERS_DISEASE_UP						ZWANG_TRANSIENTLY_UP_BY_2ND_EGF_PULSE_ONLY													SMID_BREAST_CANCER_BASAL_UP																							GRAESSMANN_APOPTOSIS_BY_DOXORUBICIN_DN																													WANG_MLL_TARGETS																	
121549	ASCL4	achaete-scute complex homolog 4 (Drosophila)	BENPORATH_ES_WITH_H3K27ME3		BENPORATH_SUZ12_TARGETS											MARTENS_TRETINOIN_RESPONSE_UP																																																																																						
219287	FAM123A	family with sequence similarity 123A	BENPORATH_ES_WITH_H3K27ME3		BENPORATH_SUZ12_TARGETS																										GOZGIT_ESR1_TARGETS_DN																																																																							
1400	CRMP1	collapsin response mediator protein 1	BENPORATH_ES_WITH_H3K27ME3		BENPORATH_SUZ12_TARGETS																																								DOUGLAS_BMI1_TARGETS_UP						DAVICIONI_MOLECULAR_ARMS_VS_ERMS_UP																						BLALOCK_ALZHEIMERS_DISEASE_DN																										LASTOWSKA_NEUROBLASTOMA_COPY_NUMBER_DN			
9951	HS3ST4	heparan sulfate (glucosamine) 3-O-sulfotransferase 4	BENPORATH_ES_WITH_H3K27ME3		BENPORATH_SUZ12_TARGETS																																																																																																	
3766	KCNJ10	potassium inwardly-rectifying channel, subfamily J, member 10	BENPORATH_ES_WITH_H3K27ME3			MIKKELSEN_MEF_HCP_WITH_H3K27ME3	MEISSNER_BRAIN_HCP_WITH_H3K4ME3_AND_H3K27ME3					YOSHIMURA_MAPK8_TARGETS_UP								ZWANG_TRANSIENTLY_UP_BY_2ND_EGF_PULSE_ONLY						MEISSNER_NPC_HCP_WITH_H3K4ME2																																																																												
4062	LY6H	lymphocyte antigen 6 complex, locus H	BENPORATH_ES_WITH_H3K27ME3			MIKKELSEN_MEF_HCP_WITH_H3K27ME3			MIKKELSEN_NPC_HCP_WITH_H3K27ME3				MEISSNER_NPC_HCP_WITH_H3K4ME2_AND_H3K27ME3			MARTENS_TRETINOIN_RESPONSE_UP																		BYSTRYKH_HEMATOPOIESIS_STEM_CELL_QTL_TRANS																				SERVITJA_ISLET_HNF1A_TARGETS_UP											SCHAEFFER_PROSTATE_DEVELOPMENT_6HR_DN																																					
57084	SLC17A6	solute carrier family 17 (sodium-dependent inorganic phosphate cotransporter), member 6	BENPORATH_ES_WITH_H3K27ME3			MIKKELSEN_MEF_HCP_WITH_H3K27ME3			MIKKELSEN_NPC_HCP_WITH_H3K27ME3										BRUINS_UVC_RESPONSE_VIA_TP53_GROUP_A																																										HATADA_METHYLATED_IN_LUNG_CANCER_UP																																									MARSON_BOUND_BY_FOXP3_UNSTIMULATED
5799	PTPRN2	protein tyrosine phosphatase, receptor type, N polypeptide 2	BENPORATH_ES_WITH_H3K27ME3			MIKKELSEN_MEF_HCP_WITH_H3K27ME3				DODD_NASOPHARYNGEAL_CARCINOMA_UP			MEISSNER_NPC_HCP_WITH_H3K4ME2_AND_H3K27ME3				ACEVEDO_METHYLATED_IN_LIVER_CANCER_DN																								SMID_BREAST_CANCER_BASAL_DN		CREIGHTON_ENDOCRINE_THERAPY_RESISTANCE_3																												MIKKELSEN_NPC_HCP_WITH_H3K4ME3_AND_H3K27ME3		BLALOCK_ALZHEIMERS_DISEASE_DN															BONOME_OVARIAN_CANCER_SURVIVAL_SUBOPTIMAL_DEBULKING														
388585	HES5	hairy and enhancer of split 5 (Drosophila)	BENPORATH_ES_WITH_H3K27ME3			MIKKELSEN_MEF_HCP_WITH_H3K27ME3					MIKKELSEN_MCV6_HCP_WITH_H3K27ME3	YOSHIMURA_MAPK8_TARGETS_UP																						BYSTRYKH_HEMATOPOIESIS_STEM_CELL_QTL_TRANS																																				CHYLA_CBFA2T3_TARGETS_UP												ZWANG_TRANSIENTLY_UP_BY_1ST_EGF_PULSE_ONLY																				
478	ATP1A3	ATPase, Na+/K+ transporting, alpha 3 polypeptide	BENPORATH_ES_WITH_H3K27ME3			MIKKELSEN_MEF_HCP_WITH_H3K27ME3						YOSHIMURA_MAPK8_TARGETS_UP				MARTENS_TRETINOIN_RESPONSE_UP										MEISSNER_NPC_HCP_WITH_H3K4ME2			CHEN_METABOLIC_SYNDROM_NETWORK																																																																			MCBRYAN_PUBERTAL_BREAST_4_5WK_UP						
64094	SMOC2	SPARC related modular calcium binding 2	BENPORATH_ES_WITH_H3K27ME3				MEISSNER_BRAIN_HCP_WITH_H3K4ME3_AND_H3K27ME3						MEISSNER_NPC_HCP_WITH_H3K4ME2_AND_H3K27ME3														WONG_ADULT_TISSUE_STEM_MODULE		CHEN_METABOLIC_SYNDROM_NETWORK															DURAND_STROMA_S_UP																					SCHAEFFER_PROSTATE_DEVELOPMENT_6HR_DN						MIKKELSEN_NPC_HCP_WITH_H3K4ME3_AND_H3K27ME3														WANG_MLL_TARGETS																	
6641	SNTB1	syntrophin, beta 1 (dystrophin-associated protein A1, 59kDa, basic component 1)	BENPORATH_ES_WITH_H3K27ME3				MEISSNER_BRAIN_HCP_WITH_H3K4ME3_AND_H3K27ME3													ZWANG_TRANSIENTLY_UP_BY_2ND_EGF_PULSE_ONLY													SMID_BREAST_CANCER_BASAL_UP										CREIGHTON_ENDOCRINE_THERAPY_RESISTANCE_3				RODRIGUES_THYROID_CARCINOMA_POORLY_DIFFERENTIATED_DN												JOHNSTONE_PARVB_TARGETS_3_UP												MIKKELSEN_NPC_HCP_WITH_H3K4ME3_AND_H3K27ME3																				PARENT_MTOR_SIGNALING_UP											
79083	MLPH	melanophilin	BENPORATH_ES_WITH_H3K27ME3							DODD_NASOPHARYNGEAL_CARCINOMA_UP							ACEVEDO_METHYLATED_IN_LIVER_CANCER_DN														GOZGIT_ESR1_TARGETS_DN						LEE_BMP2_TARGETS_UP				SMID_BREAST_CANCER_BASAL_DN								BHAT_ESR1_TARGETS_VIA_AKT1_UP						FEVR_CTNNB1_TARGETS_UP									CHARAFE_BREAST_CANCER_LUMINAL_VS_BASAL_UP			CHARAFE_BREAST_CANCER_LUMINAL_VS_MESENCHYMAL_UP					BHAT_ESR1_TARGETS_NOT_VIA_AKT1_UP																						RODRIGUES_THYROID_CARCINOMA_ANAPLASTIC_DN								
257236	CCDC96	coiled-coil domain containing 96	BENPORATH_ES_WITH_H3K27ME3							DODD_NASOPHARYNGEAL_CARCINOMA_UP										ZWANG_TRANSIENTLY_UP_BY_2ND_EGF_PULSE_ONLY																																						GRAESSMANN_APOPTOSIS_BY_DOXORUBICIN_UP																																												
1380	CR2	complement component (3d/Epstein Barr virus) receptor 2	BENPORATH_ES_WITH_H3K27ME3							DODD_NASOPHARYNGEAL_CARCINOMA_UP																	WONG_ADULT_TISSUE_STEM_MODULE																																																																											
79645	EFCAB1	EF-hand calcium binding domain 1	BENPORATH_ES_WITH_H3K27ME3							DODD_NASOPHARYNGEAL_CARCINOMA_UP																									LIM_MAMMARY_STEM_CELL_UP																										HATADA_METHYLATED_IN_LUNG_CANCER_UP																																									
956	ENTPD3	ectonucleoside triphosphate diphosphohydrolase 3	BENPORATH_ES_WITH_H3K27ME3							DODD_NASOPHARYNGEAL_CARCINOMA_UP																										MIKKELSEN_MEF_ICP_WITH_H3K27ME3					SMID_BREAST_CANCER_BASAL_DN		CREIGHTON_ENDOCRINE_THERAPY_RESISTANCE_3							DUTERTRE_ESTRADIOL_RESPONSE_24HR_DN																							BLALOCK_ALZHEIMERS_DISEASE_DN			RIGGI_EWING_SARCOMA_PROGENITOR_UP			NUYTTEN_NIPP1_TARGETS_DN																							
784	CACNB3	calcium channel, voltage-dependent, beta 3 subunit	BENPORATH_ES_WITH_H3K27ME3									YOSHIMURA_MAPK8_TARGETS_UP			PEREZ_TP53_TARGETS			GOBERT_OLIGODENDROCYTE_DIFFERENTIATION_DN											CHEN_METABOLIC_SYNDROM_NETWORK								LEE_BMP2_TARGETS_UP								DOUGLAS_BMI1_TARGETS_UP																		FOSTER_TOLERANT_MACROPHAGE_DN	CHARAFE_BREAST_CANCER_LUMINAL_VS_BASAL_UP			CHARAFE_BREAST_CANCER_LUMINAL_VS_MESENCHYMAL_UP																																			
5914	RARA	retinoic acid receptor, alpha	BENPORATH_ES_WITH_H3K27ME3									YOSHIMURA_MAPK8_TARGETS_UP																			GOZGIT_ESR1_TARGETS_DN										SMID_BREAST_CANCER_BASAL_DN								BHAT_ESR1_TARGETS_VIA_AKT1_UP																							BHAT_ESR1_TARGETS_NOT_VIA_AKT1_UP																									LOPEZ_MBD_TARGETS			SCHLESINGER_METHYLATED_DE_NOVO_IN_CANCER		
6916	TBXAS1	thromboxane A synthase 1 (platelet)	BENPORATH_ES_WITH_H3K27ME3									YOSHIMURA_MAPK8_TARGETS_UP																						BYSTRYKH_HEMATOPOIESIS_STEM_CELL_QTL_TRANS																																																																				
6804	STX1A	syntaxin 1A (brain)	BENPORATH_ES_WITH_H3K27ME3									YOSHIMURA_MAPK8_TARGETS_UP																																					BHAT_ESR1_TARGETS_VIA_AKT1_UP																								BLALOCK_ALZHEIMERS_DISEASE_DN										TARTE_PLASMA_CELL_VS_PLASMABLAST_UP												BUYTAERT_PHOTODYNAMIC_THERAPY_STRESS_UP							MARSON_BOUND_BY_FOXP3_UNSTIMULATED
1368	CPM	carboxypeptidase M	BENPORATH_ES_WITH_H3K27ME3											BLALOCK_ALZHEIMERS_DISEASE_UP				GOBERT_OLIGODENDROCYTE_DIFFERENTIATION_DN																																																CHICAS_RB1_TARGETS_CONFLUENT																ZWANG_TRANSIENTLY_UP_BY_1ST_EGF_PULSE_ONLY									PARENT_MTOR_SIGNALING_UP											
57140	RNPEPL1	arginyl aminopeptidase (aminopeptidase B)-like 1	BENPORATH_ES_WITH_H3K27ME3											BLALOCK_ALZHEIMERS_DISEASE_UP																																																																																			LOPEZ_MBD_TARGETS					
89944	GLB1L2	galactosidase, beta 1-like 2	BENPORATH_ES_WITH_H3K27ME3												PEREZ_TP53_TARGETS																						LEE_BMP2_TARGETS_UP								DOUGLAS_BMI1_TARGETS_UP																																																						LASTOWSKA_NEUROBLASTOMA_COPY_NUMBER_DN			
2775	GNAO1	guanine nucleotide binding protein (G protein), alpha activating activity polypeptide O	BENPORATH_ES_WITH_H3K27ME3															GOBERT_OLIGODENDROCYTE_DIFFERENTIATION_DN	BRUINS_UVC_RESPONSE_VIA_TP53_GROUP_A																			PUJANA_ATM_PCC_NETWORK						DURAND_STROMA_S_UP												GRAESSMANN_APOPTOSIS_BY_DOXORUBICIN_DN													KAAB_HEART_ATRIUM_VS_VENTRICLE_UP				BLALOCK_ALZHEIMERS_DISEASE_DN																													
257194	NEGR1	neuronal growth regulator 1	BENPORATH_ES_WITH_H3K27ME3															GOBERT_OLIGODENDROCYTE_DIFFERENTIATION_DN		ZWANG_TRANSIENTLY_UP_BY_2ND_EGF_PULSE_ONLY					SCHAEFFER_PROSTATE_DEVELOPMENT_48HR_DN																																																												WANG_MLL_TARGETS																	
81029	WNT5B	wingless-type MMTV integration site family, member 5B	BENPORATH_ES_WITH_H3K27ME3																BRUINS_UVC_RESPONSE_VIA_TP53_GROUP_A						SCHAEFFER_PROSTATE_DEVELOPMENT_48HR_DN								SMID_BREAST_CANCER_BASAL_UP																																	CHICAS_RB1_TARGETS_CONFLUENT																															LOPEZ_MBD_TARGETS					
53616	ADAM22	ADAM metallopeptidase domain 22	BENPORATH_ES_WITH_H3K27ME3																BRUINS_UVC_RESPONSE_VIA_TP53_GROUP_A																			PUJANA_ATM_PCC_NETWORK																																																			PUJANA_BRCA1_PCC_NETWORK													
57030	SLC17A7	solute carrier family 17 (sodium-dependent inorganic phosphate cotransporter), member 7	BENPORATH_ES_WITH_H3K27ME3																	ZWANG_TRANSIENTLY_UP_BY_2ND_EGF_PULSE_ONLY																									DOUGLAS_BMI1_TARGETS_UP																															RIGGI_EWING_SARCOMA_PROGENITOR_UP				HELLER_HDAC_TARGETS_SILENCED_BY_METHYLATION_UP																						
439921	MXRA7	matrix-remodelling associated 7	BENPORATH_ES_WITH_H3K27ME3																							MEISSNER_NPC_HCP_WITH_H3K4ME2		KOINUMA_TARGETS_OF_SMAD2_OR_SMAD3							LIM_MAMMARY_STEM_CELL_UP			PUJANA_ATM_PCC_NETWORK					CREIGHTON_ENDOCRINE_THERAPY_RESISTANCE_3				RODRIGUES_THYROID_CARCINOMA_POORLY_DIFFERENTIATED_DN				DAVICIONI_MOLECULAR_ARMS_VS_ERMS_UP									KRIEG_HYPOXIA_NOT_VIA_KDM3A								NUYTTEN_EZH2_TARGETS_UP										BAELDE_DIABETIC_NEPHROPATHY_DN											PUJANA_BRCA1_PCC_NETWORK			LIU_PROSTATE_CANCER_DN		RODRIGUES_THYROID_CARCINOMA_ANAPLASTIC_DN								
6586	SLIT3	slit homolog 3 (Drosophila)	BENPORATH_ES_WITH_H3K27ME3																							MEISSNER_NPC_HCP_WITH_H3K4ME2									LIM_MAMMARY_STEM_CELL_UP						SMID_BREAST_CANCER_BASAL_DN																												KAAB_HEART_ATRIUM_VS_VENTRICLE_UP													ZWANG_TRANSIENTLY_UP_BY_1ST_EGF_PULSE_ONLY			WANG_MLL_TARGETS								MARTINEZ_RB1_AND_TP53_TARGETS_DN									
8714	ABCC3	ATP-binding cassette, sub-family C (CFTR/MRP), member 3	BENPORATH_ES_WITH_H3K27ME3																																	MIKKELSEN_MEF_ICP_WITH_H3K27ME3					SMID_BREAST_CANCER_BASAL_DN		CREIGHTON_ENDOCRINE_THERAPY_RESISTANCE_3							DUTERTRE_ESTRADIOL_RESPONSE_24HR_DN				SERVITJA_ISLET_HNF1A_TARGETS_UP					JOHNSTONE_PARVB_TARGETS_3_UP																				NUYTTEN_NIPP1_TARGETS_DN							FULCHER_INFLAMMATORY_RESPONSE_LECTIN_VS_LPS_UP				SENESE_HDAC1_AND_HDAC2_TARGETS_DN		LIU_PROSTATE_CANCER_DN				MCBRYAN_PUBERTAL_BREAST_4_5WK_UP						
30819	KCNIP2	Kv channel interacting protein 2	BENPORATH_ES_WITH_H3K27ME3																																	MIKKELSEN_MEF_ICP_WITH_H3K27ME3																																																																		
117583	PARD3B	par-3 partitioning defective 3 homolog B (C. elegans)	BENPORATH_ES_WITH_H3K27ME3																																		LEE_BMP2_TARGETS_UP											CUI_TCF21_TARGETS_2_DN																						CHYLA_CBFA2T3_TARGETS_UP																																
159371	SLC35G1	solute carrier family 35, member G1	BENPORATH_ES_WITH_H3K27ME3																																		LEE_BMP2_TARGETS_UP																																																		DURAND_STROMA_NS_UP															
57731	SPTBN4	spectrin, beta, non-erythrocytic 4	BENPORATH_ES_WITH_H3K27ME3																																											MEISSNER_NPC_HCP_WITH_H3_UNMETHYLATED																																																								
113451	ADC	arginine decarboxylase	BENPORATH_ES_WITH_H3K27ME3																																																									KRIEG_HYPOXIA_NOT_VIA_KDM3A																																										
129684	CNTNAP5	contactin associated protein-like 5	BENPORATH_ES_WITH_H3K27ME3																																																										HATADA_METHYLATED_IN_LUNG_CANCER_UP																					ZWANG_TRANSIENTLY_UP_BY_1ST_EGF_PULSE_ONLY																				
58157	NGB	neuroglobin		BENPORATH_EED_TARGETS	BENPORATH_SUZ12_TARGETS	MIKKELSEN_MEF_HCP_WITH_H3K27ME3										MARTENS_TRETINOIN_RESPONSE_UP																														MEISSNER_NPC_HCP_WITH_H3_UNMETHYLATED																																																								
29953	TRHDE	thyrotropin-releasing hormone degrading enzyme		BENPORATH_EED_TARGETS	BENPORATH_SUZ12_TARGETS		MEISSNER_BRAIN_HCP_WITH_H3K4ME3_AND_H3K27ME3				MIKKELSEN_MCV6_HCP_WITH_H3K27ME3	YOSHIMURA_MAPK8_TARGETS_UP																																																																RIGGI_EWING_SARCOMA_PROGENITOR_UP																										
651	BMP3	bone morphogenetic protein 3		BENPORATH_EED_TARGETS	BENPORATH_SUZ12_TARGETS		MEISSNER_BRAIN_HCP_WITH_H3K4ME3_AND_H3K27ME3																		SCHAEFFER_PROSTATE_DEVELOPMENT_48HR_DN	MEISSNER_NPC_HCP_WITH_H3K4ME2																																																																												
8792	TNFRSF11A	tumor necrosis factor receptor superfamily, member 11a, NFKB activator		BENPORATH_EED_TARGETS	BENPORATH_SUZ12_TARGETS				MIKKELSEN_NPC_HCP_WITH_H3K27ME3											ZWANG_TRANSIENTLY_UP_BY_2ND_EGF_PULSE_ONLY																											RODRIGUES_THYROID_CARCINOMA_POORLY_DIFFERENTIATED_DN																																							FULCHER_INFLAMMATORY_RESPONSE_LECTIN_VS_LPS_UP								RODRIGUES_THYROID_CARCINOMA_ANAPLASTIC_DN								
6489	ST8SIA1	ST8 alpha-N-acetyl-neuraminide alpha-2,8-sialyltransferase 1		BENPORATH_EED_TARGETS	BENPORATH_SUZ12_TARGETS							YOSHIMURA_MAPK8_TARGETS_UP		BLALOCK_ALZHEIMERS_DISEASE_UP				GOBERT_OLIGODENDROCYTE_DIFFERENTIATION_DN															SMID_BREAST_CANCER_BASAL_UP																				RAO_BOUND_BY_SALL4_ISOFORM_B																																																	
2059	EPS8	epidermal growth factor receptor pathway substrate 8		BENPORATH_EED_TARGETS	BENPORATH_SUZ12_TARGETS									BLALOCK_ALZHEIMERS_DISEASE_UP				GOBERT_OLIGODENDROCYTE_DIFFERENTIATION_DN			DACOSTA_UV_RESPONSE_VIA_ERCC3_DN						WONG_ADULT_TISSUE_STEM_MODULE		CHEN_METABOLIC_SYNDROM_NETWORK								LEE_BMP2_TARGETS_UP															DURCHDEWALD_SKIN_CARCINOGENESIS_DN			FEVR_CTNNB1_TARGETS_UP														KAAB_HEART_ATRIUM_VS_VENTRICLE_UP								DACOSTA_UV_RESPONSE_VIA_ERCC3_COMMON_DN											BONOME_OVARIAN_CANCER_SURVIVAL_SUBOPTIMAL_DEBULKING														
56288	PARD3	par-3 partitioning defective 3 homolog (C. elegans)		BENPORATH_EED_TARGETS	BENPORATH_SUZ12_TARGETS									BLALOCK_ALZHEIMERS_DISEASE_UP							DACOSTA_UV_RESPONSE_VIA_ERCC3_DN																																RAO_BOUND_BY_SALL4_ISOFORM_B			GRAESSMANN_APOPTOSIS_BY_DOXORUBICIN_DN																					DACOSTA_UV_RESPONSE_VIA_ERCC3_COMMON_DN	BAELDE_DIABETIC_NEPHROPATHY_DN																								
10912	GADD45G	growth arrest and DNA-damage-inducible, gamma		BENPORATH_EED_TARGETS	BENPORATH_SUZ12_TARGETS									BLALOCK_ALZHEIMERS_DISEASE_UP													WONG_ADULT_TISSUE_STEM_MODULE																						BHAT_ESR1_TARGETS_VIA_AKT1_UP		DAVICIONI_MOLECULAR_ARMS_VS_ERMS_UP				FEVR_CTNNB1_TARGETS_UP								FOSTER_TOLERANT_MACROPHAGE_DN		SCHAEFFER_PROSTATE_DEVELOPMENT_6HR_DN										DELACROIX_RAR_BOUND_ES									MASSARWEH_TAMOXIFEN_RESISTANCE_UP		FULCHER_INFLAMMATORY_RESPONSE_LECTIN_VS_LPS_UP														SCHLESINGER_METHYLATED_DE_NOVO_IN_CANCER		
2139	EYA2	eyes absent homolog 2 (Drosophila)		BENPORATH_EED_TARGETS	BENPORATH_SUZ12_TARGETS																				SCHAEFFER_PROSTATE_DEVELOPMENT_48HR_DN		WONG_ADULT_TISSUE_STEM_MODULE																CREIGHTON_ENDOCRINE_THERAPY_RESISTANCE_3		DOUGLAS_BMI1_TARGETS_UP						DAVICIONI_MOLECULAR_ARMS_VS_ERMS_UP																																	MASSARWEH_TAMOXIFEN_RESISTANCE_UP																		
219623	TMEM26	transmembrane protein 26		BENPORATH_EED_TARGETS	BENPORATH_SUZ12_TARGETS																																LEE_BMP2_TARGETS_UP											CUI_TCF21_TARGETS_2_DN					RAO_BOUND_BY_SALL4_ISOFORM_B									ZHOU_INFLAMMATORY_RESPONSE_FIMA_UP																																								
389792	IER5L	immediate early response 5-like		BENPORATH_EED_TARGETS	BENPORATH_SUZ12_TARGETS																																												BHAT_ESR1_TARGETS_VIA_AKT1_UP											KRIEG_HYPOXIA_NOT_VIA_KDM3A					SCHAEFFER_PROSTATE_DEVELOPMENT_6HR_DN							BHAT_ESR1_TARGETS_NOT_VIA_AKT1_UP		KINSEY_TARGETS_OF_EWSR1_FLII_FUSION_DN					NUYTTEN_NIPP1_TARGETS_DN																							
57211	GPR126	G protein-coupled receptor 126		BENPORATH_EED_TARGETS			MEISSNER_BRAIN_HCP_WITH_H3K4ME3_AND_H3K27ME3														DACOSTA_UV_RESPONSE_VIA_ERCC3_DN												SMID_BREAST_CANCER_BASAL_UP				LEE_BMP2_TARGETS_UP													DUTERTRE_ESTRADIOL_RESPONSE_24HR_DN												ZHOU_INFLAMMATORY_RESPONSE_FIMA_UP	FOSTER_TOLERANT_MACROPHAGE_DN			CHICAS_RB1_TARGETS_CONFLUENT											DACOSTA_UV_RESPONSE_VIA_ERCC3_COMMON_DN		NUYTTEN_NIPP1_TARGETS_DN			ZWANG_TRANSIENTLY_UP_BY_1ST_EGF_PULSE_ONLY																				
10200	MPHOSPH6	M-phase phosphoprotein 6		BENPORATH_EED_TARGETS						DODD_NASOPHARYNGEAL_CARCINOMA_UP																																																																												FULCHER_INFLAMMATORY_RESPONSE_LECTIN_VS_LPS_UP			PUJANA_BRCA1_PCC_NETWORK													
122416	ANKRD9	ankyrin repeat domain 9		BENPORATH_EED_TARGETS						DODD_NASOPHARYNGEAL_CARCINOMA_UP																																																																																												
196	AHR	aryl hydrocarbon receptor		BENPORATH_EED_TARGETS								YOSHIMURA_MAPK8_TARGETS_UP	MEISSNER_NPC_HCP_WITH_H3K4ME2_AND_H3K27ME3					GOBERT_OLIGODENDROCYTE_DIFFERENTIATION_DN							SCHAEFFER_PROSTATE_DEVELOPMENT_48HR_DN			KOINUMA_TARGETS_OF_SMAD2_OR_SMAD3			GOZGIT_ESR1_TARGETS_DN											SWEET_LUNG_CANCER_KRAS_DN	CREIGHTON_ENDOCRINE_THERAPY_RESISTANCE_3	DURAND_STROMA_S_UP						DUTERTRE_ESTRADIOL_RESPONSE_24HR_DN								GRAESSMANN_APOPTOSIS_BY_DOXORUBICIN_UP																						HELLER_HDAC_TARGETS_SILENCED_BY_METHYLATION_UP															BUYTAERT_PHOTODYNAMIC_THERAPY_STRESS_UP							
2255	FGF10	fibroblast growth factor 10		BENPORATH_EED_TARGETS								YOSHIMURA_MAPK8_TARGETS_UP																				IVANOVA_HEMATOPOIESIS_STEM_CELL_AND_PROGENITOR												DURAND_STROMA_S_UP																																									WANG_MLL_TARGETS																	
130399	ACVR1C	activin A receptor, type IC		BENPORATH_EED_TARGETS								YOSHIMURA_MAPK8_TARGETS_UP																															CREIGHTON_ENDOCRINE_THERAPY_RESISTANCE_3																																																											
1832	DSP	desmoplakin		BENPORATH_EED_TARGETS										BLALOCK_ALZHEIMERS_DISEASE_UP														KOINUMA_TARGETS_OF_SMAD2_OR_SMAD3									LEE_BMP2_TARGETS_UP			ONDER_CDH1_TARGETS_2_DN					DOUGLAS_BMI1_TARGETS_UP			CUI_TCF21_TARGETS_2_DN											JOHNSTONE_PARVB_TARGETS_3_UP																																					MCBRYAN_PUBERTAL_BREAST_4_5WK_UP						
26053	AUTS2	autism susceptibility candidate 2		BENPORATH_EED_TARGETS											PEREZ_TP53_TARGETS														CHEN_METABOLIC_SYNDROM_NETWORK														CREIGHTON_ENDOCRINE_THERAPY_RESISTANCE_3																						SCHAEFFER_PROSTATE_DEVELOPMENT_6HR_DN				KAAB_HEART_ATRIUM_VS_VENTRICLE_UP												DAWSON_METHYLATED_IN_LYMPHOMA_TCL1																					
23174	ZCCHC14	zinc finger, CCHC domain containing 14		BENPORATH_EED_TARGETS											PEREZ_TP53_TARGETS															MILI_PSEUDOPODIA_HAPTOTAXIS_DN																					DAVICIONI_MOLECULAR_ARMS_VS_ERMS_UP					GRAESSMANN_APOPTOSIS_BY_DOXORUBICIN_DN																							NUYTTEN_NIPP1_TARGETS_DN	HELLER_HDAC_TARGETS_SILENCED_BY_METHYLATION_UP												LIU_PROSTATE_CANCER_DN			BUYTAERT_PHOTODYNAMIC_THERAPY_STRESS_UP							
27152	INTU	inturned planar cell polarity effector homolog (Drosophila)		BENPORATH_EED_TARGETS											PEREZ_TP53_TARGETS																																																																																							
9787	DLGAP5	discs, large (Drosophila) homolog-associated protein 5		BENPORATH_EED_TARGETS																	DACOSTA_UV_RESPONSE_VIA_ERCC3_DN												SMID_BREAST_CANCER_BASAL_UP																							GRAESSMANN_APOPTOSIS_BY_DOXORUBICIN_DN																								HELLER_HDAC_TARGETS_SILENCED_BY_METHYLATION_UP		ZWANG_TRANSIENTLY_UP_BY_1ST_EGF_PULSE_ONLY							PUJANA_BRCA1_PCC_NETWORK													
221037	JMJD1C	jumonji domain containing 1C		BENPORATH_EED_TARGETS																								KOINUMA_TARGETS_OF_SMAD2_OR_SMAD3																																																						ZWANG_TRANSIENTLY_UP_BY_1ST_EGF_PULSE_ONLY													BUYTAERT_PHOTODYNAMIC_THERAPY_STRESS_UP							
6649	SOD3	superoxide dismutase 3, extracellular		BENPORATH_EED_TARGETS																										MILI_PSEUDOPODIA_HAPTOTAXIS_DN												SWEET_LUNG_CANCER_KRAS_DN																				ZHOU_INFLAMMATORY_RESPONSE_FIMA_UP							KAAB_HEART_ATRIUM_VS_VENTRICLE_UP																																	
81532	MOB2	MOB kinase activator 2		BENPORATH_EED_TARGETS																																																						GRAESSMANN_APOPTOSIS_BY_DOXORUBICIN_UP																																												
8370	HIST2H4A	histone cluster 2, H4a		BENPORATH_EED_TARGETS																																																													SCHAEFFER_PROSTATE_DEVELOPMENT_6HR_DN															HELLER_HDAC_TARGETS_SILENCED_BY_METHYLATION_UP																						MARSON_BOUND_BY_FOXP3_UNSTIMULATED
2016	EMX1	empty spiracles homeobox 1			BENPORATH_SUZ12_TARGETS	MIKKELSEN_MEF_HCP_WITH_H3K27ME3	MEISSNER_BRAIN_HCP_WITH_H3K4ME3_AND_H3K27ME3		MIKKELSEN_NPC_HCP_WITH_H3K27ME3		MIKKELSEN_MCV6_HCP_WITH_H3K27ME3		MEISSNER_NPC_HCP_WITH_H3K4ME2_AND_H3K27ME3			MARTENS_TRETINOIN_RESPONSE_UP																						PUJANA_ATM_PCC_NETWORK																																																																
3604	TNFRSF9	tumor necrosis factor receptor superfamily, member 9			BENPORATH_SUZ12_TARGETS	MIKKELSEN_MEF_HCP_WITH_H3K27ME3								BLALOCK_ALZHEIMERS_DISEASE_UP						ZWANG_TRANSIENTLY_UP_BY_2ND_EGF_PULSE_ONLY																																										ZHOU_INFLAMMATORY_RESPONSE_FIMA_UP																								FULCHER_INFLAMMATORY_RESPONSE_LECTIN_VS_LPS_UP																MARSON_BOUND_BY_FOXP3_UNSTIMULATED
40	ACCN1	amiloride-sensitive cation channel 1, neuronal			BENPORATH_SUZ12_TARGETS		MEISSNER_BRAIN_HCP_WITH_H3K4ME3_AND_H3K27ME3				MIKKELSEN_MCV6_HCP_WITH_H3K27ME3	YOSHIMURA_MAPK8_TARGETS_UP							BRUINS_UVC_RESPONSE_VIA_TP53_GROUP_A				MIKKELSEN_IPS_WITH_HCP_H3K27ME3																							MEISSNER_NPC_HCP_WITH_H3_UNMETHYLATED																											BLALOCK_ALZHEIMERS_DISEASE_DN									ZWANG_TRANSIENTLY_UP_BY_1ST_EGF_PULSE_ONLY																		SCHLESINGER_METHYLATED_DE_NOVO_IN_CANCER		
3707	ITPKB	inositol-trisphosphate 3-kinase B			BENPORATH_SUZ12_TARGETS		MEISSNER_BRAIN_HCP_WITH_H3K4ME3_AND_H3K27ME3					YOSHIMURA_MAPK8_TARGETS_UP		BLALOCK_ALZHEIMERS_DISEASE_UP	PEREZ_TP53_TARGETS																		SMID_BREAST_CANCER_BASAL_UP									SWEET_LUNG_CANCER_KRAS_DN						CUI_TCF21_TARGETS_2_DN													HATADA_METHYLATED_IN_LUNG_CANCER_UP		FOSTER_TOLERANT_MACROPHAGE_DN							CHYLA_CBFA2T3_TARGETS_UP													TARTE_PLASMA_CELL_VS_PLASMABLAST_UP																			
10395	DLC1	deleted in liver cancer 1			BENPORATH_SUZ12_TARGETS		MEISSNER_BRAIN_HCP_WITH_H3K4ME3_AND_H3K27ME3					YOSHIMURA_MAPK8_TARGETS_UP									DACOSTA_UV_RESPONSE_VIA_ERCC3_DN						WONG_ADULT_TISSUE_STEM_MODULE																					CUI_TCF21_TARGETS_2_DN													HATADA_METHYLATED_IN_LUNG_CANCER_UP													KINSEY_TARGETS_OF_EWSR1_FLII_FUSION_DN			DACOSTA_UV_RESPONSE_VIA_ERCC3_COMMON_DN		NUYTTEN_NIPP1_TARGETS_DN																					SCHLESINGER_METHYLATED_DE_NOVO_IN_CANCER	KOYAMA_SEMA3B_TARGETS_UP	
4091	SMAD6	SMAD family member 6			BENPORATH_SUZ12_TARGETS		MEISSNER_BRAIN_HCP_WITH_H3K4ME3_AND_H3K27ME3								PEREZ_TP53_TARGETS				BRUINS_UVC_RESPONSE_VIA_TP53_GROUP_A		DACOSTA_UV_RESPONSE_VIA_ERCC3_DN							KOINUMA_TARGETS_OF_SMAD2_OR_SMAD3														SWEET_LUNG_CANCER_KRAS_DN			DOUGLAS_BMI1_TARGETS_UP																										MIKKELSEN_NPC_HCP_WITH_H3K4ME3_AND_H3K27ME3			KINSEY_TARGETS_OF_EWSR1_FLII_FUSION_DN												FULCHER_INFLAMMATORY_RESPONSE_LECTIN_VS_LPS_UP				SENESE_HDAC1_AND_HDAC2_TARGETS_DN												
6096	RORB	RAR-related orphan receptor B			BENPORATH_SUZ12_TARGETS					DODD_NASOPHARYNGEAL_CARCINOMA_UP																																		DURAND_STROMA_S_UP																																																										
1009	CDH11	cadherin 11, type 2, OB-cadherin (osteoblast)			BENPORATH_SUZ12_TARGETS								MEISSNER_NPC_HCP_WITH_H3K4ME2_AND_H3K27ME3										MIKKELSEN_IPS_WITH_HCP_H3K27ME3																			SWEET_LUNG_CANCER_KRAS_DN												SERVITJA_ISLET_HNF1A_TARGETS_UP														NUYTTEN_EZH2_TARGETS_UP			MIKKELSEN_NPC_HCP_WITH_H3K4ME3_AND_H3K27ME3		BLALOCK_ALZHEIMERS_DISEASE_DN			RIGGI_EWING_SARCOMA_PROGENITOR_UP			NUYTTEN_NIPP1_TARGETS_DN					MASSARWEH_TAMOXIFEN_RESISTANCE_UP												MCBRYAN_PUBERTAL_BREAST_4_5WK_UP						
26050	SLITRK5	SLIT and NTRK-like family, member 5			BENPORATH_SUZ12_TARGETS											MARTENS_TRETINOIN_RESPONSE_UP																																																																																						
57512	GPR158	G protein-coupled receptor 158			BENPORATH_SUZ12_TARGETS															ZWANG_TRANSIENTLY_UP_BY_2ND_EGF_PULSE_ONLY		MIKKELSEN_MEF_HCP_WITH_H3_UNMETHYLATED																																																																																
51733	UPB1	ureidopropionase, beta			BENPORATH_SUZ12_TARGETS															ZWANG_TRANSIENTLY_UP_BY_2ND_EGF_PULSE_ONLY									CHEN_METABOLIC_SYNDROM_NETWORK																																HATADA_METHYLATED_IN_LUNG_CANCER_UP																																									
84532	ACSS1	acyl-CoA synthetase short-chain family member 1			BENPORATH_SUZ12_TARGETS																					MEISSNER_NPC_HCP_WITH_H3K4ME2			CHEN_METABOLIC_SYNDROM_NETWORK																																											BHAT_ESR1_TARGETS_NOT_VIA_AKT1_UP																														
11189	CELF3	CUGBP, Elav-like family member 3			BENPORATH_SUZ12_TARGETS																																																																																																	
260293	CYP4X1	cytochrome P450, family 4, subfamily X, polypeptide 1			BENPORATH_SUZ12_TARGETS																																																																																																	
5590	PRKCZ	protein kinase C, zeta				MIKKELSEN_MEF_HCP_WITH_H3K27ME3	MEISSNER_BRAIN_HCP_WITH_H3K4ME3_AND_H3K27ME3		MIKKELSEN_NPC_HCP_WITH_H3K27ME3	DODD_NASOPHARYNGEAL_CARCINOMA_UP		YOSHIMURA_MAPK8_TARGETS_UP																												ONDER_CDH1_TARGETS_2_DN															FEVR_CTNNB1_TARGETS_UP	GRAESSMANN_APOPTOSIS_BY_DOXORUBICIN_DN																																											LASTOWSKA_NEUROBLASTOMA_COPY_NUMBER_DN			
9254	CACNA2D2	calcium channel, voltage-dependent, alpha 2/delta subunit 2				MIKKELSEN_MEF_HCP_WITH_H3K27ME3	MEISSNER_BRAIN_HCP_WITH_H3K4ME3_AND_H3K27ME3		MIKKELSEN_NPC_HCP_WITH_H3K27ME3		MIKKELSEN_MCV6_HCP_WITH_H3K27ME3		MEISSNER_NPC_HCP_WITH_H3K4ME2_AND_H3K27ME3		PEREZ_TP53_TARGETS				BRUINS_UVC_RESPONSE_VIA_TP53_GROUP_A								WONG_ADULT_TISSUE_STEM_MODULE														SMID_BREAST_CANCER_BASAL_DN																				HATADA_METHYLATED_IN_LUNG_CANCER_UP			CHARAFE_BREAST_CANCER_LUMINAL_VS_BASAL_UP					KAAB_HEART_ATRIUM_VS_VENTRICLE_UP																																	
6331	SCN5A	sodium channel, voltage-gated, type V, alpha subunit				MIKKELSEN_MEF_HCP_WITH_H3K27ME3	MEISSNER_BRAIN_HCP_WITH_H3K4ME3_AND_H3K27ME3		MIKKELSEN_NPC_HCP_WITH_H3K27ME3		MIKKELSEN_MCV6_HCP_WITH_H3K27ME3		MEISSNER_NPC_HCP_WITH_H3K4ME2_AND_H3K27ME3			MARTENS_TRETINOIN_RESPONSE_UP																																																																																						
57628	DPP10	dipeptidyl-peptidase 10 (non-functional)				MIKKELSEN_MEF_HCP_WITH_H3K27ME3	MEISSNER_BRAIN_HCP_WITH_H3K4ME3_AND_H3K27ME3		MIKKELSEN_NPC_HCP_WITH_H3K27ME3		MIKKELSEN_MCV6_HCP_WITH_H3K27ME3		MEISSNER_NPC_HCP_WITH_H3K4ME2_AND_H3K27ME3							ZWANG_TRANSIENTLY_UP_BY_2ND_EGF_PULSE_ONLY					SCHAEFFER_PROSTATE_DEVELOPMENT_48HR_DN																												RAO_BOUND_BY_SALL4_ISOFORM_B																																																	
256536	TCERG1L	transcription elongation regulator 1-like				MIKKELSEN_MEF_HCP_WITH_H3K27ME3	MEISSNER_BRAIN_HCP_WITH_H3K4ME3_AND_H3K27ME3		MIKKELSEN_NPC_HCP_WITH_H3K27ME3		MIKKELSEN_MCV6_HCP_WITH_H3K27ME3														SCHAEFFER_PROSTATE_DEVELOPMENT_48HR_DN	MEISSNER_NPC_HCP_WITH_H3K4ME2						IVANOVA_HEMATOPOIESIS_STEM_CELL_AND_PROGENITOR																																																																						
348980	HCN1	hyperpolarization activated cyclic nucleotide-gated potassium channel 1				MIKKELSEN_MEF_HCP_WITH_H3K27ME3	MEISSNER_BRAIN_HCP_WITH_H3K4ME3_AND_H3K27ME3		MIKKELSEN_NPC_HCP_WITH_H3K27ME3				MEISSNER_NPC_HCP_WITH_H3K4ME2_AND_H3K27ME3																																									SERVITJA_ISLET_HNF1A_TARGETS_UP																												ZWANG_TRANSIENTLY_UP_BY_1ST_EGF_PULSE_ONLY																				
3748	KCNC3	potassium voltage-gated channel, Shaw-related subfamily, member 3				MIKKELSEN_MEF_HCP_WITH_H3K27ME3	MEISSNER_BRAIN_HCP_WITH_H3K4ME3_AND_H3K27ME3				MIKKELSEN_MCV6_HCP_WITH_H3K27ME3	YOSHIMURA_MAPK8_TARGETS_UP																																																																																										
126669	SHE	Src homology 2 domain containing E				MIKKELSEN_MEF_HCP_WITH_H3K27ME3	MEISSNER_BRAIN_HCP_WITH_H3K4ME3_AND_H3K27ME3				MIKKELSEN_MCV6_HCP_WITH_H3K27ME3				PEREZ_TP53_TARGETS											MEISSNER_NPC_HCP_WITH_H3K4ME2									LIM_MAMMARY_STEM_CELL_UP							SWEET_LUNG_CANCER_KRAS_DN						CUI_TCF21_TARGETS_2_DN																																																						
10319	LAMC3	laminin, gamma 3				MIKKELSEN_MEF_HCP_WITH_H3K27ME3	MEISSNER_BRAIN_HCP_WITH_H3K4ME3_AND_H3K27ME3				MIKKELSEN_MCV6_HCP_WITH_H3K27ME3					MARTENS_TRETINOIN_RESPONSE_UP																														MEISSNER_NPC_HCP_WITH_H3_UNMETHYLATED																																																								
10718	NRG3	neuregulin 3				MIKKELSEN_MEF_HCP_WITH_H3K27ME3	MEISSNER_BRAIN_HCP_WITH_H3K4ME3_AND_H3K27ME3				MIKKELSEN_MCV6_HCP_WITH_H3K27ME3															MEISSNER_NPC_HCP_WITH_H3K4ME2																																																																												
4923	NTSR1	neurotensin receptor 1 (high affinity)				MIKKELSEN_MEF_HCP_WITH_H3K27ME3	MEISSNER_BRAIN_HCP_WITH_H3K4ME3_AND_H3K27ME3				MIKKELSEN_MCV6_HCP_WITH_H3K27ME3																																			MEISSNER_NPC_HCP_WITH_H3_UNMETHYLATED																																																								
23544	SEZ6L	seizure related 6 homolog (mouse)-like				MIKKELSEN_MEF_HCP_WITH_H3K27ME3	MEISSNER_BRAIN_HCP_WITH_H3K4ME3_AND_H3K27ME3				MIKKELSEN_MCV6_HCP_WITH_H3K27ME3																																																														BLALOCK_ALZHEIMERS_DISEASE_DN																													
131096	KCNH8	potassium voltage-gated channel, subfamily H (eag-related), member 8				MIKKELSEN_MEF_HCP_WITH_H3K27ME3	MEISSNER_BRAIN_HCP_WITH_H3K4ME3_AND_H3K27ME3					YOSHIMURA_MAPK8_TARGETS_UP	MEISSNER_NPC_HCP_WITH_H3K4ME2_AND_H3K27ME3							ZWANG_TRANSIENTLY_UP_BY_2ND_EGF_PULSE_ONLY																																																																																		
6657	SOX2	SRY (sex determining region Y)-box 2				MIKKELSEN_MEF_HCP_WITH_H3K27ME3	MEISSNER_BRAIN_HCP_WITH_H3K4ME3_AND_H3K27ME3							BLALOCK_ALZHEIMERS_DISEASE_UP																	GOZGIT_ESR1_TARGETS_DN			BYSTRYKH_HEMATOPOIESIS_STEM_CELL_QTL_TRANS				PUJANA_ATM_PCC_NETWORK				SWEET_LUNG_CANCER_KRAS_DN												SERVITJA_ISLET_HNF1A_TARGETS_UP																						RIGGI_EWING_SARCOMA_PROGENITOR_UP													PUJANA_BRCA1_PCC_NETWORK				MARTINEZ_RB1_AND_TP53_TARGETS_DN									
79977	GRHL2	grainyhead-like 2 (Drosophila)				MIKKELSEN_MEF_HCP_WITH_H3K27ME3	MEISSNER_BRAIN_HCP_WITH_H3K4ME3_AND_H3K27ME3								PEREZ_TP53_TARGETS																GOZGIT_ESR1_TARGETS_DN									ONDER_CDH1_TARGETS_2_DN						MEISSNER_NPC_HCP_WITH_H3_UNMETHYLATED	RODRIGUES_THYROID_CARCINOMA_POORLY_DIFFERENTIATED_DN									GRAESSMANN_APOPTOSIS_BY_DOXORUBICIN_DN											CHARAFE_BREAST_CANCER_LUMINAL_VS_MESENCHYMAL_UP												NUYTTEN_NIPP1_TARGETS_DN																	MCBRYAN_PUBERTAL_BREAST_4_5WK_UP						
147381	CBLN2	cerebellin 2 precursor				MIKKELSEN_MEF_HCP_WITH_H3K27ME3	MEISSNER_BRAIN_HCP_WITH_H3K4ME3_AND_H3K27ME3																																																																																															
2259	FGF14	fibroblast growth factor 14				MIKKELSEN_MEF_HCP_WITH_H3K27ME3			MIKKELSEN_NPC_HCP_WITH_H3K27ME3	DODD_NASOPHARYNGEAL_CARCINOMA_UP		YOSHIMURA_MAPK8_TARGETS_UP																																										SERVITJA_ISLET_HNF1A_TARGETS_UP																																																
326624	RAB37	RAB37, member RAS oncogene family				MIKKELSEN_MEF_HCP_WITH_H3K27ME3			MIKKELSEN_NPC_HCP_WITH_H3K27ME3	DODD_NASOPHARYNGEAL_CARCINOMA_UP										ZWANG_TRANSIENTLY_UP_BY_2ND_EGF_PULSE_ONLY						MEISSNER_NPC_HCP_WITH_H3K4ME2						IVANOVA_HEMATOPOIESIS_STEM_CELL_AND_PROGENITOR																							FEVR_CTNNB1_TARGETS_UP																																										LOPEZ_MBD_TARGETS					
340260	UNCX	UNC homeobox				MIKKELSEN_MEF_HCP_WITH_H3K27ME3			MIKKELSEN_NPC_HCP_WITH_H3K27ME3		MIKKELSEN_MCV6_HCP_WITH_H3K27ME3	YOSHIMURA_MAPK8_TARGETS_UP	MEISSNER_NPC_HCP_WITH_H3K4ME2_AND_H3K27ME3						BRUINS_UVC_RESPONSE_VIA_TP53_GROUP_A				MIKKELSEN_IPS_WITH_HCP_H3K27ME3	MEISSNER_BRAIN_HCP_WITH_H3K27ME3																																																																														
6712	SPTBN2	spectrin, beta, non-erythrocytic 2				MIKKELSEN_MEF_HCP_WITH_H3K27ME3			MIKKELSEN_NPC_HCP_WITH_H3K27ME3		MIKKELSEN_MCV6_HCP_WITH_H3K27ME3	YOSHIMURA_MAPK8_TARGETS_UP	MEISSNER_NPC_HCP_WITH_H3K4ME2_AND_H3K27ME3																																DOUGLAS_BMI1_TARGETS_UP																																																MARTINEZ_RB1_AND_TP53_TARGETS_DN									
57338	JPH3	junctophilin 3				MIKKELSEN_MEF_HCP_WITH_H3K27ME3			MIKKELSEN_NPC_HCP_WITH_H3K27ME3		MIKKELSEN_MCV6_HCP_WITH_H3K27ME3		MEISSNER_NPC_HCP_WITH_H3K4ME2_AND_H3K27ME3		PEREZ_TP53_TARGETS																																																										BLALOCK_ALZHEIMERS_DISEASE_DN																	SENESE_HDAC1_AND_HDAC2_TARGETS_DN												
1103	CHAT	choline O-acetyltransferase				MIKKELSEN_MEF_HCP_WITH_H3K27ME3			MIKKELSEN_NPC_HCP_WITH_H3K27ME3		MIKKELSEN_MCV6_HCP_WITH_H3K27ME3		MEISSNER_NPC_HCP_WITH_H3K4ME2_AND_H3K27ME3											MEISSNER_BRAIN_HCP_WITH_H3K27ME3																																																																														
4009	LMX1A	LIM homeobox transcription factor 1, alpha				MIKKELSEN_MEF_HCP_WITH_H3K27ME3			MIKKELSEN_NPC_HCP_WITH_H3K27ME3		MIKKELSEN_MCV6_HCP_WITH_H3K27ME3		MEISSNER_NPC_HCP_WITH_H3K4ME2_AND_H3K27ME3											MEISSNER_BRAIN_HCP_WITH_H3K27ME3																																																																														
84440	RAB11FIP4	RAB11 family interacting protein 4 (class II)				MIKKELSEN_MEF_HCP_WITH_H3K27ME3			MIKKELSEN_NPC_HCP_WITH_H3K27ME3		MIKKELSEN_MCV6_HCP_WITH_H3K27ME3		MEISSNER_NPC_HCP_WITH_H3K4ME2_AND_H3K27ME3																																																						CHARAFE_BREAST_CANCER_LUMINAL_VS_MESENCHYMAL_UP																																			
575	BAI1	brain-specific angiogenesis inhibitor 1				MIKKELSEN_MEF_HCP_WITH_H3K27ME3			MIKKELSEN_NPC_HCP_WITH_H3K27ME3		MIKKELSEN_MCV6_HCP_WITH_H3K27ME3		MEISSNER_NPC_HCP_WITH_H3K4ME2_AND_H3K27ME3																																																																																									
1006	CDH8	cadherin 8, type 2				MIKKELSEN_MEF_HCP_WITH_H3K27ME3			MIKKELSEN_NPC_HCP_WITH_H3K27ME3			YOSHIMURA_MAPK8_TARGETS_UP	MEISSNER_NPC_HCP_WITH_H3K4ME2_AND_H3K27ME3							ZWANG_TRANSIENTLY_UP_BY_2ND_EGF_PULSE_ONLY																		PUJANA_ATM_PCC_NETWORK																																			BLALOCK_ALZHEIMERS_DISEASE_DN																PUJANA_BRCA1_PCC_NETWORK													
5522	PPP2R2C	protein phosphatase 2, regulatory subunit B, gamma				MIKKELSEN_MEF_HCP_WITH_H3K27ME3			MIKKELSEN_NPC_HCP_WITH_H3K27ME3				MEISSNER_NPC_HCP_WITH_H3K4ME2_AND_H3K27ME3				ACEVEDO_METHYLATED_IN_LIVER_CANCER_DN															IVANOVA_HEMATOPOIESIS_STEM_CELL_AND_PROGENITOR																																CHARAFE_BREAST_CANCER_LUMINAL_VS_BASAL_UP																																						
120237	DBX1	developing brain homeobox 1				MIKKELSEN_MEF_HCP_WITH_H3K27ME3			MIKKELSEN_NPC_HCP_WITH_H3K27ME3				MEISSNER_NPC_HCP_WITH_H3K4ME2_AND_H3K27ME3						BRUINS_UVC_RESPONSE_VIA_TP53_GROUP_A				MIKKELSEN_IPS_WITH_HCP_H3K27ME3	MEISSNER_BRAIN_HCP_WITH_H3K27ME3																																																																														
8532	CPZ	carboxypeptidase Z				MIKKELSEN_MEF_HCP_WITH_H3K27ME3			MIKKELSEN_NPC_HCP_WITH_H3K27ME3							MARTENS_TRETINOIN_RESPONSE_UP																					LEE_BMP2_TARGETS_UP																																																WANG_MLL_TARGETS																	
339778	C2orf70	chromosome 2 open reading frame 70				MIKKELSEN_MEF_HCP_WITH_H3K27ME3				DODD_NASOPHARYNGEAL_CARCINOMA_UP	MIKKELSEN_MCV6_HCP_WITH_H3K27ME3																																																																DELACROIX_RAR_BOUND_ES																											
10893	MMP24	matrix metallopeptidase 24 (membrane-inserted)				MIKKELSEN_MEF_HCP_WITH_H3K27ME3				DODD_NASOPHARYNGEAL_CARCINOMA_UP			MEISSNER_NPC_HCP_WITH_H3K4ME2_AND_H3K27ME3																																														JOHNSTONE_PARVB_TARGETS_3_UP	KRIEG_HYPOXIA_NOT_VIA_KDM3A											MIKKELSEN_NPC_HCP_WITH_H3K4ME3_AND_H3K27ME3			KINSEY_TARGETS_OF_EWSR1_FLII_FUSION_DN																SENESE_HDAC1_AND_HDAC2_TARGETS_DN												
85442	KNDC1	kinase non-catalytic C-lobe domain (KIND) containing 1				MIKKELSEN_MEF_HCP_WITH_H3K27ME3				DODD_NASOPHARYNGEAL_CARCINOMA_UP					PEREZ_TP53_TARGETS	MARTENS_TRETINOIN_RESPONSE_UP			BRUINS_UVC_RESPONSE_VIA_TP53_GROUP_A						SCHAEFFER_PROSTATE_DEVELOPMENT_48HR_DN																																														MIKKELSEN_NPC_HCP_WITH_H3K4ME3_AND_H3K27ME3																															
221692	PHACTR1	phosphatase and actin regulator 1				MIKKELSEN_MEF_HCP_WITH_H3K27ME3				DODD_NASOPHARYNGEAL_CARCINOMA_UP															SCHAEFFER_PROSTATE_DEVELOPMENT_48HR_DN											MIKKELSEN_MEF_ICP_WITH_H3K27ME3		PUJANA_ATM_PCC_NETWORK																																																																
8437	RASAL1	RAS protein activator like 1 (GAP1 like)				MIKKELSEN_MEF_HCP_WITH_H3K27ME3				DODD_NASOPHARYNGEAL_CARCINOMA_UP																MEISSNER_NPC_HCP_WITH_H3K4ME2							SMID_BREAST_CANCER_BASAL_UP																													ZHOU_INFLAMMATORY_RESPONSE_FIMA_UP											BLALOCK_ALZHEIMERS_DISEASE_DN																													
7044	LEFTY2	left-right determination factor 2				MIKKELSEN_MEF_HCP_WITH_H3K27ME3				DODD_NASOPHARYNGEAL_CARCINOMA_UP																							SMID_BREAST_CANCER_BASAL_UP																				RAO_BOUND_BY_SALL4_ISOFORM_B																						DELACROIX_RAR_BOUND_ES													BONOME_OVARIAN_CANCER_SURVIVAL_SUBOPTIMAL_DEBULKING														
23231	SEL1L3	sel-1 suppressor of lin-12-like 3 (C. elegans)				MIKKELSEN_MEF_HCP_WITH_H3K27ME3				DODD_NASOPHARYNGEAL_CARCINOMA_UP																														ONDER_CDH1_TARGETS_2_DN											DAVICIONI_MOLECULAR_ARMS_VS_ERMS_UP																									RIGGI_EWING_SARCOMA_PROGENITOR_UP													PUJANA_BRCA1_PCC_NETWORK													
8927	BSN	bassoon (presynaptic cytomatrix protein)				MIKKELSEN_MEF_HCP_WITH_H3K27ME3					MIKKELSEN_MCV6_HCP_WITH_H3K27ME3	YOSHIMURA_MAPK8_TARGETS_UP														MEISSNER_NPC_HCP_WITH_H3K4ME2						IVANOVA_HEMATOPOIESIS_STEM_CELL_AND_PROGENITOR																																									BLALOCK_ALZHEIMERS_DISEASE_DN																													
1826	DSCAM	Down syndrome cell adhesion molecule				MIKKELSEN_MEF_HCP_WITH_H3K27ME3					MIKKELSEN_MCV6_HCP_WITH_H3K27ME3		MEISSNER_NPC_HCP_WITH_H3K4ME2_AND_H3K27ME3					GOBERT_OLIGODENDROCYTE_DIFFERENTIATION_DN	BRUINS_UVC_RESPONSE_VIA_TP53_GROUP_A												GOZGIT_ESR1_TARGETS_DN									ONDER_CDH1_TARGETS_2_DN																						ZHOU_INFLAMMATORY_RESPONSE_FIMA_UP																																								
3166	HMX1	H6 family homeobox 1				MIKKELSEN_MEF_HCP_WITH_H3K27ME3					MIKKELSEN_MCV6_HCP_WITH_H3K27ME3		MEISSNER_NPC_HCP_WITH_H3K4ME2_AND_H3K27ME3											MEISSNER_BRAIN_HCP_WITH_H3K27ME3																																															MIKKELSEN_NPC_HCP_WITH_H3K4ME3_AND_H3K27ME3																	BONOME_OVARIAN_CANCER_SURVIVAL_SUBOPTIMAL_DEBULKING														
56853	CELF4	CUGBP, Elav-like family member 4				MIKKELSEN_MEF_HCP_WITH_H3K27ME3					MIKKELSEN_MCV6_HCP_WITH_H3K27ME3					MARTENS_TRETINOIN_RESPONSE_UP				ZWANG_TRANSIENTLY_UP_BY_2ND_EGF_PULSE_ONLY						MEISSNER_NPC_HCP_WITH_H3K4ME2																															FORTSCHEGGER_PHF8_TARGETS_DN	GRAESSMANN_APOPTOSIS_BY_DOXORUBICIN_UP																																			MARTINEZ_RB1_AND_TP53_TARGETS_DN									
57540	PTCHD2	patched domain containing 2				MIKKELSEN_MEF_HCP_WITH_H3K27ME3					MIKKELSEN_MCV6_HCP_WITH_H3K27ME3					MARTENS_TRETINOIN_RESPONSE_UP																																																							MIKKELSEN_NPC_HCP_WITH_H3K4ME3_AND_H3K27ME3											ZWANG_TRANSIENTLY_UP_BY_1ST_EGF_PULSE_ONLY															LOPEZ_MBD_TARGETS					
50861	STMN3	stathmin-like 3				MIKKELSEN_MEF_HCP_WITH_H3K27ME3					MIKKELSEN_MCV6_HCP_WITH_H3K27ME3																WONG_ADULT_TISSUE_STEM_MODULE				GOZGIT_ESR1_TARGETS_DN											SWEET_LUNG_CANCER_KRAS_DN					RODRIGUES_THYROID_CARCINOMA_POORLY_DIFFERENTIATED_DN																			CHICAS_RB1_TARGETS_CONFLUENT							BLALOCK_ALZHEIMERS_DISEASE_DN			RIGGI_EWING_SARCOMA_PROGENITOR_UP																										
3640	INSL3	insulin-like 3 (Leydig cell)				MIKKELSEN_MEF_HCP_WITH_H3K27ME3					MIKKELSEN_MCV6_HCP_WITH_H3K27ME3																																																																																											
2298	FOXD4	forkhead box D4				MIKKELSEN_MEF_HCP_WITH_H3K27ME3						YOSHIMURA_MAPK8_TARGETS_UP	MEISSNER_NPC_HCP_WITH_H3K4ME2_AND_H3K27ME3											MEISSNER_BRAIN_HCP_WITH_H3K27ME3																																															MIKKELSEN_NPC_HCP_WITH_H3K4ME3_AND_H3K27ME3																															
90249	UNC5A	unc-5 homolog A (C. elegans)				MIKKELSEN_MEF_HCP_WITH_H3K27ME3						YOSHIMURA_MAPK8_TARGETS_UP				MARTENS_TRETINOIN_RESPONSE_UP	ACEVEDO_METHYLATED_IN_LIVER_CANCER_DN																																BHAT_ESR1_TARGETS_VIA_AKT1_UP																						MIKKELSEN_NPC_HCP_WITH_H3K4ME3_AND_H3K27ME3	BHAT_ESR1_TARGETS_NOT_VIA_AKT1_UP																														MARSON_BOUND_BY_FOXP3_UNSTIMULATED
10814	CPLX2	complexin 2				MIKKELSEN_MEF_HCP_WITH_H3K27ME3						YOSHIMURA_MAPK8_TARGETS_UP					ACEVEDO_METHYLATED_IN_LIVER_CANCER_DN									MEISSNER_NPC_HCP_WITH_H3K4ME2											LEE_BMP2_TARGETS_UP		PILON_KLF1_TARGETS_DN																																																															
321	APBA2	amyloid beta (A4) precursor protein-binding, family A, member 2				MIKKELSEN_MEF_HCP_WITH_H3K27ME3						YOSHIMURA_MAPK8_TARGETS_UP						GOBERT_OLIGODENDROCYTE_DIFFERENTIATION_DN	BRUINS_UVC_RESPONSE_VIA_TP53_GROUP_A														SMID_BREAST_CANCER_BASAL_UP																																								BLALOCK_ALZHEIMERS_DISEASE_DN																													
2740	GLP1R	glucagon-like peptide 1 receptor				MIKKELSEN_MEF_HCP_WITH_H3K27ME3						YOSHIMURA_MAPK8_TARGETS_UP												MEISSNER_BRAIN_HCP_WITH_H3K27ME3																						MEISSNER_NPC_HCP_WITH_H3_UNMETHYLATED																																																								
162387	MFSD6L	major facilitator superfamily domain containing 6-like				MIKKELSEN_MEF_HCP_WITH_H3K27ME3										MARTENS_TRETINOIN_RESPONSE_UP				ZWANG_TRANSIENTLY_UP_BY_2ND_EGF_PULSE_ONLY				MEISSNER_BRAIN_HCP_WITH_H3K27ME3																						MEISSNER_NPC_HCP_WITH_H3_UNMETHYLATED									FEVR_CTNNB1_TARGETS_UP								FOSTER_TOLERANT_MACROPHAGE_DN																																							
29122	PRSS50	protease, serine, 50				MIKKELSEN_MEF_HCP_WITH_H3K27ME3										MARTENS_TRETINOIN_RESPONSE_UP				ZWANG_TRANSIENTLY_UP_BY_2ND_EGF_PULSE_ONLY				MEISSNER_BRAIN_HCP_WITH_H3K27ME3																						MEISSNER_NPC_HCP_WITH_H3_UNMETHYLATED															HATADA_METHYLATED_IN_LUNG_CANCER_UP																																					TORCHIA_TARGETS_OF_EWSR1_FLI1_FUSION_DN				
148066	ZNRF4	zinc and ring finger 4				MIKKELSEN_MEF_HCP_WITH_H3K27ME3										MARTENS_TRETINOIN_RESPONSE_UP								MEISSNER_BRAIN_HCP_WITH_H3K27ME3																						MEISSNER_NPC_HCP_WITH_H3_UNMETHYLATED																																																								
10900	RUNDC3A	RUN domain containing 3A				MIKKELSEN_MEF_HCP_WITH_H3K27ME3												GOBERT_OLIGODENDROCYTE_DIFFERENTIATION_DN	BRUINS_UVC_RESPONSE_VIA_TP53_GROUP_A																																																						BLALOCK_ALZHEIMERS_DISEASE_DN																													
4902	NRTN	neurturin				MIKKELSEN_MEF_HCP_WITH_H3K27ME3												GOBERT_OLIGODENDROCYTE_DIFFERENTIATION_DN								MEISSNER_NPC_HCP_WITH_H3K4ME2							SMID_BREAST_CANCER_BASAL_UP				LEE_BMP2_TARGETS_UP														DAVICIONI_MOLECULAR_ARMS_VS_ERMS_UP																		KAAB_HEART_ATRIUM_VS_VENTRICLE_UP																																	
149175	MANEAL	mannosidase, endo-alpha-like				MIKKELSEN_MEF_HCP_WITH_H3K27ME3														ZWANG_TRANSIENTLY_UP_BY_2ND_EGF_PULSE_ONLY																													BHAT_ESR1_TARGETS_VIA_AKT1_UP																							BHAT_ESR1_TARGETS_NOT_VIA_AKT1_UP																											LASTOWSKA_NEUROBLASTOMA_COPY_NUMBER_DN			
222008	VSTM2A	V-set and transmembrane domain containing 2A				MIKKELSEN_MEF_HCP_WITH_H3K27ME3														ZWANG_TRANSIENTLY_UP_BY_2ND_EGF_PULSE_ONLY																																																																																		
64866	CDCP1	CUB domain containing protein 1				MIKKELSEN_MEF_HCP_WITH_H3K27ME3																		MEISSNER_BRAIN_HCP_WITH_H3K27ME3																ONDER_CDH1_TARGETS_2_DN						MEISSNER_NPC_HCP_WITH_H3_UNMETHYLATED													JOHNSTONE_PARVB_TARGETS_3_UP	KRIEG_HYPOXIA_NOT_VIA_KDM3A																																				MCBRYAN_PUBERTAL_BREAST_4_5WK_UP					KOYAMA_SEMA3B_TARGETS_UP	
23149	FCHO1	FCH domain only 1				MIKKELSEN_MEF_HCP_WITH_H3K27ME3																				MEISSNER_NPC_HCP_WITH_H3K4ME2												PUJANA_ATM_PCC_NETWORK											BHAT_ESR1_TARGETS_VIA_AKT1_UP																																							BONOME_OVARIAN_CANCER_SURVIVAL_SUBOPTIMAL_DEBULKING	PUJANA_BRCA1_PCC_NETWORK													
50651	SLC45A1	solute carrier family 45, member 1				MIKKELSEN_MEF_HCP_WITH_H3K27ME3																																								MEISSNER_NPC_HCP_WITH_H3_UNMETHYLATED																																																			LOPEZ_MBD_TARGETS					
80164	FLJ22184	putative uncharacterized protein FLJ22184				MIKKELSEN_MEF_HCP_WITH_H3K27ME3																																																										CHARAFE_BREAST_CANCER_LUMINAL_VS_BASAL_UP																																						
3274	HRH2	histamine receptor H2				MIKKELSEN_MEF_HCP_WITH_H3K27ME3																																																																																																
283953	TMEM114	transmembrane protein 114				MIKKELSEN_MEF_HCP_WITH_H3K27ME3																																																																																																
347735	SERINC2	serine incorporator 2					MEISSNER_BRAIN_HCP_WITH_H3K4ME3_AND_H3K27ME3		MIKKELSEN_NPC_HCP_WITH_H3K27ME3	DODD_NASOPHARYNGEAL_CARCINOMA_UP	MIKKELSEN_MCV6_HCP_WITH_H3K27ME3		MEISSNER_NPC_HCP_WITH_H3K4ME2_AND_H3K27ME3															KOINUMA_TARGETS_OF_SMAD2_OR_SMAD3									LEE_BMP2_TARGETS_UP																														CHARAFE_BREAST_CANCER_LUMINAL_VS_MESENCHYMAL_UP												NUYTTEN_NIPP1_TARGETS_DN							FULCHER_INFLAMMATORY_RESPONSE_LECTIN_VS_LPS_UP											LOPEZ_MBD_TARGETS					
80223	RAB11FIP1	RAB11 family interacting protein 1 (class I)					MEISSNER_BRAIN_HCP_WITH_H3K4ME3_AND_H3K27ME3		MIKKELSEN_NPC_HCP_WITH_H3K27ME3	DODD_NASOPHARYNGEAL_CARCINOMA_UP			MEISSNER_NPC_HCP_WITH_H3K4ME2_AND_H3K27ME3						BRUINS_UVC_RESPONSE_VIA_TP53_GROUP_A																						SMID_BREAST_CANCER_BASAL_DN				DOUGLAS_BMI1_TARGETS_UP							DURCHDEWALD_SKIN_CARCINOGENESIS_DN																																		FULCHER_INFLAMMATORY_RESPONSE_LECTIN_VS_LPS_UP									BUYTAERT_PHOTODYNAMIC_THERAPY_STRESS_UP							
3663	IRF5	interferon regulatory factor 5					MEISSNER_BRAIN_HCP_WITH_H3K4ME3_AND_H3K27ME3		MIKKELSEN_NPC_HCP_WITH_H3K27ME3		MIKKELSEN_MCV6_HCP_WITH_H3K27ME3		MEISSNER_NPC_HCP_WITH_H3K4ME2_AND_H3K27ME3		PEREZ_TP53_TARGETS														CHEN_METABOLIC_SYNDROM_NETWORK									PUJANA_ATM_PCC_NETWORK	PILON_KLF1_TARGETS_DN																																																		PUJANA_BRCA1_PCC_NETWORK													
342667	STAC2	SH3 and cysteine rich domain 2					MEISSNER_BRAIN_HCP_WITH_H3K4ME3_AND_H3K27ME3		MIKKELSEN_NPC_HCP_WITH_H3K27ME3				MEISSNER_NPC_HCP_WITH_H3K4ME2_AND_H3K27ME3							ZWANG_TRANSIENTLY_UP_BY_2ND_EGF_PULSE_ONLY															LIM_MAMMARY_STEM_CELL_UP																							GRAESSMANN_APOPTOSIS_BY_DOXORUBICIN_UP																																												
7351	UCP2	uncoupling protein 2 (mitochondrial, proton carrier)					MEISSNER_BRAIN_HCP_WITH_H3K4ME3_AND_H3K27ME3			DODD_NASOPHARYNGEAL_CARCINOMA_UP		YOSHIMURA_MAPK8_TARGETS_UP						GOBERT_OLIGODENDROCYTE_DIFFERENTIATION_DN	BRUINS_UVC_RESPONSE_VIA_TP53_GROUP_A	ZWANG_TRANSIENTLY_UP_BY_2ND_EGF_PULSE_ONLY						MEISSNER_NPC_HCP_WITH_H3K4ME2					GOZGIT_ESR1_TARGETS_DN							PUJANA_ATM_PCC_NETWORK			SMID_BREAST_CANCER_BASAL_DN																																						NUYTTEN_NIPP1_TARGETS_DN								DURAND_STROMA_NS_UP		PUJANA_BRCA1_PCC_NETWORK				MARTINEZ_RB1_AND_TP53_TARGETS_DN									
53947	A4GALT	alpha 1,4-galactosyltransferase					MEISSNER_BRAIN_HCP_WITH_H3K4ME3_AND_H3K27ME3			DODD_NASOPHARYNGEAL_CARCINOMA_UP			MEISSNER_NPC_HCP_WITH_H3K4ME2_AND_H3K27ME3																															DURAND_STROMA_S_UP					BHAT_ESR1_TARGETS_VIA_AKT1_UP																						MIKKELSEN_NPC_HCP_WITH_H3K4ME3_AND_H3K27ME3	BHAT_ESR1_TARGETS_NOT_VIA_AKT1_UP																														
2549	GAB1	GRB2-associated binding protein 1					MEISSNER_BRAIN_HCP_WITH_H3K4ME3_AND_H3K27ME3			DODD_NASOPHARYNGEAL_CARCINOMA_UP					PEREZ_TP53_TARGETS			GOBERT_OLIGODENDROCYTE_DIFFERENTIATION_DN																																DUTERTRE_ESTRADIOL_RESPONSE_24HR_DN				SERVITJA_ISLET_HNF1A_TARGETS_UP		GRAESSMANN_APOPTOSIS_BY_DOXORUBICIN_DN																												MASSARWEH_TAMOXIFEN_RESISTANCE_UP																		
115572	FAM46B	family with sequence similarity 46, member B					MEISSNER_BRAIN_HCP_WITH_H3K4ME3_AND_H3K27ME3			DODD_NASOPHARYNGEAL_CARCINOMA_UP																MEISSNER_NPC_HCP_WITH_H3K4ME2																															FORTSCHEGGER_PHF8_TARGETS_DN																									ZWANG_TRANSIENTLY_UP_BY_1ST_EGF_PULSE_ONLY																				
9368	SLC9A3R1	solute carrier family 9 (sodium/hydrogen exchanger), member 3 regulator 1					MEISSNER_BRAIN_HCP_WITH_H3K4ME3_AND_H3K27ME3			DODD_NASOPHARYNGEAL_CARCINOMA_UP																													PILON_KLF1_TARGETS_DN		SMID_BREAST_CANCER_BASAL_DN								BHAT_ESR1_TARGETS_VIA_AKT1_UP						FEVR_CTNNB1_TARGETS_UP									CHARAFE_BREAST_CANCER_LUMINAL_VS_BASAL_UP			CHARAFE_BREAST_CANCER_LUMINAL_VS_MESENCHYMAL_UP					BHAT_ESR1_TARGETS_NOT_VIA_AKT1_UP							NUYTTEN_NIPP1_TARGETS_DN																		LOPEZ_MBD_TARGETS					
9509	ADAMTS2	ADAM metallopeptidase with thrombospondin type 1 motif, 2					MEISSNER_BRAIN_HCP_WITH_H3K4ME3_AND_H3K27ME3				MIKKELSEN_MCV6_HCP_WITH_H3K27ME3		MEISSNER_NPC_HCP_WITH_H3K4ME2_AND_H3K27ME3		PEREZ_TP53_TARGETS	MARTENS_TRETINOIN_RESPONSE_UP													CHEN_METABOLIC_SYNDROM_NETWORK						LIM_MAMMARY_STEM_CELL_UP									DURAND_STROMA_S_UP																						CHICAS_RB1_TARGETS_CONFLUENT					MIKKELSEN_NPC_HCP_WITH_H3K4ME3_AND_H3K27ME3																															
57593	EBF4	early B-cell factor 4					MEISSNER_BRAIN_HCP_WITH_H3K4ME3_AND_H3K27ME3				MIKKELSEN_MCV6_HCP_WITH_H3K27ME3							GOBERT_OLIGODENDROCYTE_DIFFERENTIATION_DN																																																									DELACROIX_RAR_BOUND_ES																											
135	ADORA2A	adenosine A2a receptor					MEISSNER_BRAIN_HCP_WITH_H3K4ME3_AND_H3K27ME3				MIKKELSEN_MCV6_HCP_WITH_H3K27ME3									ZWANG_TRANSIENTLY_UP_BY_2ND_EGF_PULSE_ONLY																										MEISSNER_NPC_HCP_WITH_H3_UNMETHYLATED																																																								MARSON_BOUND_BY_FOXP3_UNSTIMULATED
5228	PGF	placental growth factor					MEISSNER_BRAIN_HCP_WITH_H3K4ME3_AND_H3K27ME3				MIKKELSEN_MCV6_HCP_WITH_H3K27ME3															MEISSNER_NPC_HCP_WITH_H3K4ME2									LIM_MAMMARY_STEM_CELL_UP												RODRIGUES_THYROID_CARCINOMA_POORLY_DIFFERENTIATED_DN											GRAESSMANN_APOPTOSIS_BY_DOXORUBICIN_UP																		RIGGI_EWING_SARCOMA_PROGENITOR_UP				HELLER_HDAC_TARGETS_SILENCED_BY_METHYLATION_UP												LIU_PROSTATE_CANCER_DN			BUYTAERT_PHOTODYNAMIC_THERAPY_STRESS_UP							
134265	AFAP1L1	actin filament associated protein 1-like 1					MEISSNER_BRAIN_HCP_WITH_H3K4ME3_AND_H3K27ME3				MIKKELSEN_MCV6_HCP_WITH_H3K27ME3																					IVANOVA_HEMATOPOIESIS_STEM_CELL_AND_PROGENITOR														MEISSNER_NPC_HCP_WITH_H3_UNMETHYLATED																								CHYLA_CBFA2T3_TARGETS_UP																																
2918	GRM8	glutamate receptor, metabotropic 8					MEISSNER_BRAIN_HCP_WITH_H3K4ME3_AND_H3K27ME3					YOSHIMURA_MAPK8_TARGETS_UP			PEREZ_TP53_TARGETS		ACEVEDO_METHYLATED_IN_LIVER_CANCER_DN			ZWANG_TRANSIENTLY_UP_BY_2ND_EGF_PULSE_ONLY			MIKKELSEN_IPS_WITH_HCP_H3K27ME3																																																																															
11202	KLK8	kallikrein-related peptidase 8					MEISSNER_BRAIN_HCP_WITH_H3K4ME3_AND_H3K27ME3					YOSHIMURA_MAPK8_TARGETS_UP				MARTENS_TRETINOIN_RESPONSE_UP											WONG_ADULT_TISSUE_STEM_MODULE					IVANOVA_HEMATOPOIESIS_STEM_CELL_AND_PROGENITOR	SMID_BREAST_CANCER_BASAL_UP	BYSTRYKH_HEMATOPOIESIS_STEM_CELL_QTL_TRANS						ONDER_CDH1_TARGETS_2_DN						MEISSNER_NPC_HCP_WITH_H3_UNMETHYLATED																																				ZWANG_TRANSIENTLY_UP_BY_1ST_EGF_PULSE_ONLY																				
595	CCND1	cyclin D1					MEISSNER_BRAIN_HCP_WITH_H3K4ME3_AND_H3K27ME3					YOSHIMURA_MAPK8_TARGETS_UP								ZWANG_TRANSIENTLY_UP_BY_2ND_EGF_PULSE_ONLY	DACOSTA_UV_RESPONSE_VIA_ERCC3_DN						WONG_ADULT_TISSUE_STEM_MODULE														SMID_BREAST_CANCER_BASAL_DN								BHAT_ESR1_TARGETS_VIA_AKT1_UP										JOHNSTONE_PARVB_TARGETS_3_UP	KRIEG_HYPOXIA_NOT_VIA_KDM3A				CHARAFE_BREAST_CANCER_LUMINAL_VS_BASAL_UP								BHAT_ESR1_TARGETS_NOT_VIA_AKT1_UP			DELACROIX_RAR_BOUND_ES				NUYTTEN_NIPP1_TARGETS_DN			ZWANG_TRANSIENTLY_UP_BY_1ST_EGF_PULSE_ONLY											MARTINEZ_RB1_AND_TP53_TARGETS_DN					TORCHIA_TARGETS_OF_EWSR1_FLI1_FUSION_DN				
7431	VIM	vimentin					MEISSNER_BRAIN_HCP_WITH_H3K4ME3_AND_H3K27ME3					YOSHIMURA_MAPK8_TARGETS_UP																KOINUMA_TARGETS_OF_SMAD2_OR_SMAD3	CHEN_METABOLIC_SYNDROM_NETWORK						LIM_MAMMARY_STEM_CELL_UP				PILON_KLF1_TARGETS_DN								RODRIGUES_THYROID_CARCINOMA_POORLY_DIFFERENTIATED_DN	CUI_TCF21_TARGETS_2_DN						SERVITJA_ISLET_HNF1A_TARGETS_UP					JOHNSTONE_PARVB_TARGETS_3_UP	KRIEG_HYPOXIA_NOT_VIA_KDM3A						CHICAS_RB1_TARGETS_CONFLUENT			KAAB_HEART_ATRIUM_VS_VENTRICLE_UP					KINSEY_TARGETS_OF_EWSR1_FLII_FUSION_DN				BAELDE_DIABETIC_NEPHROPATHY_DN																				TORCHIA_TARGETS_OF_EWSR1_FLI1_FUSION_DN				
7066	THPO	thrombopoietin					MEISSNER_BRAIN_HCP_WITH_H3K4ME3_AND_H3K27ME3					YOSHIMURA_MAPK8_TARGETS_UP																																																																																										
7040	TGFB1	transforming growth factor, beta 1					MEISSNER_BRAIN_HCP_WITH_H3K4ME3_AND_H3K27ME3						MEISSNER_NPC_HCP_WITH_H3K4ME2_AND_H3K27ME3	BLALOCK_ALZHEIMERS_DISEASE_UP																MILI_PSEUDOPODIA_HAPTOTAXIS_DN								PUJANA_ATM_PCC_NETWORK	PILON_KLF1_TARGETS_DN																					KRIEG_HYPOXIA_NOT_VIA_KDM3A									KAAB_HEART_ATRIUM_VS_VENTRICLE_UP		MIKKELSEN_NPC_HCP_WITH_H3K4ME3_AND_H3K27ME3					RIGGI_EWING_SARCOMA_PROGENITOR_UP			NUYTTEN_NIPP1_TARGETS_DN										PUJANA_BRCA1_PCC_NETWORK													MARSON_BOUND_BY_FOXP3_UNSTIMULATED
11248	NXPH3	neurexophilin 3					MEISSNER_BRAIN_HCP_WITH_H3K4ME3_AND_H3K27ME3						MEISSNER_NPC_HCP_WITH_H3K4ME2_AND_H3K27ME3																																																										MIKKELSEN_NPC_HCP_WITH_H3K4ME3_AND_H3K27ME3																															
10723	SLC12A7	solute carrier family 12 (potassium/chloride transporters), member 7					MEISSNER_BRAIN_HCP_WITH_H3K4ME3_AND_H3K27ME3							BLALOCK_ALZHEIMERS_DISEASE_UP		MARTENS_TRETINOIN_RESPONSE_UP										MEISSNER_NPC_HCP_WITH_H3K4ME2						IVANOVA_HEMATOPOIESIS_STEM_CELL_AND_PROGENITOR																							FEVR_CTNNB1_TARGETS_UP			GRAESSMANN_APOPTOSIS_BY_DOXORUBICIN_UP																	DELACROIX_RAR_BOUND_ES																				BUYTAERT_PHOTODYNAMIC_THERAPY_STRESS_UP							
3679	ITGA7	integrin, alpha 7					MEISSNER_BRAIN_HCP_WITH_H3K4ME3_AND_H3K27ME3							BLALOCK_ALZHEIMERS_DISEASE_UP				GOBERT_OLIGODENDROCYTE_DIFFERENTIATION_DN	BRUINS_UVC_RESPONSE_VIA_TP53_GROUP_A	ZWANG_TRANSIENTLY_UP_BY_2ND_EGF_PULSE_ONLY																					SMID_BREAST_CANCER_BASAL_DN													SERVITJA_ISLET_HNF1A_TARGETS_UP																										HELLER_HDAC_TARGETS_SILENCED_BY_METHYLATION_UP											PARENT_MTOR_SIGNALING_UP											
7122	CLDN5	claudin 5					MEISSNER_BRAIN_HCP_WITH_H3K4ME3_AND_H3K27ME3							BLALOCK_ALZHEIMERS_DISEASE_UP						ZWANG_TRANSIENTLY_UP_BY_2ND_EGF_PULSE_ONLY																					SMID_BREAST_CANCER_BASAL_DN	SWEET_LUNG_CANCER_KRAS_DN				MEISSNER_NPC_HCP_WITH_H3_UNMETHYLATED																																																								
11030	RBPMS	RNA binding protein with multiple splicing					MEISSNER_BRAIN_HCP_WITH_H3K4ME3_AND_H3K27ME3							BLALOCK_ALZHEIMERS_DISEASE_UP							DACOSTA_UV_RESPONSE_VIA_ERCC3_DN						WONG_ADULT_TISSUE_STEM_MODULE				GOZGIT_ESR1_TARGETS_DN	IVANOVA_HEMATOPOIESIS_STEM_CELL_AND_PROGENITOR		BYSTRYKH_HEMATOPOIESIS_STEM_CELL_QTL_TRANS	LIM_MAMMARY_STEM_CELL_UP		LEE_BMP2_TARGETS_UP										RODRIGUES_THYROID_CARCINOMA_POORLY_DIFFERENTIATED_DN	CUI_TCF21_TARGETS_2_DN					RAO_BOUND_BY_SALL4_ISOFORM_B																	CHYLA_CBFA2T3_TARGETS_UP					DELACROIX_RAR_BOUND_ES							ZWANG_TRANSIENTLY_UP_BY_1ST_EGF_PULSE_ONLY	TARTE_PLASMA_CELL_VS_PLASMABLAST_UP				DURAND_STROMA_NS_UP					LIU_PROSTATE_CANCER_DN		RODRIGUES_THYROID_CARCINOMA_ANAPLASTIC_DN								
10512	SEMA3C	sema domain, immunoglobulin domain (Ig), short basic domain, secreted, (semaphorin) 3C					MEISSNER_BRAIN_HCP_WITH_H3K4ME3_AND_H3K27ME3							BLALOCK_ALZHEIMERS_DISEASE_UP							DACOSTA_UV_RESPONSE_VIA_ERCC3_DN										GOZGIT_ESR1_TARGETS_DN				LIM_MAMMARY_STEM_CELL_UP					ONDER_CDH1_TARGETS_2_DN	SMID_BREAST_CANCER_BASAL_DN	SWEET_LUNG_CANCER_KRAS_DN										DURCHDEWALD_SKIN_CARCINOGENESIS_DN														CHICAS_RB1_TARGETS_CONFLUENT											DACOSTA_UV_RESPONSE_VIA_ERCC3_COMMON_DN	BAELDE_DIABETIC_NEPHROPATHY_DN										BONOME_OVARIAN_CANCER_SURVIVAL_SUBOPTIMAL_DEBULKING									LOPEZ_MBD_TARGETS					
4613	MYCN	v-myc myelocytomatosis viral related oncogene, neuroblastoma derived (avian)					MEISSNER_BRAIN_HCP_WITH_H3K4ME3_AND_H3K27ME3							BLALOCK_ALZHEIMERS_DISEASE_UP											SCHAEFFER_PROSTATE_DEVELOPMENT_48HR_DN		WONG_ADULT_TISSUE_STEM_MODULE					IVANOVA_HEMATOPOIESIS_STEM_CELL_AND_PROGENITOR					LEE_BMP2_TARGETS_UP						CREIGHTON_ENDOCRINE_THERAPY_RESISTANCE_3								DAVICIONI_MOLECULAR_ARMS_VS_ERMS_UP													CHARAFE_BREAST_CANCER_LUMINAL_VS_BASAL_UP											DELACROIX_RAR_BOUND_ES					HELLER_HDAC_TARGETS_SILENCED_BY_METHYLATION_UP																		TORCHIA_TARGETS_OF_EWSR1_FLI1_FUSION_DN				
9603	NFE2L3	nuclear factor (erythroid-derived 2)-like 3					MEISSNER_BRAIN_HCP_WITH_H3K4ME3_AND_H3K27ME3							BLALOCK_ALZHEIMERS_DISEASE_UP												MEISSNER_NPC_HCP_WITH_H3K4ME2							SMID_BREAST_CANCER_BASAL_UP				LEE_BMP2_TARGETS_UP			ONDER_CDH1_TARGETS_2_DN																	FORTSCHEGGER_PHF8_TARGETS_DN									CHICAS_RB1_TARGETS_CONFLUENT																											MARTINEZ_RB1_AND_TP53_TARGETS_DN									
55034	MOCOS	molybdenum cofactor sulfurase					MEISSNER_BRAIN_HCP_WITH_H3K4ME3_AND_H3K27ME3							BLALOCK_ALZHEIMERS_DISEASE_UP															CHEN_METABOLIC_SYNDROM_NETWORK				SMID_BREAST_CANCER_BASAL_UP													MEISSNER_NPC_HCP_WITH_H3_UNMETHYLATED																																																								
11065	UBE2C	ubiquitin-conjugating enzyme E2C					MEISSNER_BRAIN_HCP_WITH_H3K4ME3_AND_H3K27ME3							BLALOCK_ALZHEIMERS_DISEASE_UP																								PUJANA_ATM_PCC_NETWORK																		GRAESSMANN_APOPTOSIS_BY_DOXORUBICIN_DN																																	PUJANA_BRCA1_PCC_NETWORK								LOPEZ_MBD_TARGETS					
57509	MTUS1	microtubule associated tumor suppressor 1					MEISSNER_BRAIN_HCP_WITH_H3K4ME3_AND_H3K27ME3							BLALOCK_ALZHEIMERS_DISEASE_UP																									PILON_KLF1_TARGETS_DN	ONDER_CDH1_TARGETS_2_DN	SMID_BREAST_CANCER_BASAL_DN		CREIGHTON_ENDOCRINE_THERAPY_RESISTANCE_3					CUI_TCF21_TARGETS_2_DN					RAO_BOUND_BY_SALL4_ISOFORM_B							KRIEG_HYPOXIA_NOT_VIA_KDM3A			FOSTER_TOLERANT_MACROPHAGE_DN			CHICAS_RB1_TARGETS_CONFLUENT				CHYLA_CBFA2T3_TARGETS_UP												ZWANG_TRANSIENTLY_UP_BY_1ST_EGF_PULSE_ONLY		MASSARWEH_TAMOXIFEN_RESISTANCE_UP						SENESE_HDAC1_AND_HDAC2_TARGETS_DN				RODRIGUES_THYROID_CARCINOMA_ANAPLASTIC_DN	BUYTAERT_PHOTODYNAMIC_THERAPY_STRESS_UP							
64759	TNS3	tensin 3					MEISSNER_BRAIN_HCP_WITH_H3K4ME3_AND_H3K27ME3							BLALOCK_ALZHEIMERS_DISEASE_UP																									PILON_KLF1_TARGETS_DN								RODRIGUES_THYROID_CARCINOMA_POORLY_DIFFERENTIATED_DN			DUTERTRE_ESTRADIOL_RESPONSE_24HR_DN												ZHOU_INFLAMMATORY_RESPONSE_FIMA_UP				CHICAS_RB1_TARGETS_CONFLUENT															DAWSON_METHYLATED_IN_LYMPHOMA_TCL1	ZWANG_TRANSIENTLY_UP_BY_1ST_EGF_PULSE_ONLY		MASSARWEH_TAMOXIFEN_RESISTANCE_UP						SENESE_HDAC1_AND_HDAC2_TARGETS_DN								TORCHIA_TARGETS_OF_EWSR1_FLI1_FUSION_DN				
154043	CNKSR3	CNKSR family member 3					MEISSNER_BRAIN_HCP_WITH_H3K4ME3_AND_H3K27ME3								PEREZ_TP53_TARGETS			GOBERT_OLIGODENDROCYTE_DIFFERENTIATION_DN																															BHAT_ESR1_TARGETS_VIA_AKT1_UP																	CHICAS_RB1_TARGETS_CONFLUENT						BHAT_ESR1_TARGETS_NOT_VIA_AKT1_UP													WANG_MLL_TARGETS					SENESE_HDAC1_AND_HDAC2_TARGETS_DN												
11274	USP18	ubiquitin specific peptidase 18					MEISSNER_BRAIN_HCP_WITH_H3K4ME3_AND_H3K27ME3								PEREZ_TP53_TARGETS								MIKKELSEN_IPS_WITH_HCP_H3K27ME3								GOZGIT_ESR1_TARGETS_DN						LEE_BMP2_TARGETS_UP					SWEET_LUNG_CANCER_KRAS_DN													FEVR_CTNNB1_TARGETS_UP			GRAESSMANN_APOPTOSIS_BY_DOXORUBICIN_UP									CHARAFE_BREAST_CANCER_LUMINAL_VS_MESENCHYMAL_UP	NUYTTEN_EZH2_TARGETS_UP																									MARTINEZ_RB1_AND_TP53_TARGETS_DN									
80004	ESRP2	epithelial splicing regulatory protein 2					MEISSNER_BRAIN_HCP_WITH_H3K4ME3_AND_H3K27ME3								PEREZ_TP53_TARGETS																									ONDER_CDH1_TARGETS_2_DN						MEISSNER_NPC_HCP_WITH_H3_UNMETHYLATED												GRAESSMANN_APOPTOSIS_BY_DOXORUBICIN_UP						CHARAFE_BREAST_CANCER_LUMINAL_VS_BASAL_UP			CHARAFE_BREAST_CANCER_LUMINAL_VS_MESENCHYMAL_UP																													MCBRYAN_PUBERTAL_BREAST_4_5WK_UP						
201176	ARHGAP27	Rho GTPase activating protein 27					MEISSNER_BRAIN_HCP_WITH_H3K4ME3_AND_H3K27ME3								PEREZ_TP53_TARGETS																												CREIGHTON_ENDOCRINE_THERAPY_RESISTANCE_3			MEISSNER_NPC_HCP_WITH_H3_UNMETHYLATED												GRAESSMANN_APOPTOSIS_BY_DOXORUBICIN_UP		KRIEG_HYPOXIA_NOT_VIA_KDM3A																																										
116113	FOXP4	forkhead box P4					MEISSNER_BRAIN_HCP_WITH_H3K4ME3_AND_H3K27ME3								PEREZ_TP53_TARGETS																																																FOSTER_TOLERANT_MACROPHAGE_DN												DELACROIX_RAR_BOUND_ES																											
79148	MMP28	matrix metallopeptidase 28					MEISSNER_BRAIN_HCP_WITH_H3K4ME3_AND_H3K27ME3								PEREZ_TP53_TARGETS																																																							CHYLA_CBFA2T3_TARGETS_UP												ZWANG_TRANSIENTLY_UP_BY_1ST_EGF_PULSE_ONLY																				
5129	CDK18	cyclin-dependent kinase 18					MEISSNER_BRAIN_HCP_WITH_H3K4ME3_AND_H3K27ME3									MARTENS_TRETINOIN_RESPONSE_UP													CHEN_METABOLIC_SYNDROM_NETWORK															DURAND_STROMA_S_UP		MEISSNER_NPC_HCP_WITH_H3_UNMETHYLATED									FEVR_CTNNB1_TARGETS_UP			GRAESSMANN_APOPTOSIS_BY_DOXORUBICIN_UP		KRIEG_HYPOXIA_NOT_VIA_KDM3A																				HELLER_HDAC_TARGETS_SILENCED_BY_METHYLATION_UP		ZWANG_TRANSIENTLY_UP_BY_1ST_EGF_PULSE_ONLY						BONOME_OVARIAN_CANCER_SURVIVAL_SUBOPTIMAL_DEBULKING			PARENT_MTOR_SIGNALING_UP											
7410	VAV2	vav 2 guanine nucleotide exchange factor					MEISSNER_BRAIN_HCP_WITH_H3K4ME3_AND_H3K27ME3									MARTENS_TRETINOIN_RESPONSE_UP																IVANOVA_HEMATOPOIESIS_STEM_CELL_AND_PROGENITOR																											JOHNSTONE_PARVB_TARGETS_3_UP			ZHOU_INFLAMMATORY_RESPONSE_FIMA_UP																										BONOME_OVARIAN_CANCER_SURVIVAL_SUBOPTIMAL_DEBULKING														
54437	SEMA5B	sema domain, seven thrombospondin repeats (type 1 and type 1-like), transmembrane domain (TM) and short cytoplasmic domain, (semaphorin) 5B					MEISSNER_BRAIN_HCP_WITH_H3K4ME3_AND_H3K27ME3											GOBERT_OLIGODENDROCYTE_DIFFERENTIATION_DN	BRUINS_UVC_RESPONSE_VIA_TP53_GROUP_A						SCHAEFFER_PROSTATE_DEVELOPMENT_48HR_DN							IVANOVA_HEMATOPOIESIS_STEM_CELL_AND_PROGENITOR																												KRIEG_HYPOXIA_NOT_VIA_KDM3A																																										
151742	PPM1L	protein phosphatase, Mg2+/Mn2+ dependent, 1L					MEISSNER_BRAIN_HCP_WITH_H3K4ME3_AND_H3K27ME3											GOBERT_OLIGODENDROCYTE_DIFFERENTIATION_DN											CHEN_METABOLIC_SYNDROM_NETWORK	MILI_PSEUDOPODIA_HAPTOTAXIS_DN	GOZGIT_ESR1_TARGETS_DN																																																					MASSARWEH_TAMOXIFEN_RESISTANCE_UP	WANG_MLL_TARGETS																	
66000	TMEM108	transmembrane protein 108					MEISSNER_BRAIN_HCP_WITH_H3K4ME3_AND_H3K27ME3											GOBERT_OLIGODENDROCYTE_DIFFERENTIATION_DN																																																																																				
27164	SALL3	sal-like 3 (Drosophila)					MEISSNER_BRAIN_HCP_WITH_H3K4ME3_AND_H3K27ME3												BRUINS_UVC_RESPONSE_VIA_TP53_GROUP_A	ZWANG_TRANSIENTLY_UP_BY_2ND_EGF_PULSE_ONLY											GOZGIT_ESR1_TARGETS_DN																						RAO_BOUND_BY_SALL4_ISOFORM_B																																							LIU_PROSTATE_CANCER_DN									KOYAMA_SEMA3B_TARGETS_UP	
65266	WNK4	WNK lysine deficient protein kinase 4					MEISSNER_BRAIN_HCP_WITH_H3K4ME3_AND_H3K27ME3												BRUINS_UVC_RESPONSE_VIA_TP53_GROUP_A							MEISSNER_NPC_HCP_WITH_H3K4ME2																																				ZHOU_INFLAMMATORY_RESPONSE_FIMA_UP																				ZWANG_TRANSIENTLY_UP_BY_1ST_EGF_PULSE_ONLY			WANG_MLL_TARGETS																	
9123	SLC16A3	solute carrier family 16, member 3 (monocarboxylic acid transporter 4)					MEISSNER_BRAIN_HCP_WITH_H3K4ME3_AND_H3K27ME3													ZWANG_TRANSIENTLY_UP_BY_2ND_EGF_PULSE_ONLY					SCHAEFFER_PROSTATE_DEVELOPMENT_48HR_DN						GOZGIT_ESR1_TARGETS_DN												CREIGHTON_ENDOCRINE_THERAPY_RESISTANCE_3			MEISSNER_NPC_HCP_WITH_H3_UNMETHYLATED																						NUYTTEN_EZH2_TARGETS_UP												HELLER_HDAC_TARGETS_SILENCED_BY_METHYLATION_UP							DURAND_STROMA_NS_UP															
404037	HAPLN4	hyaluronan and proteoglycan link protein 4					MEISSNER_BRAIN_HCP_WITH_H3K4ME3_AND_H3K27ME3													ZWANG_TRANSIENTLY_UP_BY_2ND_EGF_PULSE_ONLY						MEISSNER_NPC_HCP_WITH_H3K4ME2																																																																												
126326	GIPC3	GIPC PDZ domain containing family, member 3					MEISSNER_BRAIN_HCP_WITH_H3K4ME3_AND_H3K27ME3													ZWANG_TRANSIENTLY_UP_BY_2ND_EGF_PULSE_ONLY						MEISSNER_NPC_HCP_WITH_H3K4ME2																																																																												
222537	HS3ST5	heparan sulfate (glucosamine) 3-O-sulfotransferase 5					MEISSNER_BRAIN_HCP_WITH_H3K4ME3_AND_H3K27ME3													ZWANG_TRANSIENTLY_UP_BY_2ND_EGF_PULSE_ONLY											GOZGIT_ESR1_TARGETS_DN																																																NUYTTEN_NIPP1_TARGETS_DN																							
5420	PODXL	podocalyxin-like					MEISSNER_BRAIN_HCP_WITH_H3K4ME3_AND_H3K27ME3														DACOSTA_UV_RESPONSE_VIA_ERCC3_DN																							DURAND_STROMA_S_UP	DOUGLAS_BMI1_TARGETS_UP		RODRIGUES_THYROID_CARCINOMA_POORLY_DIFFERENTIATED_DN		BHAT_ESR1_TARGETS_VIA_AKT1_UP		DAVICIONI_MOLECULAR_ARMS_VS_ERMS_UP																	NUYTTEN_EZH2_TARGETS_UP								RIGGI_EWING_SARCOMA_PROGENITOR_UP		BAELDE_DIABETIC_NEPHROPATHY_DN																RODRIGUES_THYROID_CARCINOMA_ANAPLASTIC_DN								
80731	THSD7B	thrombospondin, type I, domain containing 7B					MEISSNER_BRAIN_HCP_WITH_H3K4ME3_AND_H3K27ME3															MIKKELSEN_MEF_HCP_WITH_H3_UNMETHYLATED																								MEISSNER_NPC_HCP_WITH_H3_UNMETHYLATED																																																								
56956	LHX9	LIM homeobox 9					MEISSNER_BRAIN_HCP_WITH_H3K4ME3_AND_H3K27ME3																MIKKELSEN_IPS_WITH_HCP_H3K27ME3			MEISSNER_NPC_HCP_WITH_H3K4ME2																		DURAND_STROMA_S_UP		MEISSNER_NPC_HCP_WITH_H3_UNMETHYLATED																																																								
112399	EGLN3	egl nine homolog 3 (C. elegans)					MEISSNER_BRAIN_HCP_WITH_H3K4ME3_AND_H3K27ME3																		SCHAEFFER_PROSTATE_DEVELOPMENT_48HR_DN						GOZGIT_ESR1_TARGETS_DN	IVANOVA_HEMATOPOIESIS_STEM_CELL_AND_PROGENITOR																		DUTERTRE_ESTRADIOL_RESPONSE_24HR_DN					FEVR_CTNNB1_TARGETS_UP															CHYLA_CBFA2T3_TARGETS_UP																																
9124	PDLIM1	PDZ and LIM domain 1					MEISSNER_BRAIN_HCP_WITH_H3K4ME3_AND_H3K27ME3																			MEISSNER_NPC_HCP_WITH_H3K4ME2		KOINUMA_TARGETS_OF_SMAD2_OR_SMAD3														SWEET_LUNG_CANCER_KRAS_DN								DUTERTRE_ESTRADIOL_RESPONSE_24HR_DN			RAO_BOUND_BY_SALL4_ISOFORM_B					GRAESSMANN_APOPTOSIS_BY_DOXORUBICIN_UP			HATADA_METHYLATED_IN_LUNG_CANCER_UP					CHICAS_RB1_TARGETS_CONFLUENT									DELACROIX_RAR_BOUND_ES	RIGGI_EWING_SARCOMA_PROGENITOR_UP						ZWANG_TRANSIENTLY_UP_BY_1ST_EGF_PULSE_ONLY								SENESE_HDAC1_AND_HDAC2_TARGETS_DN		LIU_PROSTATE_CANCER_DN						TORCHIA_TARGETS_OF_EWSR1_FLI1_FUSION_DN				
56265	CPXM1	carboxypeptidase X (M14 family), member 1					MEISSNER_BRAIN_HCP_WITH_H3K4ME3_AND_H3K27ME3																			MEISSNER_NPC_HCP_WITH_H3K4ME2			CHEN_METABOLIC_SYNDROM_NETWORK						LIM_MAMMARY_STEM_CELL_UP		LEE_BMP2_TARGETS_UP								DOUGLAS_BMI1_TARGETS_UP																																																									
118788	PIK3AP1	phosphoinositide-3-kinase adaptor protein 1					MEISSNER_BRAIN_HCP_WITH_H3K4ME3_AND_H3K27ME3																			MEISSNER_NPC_HCP_WITH_H3K4ME2			CHEN_METABOLIC_SYNDROM_NETWORK														CREIGHTON_ENDOCRINE_THERAPY_RESISTANCE_3																																																											
4920	ROR2	receptor tyrosine kinase-like orphan receptor 2					MEISSNER_BRAIN_HCP_WITH_H3K4ME3_AND_H3K27ME3																			MEISSNER_NPC_HCP_WITH_H3K4ME2																		DURAND_STROMA_S_UP																									KAAB_HEART_ATRIUM_VS_VENTRICLE_UP																												LOPEZ_MBD_TARGETS					
55959	SULF2	sulfatase 2					MEISSNER_BRAIN_HCP_WITH_H3K4ME3_AND_H3K27ME3																					KOINUMA_TARGETS_OF_SMAD2_OR_SMAD3											PILON_KLF1_TARGETS_DN					DURAND_STROMA_S_UP				CUI_TCF21_TARGETS_2_DN													HATADA_METHYLATED_IN_LUNG_CANCER_UP													KINSEY_TARGETS_OF_EWSR1_FLII_FUSION_DN	DELACROIX_RAR_BOUND_ES											FULCHER_INFLAMMATORY_RESPONSE_LECTIN_VS_LPS_UP																
55107	ANO1	anoctamin 1, calcium activated chloride channel					MEISSNER_BRAIN_HCP_WITH_H3K4ME3_AND_H3K27ME3																					KOINUMA_TARGETS_OF_SMAD2_OR_SMAD3												ONDER_CDH1_TARGETS_2_DN	SMID_BREAST_CANCER_BASAL_DN					MEISSNER_NPC_HCP_WITH_H3_UNMETHYLATED																				CHICAS_RB1_TARGETS_CONFLUENT	CHARAFE_BREAST_CANCER_LUMINAL_VS_MESENCHYMAL_UP												NUYTTEN_NIPP1_TARGETS_DN													LIU_PROSTATE_CANCER_DN				MCBRYAN_PUBERTAL_BREAST_4_5WK_UP						
23308	ICOSLG	inducible T-cell co-stimulator ligand					MEISSNER_BRAIN_HCP_WITH_H3K4ME3_AND_H3K27ME3																						CHEN_METABOLIC_SYNDROM_NETWORK									PUJANA_ATM_PCC_NETWORK																		GRAESSMANN_APOPTOSIS_BY_DOXORUBICIN_DN						ZHOU_INFLAMMATORY_RESPONSE_FIMA_UP	FOSTER_TOLERANT_MACROPHAGE_DN																																							
55013	CCDC109B	coiled-coil domain containing 109B					MEISSNER_BRAIN_HCP_WITH_H3K4ME3_AND_H3K27ME3																						CHEN_METABOLIC_SYNDROM_NETWORK																	MEISSNER_NPC_HCP_WITH_H3_UNMETHYLATED									FEVR_CTNNB1_TARGETS_UP											CHICAS_RB1_TARGETS_CONFLUENT		NUYTTEN_EZH2_TARGETS_UP		CHYLA_CBFA2T3_TARGETS_UP																																
8324	FZD7	frizzled family receptor 7					MEISSNER_BRAIN_HCP_WITH_H3K4ME3_AND_H3K27ME3																							MILI_PSEUDOPODIA_HAPTOTAXIS_DN			SMID_BREAST_CANCER_BASAL_UP				LEE_BMP2_TARGETS_UP													DUTERTRE_ESTRADIOL_RESPONSE_24HR_DN								GRAESSMANN_APOPTOSIS_BY_DOXORUBICIN_UP				ZHOU_INFLAMMATORY_RESPONSE_FIMA_UP																									DURAND_STROMA_NS_UP					LIU_PROSTATE_CANCER_DN	MARTINEZ_RB1_AND_TP53_TARGETS_DN		BUYTAERT_PHOTODYNAMIC_THERAPY_STRESS_UP							MARSON_BOUND_BY_FOXP3_UNSTIMULATED
9050	PSTPIP2	proline-serine-threonine phosphatase interacting protein 2					MEISSNER_BRAIN_HCP_WITH_H3K4ME3_AND_H3K27ME3																								GOZGIT_ESR1_TARGETS_DN									ONDER_CDH1_TARGETS_2_DN															FEVR_CTNNB1_TARGETS_UP			GRAESSMANN_APOPTOSIS_BY_DOXORUBICIN_UP																										MASSARWEH_TAMOXIFEN_RESISTANCE_UP																		
699	BUB1	budding uninhibited by benzimidazoles 1 homolog (yeast)					MEISSNER_BRAIN_HCP_WITH_H3K4ME3_AND_H3K27ME3																										SMID_BREAST_CANCER_BASAL_UP	BYSTRYKH_HEMATOPOIESIS_STEM_CELL_QTL_TRANS								SWEET_LUNG_CANCER_KRAS_DN																		KRIEG_HYPOXIA_NOT_VIA_KDM3A																													PUJANA_BRCA1_PCC_NETWORK								LOPEZ_MBD_TARGETS					
983	CDK1	cyclin-dependent kinase 1					MEISSNER_BRAIN_HCP_WITH_H3K4ME3_AND_H3K27ME3																										SMID_BREAST_CANCER_BASAL_UP					PUJANA_ATM_PCC_NETWORK																																																			PUJANA_BRCA1_PCC_NETWORK								LOPEZ_MBD_TARGETS					
4162	MCAM	melanoma cell adhesion molecule					MEISSNER_BRAIN_HCP_WITH_H3K4ME3_AND_H3K27ME3																												LIM_MAMMARY_STEM_CELL_UP										DOUGLAS_BMI1_TARGETS_UP									SERVITJA_ISLET_HNF1A_TARGETS_UP																						RIGGI_EWING_SARCOMA_PROGENITOR_UP			NUYTTEN_NIPP1_TARGETS_DN				TARTE_PLASMA_CELL_VS_PLASMABLAST_UP									LIU_PROSTATE_CANCER_DN		RODRIGUES_THYROID_CARCINOMA_ANAPLASTIC_DN								
93649	MYOCD	myocardin					MEISSNER_BRAIN_HCP_WITH_H3K4ME3_AND_H3K27ME3																												LIM_MAMMARY_STEM_CELL_UP											MEISSNER_NPC_HCP_WITH_H3_UNMETHYLATED																			SCHAEFFER_PROSTATE_DEVELOPMENT_6HR_DN																											LIU_PROSTATE_CANCER_DN										
163782	KANK4	KN motif and ankyrin repeat domains 4					MEISSNER_BRAIN_HCP_WITH_H3K4ME3_AND_H3K27ME3																												LIM_MAMMARY_STEM_CELL_UP													CUI_TCF21_TARGETS_2_DN																																																						
388753	C1orf31	chromosome 1 open reading frame 31					MEISSNER_BRAIN_HCP_WITH_H3K4ME3_AND_H3K27ME3																																PILON_KLF1_TARGETS_DN																																																															
54621	VSIG10	V-set and immunoglobulin domain containing 10					MEISSNER_BRAIN_HCP_WITH_H3K4ME3_AND_H3K27ME3																																						DOUGLAS_BMI1_TARGETS_UP			CUI_TCF21_TARGETS_2_DN									FORTSCHEGGER_PHF8_TARGETS_DN																						NUYTTEN_NIPP1_TARGETS_DN					MASSARWEH_TAMOXIFEN_RESISTANCE_UP																		
57127	RHBG	Rh family, B glycoprotein (gene/pseudogene)					MEISSNER_BRAIN_HCP_WITH_H3K4ME3_AND_H3K27ME3																																							MEISSNER_NPC_HCP_WITH_H3_UNMETHYLATED									FEVR_CTNNB1_TARGETS_UP			GRAESSMANN_APOPTOSIS_BY_DOXORUBICIN_UP																																			MARTINEZ_RB1_AND_TP53_TARGETS_DN									
91133	L3MBTL4	l(3)mbt-like 4 (Drosophila)					MEISSNER_BRAIN_HCP_WITH_H3K4ME3_AND_H3K27ME3																																							MEISSNER_NPC_HCP_WITH_H3_UNMETHYLATED																																																								
57713	SFMBT2	Scm-like with four mbt domains 2					MEISSNER_BRAIN_HCP_WITH_H3K4ME3_AND_H3K27ME3																																											DUTERTRE_ESTRADIOL_RESPONSE_24HR_DN														CHARAFE_BREAST_CANCER_LUMINAL_VS_BASAL_UP																				MASSARWEH_TAMOXIFEN_RESISTANCE_UP																		
9064	MAP3K6	mitogen-activated protein kinase kinase kinase 6					MEISSNER_BRAIN_HCP_WITH_H3K4ME3_AND_H3K27ME3																																																		FORTSCHEGGER_PHF8_TARGETS_DN																														DURAND_STROMA_NS_UP				PARENT_MTOR_SIGNALING_UP											
11249	NXPH2	neurexophilin 2							MIKKELSEN_NPC_HCP_WITH_H3K27ME3		MIKKELSEN_MCV6_HCP_WITH_H3K27ME3											MIKKELSEN_MEF_HCP_WITH_H3_UNMETHYLATED																PUJANA_ATM_PCC_NETWORK																																																			PUJANA_BRCA1_PCC_NETWORK												KOYAMA_SEMA3B_TARGETS_UP	
9619	ABCG1	ATP-binding cassette, sub-family G (WHITE), member 1							MIKKELSEN_NPC_HCP_WITH_H3K27ME3				MEISSNER_NPC_HCP_WITH_H3K4ME2_AND_H3K27ME3		PEREZ_TP53_TARGETS												WONG_ADULT_TISSUE_STEM_MODULE		CHEN_METABOLIC_SYNDROM_NETWORK												SMID_BREAST_CANCER_BASAL_DN						RODRIGUES_THYROID_CARCINOMA_POORLY_DIFFERENTIATED_DN			DUTERTRE_ESTRADIOL_RESPONSE_24HR_DN	DAVICIONI_MOLECULAR_ARMS_VS_ERMS_UP	DURCHDEWALD_SKIN_CARCINOGENESIS_DN												CHARAFE_BREAST_CANCER_LUMINAL_VS_BASAL_UP			CHARAFE_BREAST_CANCER_LUMINAL_VS_MESENCHYMAL_UP			CHYLA_CBFA2T3_TARGETS_UP									NUYTTEN_NIPP1_TARGETS_DN																							
8433	UTF1	undifferentiated embryonic cell transcription factor 1							MIKKELSEN_NPC_HCP_WITH_H3K27ME3				MEISSNER_NPC_HCP_WITH_H3K4ME2_AND_H3K27ME3											MEISSNER_BRAIN_HCP_WITH_H3K27ME3																																																			DELACROIX_RAR_BOUND_ES																											
610	HCN2	hyperpolarization activated cyclic nucleotide-gated potassium channel 2							MIKKELSEN_NPC_HCP_WITH_H3K27ME3				MEISSNER_NPC_HCP_WITH_H3K4ME2_AND_H3K27ME3																					BYSTRYKH_HEMATOPOIESIS_STEM_CELL_QTL_TRANS										DURAND_STROMA_S_UP																																																										
25830	SULT4A1	sulfotransferase family 4A, member 1							MIKKELSEN_NPC_HCP_WITH_H3K27ME3				MEISSNER_NPC_HCP_WITH_H3K4ME2_AND_H3K27ME3																																																												BLALOCK_ALZHEIMERS_DISEASE_DN																PUJANA_BRCA1_PCC_NETWORK													
5745	PTH1R	parathyroid hormone 1 receptor							MIKKELSEN_NPC_HCP_WITH_H3K27ME3					BLALOCK_ALZHEIMERS_DISEASE_UP		MARTENS_TRETINOIN_RESPONSE_UP																					LEE_BMP2_TARGETS_UP												BHAT_ESR1_TARGETS_VIA_AKT1_UP																				KAAB_HEART_ATRIUM_VS_VENTRICLE_UP			BHAT_ESR1_TARGETS_NOT_VIA_AKT1_UP		KINSEY_TARGETS_OF_EWSR1_FLII_FUSION_DN	DELACROIX_RAR_BOUND_ES			BAELDE_DIABETIC_NEPHROPATHY_DN																			LOPEZ_MBD_TARGETS					
10642	IGF2BP1	insulin-like growth factor 2 mRNA binding protein 1							MIKKELSEN_NPC_HCP_WITH_H3K27ME3															MEISSNER_BRAIN_HCP_WITH_H3K27ME3								IVANOVA_HEMATOPOIESIS_STEM_CELL_AND_PROGENITOR																					RAO_BOUND_BY_SALL4_ISOFORM_B																																																	
203	AK1	adenylate kinase 1								DODD_NASOPHARYNGEAL_CARCINOMA_UP		YOSHIMURA_MAPK8_TARGETS_UP		BLALOCK_ALZHEIMERS_DISEASE_UP	PEREZ_TP53_TARGETS			GOBERT_OLIGODENDROCYTE_DIFFERENTIATION_DN									WONG_ADULT_TISSUE_STEM_MODULE		CHEN_METABOLIC_SYNDROM_NETWORK														CREIGHTON_ENDOCRINE_THERAPY_RESISTANCE_3					CUI_TCF21_TARGETS_2_DN										GRAESSMANN_APOPTOSIS_BY_DOXORUBICIN_UP								CHICAS_RB1_TARGETS_CONFLUENT																	TARTE_PLASMA_CELL_VS_PLASMABLAST_UP																			
5794	PTPRH	protein tyrosine phosphatase, receptor type, H								DODD_NASOPHARYNGEAL_CARCINOMA_UP		YOSHIMURA_MAPK8_TARGETS_UP		BLALOCK_ALZHEIMERS_DISEASE_UP																													CREIGHTON_ENDOCRINE_THERAPY_RESISTANCE_3																																																											
2767	GNA11	guanine nucleotide binding protein (G protein), alpha 11 (Gq class)								DODD_NASOPHARYNGEAL_CARCINOMA_UP		YOSHIMURA_MAPK8_TARGETS_UP			PEREZ_TP53_TARGETS	MARTENS_TRETINOIN_RESPONSE_UP																																							FEVR_CTNNB1_TARGETS_UP																								NUYTTEN_NIPP1_TARGETS_DN				TARTE_PLASMA_CELL_VS_PLASMABLAST_UP																			
9145	SYNGR1	synaptogyrin 1								DODD_NASOPHARYNGEAL_CARCINOMA_UP		YOSHIMURA_MAPK8_TARGETS_UP						GOBERT_OLIGODENDROCYTE_DIFFERENTIATION_DN		ZWANG_TRANSIENTLY_UP_BY_2ND_EGF_PULSE_ONLY									CHEN_METABOLIC_SYNDROM_NETWORK			IVANOVA_HEMATOPOIESIS_STEM_CELL_AND_PROGENITOR		BYSTRYKH_HEMATOPOIESIS_STEM_CELL_QTL_TRANS																																	CHARAFE_BREAST_CANCER_LUMINAL_VS_MESENCHYMAL_UP						BLALOCK_ALZHEIMERS_DISEASE_DN																			LIU_PROSTATE_CANCER_DN										
29943	PADI1	peptidyl arginine deiminase, type I								DODD_NASOPHARYNGEAL_CARCINOMA_UP		YOSHIMURA_MAPK8_TARGETS_UP								ZWANG_TRANSIENTLY_UP_BY_2ND_EGF_PULSE_ONLY																	LEE_BMP2_TARGETS_UP																					GRAESSMANN_APOPTOSIS_BY_DOXORUBICIN_UP		KRIEG_HYPOXIA_NOT_VIA_KDM3A																																										
7033	TFF3	trefoil factor 3 (intestinal)								DODD_NASOPHARYNGEAL_CARCINOMA_UP		YOSHIMURA_MAPK8_TARGETS_UP																			GOZGIT_ESR1_TARGETS_DN										SMID_BREAST_CANCER_BASAL_DN										DAVICIONI_MOLECULAR_ARMS_VS_ERMS_UP													CHARAFE_BREAST_CANCER_LUMINAL_VS_BASAL_UP			CHARAFE_BREAST_CANCER_LUMINAL_VS_MESENCHYMAL_UP																								PARENT_MTOR_SIGNALING_UP			RODRIGUES_THYROID_CARCINOMA_ANAPLASTIC_DN								
1555	CYP2B6	cytochrome P450, family 2, subfamily B, polypeptide 6								DODD_NASOPHARYNGEAL_CARCINOMA_UP		YOSHIMURA_MAPK8_TARGETS_UP																						BYSTRYKH_HEMATOPOIESIS_STEM_CELL_QTL_TRANS								SWEET_LUNG_CANCER_KRAS_DN																																																												
25981	DNAH1	dynein, axonemal, heavy chain 1								DODD_NASOPHARYNGEAL_CARCINOMA_UP		YOSHIMURA_MAPK8_TARGETS_UP																																																																																										
912	CD1D	CD1d molecule								DODD_NASOPHARYNGEAL_CARCINOMA_UP				BLALOCK_ALZHEIMERS_DISEASE_UP			ACEVEDO_METHYLATED_IN_LIVER_CANCER_DN																					PUJANA_ATM_PCC_NETWORK		ONDER_CDH1_TARGETS_2_DN																																																														
3983	ABLIM1	actin binding LIM protein 1								DODD_NASOPHARYNGEAL_CARCINOMA_UP				BLALOCK_ALZHEIMERS_DISEASE_UP				GOBERT_OLIGODENDROCYTE_DIFFERENTIATION_DN										KOINUMA_TARGETS_OF_SMAD2_OR_SMAD3			GOZGIT_ESR1_TARGETS_DN								PILON_KLF1_TARGETS_DN	ONDER_CDH1_TARGETS_2_DN		SWEET_LUNG_CANCER_KRAS_DN					RODRIGUES_THYROID_CARCINOMA_POORLY_DIFFERENTIATED_DN						RAO_BOUND_BY_SALL4_ISOFORM_B		FEVR_CTNNB1_TARGETS_UP										SCHAEFFER_PROSTATE_DEVELOPMENT_6HR_DN																									SENESE_HDAC1_AND_HDAC2_TARGETS_DN												
5101	PCDH9	protocadherin 9								DODD_NASOPHARYNGEAL_CARCINOMA_UP				BLALOCK_ALZHEIMERS_DISEASE_UP						ZWANG_TRANSIENTLY_UP_BY_2ND_EGF_PULSE_ONLY																														DUTERTRE_ESTRADIOL_RESPONSE_24HR_DN																										RIGGI_EWING_SARCOMA_PROGENITOR_UP				HELLER_HDAC_TARGETS_SILENCED_BY_METHYLATION_UP							DURAND_STROMA_NS_UP				PARENT_MTOR_SIGNALING_UP	LIU_PROSTATE_CANCER_DN										
29803	REPIN1	replication initiator 1								DODD_NASOPHARYNGEAL_CARCINOMA_UP				BLALOCK_ALZHEIMERS_DISEASE_UP														KOINUMA_TARGETS_OF_SMAD2_OR_SMAD3				IVANOVA_HEMATOPOIESIS_STEM_CELL_AND_PROGENITOR																																																																		TORCHIA_TARGETS_OF_EWSR1_FLI1_FUSION_DN				
5287	PIK3C2B	phosphoinositide-3-kinase, class 2, beta polypeptide								DODD_NASOPHARYNGEAL_CARCINOMA_UP				BLALOCK_ALZHEIMERS_DISEASE_UP														KOINUMA_TARGETS_OF_SMAD2_OR_SMAD3																						DUTERTRE_ESTRADIOL_RESPONSE_24HR_DN																																																				
7067	THRA	thyroid hormone receptor, alpha								DODD_NASOPHARYNGEAL_CARCINOMA_UP				BLALOCK_ALZHEIMERS_DISEASE_UP																							LEE_BMP2_TARGETS_UP	PUJANA_ATM_PCC_NETWORK																		GRAESSMANN_APOPTOSIS_BY_DOXORUBICIN_DN																																					MARTINEZ_RB1_AND_TP53_TARGETS_DN				LOPEZ_MBD_TARGETS					
24139	EML2	echinoderm microtubule associated protein like 2								DODD_NASOPHARYNGEAL_CARCINOMA_UP				BLALOCK_ALZHEIMERS_DISEASE_UP																									PILON_KLF1_TARGETS_DN																																																															
6786	STIM1	stromal interaction molecule 1								DODD_NASOPHARYNGEAL_CARCINOMA_UP				BLALOCK_ALZHEIMERS_DISEASE_UP																																	RODRIGUES_THYROID_CARCINOMA_POORLY_DIFFERENTIATED_DN											GRAESSMANN_APOPTOSIS_BY_DOXORUBICIN_UP																																												
55057	AIM1L	absent in melanoma 1-like								DODD_NASOPHARYNGEAL_CARCINOMA_UP					PEREZ_TP53_TARGETS	MARTENS_TRETINOIN_RESPONSE_UP	ACEVEDO_METHYLATED_IN_LIVER_CANCER_DN																																						FEVR_CTNNB1_TARGETS_UP		FORTSCHEGGER_PHF8_TARGETS_DN										CHARAFE_BREAST_CANCER_LUMINAL_VS_MESENCHYMAL_UP																																			
23254	KAZN	kazrin, periplakin interacting protein								DODD_NASOPHARYNGEAL_CARCINOMA_UP					PEREZ_TP53_TARGETS		ACEVEDO_METHYLATED_IN_LIVER_CANCER_DN	GOBERT_OLIGODENDROCYTE_DIFFERENTIATION_DN			DACOSTA_UV_RESPONSE_VIA_ERCC3_DN				SCHAEFFER_PROSTATE_DEVELOPMENT_48HR_DN							IVANOVA_HEMATOPOIESIS_STEM_CELL_AND_PROGENITOR								ONDER_CDH1_TARGETS_2_DN									BHAT_ESR1_TARGETS_VIA_AKT1_UP																				KAAB_HEART_ATRIUM_VS_VENTRICLE_UP			BHAT_ESR1_TARGETS_NOT_VIA_AKT1_UP					DACOSTA_UV_RESPONSE_VIA_ERCC3_COMMON_DN					ZWANG_TRANSIENTLY_UP_BY_1ST_EGF_PULSE_ONLY																				
23205	ACSBG1	acyl-CoA synthetase bubblegum family member 1								DODD_NASOPHARYNGEAL_CARCINOMA_UP					PEREZ_TP53_TARGETS			GOBERT_OLIGODENDROCYTE_DIFFERENTIATION_DN																																																														HELLER_HDAC_TARGETS_SILENCED_BY_METHYLATION_UP							DURAND_STROMA_NS_UP															
22906	TRAK1	trafficking protein, kinesin binding 1								DODD_NASOPHARYNGEAL_CARCINOMA_UP					PEREZ_TP53_TARGETS						DACOSTA_UV_RESPONSE_VIA_ERCC3_DN																				SMID_BREAST_CANCER_BASAL_DN		CREIGHTON_ENDOCRINE_THERAPY_RESISTANCE_3				RODRIGUES_THYROID_CARCINOMA_POORLY_DIFFERENTIATED_DN									GRAESSMANN_APOPTOSIS_BY_DOXORUBICIN_DN																		KINSEY_TARGETS_OF_EWSR1_FLII_FUSION_DN			DACOSTA_UV_RESPONSE_VIA_ERCC3_COMMON_DN							MASSARWEH_TAMOXIFEN_RESISTANCE_UP															LASTOWSKA_NEUROBLASTOMA_COPY_NUMBER_DN			
26249	KLHL3	kelch-like 3 (Drosophila)								DODD_NASOPHARYNGEAL_CARCINOMA_UP					PEREZ_TP53_TARGETS																																															ZHOU_INFLAMMATORY_RESPONSE_FIMA_UP																																								
352909	C19orf51	chromosome 19 open reading frame 51								DODD_NASOPHARYNGEAL_CARCINOMA_UP					PEREZ_TP53_TARGETS																																																																																							
1580	CYP4B1	cytochrome P450, family 4, subfamily B, polypeptide 1								DODD_NASOPHARYNGEAL_CARCINOMA_UP						MARTENS_TRETINOIN_RESPONSE_UP			BRUINS_UVC_RESPONSE_VIA_TP53_GROUP_A																						SMID_BREAST_CANCER_BASAL_DN	SWEET_LUNG_CANCER_KRAS_DN						CUI_TCF21_TARGETS_2_DN																			CHARAFE_BREAST_CANCER_LUMINAL_VS_MESENCHYMAL_UP																									LIU_PROSTATE_CANCER_DN										
5655	KLK10	kallikrein-related peptidase 10								DODD_NASOPHARYNGEAL_CARCINOMA_UP						MARTENS_TRETINOIN_RESPONSE_UP						MIKKELSEN_MEF_HCP_WITH_H3_UNMETHYLATED											SMID_BREAST_CANCER_BASAL_UP							ONDER_CDH1_TARGETS_2_DN									BHAT_ESR1_TARGETS_VIA_AKT1_UP			DURCHDEWALD_SKIN_CARCINOGENESIS_DN																NUYTTEN_EZH2_TARGETS_UP				BHAT_ESR1_TARGETS_NOT_VIA_AKT1_UP										ZWANG_TRANSIENTLY_UP_BY_1ST_EGF_PULSE_ONLY											MARTINEZ_RB1_AND_TP53_TARGETS_DN									
10401	PIAS3	protein inhibitor of activated STAT, 3								DODD_NASOPHARYNGEAL_CARCINOMA_UP						MARTENS_TRETINOIN_RESPONSE_UP															GOZGIT_ESR1_TARGETS_DN								PILON_KLF1_TARGETS_DN																		FORTSCHEGGER_PHF8_TARGETS_DN	GRAESSMANN_APOPTOSIS_BY_DOXORUBICIN_UP																																						MCBRYAN_PUBERTAL_BREAST_4_5WK_UP						
285852	TREML4	triggering receptor expressed on myeloid cells-like 4								DODD_NASOPHARYNGEAL_CARCINOMA_UP						MARTENS_TRETINOIN_RESPONSE_UP																																																																																						
26130	GAPVD1	GTPase activating protein and VPS9 domains 1								DODD_NASOPHARYNGEAL_CARCINOMA_UP							ACEVEDO_METHYLATED_IN_LIVER_CANCER_DN				DACOSTA_UV_RESPONSE_VIA_ERCC3_DN																																																								DACOSTA_UV_RESPONSE_VIA_ERCC3_COMMON_DN																									
130576	LYPD6B	LY6/PLAUR domain containing 6B								DODD_NASOPHARYNGEAL_CARCINOMA_UP							ACEVEDO_METHYLATED_IN_LIVER_CANCER_DN								SCHAEFFER_PROSTATE_DEVELOPMENT_48HR_DN																					MEISSNER_NPC_HCP_WITH_H3_UNMETHYLATED																																																								
64753	CCDC136	coiled-coil domain containing 136								DODD_NASOPHARYNGEAL_CARCINOMA_UP							ACEVEDO_METHYLATED_IN_LIVER_CANCER_DN																				LEE_BMP2_TARGETS_UP																																																							LIU_PROSTATE_CANCER_DN										
4482	MSRA	methionine sulfoxide reductase A								DODD_NASOPHARYNGEAL_CARCINOMA_UP							ACEVEDO_METHYLATED_IN_LIVER_CANCER_DN																																							GRAESSMANN_APOPTOSIS_BY_DOXORUBICIN_DN												NUYTTEN_EZH2_TARGETS_UP														ZWANG_TRANSIENTLY_UP_BY_1ST_EGF_PULSE_ONLY																				
260425	MAGI3	membrane associated guanylate kinase, WW and PDZ domain containing 3								DODD_NASOPHARYNGEAL_CARCINOMA_UP							ACEVEDO_METHYLATED_IN_LIVER_CANCER_DN																																							GRAESSMANN_APOPTOSIS_BY_DOXORUBICIN_DN																																										TORCHIA_TARGETS_OF_EWSR1_FLI1_FUSION_DN				
3020	H3F3A	H3 histone, family 3A								DODD_NASOPHARYNGEAL_CARCINOMA_UP							ACEVEDO_METHYLATED_IN_LIVER_CANCER_DN																																																SCHAEFFER_PROSTATE_DEVELOPMENT_6HR_DN																																					MARSON_BOUND_BY_FOXP3_UNSTIMULATED
116966	WDR17	WD repeat domain 17								DODD_NASOPHARYNGEAL_CARCINOMA_UP							ACEVEDO_METHYLATED_IN_LIVER_CANCER_DN																																																																																					
23327	NEDD4L	neural precursor cell expressed, developmentally down-regulated 4-like								DODD_NASOPHARYNGEAL_CARCINOMA_UP								GOBERT_OLIGODENDROCYTE_DIFFERENTIATION_DN										KOINUMA_TARGETS_OF_SMAD2_OR_SMAD3		MILI_PSEUDOPODIA_HAPTOTAXIS_DN				BYSTRYKH_HEMATOPOIESIS_STEM_CELL_QTL_TRANS							SMID_BREAST_CANCER_BASAL_DN									DUTERTRE_ESTRADIOL_RESPONSE_24HR_DN						GRAESSMANN_APOPTOSIS_BY_DOXORUBICIN_DN	FORTSCHEGGER_PHF8_TARGETS_DN					ZHOU_INFLAMMATORY_RESPONSE_FIMA_UP																								FULCHER_INFLAMMATORY_RESPONSE_LECTIN_VS_LPS_UP												TORCHIA_TARGETS_OF_EWSR1_FLI1_FUSION_DN			KOYAMA_SEMA3B_TARGETS_UP	
64792	RABL5	RAB, member RAS oncogene family-like 5								DODD_NASOPHARYNGEAL_CARCINOMA_UP								GOBERT_OLIGODENDROCYTE_DIFFERENTIATION_DN														IVANOVA_HEMATOPOIESIS_STEM_CELL_AND_PROGENITOR																																																																						
55103	RALGPS2	Ral GEF with PH domain and SH3 binding motif 2								DODD_NASOPHARYNGEAL_CARCINOMA_UP								GOBERT_OLIGODENDROCYTE_DIFFERENTIATION_DN																							SMID_BREAST_CANCER_BASAL_DN																													CHYLA_CBFA2T3_TARGETS_UP																												TORCHIA_TARGETS_OF_EWSR1_FLI1_FUSION_DN				
79789	CLMN	calmin (calponin-like, transmembrane)								DODD_NASOPHARYNGEAL_CARCINOMA_UP								GOBERT_OLIGODENDROCYTE_DIFFERENTIATION_DN																									CREIGHTON_ENDOCRINE_THERAPY_RESISTANCE_3				RODRIGUES_THYROID_CARCINOMA_POORLY_DIFFERENTIATED_DN								FEVR_CTNNB1_TARGETS_UP																											ZWANG_TRANSIENTLY_UP_BY_1ST_EGF_PULSE_ONLY																				
57648	KIAA1522	KIAA1522								DODD_NASOPHARYNGEAL_CARCINOMA_UP								GOBERT_OLIGODENDROCYTE_DIFFERENTIATION_DN																																																	CHARAFE_BREAST_CANCER_LUMINAL_VS_MESENCHYMAL_UP															ZWANG_TRANSIENTLY_UP_BY_1ST_EGF_PULSE_ONLY																	LASTOWSKA_NEUROBLASTOMA_COPY_NUMBER_DN			
85016	C11orf70	chromosome 11 open reading frame 70								DODD_NASOPHARYNGEAL_CARCINOMA_UP								GOBERT_OLIGODENDROCYTE_DIFFERENTIATION_DN																																																																ZWANG_TRANSIENTLY_UP_BY_1ST_EGF_PULSE_ONLY																				
135138	PACRG	PARK2 co-regulated								DODD_NASOPHARYNGEAL_CARCINOMA_UP									BRUINS_UVC_RESPONSE_VIA_TP53_GROUP_A						SCHAEFFER_PROSTATE_DEVELOPMENT_48HR_DN																																					ZHOU_INFLAMMATORY_RESPONSE_FIMA_UP																																								
126353	C19orf21	chromosome 19 open reading frame 21								DODD_NASOPHARYNGEAL_CARCINOMA_UP									BRUINS_UVC_RESPONSE_VIA_TP53_GROUP_A									KOINUMA_TARGETS_OF_SMAD2_OR_SMAD3												ONDER_CDH1_TARGETS_2_DN	SMID_BREAST_CANCER_BASAL_DN		CREIGHTON_ENDOCRINE_THERAPY_RESISTANCE_3																											CHYLA_CBFA2T3_TARGETS_UP									NUYTTEN_NIPP1_TARGETS_DN														MARTINEZ_RB1_AND_TP53_TARGETS_DN									
643008	C17orf109	chromosome 17 open reading frame 109								DODD_NASOPHARYNGEAL_CARCINOMA_UP									BRUINS_UVC_RESPONSE_VIA_TP53_GROUP_A										CHEN_METABOLIC_SYNDROM_NETWORK		GOZGIT_ESR1_TARGETS_DN												CREIGHTON_ENDOCRINE_THERAPY_RESISTANCE_3																																							ZWANG_TRANSIENTLY_UP_BY_1ST_EGF_PULSE_ONLY		MASSARWEH_TAMOXIFEN_RESISTANCE_UP																		
283537	SLC46A3	solute carrier family 46, member 3								DODD_NASOPHARYNGEAL_CARCINOMA_UP									BRUINS_UVC_RESPONSE_VIA_TP53_GROUP_A												GOZGIT_ESR1_TARGETS_DN																				DAVICIONI_MOLECULAR_ARMS_VS_ERMS_UP				FEVR_CTNNB1_TARGETS_UP						HATADA_METHYLATED_IN_LUNG_CANCER_UP																																									
10158	PDZK1IP1	PDZK1 interacting protein 1								DODD_NASOPHARYNGEAL_CARCINOMA_UP									BRUINS_UVC_RESPONSE_VIA_TP53_GROUP_A														SMID_BREAST_CANCER_BASAL_UP				LEE_BMP2_TARGETS_UP																										FOSTER_TOLERANT_MACROPHAGE_DN																																	MCBRYAN_PUBERTAL_BREAST_4_5WK_UP						
54503	ZDHHC13	zinc finger, DHHC-type containing 13								DODD_NASOPHARYNGEAL_CARCINOMA_UP									BRUINS_UVC_RESPONSE_VIA_TP53_GROUP_A																				PILON_KLF1_TARGETS_DN	ONDER_CDH1_TARGETS_2_DN																																																														
10734	STAG3	stromal antigen 3								DODD_NASOPHARYNGEAL_CARCINOMA_UP									BRUINS_UVC_RESPONSE_VIA_TP53_GROUP_A																																																															ZWANG_TRANSIENTLY_UP_BY_1ST_EGF_PULSE_ONLY					DURAND_STROMA_NS_UP															
25953	PNKD	paroxysmal nonkinesigenic dyskinesia								DODD_NASOPHARYNGEAL_CARCINOMA_UP									BRUINS_UVC_RESPONSE_VIA_TP53_GROUP_A																																																																											RODRIGUES_THYROID_CARCINOMA_ANAPLASTIC_DN								
84519	ACRBP	acrosin binding protein								DODD_NASOPHARYNGEAL_CARCINOMA_UP										ZWANG_TRANSIENTLY_UP_BY_2ND_EGF_PULSE_ONLY		MIKKELSEN_MEF_HCP_WITH_H3_UNMETHYLATED												BYSTRYKH_HEMATOPOIESIS_STEM_CELL_QTL_TRANS																																																																				
4308	TRPM1	transient receptor potential cation channel, subfamily M, member 1								DODD_NASOPHARYNGEAL_CARCINOMA_UP										ZWANG_TRANSIENTLY_UP_BY_2ND_EGF_PULSE_ONLY		MIKKELSEN_MEF_HCP_WITH_H3_UNMETHYLATED												BYSTRYKH_HEMATOPOIESIS_STEM_CELL_QTL_TRANS																																																																				
8600	TNFSF11	tumor necrosis factor (ligand) superfamily, member 11								DODD_NASOPHARYNGEAL_CARCINOMA_UP										ZWANG_TRANSIENTLY_UP_BY_2ND_EGF_PULSE_ONLY						MEISSNER_NPC_HCP_WITH_H3K4ME2								BYSTRYKH_HEMATOPOIESIS_STEM_CELL_QTL_TRANS																																																															LOPEZ_MBD_TARGETS					
7280	TUBB2A	tubulin, beta 2A class IIa								DODD_NASOPHARYNGEAL_CARCINOMA_UP										ZWANG_TRANSIENTLY_UP_BY_2ND_EGF_PULSE_ONLY								KOINUMA_TARGETS_OF_SMAD2_OR_SMAD3																	DOUGLAS_BMI1_TARGETS_UP			CUI_TCF21_TARGETS_2_DN																		CHICAS_RB1_TARGETS_CONFLUENT		NUYTTEN_EZH2_TARGETS_UP	KAAB_HEART_ATRIUM_VS_VENTRICLE_UP				BLALOCK_ALZHEIMERS_DISEASE_DN					BAELDE_DIABETIC_NEPHROPATHY_DN				ZWANG_TRANSIENTLY_UP_BY_1ST_EGF_PULSE_ONLY													BUYTAERT_PHOTODYNAMIC_THERAPY_STRESS_UP							
168090	C6orf118	chromosome 6 open reading frame 118								DODD_NASOPHARYNGEAL_CARCINOMA_UP										ZWANG_TRANSIENTLY_UP_BY_2ND_EGF_PULSE_ONLY											GOZGIT_ESR1_TARGETS_DN	IVANOVA_HEMATOPOIESIS_STEM_CELL_AND_PROGENITOR																																																																						
23098	SARM1	sterile alpha and TIR motif containing 1								DODD_NASOPHARYNGEAL_CARCINOMA_UP										ZWANG_TRANSIENTLY_UP_BY_2ND_EGF_PULSE_ONLY																									DOUGLAS_BMI1_TARGETS_UP																HATADA_METHYLATED_IN_LUNG_CANCER_UP																																									
1158	CKM	creatine kinase, muscle								DODD_NASOPHARYNGEAL_CARCINOMA_UP										ZWANG_TRANSIENTLY_UP_BY_2ND_EGF_PULSE_ONLY																																																																																		
54768	HYDIN	hydrocephalus inducing homolog (mouse)								DODD_NASOPHARYNGEAL_CARCINOMA_UP										ZWANG_TRANSIENTLY_UP_BY_2ND_EGF_PULSE_ONLY																																																																																		
127733	UBXN10	UBX domain protein 10								DODD_NASOPHARYNGEAL_CARCINOMA_UP										ZWANG_TRANSIENTLY_UP_BY_2ND_EGF_PULSE_ONLY																																																																																		
387885	CCDC42B	coiled-coil domain containing 42B								DODD_NASOPHARYNGEAL_CARCINOMA_UP										ZWANG_TRANSIENTLY_UP_BY_2ND_EGF_PULSE_ONLY																																																																																		
339416	ANKRD45	ankyrin repeat domain 45								DODD_NASOPHARYNGEAL_CARCINOMA_UP										ZWANG_TRANSIENTLY_UP_BY_2ND_EGF_PULSE_ONLY																																																																																		
5055	SERPINB2	serpin peptidase inhibitor, clade B (ovalbumin), member 2								DODD_NASOPHARYNGEAL_CARCINOMA_UP											DACOSTA_UV_RESPONSE_VIA_ERCC3_DN							KOINUMA_TARGETS_OF_SMAD2_OR_SMAD3					SMID_BREAST_CANCER_BASAL_UP							ONDER_CDH1_TARGETS_2_DN																						ZHOU_INFLAMMATORY_RESPONSE_FIMA_UP						NUYTTEN_EZH2_TARGETS_UP		CHYLA_CBFA2T3_TARGETS_UP																FULCHER_INFLAMMATORY_RESPONSE_LECTIN_VS_LPS_UP									BUYTAERT_PHOTODYNAMIC_THERAPY_STRESS_UP							
10020	GNE	glucosamine (UDP-N-acetyl)-2-epimerase/N-acetylmannosamine kinase								DODD_NASOPHARYNGEAL_CARCINOMA_UP											DACOSTA_UV_RESPONSE_VIA_ERCC3_DN								CHEN_METABOLIC_SYNDROM_NETWORK														CREIGHTON_ENDOCRINE_THERAPY_RESISTANCE_3								DAVICIONI_MOLECULAR_ARMS_VS_ERMS_UP																											BAELDE_DIABETIC_NEPHROPATHY_DN										BONOME_OVARIAN_CANCER_SURVIVAL_SUBOPTIMAL_DEBULKING														
79784	MYH14	myosin, heavy chain 14, non-muscle								DODD_NASOPHARYNGEAL_CARCINOMA_UP												MIKKELSEN_MEF_HCP_WITH_H3_UNMETHYLATED																																													CHARAFE_BREAST_CANCER_LUMINAL_VS_MESENCHYMAL_UP																					BONOME_OVARIAN_CANCER_SURVIVAL_SUBOPTIMAL_DEBULKING					MARTINEZ_RB1_AND_TP53_TARGETS_DN									
26206	SPAG8	sperm associated antigen 8								DODD_NASOPHARYNGEAL_CARCINOMA_UP												MIKKELSEN_MEF_HCP_WITH_H3_UNMETHYLATED																																																																																
8814	CDKL1	cyclin-dependent kinase-like 1 (CDC2-related kinase)								DODD_NASOPHARYNGEAL_CARCINOMA_UP															SCHAEFFER_PROSTATE_DEVELOPMENT_48HR_DN													PUJANA_ATM_PCC_NETWORK								MEISSNER_NPC_HCP_WITH_H3_UNMETHYLATED																																																								
55184	DZANK1	double zinc ribbon and ankyrin repeat domains 1								DODD_NASOPHARYNGEAL_CARCINOMA_UP															SCHAEFFER_PROSTATE_DEVELOPMENT_48HR_DN																SMID_BREAST_CANCER_BASAL_DN																																							HELLER_HDAC_TARGETS_SILENCED_BY_METHYLATION_UP																						
200132	TCTEX1D1	Tctex1 domain containing 1								DODD_NASOPHARYNGEAL_CARCINOMA_UP															SCHAEFFER_PROSTATE_DEVELOPMENT_48HR_DN																																																																													
1534	CYB561	cytochrome b-561								DODD_NASOPHARYNGEAL_CARCINOMA_UP																MEISSNER_NPC_HCP_WITH_H3K4ME2														ONDER_CDH1_TARGETS_2_DN	SMID_BREAST_CANCER_BASAL_DN						RODRIGUES_THYROID_CARCINOMA_POORLY_DIFFERENTIATED_DN				DAVICIONI_MOLECULAR_ARMS_VS_ERMS_UP													CHARAFE_BREAST_CANCER_LUMINAL_VS_BASAL_UP			CHARAFE_BREAST_CANCER_LUMINAL_VS_MESENCHYMAL_UP	NUYTTEN_EZH2_TARGETS_UP																MASSARWEH_TAMOXIFEN_RESISTANCE_UP							PARENT_MTOR_SIGNALING_UP					MCBRYAN_PUBERTAL_BREAST_4_5WK_UP						
114881	OSBPL7	oxysterol binding protein-like 7								DODD_NASOPHARYNGEAL_CARCINOMA_UP																		KOINUMA_TARGETS_OF_SMAD2_OR_SMAD3																																																																										
51316	PLAC8	placenta-specific 8								DODD_NASOPHARYNGEAL_CARCINOMA_UP																			CHEN_METABOLIC_SYNDROM_NETWORK										PILON_KLF1_TARGETS_DN																																														WANG_MLL_TARGETS					SENESE_HDAC1_AND_HDAC2_TARGETS_DN						MCBRYAN_PUBERTAL_BREAST_4_5WK_UP		TORCHIA_TARGETS_OF_EWSR1_FLI1_FUSION_DN				
145781	GCOM1	GRINL1A complex locus								DODD_NASOPHARYNGEAL_CARCINOMA_UP																			CHEN_METABOLIC_SYNDROM_NETWORK													SWEET_LUNG_CANCER_KRAS_DN						CUI_TCF21_TARGETS_2_DN																																		ZWANG_TRANSIENTLY_UP_BY_1ST_EGF_PULSE_ONLY										LIU_PROSTATE_CANCER_DN										
342184	FMN1	formin 1								DODD_NASOPHARYNGEAL_CARCINOMA_UP																			CHEN_METABOLIC_SYNDROM_NETWORK																							DURCHDEWALD_SKIN_CARCINOGENESIS_DN										ZHOU_INFLAMMATORY_RESPONSE_FIMA_UP																																								
140686	WFDC3	WAP four-disulfide core domain 3								DODD_NASOPHARYNGEAL_CARCINOMA_UP																			CHEN_METABOLIC_SYNDROM_NETWORK																																							NUYTTEN_EZH2_TARGETS_UP																																		
57222	ERGIC1	endoplasmic reticulum-golgi intermediate compartment (ERGIC) 1								DODD_NASOPHARYNGEAL_CARCINOMA_UP																				MILI_PSEUDOPODIA_HAPTOTAXIS_DN		IVANOVA_HEMATOPOIESIS_STEM_CELL_AND_PROGENITOR							PILON_KLF1_TARGETS_DN																	GRAESSMANN_APOPTOSIS_BY_DOXORUBICIN_DN	FORTSCHEGGER_PHF8_TARGETS_DN			KRIEG_HYPOXIA_NOT_VIA_KDM3A				CHARAFE_BREAST_CANCER_LUMINAL_VS_BASAL_UP	SCHAEFFER_PROSTATE_DEVELOPMENT_6HR_DN																																					
5447	POR	P450 (cytochrome) oxidoreductase								DODD_NASOPHARYNGEAL_CARCINOMA_UP																				MILI_PSEUDOPODIA_HAPTOTAXIS_DN													CREIGHTON_ENDOCRINE_THERAPY_RESISTANCE_3				RODRIGUES_THYROID_CARCINOMA_POORLY_DIFFERENTIATED_DN				DAVICIONI_MOLECULAR_ARMS_VS_ERMS_UP				FEVR_CTNNB1_TARGETS_UP																									HELLER_HDAC_TARGETS_SILENCED_BY_METHYLATION_UP															BUYTAERT_PHOTODYNAMIC_THERAPY_STRESS_UP							
140733	MACROD2	MACRO domain containing 2								DODD_NASOPHARYNGEAL_CARCINOMA_UP																					GOZGIT_ESR1_TARGETS_DN	IVANOVA_HEMATOPOIESIS_STEM_CELL_AND_PROGENITOR		BYSTRYKH_HEMATOPOIESIS_STEM_CELL_QTL_TRANS																								GRAESSMANN_APOPTOSIS_BY_DOXORUBICIN_UP																							DAWSON_METHYLATED_IN_LYMPHOMA_TCL1																					
79949	C10orf81	chromosome 10 open reading frame 81								DODD_NASOPHARYNGEAL_CARCINOMA_UP																					GOZGIT_ESR1_TARGETS_DN						LEE_BMP2_TARGETS_UP						CREIGHTON_ENDOCRINE_THERAPY_RESISTANCE_3																																									MASSARWEH_TAMOXIFEN_RESISTANCE_UP																		MARSON_BOUND_BY_FOXP3_UNSTIMULATED
4925	NUCB2	nucleobindin 2								DODD_NASOPHARYNGEAL_CARCINOMA_UP																					GOZGIT_ESR1_TARGETS_DN										SMID_BREAST_CANCER_BASAL_DN														FEVR_CTNNB1_TARGETS_UP									CHARAFE_BREAST_CANCER_LUMINAL_VS_BASAL_UP																				MASSARWEH_TAMOXIFEN_RESISTANCE_UP													LOPEZ_MBD_TARGETS					
51473	DCDC2	doublecortin domain containing 2								DODD_NASOPHARYNGEAL_CARCINOMA_UP																					GOZGIT_ESR1_TARGETS_DN															MEISSNER_NPC_HCP_WITH_H3_UNMETHYLATED																																																								
118430	MUCL1	mucin-like 1								DODD_NASOPHARYNGEAL_CARCINOMA_UP																					GOZGIT_ESR1_TARGETS_DN																																				CHARAFE_BREAST_CANCER_LUMINAL_VS_MESENCHYMAL_UP																																			
8418	CMAHP	cytidine monophospho-N-acetylneuraminic acid hydroxylase, pseudogene								DODD_NASOPHARYNGEAL_CARCINOMA_UP																					GOZGIT_ESR1_TARGETS_DN																																															BAELDE_DIABETIC_NEPHROPATHY_DN																								
154661	RUNDC3B	RUN domain containing 3B								DODD_NASOPHARYNGEAL_CARCINOMA_UP																					GOZGIT_ESR1_TARGETS_DN																																																	HELLER_HDAC_TARGETS_SILENCED_BY_METHYLATION_UP							DURAND_STROMA_NS_UP															MARSON_BOUND_BY_FOXP3_UNSTIMULATED
10015	PDCD6IP	programmed cell death 6 interacting protein								DODD_NASOPHARYNGEAL_CARCINOMA_UP																						IVANOVA_HEMATOPOIESIS_STEM_CELL_AND_PROGENITOR							PILON_KLF1_TARGETS_DN																			GRAESSMANN_APOPTOSIS_BY_DOXORUBICIN_UP																																									LASTOWSKA_NEUROBLASTOMA_COPY_NUMBER_DN			MARSON_BOUND_BY_FOXP3_UNSTIMULATED
80150	ASRGL1	asparaginase like 1								DODD_NASOPHARYNGEAL_CARCINOMA_UP																						IVANOVA_HEMATOPOIESIS_STEM_CELL_AND_PROGENITOR																			DAVICIONI_MOLECULAR_ARMS_VS_ERMS_UP		RAO_BOUND_BY_SALL4_ISOFORM_B				FORTSCHEGGER_PHF8_TARGETS_DN																																										LASTOWSKA_NEUROBLASTOMA_COPY_NUMBER_DN			
9245	GCNT3	glucosaminyl (N-acetyl) transferase 3, mucin type								DODD_NASOPHARYNGEAL_CARCINOMA_UP																						IVANOVA_HEMATOPOIESIS_STEM_CELL_AND_PROGENITOR																																				NUYTTEN_EZH2_TARGETS_UP																																	KOYAMA_SEMA3B_TARGETS_UP	MARSON_BOUND_BY_FOXP3_UNSTIMULATED
202915	TMEM184A	transmembrane protein 184A								DODD_NASOPHARYNGEAL_CARCINOMA_UP																										MIKKELSEN_MEF_ICP_WITH_H3K27ME3																												CHARAFE_BREAST_CANCER_LUMINAL_VS_BASAL_UP			CHARAFE_BREAST_CANCER_LUMINAL_VS_MESENCHYMAL_UP												NUYTTEN_NIPP1_TARGETS_DN																							
51281	ANKMY1	ankyrin repeat and MYND domain containing 1								DODD_NASOPHARYNGEAL_CARCINOMA_UP																										MIKKELSEN_MEF_ICP_WITH_H3K27ME3																																																																		
10811	NOXA1	NADPH oxidase activator 1								DODD_NASOPHARYNGEAL_CARCINOMA_UP																										MIKKELSEN_MEF_ICP_WITH_H3K27ME3																																																																		
254050	LRRC43	leucine rich repeat containing 43								DODD_NASOPHARYNGEAL_CARCINOMA_UP																										MIKKELSEN_MEF_ICP_WITH_H3K27ME3																																																																		
80853	JHDM1D	jumonji C domain containing histone demethylase 1 homolog D (S. cerevisiae)								DODD_NASOPHARYNGEAL_CARCINOMA_UP																											LEE_BMP2_TARGETS_UP											CUI_TCF21_TARGETS_2_DN		DUTERTRE_ESTRADIOL_RESPONSE_24HR_DN														CHARAFE_BREAST_CANCER_LUMINAL_VS_BASAL_UP			CHARAFE_BREAST_CANCER_LUMINAL_VS_MESENCHYMAL_UP															ZWANG_TRANSIENTLY_UP_BY_1ST_EGF_PULSE_ONLY																				
51491	NOP16	NOP16 nucleolar protein homolog (yeast)								DODD_NASOPHARYNGEAL_CARCINOMA_UP																												PUJANA_ATM_PCC_NETWORK																				GRAESSMANN_APOPTOSIS_BY_DOXORUBICIN_UP				ZHOU_INFLAMMATORY_RESPONSE_FIMA_UP																											PUJANA_BRCA1_PCC_NETWORK		PARENT_MTOR_SIGNALING_UP											
90550	MCU	mitochondrial calcium uniporter								DODD_NASOPHARYNGEAL_CARCINOMA_UP																													PILON_KLF1_TARGETS_DN																													NUYTTEN_EZH2_TARGETS_UP																																		
51527	C14orf129	chromosome 14 open reading frame 129								DODD_NASOPHARYNGEAL_CARCINOMA_UP																													PILON_KLF1_TARGETS_DN																																								NUYTTEN_NIPP1_TARGETS_DN			ZWANG_TRANSIENTLY_UP_BY_1ST_EGF_PULSE_ONLY																				
79838	TMC5	transmembrane channel-like 5								DODD_NASOPHARYNGEAL_CARCINOMA_UP																															SMID_BREAST_CANCER_BASAL_DN		CREIGHTON_ENDOCRINE_THERAPY_RESISTANCE_3												FEVR_CTNNB1_TARGETS_UP																																															
84918	LRP11	low density lipoprotein receptor-related protein 11								DODD_NASOPHARYNGEAL_CARCINOMA_UP																																	CREIGHTON_ENDOCRINE_THERAPY_RESISTANCE_3	DURAND_STROMA_S_UP																																														SENESE_HDAC1_AND_HDAC2_TARGETS_DN												
727910	TLCD2	TLC domain containing 2								DODD_NASOPHARYNGEAL_CARCINOMA_UP																																	CREIGHTON_ENDOCRINE_THERAPY_RESISTANCE_3																																							ZWANG_TRANSIENTLY_UP_BY_1ST_EGF_PULSE_ONLY																				
55779	WDR52	WD repeat domain 52								DODD_NASOPHARYNGEAL_CARCINOMA_UP																																	CREIGHTON_ENDOCRINE_THERAPY_RESISTANCE_3																																																											
78986	DUSP26	dual specificity phosphatase 26 (putative)								DODD_NASOPHARYNGEAL_CARCINOMA_UP																																			DOUGLAS_BMI1_TARGETS_UP	MEISSNER_NPC_HCP_WITH_H3_UNMETHYLATED								SERVITJA_ISLET_HNF1A_TARGETS_UP																																																
54946	SLC41A3	solute carrier family 41, member 3								DODD_NASOPHARYNGEAL_CARCINOMA_UP																																					RODRIGUES_THYROID_CARCINOMA_POORLY_DIFFERENTIATED_DN																																																							
85478	CCDC65	coiled-coil domain containing 65								DODD_NASOPHARYNGEAL_CARCINOMA_UP																																										DURCHDEWALD_SKIN_CARCINOGENESIS_DN																																																		
10752	CHL1	cell adhesion molecule with homology to L1CAM (close homolog of L1)								DODD_NASOPHARYNGEAL_CARCINOMA_UP																																												SERVITJA_ISLET_HNF1A_TARGETS_UP															KAAB_HEART_ATRIUM_VS_VENTRICLE_UP				BLALOCK_ALZHEIMERS_DISEASE_DN																										LASTOWSKA_NEUROBLASTOMA_COPY_NUMBER_DN			
340277	C7orf46	chromosome 7 open reading frame 46								DODD_NASOPHARYNGEAL_CARCINOMA_UP																																													FEVR_CTNNB1_TARGETS_UP																																															
64800	EFCAB6	EF-hand calcium binding domain 6								DODD_NASOPHARYNGEAL_CARCINOMA_UP																																																			HATADA_METHYLATED_IN_LUNG_CANCER_UP																																									
284904	SEC14L4	SEC14-like 4 (S. cerevisiae)								DODD_NASOPHARYNGEAL_CARCINOMA_UP																																																				ZHOU_INFLAMMATORY_RESPONSE_FIMA_UP																																								
50853	VILL	villin-like								DODD_NASOPHARYNGEAL_CARCINOMA_UP																																																												CHYLA_CBFA2T3_TARGETS_UP																																
201799	TMEM154	transmembrane protein 154								DODD_NASOPHARYNGEAL_CARCINOMA_UP																																																																					NUYTTEN_NIPP1_TARGETS_DN																							
253461	ZBTB38	zinc finger and BTB domain containing 38								DODD_NASOPHARYNGEAL_CARCINOMA_UP																																																																					NUYTTEN_NIPP1_TARGETS_DN																							
4291	MLF1	myeloid leukemia factor 1								DODD_NASOPHARYNGEAL_CARCINOMA_UP																																																																						HELLER_HDAC_TARGETS_SILENCED_BY_METHYLATION_UP							DURAND_STROMA_NS_UP								BUYTAERT_PHOTODYNAMIC_THERAPY_STRESS_UP							
57639	CCDC146	coiled-coil domain containing 146								DODD_NASOPHARYNGEAL_CARCINOMA_UP																																																																								ZWANG_TRANSIENTLY_UP_BY_1ST_EGF_PULSE_ONLY																				
55036	CCDC40	coiled-coil domain containing 40								DODD_NASOPHARYNGEAL_CARCINOMA_UP																																																																														BONOME_OVARIAN_CANCER_SURVIVAL_SUBOPTIMAL_DEBULKING														
126917	IFFO2	intermediate filament family orphan 2								DODD_NASOPHARYNGEAL_CARCINOMA_UP																																																																																			MARTINEZ_RB1_AND_TP53_TARGETS_DN									
89778	SERPINB11	serpin peptidase inhibitor, clade B (ovalbumin), member 11 (gene/pseudogene)								DODD_NASOPHARYNGEAL_CARCINOMA_UP																																																																																						MCBRYAN_PUBERTAL_BREAST_4_5WK_UP						
63934	ZNF667	zinc finger protein 667								DODD_NASOPHARYNGEAL_CARCINOMA_UP																																																																																												
10984	KCNQ1OT1	KCNQ1 opposite strand/antisense transcript 1 (non-protein coding)								DODD_NASOPHARYNGEAL_CARCINOMA_UP																																																																																												
9400	RECQL5	RecQ protein-like 5								DODD_NASOPHARYNGEAL_CARCINOMA_UP																																																																																												
122481	AK7	adenylate kinase 7								DODD_NASOPHARYNGEAL_CARCINOMA_UP																																																																																												
1767	DNAH5	dynein, axonemal, heavy chain 5								DODD_NASOPHARYNGEAL_CARCINOMA_UP																																																																																												
222256	CDHR3	cadherin-related family member 3								DODD_NASOPHARYNGEAL_CARCINOMA_UP																																																																																												
83894	TTC29	tetratricopeptide repeat domain 29								DODD_NASOPHARYNGEAL_CARCINOMA_UP																																																																																												
127255	LRRIQ3	leucine-rich repeats and IQ motif containing 3								DODD_NASOPHARYNGEAL_CARCINOMA_UP																																																																																												
54986	ULK4	unc-51-like kinase 4 (C. elegans)								DODD_NASOPHARYNGEAL_CARCINOMA_UP																																																																																												
9856	KIAA0319	KIAA0319								DODD_NASOPHARYNGEAL_CARCINOMA_UP																																																																																												
387923	SERP2	stress-associated endoplasmic reticulum protein family member 2								DODD_NASOPHARYNGEAL_CARCINOMA_UP																																																																																												
150726	FBXO41	F-box protein 41									MIKKELSEN_MCV6_HCP_WITH_H3K27ME3				PEREZ_TP53_TARGETS					ZWANG_TRANSIENTLY_UP_BY_2ND_EGF_PULSE_ONLY																																																																																		
374946	C1orf187	chromosome 1 open reading frame 187									MIKKELSEN_MCV6_HCP_WITH_H3K27ME3				PEREZ_TP53_TARGETS									MEISSNER_BRAIN_HCP_WITH_H3K27ME3																																																																														
1795	DOCK3	dedicator of cytokinesis 3									MIKKELSEN_MCV6_HCP_WITH_H3K27ME3						ACEVEDO_METHYLATED_IN_LIVER_CANCER_DN																											DURAND_STROMA_S_UP																													BLALOCK_ALZHEIMERS_DISEASE_DN																													
55711	FAR2	fatty acyl CoA reductase 2									MIKKELSEN_MCV6_HCP_WITH_H3K27ME3											MIKKELSEN_MEF_HCP_WITH_H3_UNMETHYLATED									GOZGIT_ESR1_TARGETS_DN															MEISSNER_NPC_HCP_WITH_H3_UNMETHYLATED																																								FULCHER_INFLAMMATORY_RESPONSE_LECTIN_VS_LPS_UP																
83937	RASSF4	Ras association (RalGDS/AF-6) domain family member 4									MIKKELSEN_MCV6_HCP_WITH_H3K27ME3														SCHAEFFER_PROSTATE_DEVELOPMENT_48HR_DN				CHEN_METABOLIC_SYNDROM_NETWORK																		RODRIGUES_THYROID_CARCINOMA_POORLY_DIFFERENTIATED_DN				DAVICIONI_MOLECULAR_ARMS_VS_ERMS_UP															CHICAS_RB1_TARGETS_CONFLUENT																ZWANG_TRANSIENTLY_UP_BY_1ST_EGF_PULSE_ONLY																				
91608	RASL10B	RAS-like, family 10, member B									MIKKELSEN_MCV6_HCP_WITH_H3K27ME3																																		DOUGLAS_BMI1_TARGETS_UP																														DELACROIX_RAR_BOUND_ES																											
56134	PCDHAC2	protocadherin alpha subfamily C, 2									MIKKELSEN_MCV6_HCP_WITH_H3K27ME3																																																																																											
3480	IGF1R	insulin-like growth factor 1 receptor										YOSHIMURA_MAPK8_TARGETS_UP		BLALOCK_ALZHEIMERS_DISEASE_UP	PEREZ_TP53_TARGETS		ACEVEDO_METHYLATED_IN_LIVER_CANCER_DN				DACOSTA_UV_RESPONSE_VIA_ERCC3_DN									MILI_PSEUDOPODIA_HAPTOTAXIS_DN	GOZGIT_ESR1_TARGETS_DN								PILON_KLF1_TARGETS_DN		SMID_BREAST_CANCER_BASAL_DN															GRAESSMANN_APOPTOSIS_BY_DOXORUBICIN_DN									SCHAEFFER_PROSTATE_DEVELOPMENT_6HR_DN																	ZWANG_TRANSIENTLY_UP_BY_1ST_EGF_PULSE_ONLY							PUJANA_BRCA1_PCC_NETWORK						BUYTAERT_PHOTODYNAMIC_THERAPY_STRESS_UP		LOPEZ_MBD_TARGETS					
3965	LGALS9	lectin, galactoside-binding, soluble, 9										YOSHIMURA_MAPK8_TARGETS_UP		BLALOCK_ALZHEIMERS_DISEASE_UP	PEREZ_TP53_TARGETS			GOBERT_OLIGODENDROCYTE_DIFFERENTIATION_DN														IVANOVA_HEMATOPOIESIS_STEM_CELL_AND_PROGENITOR																										GRAESSMANN_APOPTOSIS_BY_DOXORUBICIN_UP																								ZWANG_TRANSIENTLY_UP_BY_1ST_EGF_PULSE_ONLY	TARTE_PLASMA_CELL_VS_PLASMABLAST_UP																			
825	CAPN3	calpain 3, (p94)										YOSHIMURA_MAPK8_TARGETS_UP		BLALOCK_ALZHEIMERS_DISEASE_UP	PEREZ_TP53_TARGETS																																RODRIGUES_THYROID_CARCINOMA_POORLY_DIFFERENTIATED_DN																																																							
5467	PPARD	peroxisome proliferator-activated receptor delta										YOSHIMURA_MAPK8_TARGETS_UP		BLALOCK_ALZHEIMERS_DISEASE_UP			ACEVEDO_METHYLATED_IN_LIVER_CANCER_DN																														RODRIGUES_THYROID_CARCINOMA_POORLY_DIFFERENTIATED_DN																																	HELLER_HDAC_TARGETS_SILENCED_BY_METHYLATION_UP		ZWANG_TRANSIENTLY_UP_BY_1ST_EGF_PULSE_ONLY				FULCHER_INFLAMMATORY_RESPONSE_LECTIN_VS_LPS_UP					PARENT_MTOR_SIGNALING_UP											
6898	TAT	tyrosine aminotransferase										YOSHIMURA_MAPK8_TARGETS_UP		BLALOCK_ALZHEIMERS_DISEASE_UP						ZWANG_TRANSIENTLY_UP_BY_2ND_EGF_PULSE_ONLY																					SMID_BREAST_CANCER_BASAL_DN																																																													MARSON_BOUND_BY_FOXP3_UNSTIMULATED
55607	PPP1R9A	protein phosphatase 1, regulatory subunit 9A										YOSHIMURA_MAPK8_TARGETS_UP		BLALOCK_ALZHEIMERS_DISEASE_UP													WONG_ADULT_TISSUE_STEM_MODULE										LEE_BMP2_TARGETS_UP																																					KINSEY_TARGETS_OF_EWSR1_FLII_FUSION_DN																								TORCHIA_TARGETS_OF_EWSR1_FLI1_FUSION_DN				
204	AK2	adenylate kinase 2										YOSHIMURA_MAPK8_TARGETS_UP		BLALOCK_ALZHEIMERS_DISEASE_UP																			SMID_BREAST_CANCER_BASAL_UP	BYSTRYKH_HEMATOPOIESIS_STEM_CELL_QTL_TRANS					PILON_KLF1_TARGETS_DN																																																		PUJANA_BRCA1_PCC_NETWORK										LASTOWSKA_NEUROBLASTOMA_COPY_NUMBER_DN			MARSON_BOUND_BY_FOXP3_UNSTIMULATED
6949	TCOF1	Treacher Collins-Franceschetti syndrome 1										YOSHIMURA_MAPK8_TARGETS_UP		BLALOCK_ALZHEIMERS_DISEASE_UP																					LIM_MAMMARY_STEM_CELL_UP			PUJANA_ATM_PCC_NETWORK	PILON_KLF1_TARGETS_DN																	GRAESSMANN_APOPTOSIS_BY_DOXORUBICIN_DN																																	PUJANA_BRCA1_PCC_NETWORK								LOPEZ_MBD_TARGETS					
5502	PPP1R1A	protein phosphatase 1, regulatory (inhibitor) subunit 1A										YOSHIMURA_MAPK8_TARGETS_UP		BLALOCK_ALZHEIMERS_DISEASE_UP																															DOUGLAS_BMI1_TARGETS_UP																																																									
8310	ACOX3	acyl-CoA oxidase 3, pristanoyl										YOSHIMURA_MAPK8_TARGETS_UP		BLALOCK_ALZHEIMERS_DISEASE_UP																																				DUTERTRE_ESTRADIOL_RESPONSE_24HR_DN								GRAESSMANN_APOPTOSIS_BY_DOXORUBICIN_UP																																	PARENT_MTOR_SIGNALING_UP											
5276	SERPINI2	serpin peptidase inhibitor, clade I (pancpin), member 2										YOSHIMURA_MAPK8_TARGETS_UP		BLALOCK_ALZHEIMERS_DISEASE_UP																																									FEVR_CTNNB1_TARGETS_UP																																															
896	CCND3	cyclin D3										YOSHIMURA_MAPK8_TARGETS_UP		BLALOCK_ALZHEIMERS_DISEASE_UP																																											FORTSCHEGGER_PHF8_TARGETS_DN																																PUJANA_BRCA1_PCC_NETWORK													
121512	FGD4	FYVE, RhoGEF and PH domain containing 4										YOSHIMURA_MAPK8_TARGETS_UP			PEREZ_TP53_TARGETS				BRUINS_UVC_RESPONSE_VIA_TP53_GROUP_A																		LEE_BMP2_TARGETS_UP										RODRIGUES_THYROID_CARCINOMA_POORLY_DIFFERENTIATED_DN	CUI_TCF21_TARGETS_2_DN																																		ZWANG_TRANSIENTLY_UP_BY_1ST_EGF_PULSE_ONLY																				
8525	DGKZ	diacylglycerol kinase, zeta										YOSHIMURA_MAPK8_TARGETS_UP			PEREZ_TP53_TARGETS					ZWANG_TRANSIENTLY_UP_BY_2ND_EGF_PULSE_ONLY																																																	KAAB_HEART_ATRIUM_VS_VENTRICLE_UP																																	
2523	FUT1	fucosyltransferase 1 (galactoside 2-alpha-L-fucosyltransferase, H blood group)										YOSHIMURA_MAPK8_TARGETS_UP			PEREZ_TP53_TARGETS																																																				CHARAFE_BREAST_CANCER_LUMINAL_VS_MESENCHYMAL_UP																																			
713	C1QB	complement component 1, q subcomponent, B chain										YOSHIMURA_MAPK8_TARGETS_UP				MARTENS_TRETINOIN_RESPONSE_UP	ACEVEDO_METHYLATED_IN_LIVER_CANCER_DN												CHEN_METABOLIC_SYNDROM_NETWORK																									SERVITJA_ISLET_HNF1A_TARGETS_UP																																													LASTOWSKA_NEUROBLASTOMA_COPY_NUMBER_DN			
4956	ODF1	outer dense fiber of sperm tails 1										YOSHIMURA_MAPK8_TARGETS_UP				MARTENS_TRETINOIN_RESPONSE_UP	ACEVEDO_METHYLATED_IN_LIVER_CANCER_DN																																																																																					
5368	PNOC	prepronociceptin										YOSHIMURA_MAPK8_TARGETS_UP				MARTENS_TRETINOIN_RESPONSE_UP			BRUINS_UVC_RESPONSE_VIA_TP53_GROUP_A																	MIKKELSEN_MEF_ICP_WITH_H3K27ME3																																								RIGGI_EWING_SARCOMA_PROGENITOR_UP																										
5105	PCK1	phosphoenolpyruvate carboxykinase 1 (soluble)										YOSHIMURA_MAPK8_TARGETS_UP				MARTENS_TRETINOIN_RESPONSE_UP				ZWANG_TRANSIENTLY_UP_BY_2ND_EGF_PULSE_ONLY																					SMID_BREAST_CANCER_BASAL_DN	SWEET_LUNG_CANCER_KRAS_DN																																				BAELDE_DIABETIC_NEPHROPATHY_DN					TARTE_PLASMA_CELL_VS_PLASMABLAST_UP																			
3952	LEP	leptin										YOSHIMURA_MAPK8_TARGETS_UP				MARTENS_TRETINOIN_RESPONSE_UP																		BYSTRYKH_HEMATOPOIESIS_STEM_CELL_QTL_TRANS	LIM_MAMMARY_STEM_CELL_UP						SMID_BREAST_CANCER_BASAL_DN																																																													
2268	FGR	Gardner-Rasheed feline sarcoma viral (v-fgr) oncogene homolog										YOSHIMURA_MAPK8_TARGETS_UP				MARTENS_TRETINOIN_RESPONSE_UP																				MIKKELSEN_MEF_ICP_WITH_H3K27ME3			PILON_KLF1_TARGETS_DN																																												TARTE_PLASMA_CELL_VS_PLASMABLAST_UP																LASTOWSKA_NEUROBLASTOMA_COPY_NUMBER_DN			
2196	FAT2	FAT tumor suppressor homolog 2 (Drosophila)										YOSHIMURA_MAPK8_TARGETS_UP					ACEVEDO_METHYLATED_IN_LIVER_CANCER_DN											KOINUMA_TARGETS_OF_SMAD2_OR_SMAD3					SMID_BREAST_CANCER_BASAL_UP							ONDER_CDH1_TARGETS_2_DN																																										ZWANG_TRANSIENTLY_UP_BY_1ST_EGF_PULSE_ONLY																				
23266	LPHN2	latrophilin 2										YOSHIMURA_MAPK8_TARGETS_UP					ACEVEDO_METHYLATED_IN_LIVER_CANCER_DN													MILI_PSEUDOPODIA_HAPTOTAXIS_DN										ONDER_CDH1_TARGETS_2_DN			CREIGHTON_ENDOCRINE_THERAPY_RESISTANCE_3	DURAND_STROMA_S_UP																			FOSTER_TOLERANT_MACROPHAGE_DN										BLALOCK_ALZHEIMERS_DISEASE_DN								DAWSON_METHYLATED_IN_LYMPHOMA_TCL1													RODRIGUES_THYROID_CARCINOMA_ANAPLASTIC_DN				TORCHIA_TARGETS_OF_EWSR1_FLI1_FUSION_DN				
1463	NCAN	neurocan										YOSHIMURA_MAPK8_TARGETS_UP						GOBERT_OLIGODENDROCYTE_DIFFERENTIATION_DN	BRUINS_UVC_RESPONSE_VIA_TP53_GROUP_A														SMID_BREAST_CANCER_BASAL_UP			MIKKELSEN_MEF_ICP_WITH_H3K27ME3																										ZHOU_INFLAMMATORY_RESPONSE_FIMA_UP											BLALOCK_ALZHEIMERS_DISEASE_DN							HELLER_HDAC_TARGETS_SILENCED_BY_METHYLATION_UP																						
1849	DUSP7	dual specificity phosphatase 7										YOSHIMURA_MAPK8_TARGETS_UP						GOBERT_OLIGODENDROCYTE_DIFFERENTIATION_DN							SCHAEFFER_PROSTATE_DEVELOPMENT_48HR_DN							IVANOVA_HEMATOPOIESIS_STEM_CELL_AND_PROGENITOR			LIM_MAMMARY_STEM_CELL_UP																														SCHAEFFER_PROSTATE_DEVELOPMENT_6HR_DN											RIGGI_EWING_SARCOMA_PROGENITOR_UP												BONOME_OVARIAN_CANCER_SURVIVAL_SUBOPTIMAL_DEBULKING														
7143	TNR	tenascin R (restrictin, janusin)										YOSHIMURA_MAPK8_TARGETS_UP						GOBERT_OLIGODENDROCYTE_DIFFERENTIATION_DN																																																																																				
486	FXYD2	FXYD domain containing ion transport regulator 2										YOSHIMURA_MAPK8_TARGETS_UP							BRUINS_UVC_RESPONSE_VIA_TP53_GROUP_A	ZWANG_TRANSIENTLY_UP_BY_2ND_EGF_PULSE_ONLY		MIKKELSEN_MEF_HCP_WITH_H3_UNMETHYLATED																																																																										MCBRYAN_PUBERTAL_BREAST_4_5WK_UP						
1272	CNTN1	contactin 1										YOSHIMURA_MAPK8_TARGETS_UP							BRUINS_UVC_RESPONSE_VIA_TP53_GROUP_A						SCHAEFFER_PROSTATE_DEVELOPMENT_48HR_DN		WONG_ADULT_TISSUE_STEM_MODULE													ONDER_CDH1_TARGETS_2_DN		SWEET_LUNG_CANCER_KRAS_DN														GRAESSMANN_APOPTOSIS_BY_DOXORUBICIN_DN																																								MCBRYAN_PUBERTAL_BREAST_4_5WK_UP						
4259	MGST3	microsomal glutathione S-transferase 3										YOSHIMURA_MAPK8_TARGETS_UP							BRUINS_UVC_RESPONSE_VIA_TP53_GROUP_A									KOINUMA_TARGETS_OF_SMAD2_OR_SMAD3																												GRAESSMANN_APOPTOSIS_BY_DOXORUBICIN_DN									SCHAEFFER_PROSTATE_DEVELOPMENT_6HR_DN								BLALOCK_ALZHEIMERS_DISEASE_DN							HELLER_HDAC_TARGETS_SILENCED_BY_METHYLATION_UP										SENESE_HDAC1_AND_HDAC2_TARGETS_DN												
5451	POU2F1	POU class 2 homeobox 1										YOSHIMURA_MAPK8_TARGETS_UP							BRUINS_UVC_RESPONSE_VIA_TP53_GROUP_A																																					GRAESSMANN_APOPTOSIS_BY_DOXORUBICIN_DN																																							BUYTAERT_PHOTODYNAMIC_THERAPY_STRESS_UP							
1081	CGA	glycoprotein hormones, alpha polypeptide										YOSHIMURA_MAPK8_TARGETS_UP							BRUINS_UVC_RESPONSE_VIA_TP53_GROUP_A																																																													HELLER_HDAC_TARGETS_SILENCED_BY_METHYLATION_UP		ZWANG_TRANSIENTLY_UP_BY_1ST_EGF_PULSE_ONLY																				
115827	RAB3C	RAB3C, member RAS oncogene family										YOSHIMURA_MAPK8_TARGETS_UP							BRUINS_UVC_RESPONSE_VIA_TP53_GROUP_A																																																																																			
2890	GRIA1	glutamate receptor, ionotropic, AMPA 1										YOSHIMURA_MAPK8_TARGETS_UP								ZWANG_TRANSIENTLY_UP_BY_2ND_EGF_PULSE_ONLY					SCHAEFFER_PROSTATE_DEVELOPMENT_48HR_DN									BYSTRYKH_HEMATOPOIESIS_STEM_CELL_QTL_TRANS				PUJANA_ATM_PCC_NETWORK																																			BLALOCK_ALZHEIMERS_DISEASE_DN																													
3963	LGALS7	lectin, galactoside-binding, soluble, 7										YOSHIMURA_MAPK8_TARGETS_UP								ZWANG_TRANSIENTLY_UP_BY_2ND_EGF_PULSE_ONLY															LIM_MAMMARY_STEM_CELL_UP																					GRAESSMANN_APOPTOSIS_BY_DOXORUBICIN_DN																																					MARTINEZ_RB1_AND_TP53_TARGETS_DN									
1359	CPA3	carboxypeptidase A3 (mast cell)										YOSHIMURA_MAPK8_TARGETS_UP								ZWANG_TRANSIENTLY_UP_BY_2ND_EGF_PULSE_ONLY																			PILON_KLF1_TARGETS_DN		SMID_BREAST_CANCER_BASAL_DN																																										TARTE_PLASMA_CELL_VS_PLASMABLAST_UP																			MARSON_BOUND_BY_FOXP3_UNSTIMULATED
775	CACNA1C	calcium channel, voltage-dependent, L type, alpha 1C subunit										YOSHIMURA_MAPK8_TARGETS_UP								ZWANG_TRANSIENTLY_UP_BY_2ND_EGF_PULSE_ONLY																																									HATADA_METHYLATED_IN_LUNG_CANCER_UP																																									
7071	KLF10	Kruppel-like factor 10										YOSHIMURA_MAPK8_TARGETS_UP									DACOSTA_UV_RESPONSE_VIA_ERCC3_DN				SCHAEFFER_PROSTATE_DEVELOPMENT_48HR_DN		WONG_ADULT_TISSUE_STEM_MODULE	KOINUMA_TARGETS_OF_SMAD2_OR_SMAD3											PILON_KLF1_TARGETS_DN																				JOHNSTONE_PARVB_TARGETS_3_UP																		DACOSTA_UV_RESPONSE_VIA_ERCC3_COMMON_DN																		BUYTAERT_PHOTODYNAMIC_THERAPY_STRESS_UP							
1316	KLF6	Kruppel-like factor 6										YOSHIMURA_MAPK8_TARGETS_UP									DACOSTA_UV_RESPONSE_VIA_ERCC3_DN						WONG_ADULT_TISSUE_STEM_MODULE	KOINUMA_TARGETS_OF_SMAD2_OR_SMAD3					SMID_BREAST_CANCER_BASAL_UP						PILON_KLF1_TARGETS_DN								RODRIGUES_THYROID_CARCINOMA_POORLY_DIFFERENTIATED_DN			DUTERTRE_ESTRADIOL_RESPONSE_24HR_DN		DURCHDEWALD_SKIN_CARCINOGENESIS_DN				GRAESSMANN_APOPTOSIS_BY_DOXORUBICIN_DN	FORTSCHEGGER_PHF8_TARGETS_DN		JOHNSTONE_PARVB_TARGETS_3_UP	KRIEG_HYPOXIA_NOT_VIA_KDM3A								NUYTTEN_EZH2_TARGETS_UP									DACOSTA_UV_RESPONSE_VIA_ERCC3_COMMON_DN																		BUYTAERT_PHOTODYNAMIC_THERAPY_STRESS_UP							MARSON_BOUND_BY_FOXP3_UNSTIMULATED
10486	CAP2	CAP, adenylate cyclase-associated protein, 2 (yeast)										YOSHIMURA_MAPK8_TARGETS_UP									DACOSTA_UV_RESPONSE_VIA_ERCC3_DN										GOZGIT_ESR1_TARGETS_DN																																					NUYTTEN_EZH2_TARGETS_UP					BLALOCK_ALZHEIMERS_DISEASE_DN				DACOSTA_UV_RESPONSE_VIA_ERCC3_COMMON_DN													SENESE_HDAC1_AND_HDAC2_TARGETS_DN												
3690	ITGB3	integrin, beta 3 (platelet glycoprotein IIIa, antigen CD61)										YOSHIMURA_MAPK8_TARGETS_UP														MEISSNER_NPC_HCP_WITH_H3K4ME2								BYSTRYKH_HEMATOPOIESIS_STEM_CELL_QTL_TRANS																																												BAELDE_DIABETIC_NEPHROPATHY_DN								FULCHER_INFLAMMATORY_RESPONSE_LECTIN_VS_LPS_UP												TORCHIA_TARGETS_OF_EWSR1_FLI1_FUSION_DN				
51466	EVL	Enah/Vasp-like										YOSHIMURA_MAPK8_TARGETS_UP															WONG_ADULT_TISSUE_STEM_MODULE		CHEN_METABOLIC_SYNDROM_NETWORK		GOZGIT_ESR1_TARGETS_DN										SMID_BREAST_CANCER_BASAL_DN																						FOSTER_TOLERANT_MACROPHAGE_DN	CHARAFE_BREAST_CANCER_LUMINAL_VS_BASAL_UP		CHICAS_RB1_TARGETS_CONFLUENT																									PARENT_MTOR_SIGNALING_UP						LOPEZ_MBD_TARGETS					
2342	FNTB	farnesyltransferase, CAAX box, beta										YOSHIMURA_MAPK8_TARGETS_UP															WONG_ADULT_TISSUE_STEM_MODULE																																																																						LOPEZ_MBD_TARGETS					MARSON_BOUND_BY_FOXP3_UNSTIMULATED
10219	KLRG1	killer cell lectin-like receptor subfamily G, member 1										YOSHIMURA_MAPK8_TARGETS_UP															WONG_ADULT_TISSUE_STEM_MODULE																																																																											
2113	ETS1	v-ets erythroblastosis virus E26 oncogene homolog 1 (avian)										YOSHIMURA_MAPK8_TARGETS_UP																KOINUMA_TARGETS_OF_SMAD2_OR_SMAD3							LIM_MAMMARY_STEM_CELL_UP			PUJANA_ATM_PCC_NETWORK	PILON_KLF1_TARGETS_DN			SWEET_LUNG_CANCER_KRAS_DN						CUI_TCF21_TARGETS_2_DN								GRAESSMANN_APOPTOSIS_BY_DOXORUBICIN_DN				KRIEG_HYPOXIA_NOT_VIA_KDM3A					SCHAEFFER_PROSTATE_DEVELOPMENT_6HR_DN																																					MARSON_BOUND_BY_FOXP3_UNSTIMULATED
10864	SLC22A7	solute carrier family 22 (organic anion transporter), member 7										YOSHIMURA_MAPK8_TARGETS_UP																	CHEN_METABOLIC_SYNDROM_NETWORK																																																																									
25979	DHRS7B	dehydrogenase/reductase (SDR family) member 7B										YOSHIMURA_MAPK8_TARGETS_UP																		MILI_PSEUDOPODIA_HAPTOTAXIS_DN																																																																								
6865	TACR2	tachykinin receptor 2										YOSHIMURA_MAPK8_TARGETS_UP																				IVANOVA_HEMATOPOIESIS_STEM_CELL_AND_PROGENITOR																																																																						
3010	HIST1H1T	histone cluster 1, H1t										YOSHIMURA_MAPK8_TARGETS_UP																						BYSTRYKH_HEMATOPOIESIS_STEM_CELL_QTL_TRANS																			RAO_BOUND_BY_SALL4_ISOFORM_B																											HELLER_HDAC_TARGETS_SILENCED_BY_METHYLATION_UP																						MARSON_BOUND_BY_FOXP3_UNSTIMULATED
2691	GHRH	growth hormone releasing hormone										YOSHIMURA_MAPK8_TARGETS_UP																										PUJANA_ATM_PCC_NETWORK																																																																
51808	PHAX	phosphorylated adaptor for RNA export										YOSHIMURA_MAPK8_TARGETS_UP																											PILON_KLF1_TARGETS_DN																																								NUYTTEN_NIPP1_TARGETS_DN																							
9182	RASSF9	Ras association (RalGDS/AF-6) domain family (N-terminal) member 9										YOSHIMURA_MAPK8_TARGETS_UP																												ONDER_CDH1_TARGETS_2_DN								CUI_TCF21_TARGETS_2_DN																																					WANG_MLL_TARGETS																	
1360	CPB1	carboxypeptidase B1 (tissue)										YOSHIMURA_MAPK8_TARGETS_UP																													SMID_BREAST_CANCER_BASAL_DN														FEVR_CTNNB1_TARGETS_UP																												TARTE_PLASMA_CELL_VS_PLASMABLAST_UP																			
8309	ACOX2	acyl-CoA oxidase 2, branched chain										YOSHIMURA_MAPK8_TARGETS_UP																													SMID_BREAST_CANCER_BASAL_DN																	GRAESSMANN_APOPTOSIS_BY_DOXORUBICIN_UP																																		LIU_PROSTATE_CANCER_DN									KOYAMA_SEMA3B_TARGETS_UP	
4624	MYH6	myosin, heavy chain 6, cardiac muscle, alpha										YOSHIMURA_MAPK8_TARGETS_UP																														SWEET_LUNG_CANCER_KRAS_DN										DURCHDEWALD_SKIN_CARCINOGENESIS_DN																	KAAB_HEART_ATRIUM_VS_VENTRICLE_UP																								MARTINEZ_RB1_AND_TP53_TARGETS_DN									
53358	SHC3	SHC (Src homology 2 domain containing) transforming protein 3										YOSHIMURA_MAPK8_TARGETS_UP																																				CUI_TCF21_TARGETS_2_DN																				NUYTTEN_EZH2_TARGETS_UP					BLALOCK_ALZHEIMERS_DISEASE_DN																													
23109	DDN	dendrin										YOSHIMURA_MAPK8_TARGETS_UP																																				CUI_TCF21_TARGETS_2_DN																									BLALOCK_ALZHEIMERS_DISEASE_DN					BAELDE_DIABETIC_NEPHROPATHY_DN																								
57596	BEGAIN	brain-enriched guanylate kinase-associated homolog (rat)										YOSHIMURA_MAPK8_TARGETS_UP																																					BHAT_ESR1_TARGETS_VIA_AKT1_UP												HATADA_METHYLATED_IN_LUNG_CANCER_UP																																									
10603	SH2B2	SH2B adaptor protein 2										YOSHIMURA_MAPK8_TARGETS_UP																																					BHAT_ESR1_TARGETS_VIA_AKT1_UP																							BHAT_ESR1_TARGETS_NOT_VIA_AKT1_UP																	PUJANA_BRCA1_PCC_NETWORK													
9482	STX8	syntaxin 8										YOSHIMURA_MAPK8_TARGETS_UP																																												GRAESSMANN_APOPTOSIS_BY_DOXORUBICIN_DN																																														
598	BCL2L1	BCL2-like 1										YOSHIMURA_MAPK8_TARGETS_UP																																													FORTSCHEGGER_PHF8_TARGETS_DN			KRIEG_HYPOXIA_NOT_VIA_KDM3A		ZHOU_INFLAMMATORY_RESPONSE_FIMA_UP			SCHAEFFER_PROSTATE_DEVELOPMENT_6HR_DN																																					
3948	LDHC	lactate dehydrogenase C										YOSHIMURA_MAPK8_TARGETS_UP																																																KRIEG_HYPOXIA_NOT_VIA_KDM3A										CHYLA_CBFA2T3_TARGETS_UP																																
2646	GCKR	glucokinase (hexokinase 4) regulator										YOSHIMURA_MAPK8_TARGETS_UP																																																	HATADA_METHYLATED_IN_LUNG_CANCER_UP																																									
9154	SLC28A1	solute carrier family 28 (sodium-coupled nucleoside transporter), member 1										YOSHIMURA_MAPK8_TARGETS_UP																																																															DELACROIX_RAR_BOUND_ES																											
6540	SLC6A13	solute carrier family 6 (neurotransmitter transporter, GABA), member 13										YOSHIMURA_MAPK8_TARGETS_UP																																																																																		RODRIGUES_THYROID_CARCINOMA_ANAPLASTIC_DN				TORCHIA_TARGETS_OF_EWSR1_FLI1_FUSION_DN				
8193	DPF1	D4, zinc and double PHD fingers family 1										YOSHIMURA_MAPK8_TARGETS_UP																																																																																									KOYAMA_SEMA3B_TARGETS_UP	
84680	ACCS	1-aminocyclopropane-1-carboxylate synthase homolog (Arabidopsis)(non-functional)										YOSHIMURA_MAPK8_TARGETS_UP																																																																																										
55	ACPP	acid phosphatase, prostate										YOSHIMURA_MAPK8_TARGETS_UP																																																																																										
2566	GABRG2	gamma-aminobutyric acid (GABA) A receptor, gamma 2										YOSHIMURA_MAPK8_TARGETS_UP																																																																																										
3581	IL9R	interleukin 9 receptor										YOSHIMURA_MAPK8_TARGETS_UP																																																																																										
248	ALPI	alkaline phosphatase, intestinal										YOSHIMURA_MAPK8_TARGETS_UP																																																																																										
22871	NLGN1	neuroligin 1										YOSHIMURA_MAPK8_TARGETS_UP																																																																																										
51052	PRLH	prolactin releasing hormone										YOSHIMURA_MAPK8_TARGETS_UP																																																																																										
57554	LRRC7	leucine rich repeat containing 7										YOSHIMURA_MAPK8_TARGETS_UP																																																																																										
2700	GJA3	gap junction protein, alpha 3, 46kDa											MEISSNER_NPC_HCP_WITH_H3K4ME2_AND_H3K27ME3		PEREZ_TP53_TARGETS									MEISSNER_BRAIN_HCP_WITH_H3K27ME3																								CUI_TCF21_TARGETS_2_DN																							MIKKELSEN_NPC_HCP_WITH_H3K4ME3_AND_H3K27ME3			KINSEY_TARGETS_OF_EWSR1_FLII_FUSION_DN																												
54212	SNTG1	syntrophin, gamma 1											MEISSNER_NPC_HCP_WITH_H3K4ME2_AND_H3K27ME3							ZWANG_TRANSIENTLY_UP_BY_2ND_EGF_PULSE_ONLY																																																					BLALOCK_ALZHEIMERS_DISEASE_DN																													
2560	GABRB1	gamma-aminobutyric acid (GABA) A receptor, beta 1											MEISSNER_NPC_HCP_WITH_H3K4ME2_AND_H3K27ME3												SCHAEFFER_PROSTATE_DEVELOPMENT_48HR_DN																																																																													
9515	STXBP5L	syntaxin binding protein 5-like											MEISSNER_NPC_HCP_WITH_H3K4ME2_AND_H3K27ME3																																									SERVITJA_ISLET_HNF1A_TARGETS_UP																			BLALOCK_ALZHEIMERS_DISEASE_DN																													
137970	UNC5D	unc-5 homolog D (C. elegans)											MEISSNER_NPC_HCP_WITH_H3K4ME2_AND_H3K27ME3																																																																																									
10801	SEPT9	septin 9												BLALOCK_ALZHEIMERS_DISEASE_UP	PEREZ_TP53_TARGETS						DACOSTA_UV_RESPONSE_VIA_ERCC3_DN							KOINUMA_TARGETS_OF_SMAD2_OR_SMAD3																					BHAT_ESR1_TARGETS_VIA_AKT1_UP										JOHNSTONE_PARVB_TARGETS_3_UP						SCHAEFFER_PROSTATE_DEVELOPMENT_6HR_DN												DACOSTA_UV_RESPONSE_VIA_ERCC3_COMMON_DN																									
9469	CHST3	carbohydrate (chondroitin 6) sulfotransferase 3												BLALOCK_ALZHEIMERS_DISEASE_UP	PEREZ_TP53_TARGETS						DACOSTA_UV_RESPONSE_VIA_ERCC3_DN												SMID_BREAST_CANCER_BASAL_UP		LIM_MAMMARY_STEM_CELL_UP																																															ZWANG_TRANSIENTLY_UP_BY_1ST_EGF_PULSE_ONLY																				
4299	AFF1	AF4/FMR2 family, member 1												BLALOCK_ALZHEIMERS_DISEASE_UP	PEREZ_TP53_TARGETS						DACOSTA_UV_RESPONSE_VIA_ERCC3_DN																		PILON_KLF1_TARGETS_DN																								FOSTER_TOLERANT_MACROPHAGE_DN											KINSEY_TARGETS_OF_EWSR1_FLII_FUSION_DN			DACOSTA_UV_RESPONSE_VIA_ERCC3_COMMON_DN																									
51317	PHF21A	PHD finger protein 21A												BLALOCK_ALZHEIMERS_DISEASE_UP	PEREZ_TP53_TARGETS						DACOSTA_UV_RESPONSE_VIA_ERCC3_DN																																			GRAESSMANN_APOPTOSIS_BY_DOXORUBICIN_DN				KRIEG_HYPOXIA_NOT_VIA_KDM3A										CHYLA_CBFA2T3_TARGETS_UP							DACOSTA_UV_RESPONSE_VIA_ERCC3_COMMON_DN					ZWANG_TRANSIENTLY_UP_BY_1ST_EGF_PULSE_ONLY																				
4090	SMAD5	SMAD family member 5												BLALOCK_ALZHEIMERS_DISEASE_UP	PEREZ_TP53_TARGETS										SCHAEFFER_PROSTATE_DEVELOPMENT_48HR_DN							IVANOVA_HEMATOPOIESIS_STEM_CELL_AND_PROGENITOR																																																																	LOPEZ_MBD_TARGETS					
4054	LTBP3	latent transforming growth factor beta binding protein 3												BLALOCK_ALZHEIMERS_DISEASE_UP	PEREZ_TP53_TARGETS												WONG_ADULT_TISSUE_STEM_MODULE	KOINUMA_TARGETS_OF_SMAD2_OR_SMAD3	CHEN_METABOLIC_SYNDROM_NETWORK	MILI_PSEUDOPODIA_HAPTOTAXIS_DN																	RODRIGUES_THYROID_CARCINOMA_POORLY_DIFFERENTIATED_DN		BHAT_ESR1_TARGETS_VIA_AKT1_UP										JOHNSTONE_PARVB_TARGETS_3_UP															KINSEY_TARGETS_OF_EWSR1_FLII_FUSION_DN																SENESE_HDAC1_AND_HDAC2_TARGETS_DN							LOPEZ_MBD_TARGETS					
1889	ECE1	endothelin converting enzyme 1												BLALOCK_ALZHEIMERS_DISEASE_UP	PEREZ_TP53_TARGETS															MILI_PSEUDOPODIA_HAPTOTAXIS_DN																												GRAESSMANN_APOPTOSIS_BY_DOXORUBICIN_UP	JOHNSTONE_PARVB_TARGETS_3_UP															KINSEY_TARGETS_OF_EWSR1_FLII_FUSION_DN														BONOME_OVARIAN_CANCER_SURVIVAL_SUBOPTIMAL_DEBULKING					MARTINEZ_RB1_AND_TP53_TARGETS_DN						LASTOWSKA_NEUROBLASTOMA_COPY_NUMBER_DN			
11156	PTP4A3	protein tyrosine phosphatase type IVA, member 3												BLALOCK_ALZHEIMERS_DISEASE_UP		MARTENS_TRETINOIN_RESPONSE_UP	ACEVEDO_METHYLATED_IN_LIVER_CANCER_DN																SMID_BREAST_CANCER_BASAL_UP																																																																					
23654	PLXNB2	plexin B2												BLALOCK_ALZHEIMERS_DISEASE_UP		MARTENS_TRETINOIN_RESPONSE_UP													CHEN_METABOLIC_SYNDROM_NETWORK	MILI_PSEUDOPODIA_HAPTOTAXIS_DN				BYSTRYKH_HEMATOPOIESIS_STEM_CELL_QTL_TRANS			LEE_BMP2_TARGETS_UP																		FEVR_CTNNB1_TARGETS_UP			GRAESSMANN_APOPTOSIS_BY_DOXORUBICIN_UP										NUYTTEN_EZH2_TARGETS_UP	KAAB_HEART_ATRIUM_VS_VENTRICLE_UP									BAELDE_DIABETIC_NEPHROPATHY_DN				ZWANG_TRANSIENTLY_UP_BY_1ST_EGF_PULSE_ONLY																				
26523	EIF2C1	eukaryotic translation initiation factor 2C, 1												BLALOCK_ALZHEIMERS_DISEASE_UP		MARTENS_TRETINOIN_RESPONSE_UP																IVANOVA_HEMATOPOIESIS_STEM_CELL_AND_PROGENITOR					LEE_BMP2_TARGETS_UP		PILON_KLF1_TARGETS_DN																										SCHAEFFER_PROSTATE_DEVELOPMENT_6HR_DN																																LOPEZ_MBD_TARGETS					
10298	PAK4	p21 protein (Cdc42/Rac)-activated kinase 4												BLALOCK_ALZHEIMERS_DISEASE_UP		MARTENS_TRETINOIN_RESPONSE_UP																																	BHAT_ESR1_TARGETS_VIA_AKT1_UP																																																					
51161	C3orf18	chromosome 3 open reading frame 18												BLALOCK_ALZHEIMERS_DISEASE_UP		MARTENS_TRETINOIN_RESPONSE_UP																																									FORTSCHEGGER_PHF8_TARGETS_DN																																													
8945	BTRC	beta-transducin repeat containing												BLALOCK_ALZHEIMERS_DISEASE_UP			ACEVEDO_METHYLATED_IN_LIVER_CANCER_DN	GOBERT_OLIGODENDROCYTE_DIFFERENTIATION_DN			DACOSTA_UV_RESPONSE_VIA_ERCC3_DN																																				FORTSCHEGGER_PHF8_TARGETS_DN																																										LASTOWSKA_NEUROBLASTOMA_COPY_NUMBER_DN			
7994	KAT6A	K(lysine) acetyltransferase 6A												BLALOCK_ALZHEIMERS_DISEASE_UP			ACEVEDO_METHYLATED_IN_LIVER_CANCER_DN				DACOSTA_UV_RESPONSE_VIA_ERCC3_DN																		PILON_KLF1_TARGETS_DN																								FOSTER_TOLERANT_MACROPHAGE_DN														DACOSTA_UV_RESPONSE_VIA_ERCC3_COMMON_DN														PARENT_MTOR_SIGNALING_UP											
6513	SLC2A1	solute carrier family 2 (facilitated glucose transporter), member 1												BLALOCK_ALZHEIMERS_DISEASE_UP			ACEVEDO_METHYLATED_IN_LIVER_CANCER_DN													MILI_PSEUDOPODIA_HAPTOTAXIS_DN								PUJANA_ATM_PCC_NETWORK							DOUGLAS_BMI1_TARGETS_UP				BHAT_ESR1_TARGETS_VIA_AKT1_UP						FEVR_CTNNB1_TARGETS_UP					KRIEG_HYPOXIA_NOT_VIA_KDM3A								NUYTTEN_EZH2_TARGETS_UP				BHAT_ESR1_TARGETS_NOT_VIA_AKT1_UP																								MCBRYAN_PUBERTAL_BREAST_4_5WK_UP	LOPEZ_MBD_TARGETS					
9567	GTPBP1	GTP binding protein 1												BLALOCK_ALZHEIMERS_DISEASE_UP			ACEVEDO_METHYLATED_IN_LIVER_CANCER_DN																	BYSTRYKH_HEMATOPOIESIS_STEM_CELL_QTL_TRANS				PUJANA_ATM_PCC_NETWORK																				GRAESSMANN_APOPTOSIS_BY_DOXORUBICIN_UP										NUYTTEN_EZH2_TARGETS_UP																					PUJANA_BRCA1_PCC_NETWORK													
26065	LSM14A	LSM14A, SCD6 homolog A (S. cerevisiae)												BLALOCK_ALZHEIMERS_DISEASE_UP			ACEVEDO_METHYLATED_IN_LIVER_CANCER_DN																					PUJANA_ATM_PCC_NETWORK	PILON_KLF1_TARGETS_DN						DOUGLAS_BMI1_TARGETS_UP		RODRIGUES_THYROID_CARCINOMA_POORLY_DIFFERENTIATED_DN																																										PUJANA_BRCA1_PCC_NETWORK												KOYAMA_SEMA3B_TARGETS_UP	MARSON_BOUND_BY_FOXP3_UNSTIMULATED
667	DST	dystonin												BLALOCK_ALZHEIMERS_DISEASE_UP				GOBERT_OLIGODENDROCYTE_DIFFERENTIATION_DN	BRUINS_UVC_RESPONSE_VIA_TP53_GROUP_A		DACOSTA_UV_RESPONSE_VIA_ERCC3_DN						WONG_ADULT_TISSUE_STEM_MODULE	KOINUMA_TARGETS_OF_SMAD2_OR_SMAD3							LIM_MAMMARY_STEM_CELL_UP					ONDER_CDH1_TARGETS_2_DN								CUI_TCF21_TARGETS_2_DN			DAVICIONI_MOLECULAR_ARMS_VS_ERMS_UP		RAO_BOUND_BY_SALL4_ISOFORM_B			GRAESSMANN_APOPTOSIS_BY_DOXORUBICIN_DN																		KINSEY_TARGETS_OF_EWSR1_FLII_FUSION_DN			DACOSTA_UV_RESPONSE_VIA_ERCC3_COMMON_DN	BAELDE_DIABETIC_NEPHROPATHY_DN										BONOME_OVARIAN_CANCER_SURVIVAL_SUBOPTIMAL_DEBULKING				LIU_PROSTATE_CANCER_DN			BUYTAERT_PHOTODYNAMIC_THERAPY_STRESS_UP							
4864	NPC1	Niemann-Pick disease, type C1												BLALOCK_ALZHEIMERS_DISEASE_UP				GOBERT_OLIGODENDROCYTE_DIFFERENTIATION_DN		ZWANG_TRANSIENTLY_UP_BY_2ND_EGF_PULSE_ONLY								KOINUMA_TARGETS_OF_SMAD2_OR_SMAD3															CREIGHTON_ENDOCRINE_THERAPY_RESISTANCE_3								DAVICIONI_MOLECULAR_ARMS_VS_ERMS_UP																																												BUYTAERT_PHOTODYNAMIC_THERAPY_STRESS_UP							MARSON_BOUND_BY_FOXP3_UNSTIMULATED
83439	TCF7L1	transcription factor 7-like 1 (T-cell specific, HMG-box)												BLALOCK_ALZHEIMERS_DISEASE_UP				GOBERT_OLIGODENDROCYTE_DIFFERENTIATION_DN															SMID_BREAST_CANCER_BASAL_UP		LIM_MAMMARY_STEM_CELL_UP					ONDER_CDH1_TARGETS_2_DN				DURAND_STROMA_S_UP						DUTERTRE_ESTRADIOL_RESPONSE_24HR_DN			RAO_BOUND_BY_SALL4_ISOFORM_B																							RIGGI_EWING_SARCOMA_PROGENITOR_UP																			BUYTAERT_PHOTODYNAMIC_THERAPY_STRESS_UP							
9706	ULK2	unc-51-like kinase 2 (C. elegans)												BLALOCK_ALZHEIMERS_DISEASE_UP				GOBERT_OLIGODENDROCYTE_DIFFERENTIATION_DN																														CUI_TCF21_TARGETS_2_DN									FORTSCHEGGER_PHF8_TARGETS_DN																BLALOCK_ALZHEIMERS_DISEASE_DN					BAELDE_DIABETIC_NEPHROPATHY_DN																								
80176	SPSB1	splA/ryanodine receptor domain and SOCS box containing 1												BLALOCK_ALZHEIMERS_DISEASE_UP				GOBERT_OLIGODENDROCYTE_DIFFERENTIATION_DN																																								GRAESSMANN_APOPTOSIS_BY_DOXORUBICIN_UP					FOSTER_TOLERANT_MACROPHAGE_DN					NUYTTEN_EZH2_TARGETS_UP														ZWANG_TRANSIENTLY_UP_BY_1ST_EGF_PULSE_ONLY													BUYTAERT_PHOTODYNAMIC_THERAPY_STRESS_UP				LASTOWSKA_NEUROBLASTOMA_COPY_NUMBER_DN			
5826	ABCD4	ATP-binding cassette, sub-family D (ALD), member 4												BLALOCK_ALZHEIMERS_DISEASE_UP				GOBERT_OLIGODENDROCYTE_DIFFERENTIATION_DN																																																																									PARENT_MTOR_SIGNALING_UP											
3718	JAK3	Janus kinase 3												BLALOCK_ALZHEIMERS_DISEASE_UP					BRUINS_UVC_RESPONSE_VIA_TP53_GROUP_A			MIKKELSEN_MEF_HCP_WITH_H3_UNMETHYLATED																						DURAND_STROMA_S_UP													FORTSCHEGGER_PHF8_TARGETS_DN	GRAESSMANN_APOPTOSIS_BY_DOXORUBICIN_UP																		RIGGI_EWING_SARCOMA_PROGENITOR_UP																										
27122	DKK3	dickkopf homolog 3 (Xenopus laevis)												BLALOCK_ALZHEIMERS_DISEASE_UP					BRUINS_UVC_RESPONSE_VIA_TP53_GROUP_A								WONG_ADULT_TISSUE_STEM_MODULE	KOINUMA_TARGETS_OF_SMAD2_OR_SMAD3							LIM_MAMMARY_STEM_CELL_UP			PUJANA_ATM_PCC_NETWORK							DOUGLAS_BMI1_TARGETS_UP	MEISSNER_NPC_HCP_WITH_H3_UNMETHYLATED								SERVITJA_ISLET_HNF1A_TARGETS_UP			FORTSCHEGGER_PHF8_TARGETS_DN																												WANG_MLL_TARGETS							LIU_PROSTATE_CANCER_DN				MCBRYAN_PUBERTAL_BREAST_4_5WK_UP						
687	KLF9	Kruppel-like factor 9												BLALOCK_ALZHEIMERS_DISEASE_UP					BRUINS_UVC_RESPONSE_VIA_TP53_GROUP_A								WONG_ADULT_TISSUE_STEM_MODULE				GOZGIT_ESR1_TARGETS_DN			BYSTRYKH_HEMATOPOIESIS_STEM_CELL_QTL_TRANS			LEE_BMP2_TARGETS_UP					SWEET_LUNG_CANCER_KRAS_DN											RAO_BOUND_BY_SALL4_ISOFORM_B																													ZWANG_TRANSIENTLY_UP_BY_1ST_EGF_PULSE_ONLY												RODRIGUES_THYROID_CARCINOMA_ANAPLASTIC_DN	BUYTAERT_PHOTODYNAMIC_THERAPY_STRESS_UP							
26998	FETUB	fetuin B												BLALOCK_ALZHEIMERS_DISEASE_UP					BRUINS_UVC_RESPONSE_VIA_TP53_GROUP_A										CHEN_METABOLIC_SYNDROM_NETWORK		GOZGIT_ESR1_TARGETS_DN																					DURCHDEWALD_SKIN_CARCINOGENESIS_DN						GRAESSMANN_APOPTOSIS_BY_DOXORUBICIN_UP																													DURAND_STROMA_NS_UP															
4643	MYO1E	myosin IE												BLALOCK_ALZHEIMERS_DISEASE_UP					BRUINS_UVC_RESPONSE_VIA_TP53_GROUP_A										CHEN_METABOLIC_SYNDROM_NETWORK											ONDER_CDH1_TARGETS_2_DN								CUI_TCF21_TARGETS_2_DN		DUTERTRE_ESTRADIOL_RESPONSE_24HR_DN	DAVICIONI_MOLECULAR_ARMS_VS_ERMS_UP					GRAESSMANN_APOPTOSIS_BY_DOXORUBICIN_DN												NUYTTEN_EZH2_TARGETS_UP										BAELDE_DIABETIC_NEPHROPATHY_DN								FULCHER_INFLAMMATORY_RESPONSE_LECTIN_VS_LPS_UP																MARSON_BOUND_BY_FOXP3_UNSTIMULATED
5727	PTCH1	patched 1												BLALOCK_ALZHEIMERS_DISEASE_UP					BRUINS_UVC_RESPONSE_VIA_TP53_GROUP_A											MILI_PSEUDOPODIA_HAPTOTAXIS_DN												SWEET_LUNG_CANCER_KRAS_DN														GRAESSMANN_APOPTOSIS_BY_DOXORUBICIN_DN										CHICAS_RB1_TARGETS_CONFLUENT									DELACROIX_RAR_BOUND_ES															SENESE_HDAC1_AND_HDAC2_TARGETS_DN												
6892	TAPBP	TAP binding protein (tapasin)												BLALOCK_ALZHEIMERS_DISEASE_UP					BRUINS_UVC_RESPONSE_VIA_TP53_GROUP_A																		LEE_BMP2_TARGETS_UP																					GRAESSMANN_APOPTOSIS_BY_DOXORUBICIN_UP	JOHNSTONE_PARVB_TARGETS_3_UP									NUYTTEN_EZH2_TARGETS_UP										BAELDE_DIABETIC_NEPHROPATHY_DN																								
9252	RPS6KA5	ribosomal protein S6 kinase, 90kDa, polypeptide 5												BLALOCK_ALZHEIMERS_DISEASE_UP					BRUINS_UVC_RESPONSE_VIA_TP53_GROUP_A																												RODRIGUES_THYROID_CARCINOMA_POORLY_DIFFERENTIATED_DN	CUI_TCF21_TARGETS_2_DN														ZHOU_INFLAMMATORY_RESPONSE_FIMA_UP					CHARAFE_BREAST_CANCER_LUMINAL_VS_MESENCHYMAL_UP												NUYTTEN_NIPP1_TARGETS_DN																BUYTAERT_PHOTODYNAMIC_THERAPY_STRESS_UP							MARSON_BOUND_BY_FOXP3_UNSTIMULATED
2178	FANCE	Fanconi anemia, complementation group E												BLALOCK_ALZHEIMERS_DISEASE_UP						ZWANG_TRANSIENTLY_UP_BY_2ND_EGF_PULSE_ONLY																																																																																		
8609	KLF7	Kruppel-like factor 7 (ubiquitous)												BLALOCK_ALZHEIMERS_DISEASE_UP							DACOSTA_UV_RESPONSE_VIA_ERCC3_DN				SCHAEFFER_PROSTATE_DEVELOPMENT_48HR_DN			KOINUMA_TARGETS_OF_SMAD2_OR_SMAD3			GOZGIT_ESR1_TARGETS_DN											SWEET_LUNG_CANCER_KRAS_DN									DAVICIONI_MOLECULAR_ARMS_VS_ERMS_UP				FEVR_CTNNB1_TARGETS_UP	GRAESSMANN_APOPTOSIS_BY_DOXORUBICIN_DN							FOSTER_TOLERANT_MACROPHAGE_DN			CHICAS_RB1_TARGETS_CONFLUENT								KINSEY_TARGETS_OF_EWSR1_FLII_FUSION_DN			DACOSTA_UV_RESPONSE_VIA_ERCC3_COMMON_DN																									
9612	NCOR2	nuclear receptor corepressor 2												BLALOCK_ALZHEIMERS_DISEASE_UP							DACOSTA_UV_RESPONSE_VIA_ERCC3_DN				SCHAEFFER_PROSTATE_DEVELOPMENT_48HR_DN													PUJANA_ATM_PCC_NETWORK	PILON_KLF1_TARGETS_DN						DOUGLAS_BMI1_TARGETS_UP				BHAT_ESR1_TARGETS_VIA_AKT1_UP																							BHAT_ESR1_TARGETS_NOT_VIA_AKT1_UP		KINSEY_TARGETS_OF_EWSR1_FLII_FUSION_DN			DACOSTA_UV_RESPONSE_VIA_ERCC3_COMMON_DN																									
6793	STK10	serine/threonine kinase 10												BLALOCK_ALZHEIMERS_DISEASE_UP							DACOSTA_UV_RESPONSE_VIA_ERCC3_DN						WONG_ADULT_TISSUE_STEM_MODULE	KOINUMA_TARGETS_OF_SMAD2_OR_SMAD3	CHEN_METABOLIC_SYNDROM_NETWORK									PUJANA_ATM_PCC_NETWORK																	FEVR_CTNNB1_TARGETS_UP					KRIEG_HYPOXIA_NOT_VIA_KDM3A																			NUYTTEN_NIPP1_TARGETS_DN																BUYTAERT_PHOTODYNAMIC_THERAPY_STRESS_UP							MARSON_BOUND_BY_FOXP3_UNSTIMULATED
4286	MITF	microphthalmia-associated transcription factor												BLALOCK_ALZHEIMERS_DISEASE_UP							DACOSTA_UV_RESPONSE_VIA_ERCC3_DN						WONG_ADULT_TISSUE_STEM_MODULE	KOINUMA_TARGETS_OF_SMAD2_OR_SMAD3			GOZGIT_ESR1_TARGETS_DN																											GRAESSMANN_APOPTOSIS_BY_DOXORUBICIN_UP		KRIEG_HYPOXIA_NOT_VIA_KDM3A																							TARTE_PLASMA_CELL_VS_PLASMABLAST_UP																			
3915	LAMC1	laminin, gamma 1 (formerly LAMB2)												BLALOCK_ALZHEIMERS_DISEASE_UP							DACOSTA_UV_RESPONSE_VIA_ERCC3_DN						WONG_ADULT_TISSUE_STEM_MODULE	KOINUMA_TARGETS_OF_SMAD2_OR_SMAD3							LIM_MAMMARY_STEM_CELL_UP																					GRAESSMANN_APOPTOSIS_BY_DOXORUBICIN_DN																		KINSEY_TARGETS_OF_EWSR1_FLII_FUSION_DN			DACOSTA_UV_RESPONSE_VIA_ERCC3_COMMON_DN		NUYTTEN_NIPP1_TARGETS_DN																							
23499	MACF1	microtubule-actin crosslinking factor 1												BLALOCK_ALZHEIMERS_DISEASE_UP							DACOSTA_UV_RESPONSE_VIA_ERCC3_DN						WONG_ADULT_TISSUE_STEM_MODULE				GOZGIT_ESR1_TARGETS_DN											SWEET_LUNG_CANCER_KRAS_DN			DOUGLAS_BMI1_TARGETS_UP			CUI_TCF21_TARGETS_2_DN				DURCHDEWALD_SKIN_CARCINOGENESIS_DN													SCHAEFFER_PROSTATE_DEVELOPMENT_6HR_DN																																		LASTOWSKA_NEUROBLASTOMA_COPY_NUMBER_DN			
1278	COL1A2	collagen, type I, alpha 2												BLALOCK_ALZHEIMERS_DISEASE_UP							DACOSTA_UV_RESPONSE_VIA_ERCC3_DN								CHEN_METABOLIC_SYNDROM_NETWORK	MILI_PSEUDOPODIA_HAPTOTAXIS_DN								PUJANA_ATM_PCC_NETWORK				SWEET_LUNG_CANCER_KRAS_DN		DURAND_STROMA_S_UP											FEVR_CTNNB1_TARGETS_UP	GRAESSMANN_APOPTOSIS_BY_DOXORUBICIN_DN					HATADA_METHYLATED_IN_LUNG_CANCER_UP					CHICAS_RB1_TARGETS_CONFLUENT																		MASSARWEH_TAMOXIFEN_RESISTANCE_UP					PUJANA_BRCA1_PCC_NETWORK			LIU_PROSTATE_CANCER_DN										
23405	DICER1	dicer 1, ribonuclease type III												BLALOCK_ALZHEIMERS_DISEASE_UP							DACOSTA_UV_RESPONSE_VIA_ERCC3_DN											IVANOVA_HEMATOPOIESIS_STEM_CELL_AND_PROGENITOR		BYSTRYKH_HEMATOPOIESIS_STEM_CELL_QTL_TRANS					PILON_KLF1_TARGETS_DN								RODRIGUES_THYROID_CARCINOMA_POORLY_DIFFERENTIATED_DN																																NUYTTEN_NIPP1_TARGETS_DN																							
4089	SMAD4	SMAD family member 4												BLALOCK_ALZHEIMERS_DISEASE_UP							DACOSTA_UV_RESPONSE_VIA_ERCC3_DN																		PILON_KLF1_TARGETS_DN								RODRIGUES_THYROID_CARCINOMA_POORLY_DIFFERENTIATED_DN									GRAESSMANN_APOPTOSIS_BY_DOXORUBICIN_DN																																					MARTINEZ_RB1_AND_TP53_TARGETS_DN	RODRIGUES_THYROID_CARCINOMA_ANAPLASTIC_DN	BUYTAERT_PHOTODYNAMIC_THERAPY_STRESS_UP							
23522	KAT6B	K(lysine) acetyltransferase 6B												BLALOCK_ALZHEIMERS_DISEASE_UP							DACOSTA_UV_RESPONSE_VIA_ERCC3_DN																				SMID_BREAST_CANCER_BASAL_DN																							CHARAFE_BREAST_CANCER_LUMINAL_VS_BASAL_UP													DACOSTA_UV_RESPONSE_VIA_ERCC3_COMMON_DN					ZWANG_TRANSIENTLY_UP_BY_1ST_EGF_PULSE_ONLY									PARENT_MTOR_SIGNALING_UP								LASTOWSKA_NEUROBLASTOMA_COPY_NUMBER_DN			MARSON_BOUND_BY_FOXP3_UNSTIMULATED
23198	PSME4	proteasome (prosome, macropain) activator subunit 4												BLALOCK_ALZHEIMERS_DISEASE_UP							DACOSTA_UV_RESPONSE_VIA_ERCC3_DN																																RAO_BOUND_BY_SALL4_ISOFORM_B																																				PUJANA_BRCA1_PCC_NETWORK													
23002	DAAM1	dishevelled associated activator of morphogenesis 1												BLALOCK_ALZHEIMERS_DISEASE_UP							DACOSTA_UV_RESPONSE_VIA_ERCC3_DN																																						JOHNSTONE_PARVB_TARGETS_3_UP				FOSTER_TOLERANT_MACROPHAGE_DN	CHARAFE_BREAST_CANCER_LUMINAL_VS_BASAL_UP			CHARAFE_BREAST_CANCER_LUMINAL_VS_MESENCHYMAL_UP																												BUYTAERT_PHOTODYNAMIC_THERAPY_STRESS_UP							
51594	NBAS	neuroblastoma amplified sequence												BLALOCK_ALZHEIMERS_DISEASE_UP							DACOSTA_UV_RESPONSE_VIA_ERCC3_DN																																																																						PARENT_MTOR_SIGNALING_UP											
11144	DMC1	DMC1 dosage suppressor of mck1 homolog, meiosis-specific homologous recombination (yeast)												BLALOCK_ALZHEIMERS_DISEASE_UP								MIKKELSEN_MEF_HCP_WITH_H3_UNMETHYLATED		MEISSNER_BRAIN_HCP_WITH_H3K27ME3																						MEISSNER_NPC_HCP_WITH_H3_UNMETHYLATED																																																								
9792	SERTAD2	SERTA domain containing 2												BLALOCK_ALZHEIMERS_DISEASE_UP											SCHAEFFER_PROSTATE_DEVELOPMENT_48HR_DN			KOINUMA_TARGETS_OF_SMAD2_OR_SMAD3										PUJANA_ATM_PCC_NETWORK	PILON_KLF1_TARGETS_DN																					KRIEG_HYPOXIA_NOT_VIA_KDM3A					SCHAEFFER_PROSTATE_DEVELOPMENT_6HR_DN																																					
8828	NRP2	neuropilin 2												BLALOCK_ALZHEIMERS_DISEASE_UP											SCHAEFFER_PROSTATE_DEVELOPMENT_48HR_DN				CHEN_METABOLIC_SYNDROM_NETWORK	MILI_PSEUDOPODIA_HAPTOTAXIS_DN					LIM_MAMMARY_STEM_CELL_UP			PUJANA_ATM_PCC_NETWORK																	FEVR_CTNNB1_TARGETS_UP	GRAESSMANN_APOPTOSIS_BY_DOXORUBICIN_DN																																														
4325	MMP16	matrix metallopeptidase 16 (membrane-inserted)												BLALOCK_ALZHEIMERS_DISEASE_UP											SCHAEFFER_PROSTATE_DEVELOPMENT_48HR_DN						GOZGIT_ESR1_TARGETS_DN																			DUTERTRE_ESTRADIOL_RESPONSE_24HR_DN																																	TARTE_PLASMA_CELL_VS_PLASMABLAST_UP																			
55740	ENAH	enabled homolog (Drosophila)												BLALOCK_ALZHEIMERS_DISEASE_UP													WONG_ADULT_TISSUE_STEM_MODULE	KOINUMA_TARGETS_OF_SMAD2_OR_SMAD3	CHEN_METABOLIC_SYNDROM_NETWORK		GOZGIT_ESR1_TARGETS_DN	IVANOVA_HEMATOPOIESIS_STEM_CELL_AND_PROGENITOR										SWEET_LUNG_CANCER_KRAS_DN										DURCHDEWALD_SKIN_CARCINOGENESIS_DN																							DELACROIX_RAR_BOUND_ES					HELLER_HDAC_TARGETS_SILENCED_BY_METHYLATION_UP		ZWANG_TRANSIENTLY_UP_BY_1ST_EGF_PULSE_ONLY		MASSARWEH_TAMOXIFEN_RESISTANCE_UP								LIU_PROSTATE_CANCER_DN				MCBRYAN_PUBERTAL_BREAST_4_5WK_UP						
4811	NID1	nidogen 1												BLALOCK_ALZHEIMERS_DISEASE_UP													WONG_ADULT_TISSUE_STEM_MODULE		CHEN_METABOLIC_SYNDROM_NETWORK	MILI_PSEUDOPODIA_HAPTOTAXIS_DN												SWEET_LUNG_CANCER_KRAS_DN			DOUGLAS_BMI1_TARGETS_UP			CUI_TCF21_TARGETS_2_DN												KRIEG_HYPOXIA_NOT_VIA_KDM3A																												BONOME_OVARIAN_CANCER_SURVIVAL_SUBOPTIMAL_DEBULKING				LIU_PROSTATE_CANCER_DN										
8001	GLRA3	glycine receptor, alpha 3												BLALOCK_ALZHEIMERS_DISEASE_UP													WONG_ADULT_TISSUE_STEM_MODULE				GOZGIT_ESR1_TARGETS_DN							PUJANA_ATM_PCC_NETWORK																																																			PUJANA_BRCA1_PCC_NETWORK													
5978	REST	RE1-silencing transcription factor												BLALOCK_ALZHEIMERS_DISEASE_UP													WONG_ADULT_TISSUE_STEM_MODULE												PILON_KLF1_TARGETS_DN															SERVITJA_ISLET_HNF1A_TARGETS_UP											SCHAEFFER_PROSTATE_DEVELOPMENT_6HR_DN																																					MARSON_BOUND_BY_FOXP3_UNSTIMULATED
27090	ST6GALNAC4	ST6 (alpha-N-acetyl-neuraminyl-2,3-beta-galactosyl-1,3)-N-acetylgalactosaminide alpha-2,6-sialyltransferase 4												BLALOCK_ALZHEIMERS_DISEASE_UP														KOINUMA_TARGETS_OF_SMAD2_OR_SMAD3	CHEN_METABOLIC_SYNDROM_NETWORK	MILI_PSEUDOPODIA_HAPTOTAXIS_DN																												GRAESSMANN_APOPTOSIS_BY_DOXORUBICIN_UP					FOSTER_TOLERANT_MACROPHAGE_DN																										PUJANA_BRCA1_PCC_NETWORK												KOYAMA_SEMA3B_TARGETS_UP	
7132	TNFRSF1A	tumor necrosis factor receptor superfamily, member 1A												BLALOCK_ALZHEIMERS_DISEASE_UP														KOINUMA_TARGETS_OF_SMAD2_OR_SMAD3						BYSTRYKH_HEMATOPOIESIS_STEM_CELL_QTL_TRANS																																				CHYLA_CBFA2T3_TARGETS_UP																					PARENT_MTOR_SIGNALING_UP											
22797	TFEC	transcription factor EC												BLALOCK_ALZHEIMERS_DISEASE_UP															CHEN_METABOLIC_SYNDROM_NETWORK									PUJANA_ATM_PCC_NETWORK																																CHYLA_CBFA2T3_TARGETS_UP										HELLER_HDAC_TARGETS_SILENCED_BY_METHYLATION_UP																						
2315	MLANA	melan-A												BLALOCK_ALZHEIMERS_DISEASE_UP															CHEN_METABOLIC_SYNDROM_NETWORK									PUJANA_ATM_PCC_NETWORK																																																			PUJANA_BRCA1_PCC_NETWORK													
81539	SLC38A1	solute carrier family 38, member 1												BLALOCK_ALZHEIMERS_DISEASE_UP																MILI_PSEUDOPODIA_HAPTOTAXIS_DN									PILON_KLF1_TARGETS_DN		SMID_BREAST_CANCER_BASAL_DN										DAVICIONI_MOLECULAR_ARMS_VS_ERMS_UP									KRIEG_HYPOXIA_NOT_VIA_KDM3A				CHARAFE_BREAST_CANCER_LUMINAL_VS_BASAL_UP																																		TORCHIA_TARGETS_OF_EWSR1_FLI1_FUSION_DN			KOYAMA_SEMA3B_TARGETS_UP	
9653	HS2ST1	heparan sulfate 2-O-sulfotransferase 1												BLALOCK_ALZHEIMERS_DISEASE_UP																MILI_PSEUDOPODIA_HAPTOTAXIS_DN									PILON_KLF1_TARGETS_DN																		FORTSCHEGGER_PHF8_TARGETS_DN																																PUJANA_BRCA1_PCC_NETWORK													
5442	POLRMT	polymerase (RNA) mitochondrial (DNA directed)												BLALOCK_ALZHEIMERS_DISEASE_UP																MILI_PSEUDOPODIA_HAPTOTAXIS_DN												SWEET_LUNG_CANCER_KRAS_DN																GRAESSMANN_APOPTOSIS_BY_DOXORUBICIN_UP																																							LOPEZ_MBD_TARGETS					
1514	CTSL1	cathepsin L1												BLALOCK_ALZHEIMERS_DISEASE_UP																MILI_PSEUDOPODIA_HAPTOTAXIS_DN													CREIGHTON_ENDOCRINE_THERAPY_RESISTANCE_3															GRAESSMANN_APOPTOSIS_BY_DOXORUBICIN_UP	JOHNSTONE_PARVB_TARGETS_3_UP																								TARTE_PLASMA_CELL_VS_PLASMABLAST_UP																			
9902	MRC2	mannose receptor, C type 2												BLALOCK_ALZHEIMERS_DISEASE_UP																MILI_PSEUDOPODIA_HAPTOTAXIS_DN																																																				ZWANG_TRANSIENTLY_UP_BY_1ST_EGF_PULSE_ONLY			WANG_MLL_TARGETS							LIU_PROSTATE_CANCER_DN										
2222	FDFT1	farnesyl-diphosphate farnesyltransferase 1												BLALOCK_ALZHEIMERS_DISEASE_UP																				BYSTRYKH_HEMATOPOIESIS_STEM_CELL_QTL_TRANS									CREIGHTON_ENDOCRINE_THERAPY_RESISTANCE_3				RODRIGUES_THYROID_CARCINOMA_POORLY_DIFFERENTIATED_DN								FEVR_CTNNB1_TARGETS_UP	GRAESSMANN_APOPTOSIS_BY_DOXORUBICIN_DN																																	PUJANA_BRCA1_PCC_NETWORK	SENESE_HDAC1_AND_HDAC2_TARGETS_DN												
9209	LRRFIP2	leucine rich repeat (in FLII) interacting protein 2												BLALOCK_ALZHEIMERS_DISEASE_UP																				BYSTRYKH_HEMATOPOIESIS_STEM_CELL_QTL_TRANS																	DAVICIONI_MOLECULAR_ARMS_VS_ERMS_UP																																					BONOME_OVARIAN_CANCER_SURVIVAL_SUBOPTIMAL_DEBULKING														
6867	TACC1	transforming, acidic coiled-coil containing protein 1												BLALOCK_ALZHEIMERS_DISEASE_UP																					LIM_MAMMARY_STEM_CELL_UP				PILON_KLF1_TARGETS_DN									CUI_TCF21_TARGETS_2_DN		DUTERTRE_ESTRADIOL_RESPONSE_24HR_DN							FORTSCHEGGER_PHF8_TARGETS_DN			KRIEG_HYPOXIA_NOT_VIA_KDM3A																			NUYTTEN_NIPP1_TARGETS_DN					MASSARWEH_TAMOXIFEN_RESISTANCE_UP								LIU_PROSTATE_CANCER_DN										
25840	METTL7A	methyltransferase like 7A												BLALOCK_ALZHEIMERS_DISEASE_UP																							LEE_BMP2_TARGETS_UP										RODRIGUES_THYROID_CARCINOMA_POORLY_DIFFERENTIATED_DN										FORTSCHEGGER_PHF8_TARGETS_DN									CHICAS_RB1_TARGETS_CONFLUENT	CHARAFE_BREAST_CANCER_LUMINAL_VS_MESENCHYMAL_UP															ZWANG_TRANSIENTLY_UP_BY_1ST_EGF_PULSE_ONLY										LIU_PROSTATE_CANCER_DN										
60685	ZFAND3	zinc finger, AN1-type domain 3												BLALOCK_ALZHEIMERS_DISEASE_UP																							LEE_BMP2_TARGETS_UP																			GRAESSMANN_APOPTOSIS_BY_DOXORUBICIN_DN																										ZWANG_TRANSIENTLY_UP_BY_1ST_EGF_PULSE_ONLY																				
1760	DMPK	dystrophia myotonica-protein kinase												BLALOCK_ALZHEIMERS_DISEASE_UP																							LEE_BMP2_TARGETS_UP																					GRAESSMANN_APOPTOSIS_BY_DOXORUBICIN_UP																													DURAND_STROMA_NS_UP															MARSON_BOUND_BY_FOXP3_UNSTIMULATED
4087	SMAD2	SMAD family member 2												BLALOCK_ALZHEIMERS_DISEASE_UP																								PUJANA_ATM_PCC_NETWORK	PILON_KLF1_TARGETS_DN				CREIGHTON_ENDOCRINE_THERAPY_RESISTANCE_3																																														PUJANA_BRCA1_PCC_NETWORK													
10657	KHDRBS1	KH domain containing, RNA binding, signal transduction associated 1												BLALOCK_ALZHEIMERS_DISEASE_UP																								PUJANA_ATM_PCC_NETWORK	PILON_KLF1_TARGETS_DN																	GRAESSMANN_APOPTOSIS_BY_DOXORUBICIN_DN							FOSTER_TOLERANT_MACROPHAGE_DN										BLALOCK_ALZHEIMERS_DISEASE_DN																PUJANA_BRCA1_PCC_NETWORK						BUYTAERT_PHOTODYNAMIC_THERAPY_STRESS_UP				LASTOWSKA_NEUROBLASTOMA_COPY_NUMBER_DN			
6742	SSBP1	single-stranded DNA binding protein 1												BLALOCK_ALZHEIMERS_DISEASE_UP																								PUJANA_ATM_PCC_NETWORK	PILON_KLF1_TARGETS_DN																	GRAESSMANN_APOPTOSIS_BY_DOXORUBICIN_DN																	BLALOCK_ALZHEIMERS_DISEASE_DN				DACOSTA_UV_RESPONSE_VIA_ERCC3_COMMON_DN												PUJANA_BRCA1_PCC_NETWORK													
23550	PSD4	pleckstrin and Sec7 domain containing 4												BLALOCK_ALZHEIMERS_DISEASE_UP																								PUJANA_ATM_PCC_NETWORK									RODRIGUES_THYROID_CARCINOMA_POORLY_DIFFERENTIATED_DN																																									BONOME_OVARIAN_CANCER_SURVIVAL_SUBOPTIMAL_DEBULKING			PARENT_MTOR_SIGNALING_UP			RODRIGUES_THYROID_CARCINOMA_ANAPLASTIC_DN								MARSON_BOUND_BY_FOXP3_UNSTIMULATED
4820	NKTR	natural killer-tumor recognition sequence												BLALOCK_ALZHEIMERS_DISEASE_UP																								PUJANA_ATM_PCC_NETWORK									RODRIGUES_THYROID_CARCINOMA_POORLY_DIFFERENTIATED_DN																																															RODRIGUES_THYROID_CARCINOMA_ANAPLASTIC_DN					LASTOWSKA_NEUROBLASTOMA_COPY_NUMBER_DN			
8899	PRPF4B	PRP4 pre-mRNA processing factor 4 homolog B (yeast)												BLALOCK_ALZHEIMERS_DISEASE_UP																								PUJANA_ATM_PCC_NETWORK														DURCHDEWALD_SKIN_CARCINOGENESIS_DN																																					PUJANA_BRCA1_PCC_NETWORK													
4149	MAX	MYC associated factor X												BLALOCK_ALZHEIMERS_DISEASE_UP																								PUJANA_ATM_PCC_NETWORK																														NUYTTEN_EZH2_TARGETS_UP																					PUJANA_BRCA1_PCC_NETWORK				MARTINEZ_RB1_AND_TP53_TARGETS_DN				LOPEZ_MBD_TARGETS					
26986	PABPC1	poly(A) binding protein, cytoplasmic 1												BLALOCK_ALZHEIMERS_DISEASE_UP																								PUJANA_ATM_PCC_NETWORK																																									NUYTTEN_NIPP1_TARGETS_DN										PUJANA_BRCA1_PCC_NETWORK													MARSON_BOUND_BY_FOXP3_UNSTIMULATED
8893	EIF2B5	eukaryotic translation initiation factor 2B, subunit 5 epsilon, 82kDa												BLALOCK_ALZHEIMERS_DISEASE_UP																								PUJANA_ATM_PCC_NETWORK																																														MASSARWEH_TAMOXIFEN_RESISTANCE_UP					PUJANA_BRCA1_PCC_NETWORK		PARENT_MTOR_SIGNALING_UP											
54476	RNF216	ring finger protein 216												BLALOCK_ALZHEIMERS_DISEASE_UP																									PILON_KLF1_TARGETS_DN																																																															
4855	NOTCH4	notch 4												BLALOCK_ALZHEIMERS_DISEASE_UP																												SWEET_LUNG_CANCER_KRAS_DN		DURAND_STROMA_S_UP				CUI_TCF21_TARGETS_2_DN								GRAESSMANN_APOPTOSIS_BY_DOXORUBICIN_DN																			DELACROIX_RAR_BOUND_ES								TARTE_PLASMA_CELL_VS_PLASMABLAST_UP																			
23092	ARHGAP26	Rho GTPase activating protein 26												BLALOCK_ALZHEIMERS_DISEASE_UP																													CREIGHTON_ENDOCRINE_THERAPY_RESISTANCE_3					CUI_TCF21_TARGETS_2_DN			DAVICIONI_MOLECULAR_ARMS_VS_ERMS_UP								JOHNSTONE_PARVB_TARGETS_3_UP				FOSTER_TOLERANT_MACROPHAGE_DN																						WANG_MLL_TARGETS		DURAND_STROMA_NS_UP				PARENT_MTOR_SIGNALING_UP											
23534	TNPO3	transportin 3												BLALOCK_ALZHEIMERS_DISEASE_UP																																										GRAESSMANN_APOPTOSIS_BY_DOXORUBICIN_DN																																	PUJANA_BRCA1_PCC_NETWORK				MARTINEZ_RB1_AND_TP53_TARGETS_DN									
81628	TSC22D4	TSC22 domain family, member 4												BLALOCK_ALZHEIMERS_DISEASE_UP																																										GRAESSMANN_APOPTOSIS_BY_DOXORUBICIN_DN																																														MARSON_BOUND_BY_FOXP3_UNSTIMULATED
10362	HMG20B	high mobility group 20B												BLALOCK_ALZHEIMERS_DISEASE_UP																																												GRAESSMANN_APOPTOSIS_BY_DOXORUBICIN_UP						CHARAFE_BREAST_CANCER_LUMINAL_VS_BASAL_UP	SCHAEFFER_PROSTATE_DEVELOPMENT_6HR_DN																					FULCHER_INFLAMMATORY_RESPONSE_LECTIN_VS_LPS_UP																
6141	RPL18	ribosomal protein L18												BLALOCK_ALZHEIMERS_DISEASE_UP																																																			SCHAEFFER_PROSTATE_DEVELOPMENT_6HR_DN																																LOPEZ_MBD_TARGETS					
1983	EIF5	eukaryotic translation initiation factor 5												BLALOCK_ALZHEIMERS_DISEASE_UP																																																						NUYTTEN_EZH2_TARGETS_UP					BLALOCK_ALZHEIMERS_DISEASE_DN																PUJANA_BRCA1_PCC_NETWORK						BUYTAERT_PHOTODYNAMIC_THERAPY_STRESS_UP							MARSON_BOUND_BY_FOXP3_UNSTIMULATED
8498	RANBP3	RAN binding protein 3												BLALOCK_ALZHEIMERS_DISEASE_UP																																																						NUYTTEN_EZH2_TARGETS_UP																				BONOME_OVARIAN_CANCER_SURVIVAL_SUBOPTIMAL_DEBULKING														
6169	RPL38	ribosomal protein L38												BLALOCK_ALZHEIMERS_DISEASE_UP																																																											BLALOCK_ALZHEIMERS_DISEASE_DN																													
57107	PDSS2	prenyl (decaprenyl) diphosphate synthase, subunit 2												BLALOCK_ALZHEIMERS_DISEASE_UP																																																																										BONOME_OVARIAN_CANCER_SURVIVAL_SUBOPTIMAL_DEBULKING						RODRIGUES_THYROID_CARCINOMA_ANAPLASTIC_DN								
22929	SEPHS1	selenophosphate synthetase 1												BLALOCK_ALZHEIMERS_DISEASE_UP																																																																																								MARSON_BOUND_BY_FOXP3_UNSTIMULATED
10825	NEU3	sialidase 3 (membrane sialidase)												BLALOCK_ALZHEIMERS_DISEASE_UP																																																																																								
3659	IRF1	interferon regulatory factor 1													PEREZ_TP53_TARGETS	MARTENS_TRETINOIN_RESPONSE_UP									SCHAEFFER_PROSTATE_DEVELOPMENT_48HR_DN																														FEVR_CTNNB1_TARGETS_UP													NUYTTEN_EZH2_TARGETS_UP																											BUYTAERT_PHOTODYNAMIC_THERAPY_STRESS_UP							
57482	KIAA1211	KIAA1211													PEREZ_TP53_TARGETS		ACEVEDO_METHYLATED_IN_LIVER_CANCER_DN			ZWANG_TRANSIENTLY_UP_BY_2ND_EGF_PULSE_ONLY					SCHAEFFER_PROSTATE_DEVELOPMENT_48HR_DN							IVANOVA_HEMATOPOIESIS_STEM_CELL_AND_PROGENITOR																																CHARAFE_BREAST_CANCER_LUMINAL_VS_BASAL_UP																																						
89846	FGD3	FYVE, RhoGEF and PH domain containing 3													PEREZ_TP53_TARGETS		ACEVEDO_METHYLATED_IN_LIVER_CANCER_DN											KOINUMA_TARGETS_OF_SMAD2_OR_SMAD3																																							CHARAFE_BREAST_CANCER_LUMINAL_VS_MESENCHYMAL_UP																																			MARSON_BOUND_BY_FOXP3_UNSTIMULATED
1471	CST3	cystatin C													PEREZ_TP53_TARGETS		ACEVEDO_METHYLATED_IN_LIVER_CANCER_DN													MILI_PSEUDOPODIA_HAPTOTAXIS_DN									PILON_KLF1_TARGETS_DN		SMID_BREAST_CANCER_BASAL_DN						RODRIGUES_THYROID_CARCINOMA_POORLY_DIFFERENTIATED_DN												JOHNSTONE_PARVB_TARGETS_3_UP															KINSEY_TARGETS_OF_EWSR1_FLII_FUSION_DN	DELACROIX_RAR_BOUND_ES								TARTE_PLASMA_CELL_VS_PLASMABLAST_UP																			
10507	SEMA4D	sema domain, immunoglobulin domain (Ig), transmembrane domain (TM) and short cytoplasmic domain, (semaphorin) 4D													PEREZ_TP53_TARGETS			GOBERT_OLIGODENDROCYTE_DIFFERENTIATION_DN								MEISSNER_NPC_HCP_WITH_H3K4ME2			CHEN_METABOLIC_SYNDROM_NETWORK																							DURCHDEWALD_SKIN_CARCINOGENESIS_DN																																													LOPEZ_MBD_TARGETS					
91614	DEPDC7	DEP domain containing 7													PEREZ_TP53_TARGETS			GOBERT_OLIGODENDROCYTE_DIFFERENTIATION_DN										KOINUMA_TARGETS_OF_SMAD2_OR_SMAD3																DURAND_STROMA_S_UP														GRAESSMANN_APOPTOSIS_BY_DOXORUBICIN_UP																								ZWANG_TRANSIENTLY_UP_BY_1ST_EGF_PULSE_ONLY																				
10057	ABCC5	ATP-binding cassette, sub-family C (CFTR/MRP), member 5													PEREZ_TP53_TARGETS			GOBERT_OLIGODENDROCYTE_DIFFERENTIATION_DN											CHEN_METABOLIC_SYNDROM_NETWORK	MILI_PSEUDOPODIA_HAPTOTAXIS_DN																				DUTERTRE_ESTRADIOL_RESPONSE_24HR_DN																																		MASSARWEH_TAMOXIFEN_RESISTANCE_UP											BUYTAERT_PHOTODYNAMIC_THERAPY_STRESS_UP		LOPEZ_MBD_TARGETS					
220965	FAM13C	family with sequence similarity 13, member C													PEREZ_TP53_TARGETS			GOBERT_OLIGODENDROCYTE_DIFFERENTIATION_DN																														CUI_TCF21_TARGETS_2_DN																																																						
283450	C12orf51	chromosome 12 open reading frame 51													PEREZ_TP53_TARGETS			GOBERT_OLIGODENDROCYTE_DIFFERENTIATION_DN																																														CHARAFE_BREAST_CANCER_LUMINAL_VS_BASAL_UP																																						
57533	TBC1D14	TBC1 domain family, member 14													PEREZ_TP53_TARGETS			GOBERT_OLIGODENDROCYTE_DIFFERENTIATION_DN																																																																																	LASTOWSKA_NEUROBLASTOMA_COPY_NUMBER_DN			
221303	FAM162B	family with sequence similarity 162, member B													PEREZ_TP53_TARGETS				BRUINS_UVC_RESPONSE_VIA_TP53_GROUP_A	ZWANG_TRANSIENTLY_UP_BY_2ND_EGF_PULSE_ONLY											GOZGIT_ESR1_TARGETS_DN																																																																							
27163	NAAA	N-acylethanolamine acid amidase													PEREZ_TP53_TARGETS				BRUINS_UVC_RESPONSE_VIA_TP53_GROUP_A																		LEE_BMP2_TARGETS_UP																																																	FULCHER_INFLAMMATORY_RESPONSE_LECTIN_VS_LPS_UP																
56977	STOX2	storkhead box 2													PEREZ_TP53_TARGETS					ZWANG_TRANSIENTLY_UP_BY_2ND_EGF_PULSE_ONLY												IVANOVA_HEMATOPOIESIS_STEM_CELL_AND_PROGENITOR																													HATADA_METHYLATED_IN_LUNG_CANCER_UP				SCHAEFFER_PROSTATE_DEVELOPMENT_6HR_DN					CHYLA_CBFA2T3_TARGETS_UP															WANG_MLL_TARGETS							LIU_PROSTATE_CANCER_DN										
57633	LRRN1	leucine rich repeat neuronal 1													PEREZ_TP53_TARGETS					ZWANG_TRANSIENTLY_UP_BY_2ND_EGF_PULSE_ONLY														BYSTRYKH_HEMATOPOIESIS_STEM_CELL_QTL_TRANS	LIM_MAMMARY_STEM_CELL_UP																													CHARAFE_BREAST_CANCER_LUMINAL_VS_BASAL_UP																																			LASTOWSKA_NEUROBLASTOMA_COPY_NUMBER_DN			
9875	URB1	URB1 ribosome biogenesis 1 homolog (S. cerevisiae)													PEREZ_TP53_TARGETS					ZWANG_TRANSIENTLY_UP_BY_2ND_EGF_PULSE_ONLY																		PUJANA_ATM_PCC_NETWORK																																																																
286319	TUSC1	tumor suppressor candidate 1													PEREZ_TP53_TARGETS					ZWANG_TRANSIENTLY_UP_BY_2ND_EGF_PULSE_ONLY																																																																																		
653583	PHLDB3	pleckstrin homology-like domain, family B, member 3													PEREZ_TP53_TARGETS					ZWANG_TRANSIENTLY_UP_BY_2ND_EGF_PULSE_ONLY																																																																																		
4092	SMAD7	SMAD family member 7													PEREZ_TP53_TARGETS						DACOSTA_UV_RESPONSE_VIA_ERCC3_DN						WONG_ADULT_TISSUE_STEM_MODULE	KOINUMA_TARGETS_OF_SMAD2_OR_SMAD3																								DURCHDEWALD_SKIN_CARCINOGENESIS_DN	RAO_BOUND_BY_SALL4_ISOFORM_B							KRIEG_HYPOXIA_NOT_VIA_KDM3A									KAAB_HEART_ATRIUM_VS_VENTRICLE_UP																	FULCHER_INFLAMMATORY_RESPONSE_LECTIN_VS_LPS_UP																MARSON_BOUND_BY_FOXP3_UNSTIMULATED
4205	MEF2A	myocyte enhancer factor 2A													PEREZ_TP53_TARGETS						DACOSTA_UV_RESPONSE_VIA_ERCC3_DN						WONG_ADULT_TISSUE_STEM_MODULE	KOINUMA_TARGETS_OF_SMAD2_OR_SMAD3																												GRAESSMANN_APOPTOSIS_BY_DOXORUBICIN_DN																	BLALOCK_ALZHEIMERS_DISEASE_DN				DACOSTA_UV_RESPONSE_VIA_ERCC3_COMMON_DN							MASSARWEH_TAMOXIFEN_RESISTANCE_UP											BUYTAERT_PHOTODYNAMIC_THERAPY_STRESS_UP							MARSON_BOUND_BY_FOXP3_UNSTIMULATED
64764	CREB3L2	cAMP responsive element binding protein 3-like 2													PEREZ_TP53_TARGETS						DACOSTA_UV_RESPONSE_VIA_ERCC3_DN									MILI_PSEUDOPODIA_HAPTOTAXIS_DN	GOZGIT_ESR1_TARGETS_DN												CREIGHTON_ENDOCRINE_THERAPY_RESISTANCE_3							DUTERTRE_ESTRADIOL_RESPONSE_24HR_DN			RAO_BOUND_BY_SALL4_ISOFORM_B																KAAB_HEART_ATRIUM_VS_VENTRICLE_UP								DACOSTA_UV_RESPONSE_VIA_ERCC3_COMMON_DN	BAELDE_DIABETIC_NEPHROPATHY_DN						MASSARWEH_TAMOXIFEN_RESISTANCE_UP				BONOME_OVARIAN_CANCER_SURVIVAL_SUBOPTIMAL_DEBULKING						RODRIGUES_THYROID_CARCINOMA_ANAPLASTIC_DN								
26036	ZNF451	zinc finger protein 451													PEREZ_TP53_TARGETS						DACOSTA_UV_RESPONSE_VIA_ERCC3_DN											IVANOVA_HEMATOPOIESIS_STEM_CELL_AND_PROGENITOR																																																																						
116987	AGAP1	ArfGAP with GTPase domain, ankyrin repeat and PH domain 1													PEREZ_TP53_TARGETS						DACOSTA_UV_RESPONSE_VIA_ERCC3_DN																						CREIGHTON_ENDOCRINE_THERAPY_RESISTANCE_3													GRAESSMANN_APOPTOSIS_BY_DOXORUBICIN_DN																					DACOSTA_UV_RESPONSE_VIA_ERCC3_COMMON_DN																									
90	ACVR1	activin A receptor, type I													PEREZ_TP53_TARGETS						DACOSTA_UV_RESPONSE_VIA_ERCC3_DN																													DUTERTRE_ESTRADIOL_RESPONSE_24HR_DN						GRAESSMANN_APOPTOSIS_BY_DOXORUBICIN_DN																					DACOSTA_UV_RESPONSE_VIA_ERCC3_COMMON_DN							MASSARWEH_TAMOXIFEN_RESISTANCE_UP											BUYTAERT_PHOTODYNAMIC_THERAPY_STRESS_UP							
9958	USP15	ubiquitin specific peptidase 15													PEREZ_TP53_TARGETS						DACOSTA_UV_RESPONSE_VIA_ERCC3_DN																																															NUYTTEN_EZH2_TARGETS_UP					BLALOCK_ALZHEIMERS_DISEASE_DN																													
55344	PLCXD1	phosphatidylinositol-specific phospholipase C, X domain containing 1													PEREZ_TP53_TARGETS							MIKKELSEN_MEF_HCP_WITH_H3_UNMETHYLATED																																										CHARAFE_BREAST_CANCER_LUMINAL_VS_BASAL_UP															NUYTTEN_NIPP1_TARGETS_DN																							
26223	FBXL21	F-box and leucine-rich repeat protein 21 (gene/pseudogene)													PEREZ_TP53_TARGETS											MEISSNER_NPC_HCP_WITH_H3K4ME2																																		KRIEG_HYPOXIA_NOT_VIA_KDM3A																																										
3726	JUNB	jun B proto-oncogene													PEREZ_TP53_TARGETS												WONG_ADULT_TISSUE_STEM_MODULE	KOINUMA_TARGETS_OF_SMAD2_OR_SMAD3																						DUTERTRE_ESTRADIOL_RESPONSE_24HR_DN					FEVR_CTNNB1_TARGETS_UP			GRAESSMANN_APOPTOSIS_BY_DOXORUBICIN_UP					FOSTER_TOLERANT_MACROPHAGE_DN					NUYTTEN_EZH2_TARGETS_UP							DELACROIX_RAR_BOUND_ES																		MARTINEZ_RB1_AND_TP53_TARGETS_DN				LOPEZ_MBD_TARGETS					MARSON_BOUND_BY_FOXP3_UNSTIMULATED
2132	EXT2	exostosin 2													PEREZ_TP53_TARGETS													KOINUMA_TARGETS_OF_SMAD2_OR_SMAD3		MILI_PSEUDOPODIA_HAPTOTAXIS_DN																																																																								
55314	TMEM144	transmembrane protein 144													PEREZ_TP53_TARGETS														CHEN_METABOLIC_SYNDROM_NETWORK																											GRAESSMANN_APOPTOSIS_BY_DOXORUBICIN_DN														CHYLA_CBFA2T3_TARGETS_UP																																
3104	ZBTB48	zinc finger and BTB domain containing 48													PEREZ_TP53_TARGETS														CHEN_METABOLIC_SYNDROM_NETWORK																																																																						LASTOWSKA_NEUROBLASTOMA_COPY_NUMBER_DN			
2548	GAA	glucosidase, alpha; acid													PEREZ_TP53_TARGETS															MILI_PSEUDOPODIA_HAPTOTAXIS_DN							LEE_BMP2_TARGETS_UP																						JOHNSTONE_PARVB_TARGETS_3_UP														BLALOCK_ALZHEIMERS_DISEASE_DN										TARTE_PLASMA_CELL_VS_PLASMABLAST_UP																			
81619	TSPAN14	tetraspanin 14													PEREZ_TP53_TARGETS															MILI_PSEUDOPODIA_HAPTOTAXIS_DN									PILON_KLF1_TARGETS_DN																		FORTSCHEGGER_PHF8_TARGETS_DN																																													
81928	CABLES2	Cdk5 and Abl enzyme substrate 2													PEREZ_TP53_TARGETS															MILI_PSEUDOPODIA_HAPTOTAXIS_DN																																			SCHAEFFER_PROSTATE_DEVELOPMENT_6HR_DN																																					
57600	FNIP2	folliculin interacting protein 2													PEREZ_TP53_TARGETS																GOZGIT_ESR1_TARGETS_DN								PILON_KLF1_TARGETS_DN																																																															
157567	ANKRD46	ankyrin repeat domain 46													PEREZ_TP53_TARGETS																			BYSTRYKH_HEMATOPOIESIS_STEM_CELL_QTL_TRANS					PILON_KLF1_TARGETS_DN																													NUYTTEN_EZH2_TARGETS_UP														ZWANG_TRANSIENTLY_UP_BY_1ST_EGF_PULSE_ONLY	TARTE_PLASMA_CELL_VS_PLASMABLAST_UP											RODRIGUES_THYROID_CARCINOMA_ANAPLASTIC_DN								
9973	CCS	copper chaperone for superoxide dismutase													PEREZ_TP53_TARGETS																			BYSTRYKH_HEMATOPOIESIS_STEM_CELL_QTL_TRANS																								GRAESSMANN_APOPTOSIS_BY_DOXORUBICIN_UP																KINSEY_TARGETS_OF_EWSR1_FLII_FUSION_DN																							LOPEZ_MBD_TARGETS					
155061	ZNF746	zinc finger protein 746													PEREZ_TP53_TARGETS																			BYSTRYKH_HEMATOPOIESIS_STEM_CELL_QTL_TRANS																																																																				
10659	CELF2	CUGBP, Elav-like family member 2													PEREZ_TP53_TARGETS																						LEE_BMP2_TARGETS_UP		PILON_KLF1_TARGETS_DN									CUI_TCF21_TARGETS_2_DN																						CHYLA_CBFA2T3_TARGETS_UP																				SENESE_HDAC1_AND_HDAC2_TARGETS_DN								TORCHIA_TARGETS_OF_EWSR1_FLI1_FUSION_DN				
54751	FBLIM1	filamin binding LIM protein 1													PEREZ_TP53_TARGETS																						LEE_BMP2_TARGETS_UP													DUTERTRE_ESTRADIOL_RESPONSE_24HR_DN		DURCHDEWALD_SKIN_CARCINOGENESIS_DN					FORTSCHEGGER_PHF8_TARGETS_DN				HATADA_METHYLATED_IN_LUNG_CANCER_UP															RIGGI_EWING_SARCOMA_PROGENITOR_UP											DURAND_STROMA_NS_UP												LASTOWSKA_NEUROBLASTOMA_COPY_NUMBER_DN			
10129	FRY	furry homolog (Drosophila)													PEREZ_TP53_TARGETS																								PILON_KLF1_TARGETS_DN		SMID_BREAST_CANCER_BASAL_DN		CREIGHTON_ENDOCRINE_THERAPY_RESISTANCE_3					CUI_TCF21_TARGETS_2_DN			DAVICIONI_MOLECULAR_ARMS_VS_ERMS_UP															CHICAS_RB1_TARGETS_CONFLUENT												BAELDE_DIABETIC_NEPHROPATHY_DN																RODRIGUES_THYROID_CARCINOMA_ANAPLASTIC_DN								
80723	TMEM22	transmembrane protein 22													PEREZ_TP53_TARGETS																									ONDER_CDH1_TARGETS_2_DN																																																														
79901	CYBRD1	cytochrome b reductase 1													PEREZ_TP53_TARGETS																										SMID_BREAST_CANCER_BASAL_DN						RODRIGUES_THYROID_CARCINOMA_POORLY_DIFFERENTIATED_DN																																			ZWANG_TRANSIENTLY_UP_BY_1ST_EGF_PULSE_ONLY												RODRIGUES_THYROID_CARCINOMA_ANAPLASTIC_DN								
501	ALDH7A1	aldehyde dehydrogenase 7 family, member A1													PEREZ_TP53_TARGETS																											SWEET_LUNG_CANCER_KRAS_DN																																		RIGGI_EWING_SARCOMA_PROGENITOR_UP							TARTE_PLASMA_CELL_VS_PLASMABLAST_UP				DURAND_STROMA_NS_UP				PARENT_MTOR_SIGNALING_UP											
57666	FBRSL1	fibrosin-like 1													PEREZ_TP53_TARGETS																															MEISSNER_NPC_HCP_WITH_H3_UNMETHYLATED														KRIEG_HYPOXIA_NOT_VIA_KDM3A				CHARAFE_BREAST_CANCER_LUMINAL_VS_BASAL_UP																																						
2444	FRK	fyn-related kinase													PEREZ_TP53_TARGETS																																	CUI_TCF21_TARGETS_2_DN																								BHAT_ESR1_TARGETS_NOT_VIA_AKT1_UP				RIGGI_EWING_SARCOMA_PROGENITOR_UP						ZWANG_TRANSIENTLY_UP_BY_1ST_EGF_PULSE_ONLY																				
80013	FAM188A	family with sequence similarity 188, member A													PEREZ_TP53_TARGETS																																						RAO_BOUND_BY_SALL4_ISOFORM_B								HATADA_METHYLATED_IN_LUNG_CANCER_UP																																									MARSON_BOUND_BY_FOXP3_UNSTIMULATED
54014	BRWD1	bromodomain and WD repeat domain containing 1													PEREZ_TP53_TARGETS																																									GRAESSMANN_APOPTOSIS_BY_DOXORUBICIN_DN																			DELACROIX_RAR_BOUND_ES				NUYTTEN_NIPP1_TARGETS_DN			ZWANG_TRANSIENTLY_UP_BY_1ST_EGF_PULSE_ONLY									PARENT_MTOR_SIGNALING_UP			RODRIGUES_THYROID_CARCINOMA_ANAPLASTIC_DN	BUYTAERT_PHOTODYNAMIC_THERAPY_STRESS_UP							
2651	GCNT2	glucosaminyl (N-acetyl) transferase 2, I-branching enzyme (I blood group)													PEREZ_TP53_TARGETS																																											GRAESSMANN_APOPTOSIS_BY_DOXORUBICIN_UP					FOSTER_TOLERANT_MACROPHAGE_DN					NUYTTEN_EZH2_TARGETS_UP																														TORCHIA_TARGETS_OF_EWSR1_FLI1_FUSION_DN				
57787	MARK4	MAP/microtubule affinity-regulating kinase 4													PEREZ_TP53_TARGETS																																											GRAESSMANN_APOPTOSIS_BY_DOXORUBICIN_UP																																											KOYAMA_SEMA3B_TARGETS_UP	
26256	CABYR	calcium binding tyrosine-(Y)-phosphorylation regulated													PEREZ_TP53_TARGETS																																											GRAESSMANN_APOPTOSIS_BY_DOXORUBICIN_UP																																												
6638	SNRPN	small nuclear ribonucleoprotein polypeptide N													PEREZ_TP53_TARGETS																																																																			ZWANG_TRANSIENTLY_UP_BY_1ST_EGF_PULSE_ONLY																				
55585	UBE2Q1	ubiquitin-conjugating enzyme E2Q family member 1													PEREZ_TP53_TARGETS																																																																																							
85455	DISP2	dispatched homolog 2 (Drosophila)													PEREZ_TP53_TARGETS																																																																																							
23504	RIMBP2	RIMS binding protein 2													PEREZ_TP53_TARGETS																																																																																							
27165	GLS2	glutaminase 2 (liver, mitochondrial)													PEREZ_TP53_TARGETS																																																																																							
57210	SLC45A4	solute carrier family 45, member 4														MARTENS_TRETINOIN_RESPONSE_UP	ACEVEDO_METHYLATED_IN_LIVER_CANCER_DN	GOBERT_OLIGODENDROCYTE_DIFFERENTIATION_DN												MILI_PSEUDOPODIA_HAPTOTAXIS_DN																	RODRIGUES_THYROID_CARCINOMA_POORLY_DIFFERENTIATED_DN																							CHYLA_CBFA2T3_TARGETS_UP																																
55966	AJAP1	adherens junctions associated protein 1														MARTENS_TRETINOIN_RESPONSE_UP	ACEVEDO_METHYLATED_IN_LIVER_CANCER_DN																					PUJANA_ATM_PCC_NETWORK		ONDER_CDH1_TARGETS_2_DN																					HATADA_METHYLATED_IN_LUNG_CANCER_UP																				DAWSON_METHYLATED_IN_LYMPHOMA_TCL1																					
2324	FLT4	fms-related tyrosine kinase 4														MARTENS_TRETINOIN_RESPONSE_UP	ACEVEDO_METHYLATED_IN_LIVER_CANCER_DN																																																																		TARTE_PLASMA_CELL_VS_PLASMABLAST_UP																			
26254	OPTC	opticin														MARTENS_TRETINOIN_RESPONSE_UP	ACEVEDO_METHYLATED_IN_LIVER_CANCER_DN																																																																																					
1307	COL16A1	collagen, type XVI, alpha 1														MARTENS_TRETINOIN_RESPONSE_UP		GOBERT_OLIGODENDROCYTE_DIFFERENTIATION_DN								MEISSNER_NPC_HCP_WITH_H3K4ME2			CHEN_METABOLIC_SYNDROM_NETWORK						LIM_MAMMARY_STEM_CELL_UP										DOUGLAS_BMI1_TARGETS_UP												FORTSCHEGGER_PHF8_TARGETS_DN											NUYTTEN_EZH2_TARGETS_UP																						SENESE_HDAC1_AND_HDAC2_TARGETS_DN		LIU_PROSTATE_CANCER_DN				MCBRYAN_PUBERTAL_BREAST_4_5WK_UP			LASTOWSKA_NEUROBLASTOMA_COPY_NUMBER_DN			
59341	TRPV4	transient receptor potential cation channel, subfamily V, member 4														MARTENS_TRETINOIN_RESPONSE_UP			BRUINS_UVC_RESPONSE_VIA_TP53_GROUP_A					MEISSNER_BRAIN_HCP_WITH_H3K27ME3		MEISSNER_NPC_HCP_WITH_H3K4ME2																			DOUGLAS_BMI1_TARGETS_UP																HATADA_METHYLATED_IN_LUNG_CANCER_UP																																									
23562	CLDN14	claudin 14														MARTENS_TRETINOIN_RESPONSE_UP				ZWANG_TRANSIENTLY_UP_BY_2ND_EGF_PULSE_ONLY																																	RAO_BOUND_BY_SALL4_ISOFORM_B															NUYTTEN_EZH2_TARGETS_UP																											BUYTAERT_PHOTODYNAMIC_THERAPY_STRESS_UP							
146894	CD300LG	CD300 molecule-like family member g														MARTENS_TRETINOIN_RESPONSE_UP				ZWANG_TRANSIENTLY_UP_BY_2ND_EGF_PULSE_ONLY																																																		CHYLA_CBFA2T3_TARGETS_UP																																
147138	TMC8	transmembrane channel-like 8														MARTENS_TRETINOIN_RESPONSE_UP						MIKKELSEN_MEF_HCP_WITH_H3_UNMETHYLATED																								MEISSNER_NPC_HCP_WITH_H3_UNMETHYLATED													JOHNSTONE_PARVB_TARGETS_3_UP									NUYTTEN_EZH2_TARGETS_UP																																		MARSON_BOUND_BY_FOXP3_UNSTIMULATED
56141	PCDHA7	protocadherin alpha 7														MARTENS_TRETINOIN_RESPONSE_UP						MIKKELSEN_MEF_HCP_WITH_H3_UNMETHYLATED																																																																																
56147	PCDHA1	protocadherin alpha 1														MARTENS_TRETINOIN_RESPONSE_UP						MIKKELSEN_MEF_HCP_WITH_H3_UNMETHYLATED																																																																																
145270	PRIMA1	proline rich membrane anchor 1														MARTENS_TRETINOIN_RESPONSE_UP										MEISSNER_NPC_HCP_WITH_H3K4ME2																																																																		LIU_PROSTATE_CANCER_DN										
53827	FXYD5	FXYD domain containing ion transport regulator 5														MARTENS_TRETINOIN_RESPONSE_UP													CHEN_METABOLIC_SYNDROM_NETWORK				SMID_BREAST_CANCER_BASAL_UP												DOUGLAS_BMI1_TARGETS_UP														JOHNSTONE_PARVB_TARGETS_3_UP																																											
929	CD14	CD14 molecule														MARTENS_TRETINOIN_RESPONSE_UP													CHEN_METABOLIC_SYNDROM_NETWORK					BYSTRYKH_HEMATOPOIESIS_STEM_CELL_QTL_TRANS			LEE_BMP2_TARGETS_UP																					GRAESSMANN_APOPTOSIS_BY_DOXORUBICIN_UP																		RIGGI_EWING_SARCOMA_PROGENITOR_UP									WANG_MLL_TARGETS											MCBRYAN_PUBERTAL_BREAST_4_5WK_UP						
133022	TRAM1L1	translocation associated membrane protein 1-like 1														MARTENS_TRETINOIN_RESPONSE_UP													CHEN_METABOLIC_SYNDROM_NETWORK															DURAND_STROMA_S_UP																																																										
64096	GFRA4	GDNF family receptor alpha 4														MARTENS_TRETINOIN_RESPONSE_UP													CHEN_METABOLIC_SYNDROM_NETWORK																																																																									
163175	LGI4	leucine-rich repeat LGI family, member 4														MARTENS_TRETINOIN_RESPONSE_UP																IVANOVA_HEMATOPOIESIS_STEM_CELL_AND_PROGENITOR																																																																						
8313	AXIN2	axin 2														MARTENS_TRETINOIN_RESPONSE_UP																		BYSTRYKH_HEMATOPOIESIS_STEM_CELL_QTL_TRANS			LEE_BMP2_TARGETS_UP																															NUYTTEN_EZH2_TARGETS_UP																										RODRIGUES_THYROID_CARCINOMA_ANAPLASTIC_DN								
5133	PDCD1	programmed cell death 1														MARTENS_TRETINOIN_RESPONSE_UP																		BYSTRYKH_HEMATOPOIESIS_STEM_CELL_QTL_TRANS																																																																				MARSON_BOUND_BY_FOXP3_UNSTIMULATED
57156	TMEM63C	transmembrane protein 63C														MARTENS_TRETINOIN_RESPONSE_UP																				MIKKELSEN_MEF_ICP_WITH_H3K27ME3																																							DELACROIX_RAR_BOUND_ES																											
283576	ZDHHC22	zinc finger, DHHC-type containing 22														MARTENS_TRETINOIN_RESPONSE_UP																				MIKKELSEN_MEF_ICP_WITH_H3K27ME3																																																																		
6327	SCN2B	sodium channel, voltage-gated, type II, beta														MARTENS_TRETINOIN_RESPONSE_UP																						PUJANA_ATM_PCC_NETWORK																																																				SENESE_HDAC1_AND_HDAC2_TARGETS_DN												
10446	LRRN2	leucine rich repeat neuronal 2														MARTENS_TRETINOIN_RESPONSE_UP																																					RAO_BOUND_BY_SALL4_ISOFORM_B																																																	
55160	ARHGEF10L	Rho guanine nucleotide exchange factor (GEF) 10-like														MARTENS_TRETINOIN_RESPONSE_UP																																								GRAESSMANN_APOPTOSIS_BY_DOXORUBICIN_DN																																											LASTOWSKA_NEUROBLASTOMA_COPY_NUMBER_DN			
162461	TMEM92	transmembrane protein 92														MARTENS_TRETINOIN_RESPONSE_UP																																									FORTSCHEGGER_PHF8_TARGETS_DN																						NUYTTEN_NIPP1_TARGETS_DN																							
84861	KLHL22	kelch-like 22 (Drosophila)														MARTENS_TRETINOIN_RESPONSE_UP																																										GRAESSMANN_APOPTOSIS_BY_DOXORUBICIN_UP						CHARAFE_BREAST_CANCER_LUMINAL_VS_BASAL_UP																																		TORCHIA_TARGETS_OF_EWSR1_FLI1_FUSION_DN				
671	BPI	bactericidal/permeability-increasing protein														MARTENS_TRETINOIN_RESPONSE_UP																																																																									PUJANA_BRCA1_PCC_NETWORK													
9858	PPP1R26	protein phosphatase 1, regulatory subunit 26														MARTENS_TRETINOIN_RESPONSE_UP																																																																																						
10501	SEMA6B	sema domain, transmembrane domain (TM), and cytoplasmic domain, (semaphorin) 6B														MARTENS_TRETINOIN_RESPONSE_UP																																																																																						
2912	GRM2	glutamate receptor, metabotropic 2														MARTENS_TRETINOIN_RESPONSE_UP																																																																																						
100141515	C17orf99	chromosome 17 open reading frame 99														MARTENS_TRETINOIN_RESPONSE_UP																																																																																						
23539	SLC16A8	solute carrier family 16, member 8 (monocarboxylic acid transporter 3)														MARTENS_TRETINOIN_RESPONSE_UP																																																																																						
378884	NHLRC1	NHL repeat containing 1														MARTENS_TRETINOIN_RESPONSE_UP																																																																																						
94233	OPN4	opsin 4														MARTENS_TRETINOIN_RESPONSE_UP																																																																																						
89796	NAV1	neuron navigator 1															ACEVEDO_METHYLATED_IN_LIVER_CANCER_DN	GOBERT_OLIGODENDROCYTE_DIFFERENTIATION_DN									WONG_ADULT_TISSUE_STEM_MODULE					IVANOVA_HEMATOPOIESIS_STEM_CELL_AND_PROGENITOR																											JOHNSTONE_PARVB_TARGETS_3_UP						SCHAEFFER_PROSTATE_DEVELOPMENT_6HR_DN																																					
57451	ODZ2	odz, odd Oz/ten-m homolog 2 (Drosophila)															ACEVEDO_METHYLATED_IN_LIVER_CANCER_DN		BRUINS_UVC_RESPONSE_VIA_TP53_GROUP_A	ZWANG_TRANSIENTLY_UP_BY_2ND_EGF_PULSE_ONLY							WONG_ADULT_TISSUE_STEM_MODULE																					CUI_TCF21_TARGETS_2_DN																										KINSEY_TARGETS_OF_EWSR1_FLII_FUSION_DN																SENESE_HDAC1_AND_HDAC2_TARGETS_DN			MARTINEZ_RB1_AND_TP53_TARGETS_DN									
85445	CNTNAP4	contactin associated protein-like 4															ACEVEDO_METHYLATED_IN_LIVER_CANCER_DN		BRUINS_UVC_RESPONSE_VIA_TP53_GROUP_A						SCHAEFFER_PROSTATE_DEVELOPMENT_48HR_DN											MIKKELSEN_MEF_ICP_WITH_H3K27ME3																																																																		
4507	MTAP	methylthioadenosine phosphorylase															ACEVEDO_METHYLATED_IN_LIVER_CANCER_DN			ZWANG_TRANSIENTLY_UP_BY_2ND_EGF_PULSE_ONLY	DACOSTA_UV_RESPONSE_VIA_ERCC3_DN												SMID_BREAST_CANCER_BASAL_UP						PILON_KLF1_TARGETS_DN											DUTERTRE_ESTRADIOL_RESPONSE_24HR_DN						GRAESSMANN_APOPTOSIS_BY_DOXORUBICIN_DN																																BONOME_OVARIAN_CANCER_SURVIVAL_SUBOPTIMAL_DEBULKING	PUJANA_BRCA1_PCC_NETWORK													
1438	CSF2RA	colony stimulating factor 2 receptor, alpha, low-affinity (granulocyte-macrophage)															ACEVEDO_METHYLATED_IN_LIVER_CANCER_DN			ZWANG_TRANSIENTLY_UP_BY_2ND_EGF_PULSE_ONLY							WONG_ADULT_TISSUE_STEM_MODULE		CHEN_METABOLIC_SYNDROM_NETWORK									PUJANA_ATM_PCC_NETWORK	PILON_KLF1_TARGETS_DN																																				DELACROIX_RAR_BOUND_ES											FULCHER_INFLAMMATORY_RESPONSE_LECTIN_VS_LPS_UP																
7681	MKRN3	makorin ring finger protein 3															ACEVEDO_METHYLATED_IN_LIVER_CANCER_DN			ZWANG_TRANSIENTLY_UP_BY_2ND_EGF_PULSE_ONLY																																																																																		
152789	JAKMIP1	janus kinase and microtubule interacting protein 1															ACEVEDO_METHYLATED_IN_LIVER_CANCER_DN			ZWANG_TRANSIENTLY_UP_BY_2ND_EGF_PULSE_ONLY																																																																																		
3800	KIF5C	kinesin family member 5C															ACEVEDO_METHYLATED_IN_LIVER_CANCER_DN				DACOSTA_UV_RESPONSE_VIA_ERCC3_DN													BYSTRYKH_HEMATOPOIESIS_STEM_CELL_QTL_TRANS							SMID_BREAST_CANCER_BASAL_DN																														MIKKELSEN_NPC_HCP_WITH_H3K4ME3_AND_H3K27ME3		BLALOCK_ALZHEIMERS_DISEASE_DN				DACOSTA_UV_RESPONSE_VIA_ERCC3_COMMON_DN			HELLER_HDAC_TARGETS_SILENCED_BY_METHYLATION_UP																					KOYAMA_SEMA3B_TARGETS_UP	
23395	LARS2	leucyl-tRNA synthetase 2, mitochondrial															ACEVEDO_METHYLATED_IN_LIVER_CANCER_DN				DACOSTA_UV_RESPONSE_VIA_ERCC3_DN																																																								DACOSTA_UV_RESPONSE_VIA_ERCC3_COMMON_DN												PUJANA_BRCA1_PCC_NETWORK										LASTOWSKA_NEUROBLASTOMA_COPY_NUMBER_DN			
54715	RBFOX1	RNA binding protein, fox-1 homolog (C. elegans) 1															ACEVEDO_METHYLATED_IN_LIVER_CANCER_DN					MIKKELSEN_MEF_HCP_WITH_H3_UNMETHYLATED				MEISSNER_NPC_HCP_WITH_H3K4ME2																												SERVITJA_ISLET_HNF1A_TARGETS_UP																																																
56163	RNF17	ring finger protein 17															ACEVEDO_METHYLATED_IN_LIVER_CANCER_DN					MIKKELSEN_MEF_HCP_WITH_H3_UNMETHYLATED																								MEISSNER_NPC_HCP_WITH_H3_UNMETHYLATED																																																								
56907	SPIRE1	spire homolog 1 (Drosophila)															ACEVEDO_METHYLATED_IN_LIVER_CANCER_DN					MIKKELSEN_MEF_HCP_WITH_H3_UNMETHYLATED																										CUI_TCF21_TARGETS_2_DN												KRIEG_HYPOXIA_NOT_VIA_KDM3A	HATADA_METHYLATED_IN_LUNG_CANCER_UP																																									
150280	HORMAD2	HORMA domain containing 2															ACEVEDO_METHYLATED_IN_LIVER_CANCER_DN					MIKKELSEN_MEF_HCP_WITH_H3_UNMETHYLATED																																																																																
56136	PCDHA13	protocadherin alpha 13															ACEVEDO_METHYLATED_IN_LIVER_CANCER_DN						MIKKELSEN_IPS_WITH_HCP_H3K27ME3																																																																															
56138	PCDHA11	protocadherin alpha 11															ACEVEDO_METHYLATED_IN_LIVER_CANCER_DN						MIKKELSEN_IPS_WITH_HCP_H3K27ME3																																																																															
83698	CALN1	calneuron 1															ACEVEDO_METHYLATED_IN_LIVER_CANCER_DN								SCHAEFFER_PROSTATE_DEVELOPMENT_48HR_DN																					MEISSNER_NPC_HCP_WITH_H3_UNMETHYLATED																																																								
3559	IL2RA	interleukin 2 receptor, alpha															ACEVEDO_METHYLATED_IN_LIVER_CANCER_DN										WONG_ADULT_TISSUE_STEM_MODULE																																																																											
5328	PLAU	plasminogen activator, urokinase															ACEVEDO_METHYLATED_IN_LIVER_CANCER_DN											KOINUMA_TARGETS_OF_SMAD2_OR_SMAD3												ONDER_CDH1_TARGETS_2_DN																			JOHNSTONE_PARVB_TARGETS_3_UP															KINSEY_TARGETS_OF_EWSR1_FLII_FUSION_DN												FULCHER_INFLAMMATORY_RESPONSE_LECTIN_VS_LPS_UP						LIU_PROSTATE_CANCER_DN									KOYAMA_SEMA3B_TARGETS_UP	
4627	MYH9	myosin, heavy chain 9, non-muscle															ACEVEDO_METHYLATED_IN_LIVER_CANCER_DN											KOINUMA_TARGETS_OF_SMAD2_OR_SMAD3																						DUTERTRE_ESTRADIOL_RESPONSE_24HR_DN		DURCHDEWALD_SKIN_CARCINOGENESIS_DN							JOHNSTONE_PARVB_TARGETS_3_UP	KRIEG_HYPOXIA_NOT_VIA_KDM3A						CHICAS_RB1_TARGETS_CONFLUENT												BAELDE_DIABETIC_NEPHROPATHY_DN								FULCHER_INFLAMMATORY_RESPONSE_LECTIN_VS_LPS_UP																
134957	STXBP5	syntaxin binding protein 5 (tomosyn)															ACEVEDO_METHYLATED_IN_LIVER_CANCER_DN												CHEN_METABOLIC_SYNDROM_NETWORK										PILON_KLF1_TARGETS_DN																																																															
55884	WSB2	WD repeat and SOCS box containing 2															ACEVEDO_METHYLATED_IN_LIVER_CANCER_DN												CHEN_METABOLIC_SYNDROM_NETWORK														CREIGHTON_ENDOCRINE_THERAPY_RESISTANCE_3					CUI_TCF21_TARGETS_2_DN					RAO_BOUND_BY_SALL4_ISOFORM_B					GRAESSMANN_APOPTOSIS_BY_DOXORUBICIN_UP																	DELACROIX_RAR_BOUND_ES				NUYTTEN_NIPP1_TARGETS_DN																							
161145	TMEM229B	transmembrane protein 229B															ACEVEDO_METHYLATED_IN_LIVER_CANCER_DN												CHEN_METABOLIC_SYNDROM_NETWORK																																		FOSTER_TOLERANT_MACROPHAGE_DN	CHARAFE_BREAST_CANCER_LUMINAL_VS_BASAL_UP			CHARAFE_BREAST_CANCER_LUMINAL_VS_MESENCHYMAL_UP																																			
79875	THSD4	thrombospondin, type I, domain containing 4															ACEVEDO_METHYLATED_IN_LIVER_CANCER_DN														GOZGIT_ESR1_TARGETS_DN					MIKKELSEN_MEF_ICP_WITH_H3K27ME3																					FORTSCHEGGER_PHF8_TARGETS_DN							CHARAFE_BREAST_CANCER_LUMINAL_VS_BASAL_UP		CHICAS_RB1_TARGETS_CONFLUENT																																				
221935	SDK1	sidekick homolog 1, cell adhesion molecule (chicken)															ACEVEDO_METHYLATED_IN_LIVER_CANCER_DN														GOZGIT_ESR1_TARGETS_DN																																												DELACROIX_RAR_BOUND_ES																											
9076	CLDN1	claudin 1															ACEVEDO_METHYLATED_IN_LIVER_CANCER_DN																SMID_BREAST_CANCER_BASAL_UP							ONDER_CDH1_TARGETS_2_DN				DURAND_STROMA_S_UP						DUTERTRE_ESTRADIOL_RESPONSE_24HR_DN												ZHOU_INFLAMMATORY_RESPONSE_FIMA_UP						NUYTTEN_EZH2_TARGETS_UP								RIGGI_EWING_SARCOMA_PROGENITOR_UP																										
6431	SRSF6	serine/arginine-rich splicing factor 6															ACEVEDO_METHYLATED_IN_LIVER_CANCER_DN																					PUJANA_ATM_PCC_NETWORK	PILON_KLF1_TARGETS_DN																	GRAESSMANN_APOPTOSIS_BY_DOXORUBICIN_DN																			DELACROIX_RAR_BOUND_ES																											
28	ABO	ABO blood group (transferase A, alpha 1-3-N-acetylgalactosaminyltransferase; transferase B, alpha 1-3-galactosyltransferase)															ACEVEDO_METHYLATED_IN_LIVER_CANCER_DN																					PUJANA_ATM_PCC_NETWORK																																																			PUJANA_BRCA1_PCC_NETWORK													
10562	OLFM4	olfactomedin 4															ACEVEDO_METHYLATED_IN_LIVER_CANCER_DN																						PILON_KLF1_TARGETS_DN				CREIGHTON_ENDOCRINE_THERAPY_RESISTANCE_3																																																											
55729	ATF7IP	activating transcription factor 7 interacting protein															ACEVEDO_METHYLATED_IN_LIVER_CANCER_DN																						PILON_KLF1_TARGETS_DN								RODRIGUES_THYROID_CARCINOMA_POORLY_DIFFERENTIATED_DN					DURCHDEWALD_SKIN_CARCINOGENESIS_DN																														ZWANG_TRANSIENTLY_UP_BY_1ST_EGF_PULSE_ONLY									PARENT_MTOR_SIGNALING_UP			RODRIGUES_THYROID_CARCINOMA_ANAPLASTIC_DN	BUYTAERT_PHOTODYNAMIC_THERAPY_STRESS_UP							MARSON_BOUND_BY_FOXP3_UNSTIMULATED
64411	ARAP3	ArfGAP with RhoGAP domain, ankyrin repeat and PH domain 3															ACEVEDO_METHYLATED_IN_LIVER_CANCER_DN																						PILON_KLF1_TARGETS_DN										BHAT_ESR1_TARGETS_VIA_AKT1_UP																																			MASSARWEH_TAMOXIFEN_RESISTANCE_UP																		
287	ANK2	ankyrin 2, neuronal															ACEVEDO_METHYLATED_IN_LIVER_CANCER_DN																																		DAVICIONI_MOLECULAR_ARMS_VS_ERMS_UP										HATADA_METHYLATED_IN_LUNG_CANCER_UP																															LIU_PROSTATE_CANCER_DN										
9402	GRAP2	GRB2-related adaptor protein 2															ACEVEDO_METHYLATED_IN_LIVER_CANCER_DN																																				RAO_BOUND_BY_SALL4_ISOFORM_B																																																	
94120	SYTL3	synaptotagmin-like 3															ACEVEDO_METHYLATED_IN_LIVER_CANCER_DN																																					SERVITJA_ISLET_HNF1A_TARGETS_UP																												ZWANG_TRANSIENTLY_UP_BY_1ST_EGF_PULSE_ONLY																				
27044	SND1	staphylococcal nuclease and tudor domain containing 1															ACEVEDO_METHYLATED_IN_LIVER_CANCER_DN																																							GRAESSMANN_APOPTOSIS_BY_DOXORUBICIN_DN									SCHAEFFER_PROSTATE_DEVELOPMENT_6HR_DN				KAAB_HEART_ATRIUM_VS_VENTRICLE_UP																	FULCHER_INFLAMMATORY_RESPONSE_LECTIN_VS_LPS_UP																
55626	AMBRA1	autophagy/beclin-1 regulator 1															ACEVEDO_METHYLATED_IN_LIVER_CANCER_DN																																							GRAESSMANN_APOPTOSIS_BY_DOXORUBICIN_DN																																			PARENT_MTOR_SIGNALING_UP						LOPEZ_MBD_TARGETS					MARSON_BOUND_BY_FOXP3_UNSTIMULATED
143187	VTI1A	vesicle transport through interaction with t-SNAREs homolog 1A (yeast)															ACEVEDO_METHYLATED_IN_LIVER_CANCER_DN																																							GRAESSMANN_APOPTOSIS_BY_DOXORUBICIN_DN																																											LASTOWSKA_NEUROBLASTOMA_COPY_NUMBER_DN			
254528	C16orf73	chromosome 16 open reading frame 73															ACEVEDO_METHYLATED_IN_LIVER_CANCER_DN																																													ZHOU_INFLAMMATORY_RESPONSE_FIMA_UP																																								
118987	PDZD8	PDZ domain containing 8															ACEVEDO_METHYLATED_IN_LIVER_CANCER_DN																																																SCHAEFFER_PROSTATE_DEVELOPMENT_6HR_DN														NUYTTEN_NIPP1_TARGETS_DN																				LASTOWSKA_NEUROBLASTOMA_COPY_NUMBER_DN			
23423	TMED3	transmembrane emp24 protein transport domain containing 3															ACEVEDO_METHYLATED_IN_LIVER_CANCER_DN																																																		CHARAFE_BREAST_CANCER_LUMINAL_VS_MESENCHYMAL_UP		KAAB_HEART_ATRIUM_VS_VENTRICLE_UP	CHYLA_CBFA2T3_TARGETS_UP																FULCHER_INFLAMMATORY_RESPONSE_LECTIN_VS_LPS_UP										MCBRYAN_PUBERTAL_BREAST_4_5WK_UP						
26330	GAPDHS	glyceraldehyde-3-phosphate dehydrogenase, spermatogenic															ACEVEDO_METHYLATED_IN_LIVER_CANCER_DN																																																																								PUJANA_BRCA1_PCC_NETWORK													
440574	MINOS1	mitochondrial inner membrane organizing system 1															ACEVEDO_METHYLATED_IN_LIVER_CANCER_DN																																																																																		LASTOWSKA_NEUROBLASTOMA_COPY_NUMBER_DN			
83448	PUS7L	pseudouridylate synthase 7 homolog (S. cerevisiae)-like															ACEVEDO_METHYLATED_IN_LIVER_CANCER_DN																																																																																				KOYAMA_SEMA3B_TARGETS_UP	
8187	ZNF239	zinc finger protein 239															ACEVEDO_METHYLATED_IN_LIVER_CANCER_DN																																																																																					
80201	HKDC1	hexokinase domain containing 1															ACEVEDO_METHYLATED_IN_LIVER_CANCER_DN																																																																																					
359787	DPPA3	developmental pluripotency associated 3															ACEVEDO_METHYLATED_IN_LIVER_CANCER_DN																																																																																					
158038	LINGO2	leucine rich repeat and Ig domain containing 2															ACEVEDO_METHYLATED_IN_LIVER_CANCER_DN																																																																																					
219957	OR9Q2	olfactory receptor, family 9, subfamily Q, member 2															ACEVEDO_METHYLATED_IN_LIVER_CANCER_DN																																																																																					
221016	CCDC7	coiled-coil domain containing 7															ACEVEDO_METHYLATED_IN_LIVER_CANCER_DN																																																																																					
135656	DPCR1	diffuse panbronchiolitis critical region 1															ACEVEDO_METHYLATED_IN_LIVER_CANCER_DN																																																																																					
285659	OR2V2	olfactory receptor, family 2, subfamily V, member 2															ACEVEDO_METHYLATED_IN_LIVER_CANCER_DN																																																																																					
401124	DTHD1	death domain containing 1															ACEVEDO_METHYLATED_IN_LIVER_CANCER_DN																																																																																					
442194	OR10C1	olfactory receptor, family 10, subfamily C, member 1															ACEVEDO_METHYLATED_IN_LIVER_CANCER_DN																																																																																					
56113	PCDHGA2	protocadherin gamma subfamily A, 2															ACEVEDO_METHYLATED_IN_LIVER_CANCER_DN																																																																																					
25999	CLIP3	CAP-GLY domain containing linker protein 3																GOBERT_OLIGODENDROCYTE_DIFFERENTIATION_DN	BRUINS_UVC_RESPONSE_VIA_TP53_GROUP_A																LIM_MAMMARY_STEM_CELL_UP		LEE_BMP2_TARGETS_UP																													CHICAS_RB1_TARGETS_CONFLUENT							BLALOCK_ALZHEIMERS_DISEASE_DN	KINSEY_TARGETS_OF_EWSR1_FLII_FUSION_DN				BAELDE_DIABETIC_NEPHROPATHY_DN																							KOYAMA_SEMA3B_TARGETS_UP	
25814	ATXN10	ataxin 10																GOBERT_OLIGODENDROCYTE_DIFFERENTIATION_DN	BRUINS_UVC_RESPONSE_VIA_TP53_GROUP_A																				PILON_KLF1_TARGETS_DN																																		BLALOCK_ALZHEIMERS_DISEASE_DN					BAELDE_DIABETIC_NEPHROPATHY_DN											PUJANA_BRCA1_PCC_NETWORK									TORCHIA_TARGETS_OF_EWSR1_FLI1_FUSION_DN				
57224	NHSL1	NHS-like 1																GOBERT_OLIGODENDROCYTE_DIFFERENTIATION_DN	BRUINS_UVC_RESPONSE_VIA_TP53_GROUP_A																																																																										MARTINEZ_RB1_AND_TP53_TARGETS_DN			MCBRYAN_PUBERTAL_BREAST_4_5WK_UP						
1788	DNMT3A	DNA (cytosine-5-)-methyltransferase 3 alpha																GOBERT_OLIGODENDROCYTE_DIFFERENTIATION_DN		ZWANG_TRANSIENTLY_UP_BY_2ND_EGF_PULSE_ONLY									CHEN_METABOLIC_SYNDROM_NETWORK					BYSTRYKH_HEMATOPOIESIS_STEM_CELL_QTL_TRANS																															SCHAEFFER_PROSTATE_DEVELOPMENT_6HR_DN			NUYTTEN_EZH2_TARGETS_UP																														TORCHIA_TARGETS_OF_EWSR1_FLI1_FUSION_DN				
84270	C9orf89	chromosome 9 open reading frame 89																GOBERT_OLIGODENDROCYTE_DIFFERENTIATION_DN		ZWANG_TRANSIENTLY_UP_BY_2ND_EGF_PULSE_ONLY									CHEN_METABOLIC_SYNDROM_NETWORK																				BHAT_ESR1_TARGETS_VIA_AKT1_UP							GRAESSMANN_APOPTOSIS_BY_DOXORUBICIN_DN	FORTSCHEGGER_PHF8_TARGETS_DN															BHAT_ESR1_TARGETS_NOT_VIA_AKT1_UP														FULCHER_INFLAMMATORY_RESPONSE_LECTIN_VS_LPS_UP																
8502	PKP4	plakophilin 4																GOBERT_OLIGODENDROCYTE_DIFFERENTIATION_DN			DACOSTA_UV_RESPONSE_VIA_ERCC3_DN				SCHAEFFER_PROSTATE_DEVELOPMENT_48HR_DN							IVANOVA_HEMATOPOIESIS_STEM_CELL_AND_PROGENITOR																			DAVICIONI_MOLECULAR_ARMS_VS_ERMS_UP					GRAESSMANN_APOPTOSIS_BY_DOXORUBICIN_DN	FORTSCHEGGER_PHF8_TARGETS_DN								SCHAEFFER_PROSTATE_DEVELOPMENT_6HR_DN												DACOSTA_UV_RESPONSE_VIA_ERCC3_COMMON_DN				DAWSON_METHYLATED_IN_LYMPHOMA_TCL1																					
11183	MAP4K5	mitogen-activated protein kinase kinase kinase kinase 5																GOBERT_OLIGODENDROCYTE_DIFFERENTIATION_DN			DACOSTA_UV_RESPONSE_VIA_ERCC3_DN				SCHAEFFER_PROSTATE_DEVELOPMENT_48HR_DN																														FEVR_CTNNB1_TARGETS_UP	GRAESSMANN_APOPTOSIS_BY_DOXORUBICIN_DN																					DACOSTA_UV_RESPONSE_VIA_ERCC3_COMMON_DN																		BUYTAERT_PHOTODYNAMIC_THERAPY_STRESS_UP							
2317	FLNB	filamin B, beta																GOBERT_OLIGODENDROCYTE_DIFFERENTIATION_DN			DACOSTA_UV_RESPONSE_VIA_ERCC3_DN						WONG_ADULT_TISSUE_STEM_MODULE			MILI_PSEUDOPODIA_HAPTOTAXIS_DN		IVANOVA_HEMATOPOIESIS_STEM_CELL_AND_PROGENITOR		BYSTRYKH_HEMATOPOIESIS_STEM_CELL_QTL_TRANS						ONDER_CDH1_TARGETS_2_DN							RODRIGUES_THYROID_CARCINOMA_POORLY_DIFFERENTIATED_DN		BHAT_ESR1_TARGETS_VIA_AKT1_UP								FORTSCHEGGER_PHF8_TARGETS_DN		JOHNSTONE_PARVB_TARGETS_3_UP				FOSTER_TOLERANT_MACROPHAGE_DN									BHAT_ESR1_TARGETS_NOT_VIA_AKT1_UP		KINSEY_TARGETS_OF_EWSR1_FLII_FUSION_DN			DACOSTA_UV_RESPONSE_VIA_ERCC3_COMMON_DN			HELLER_HDAC_TARGETS_SILENCED_BY_METHYLATION_UP			TARTE_PLASMA_CELL_VS_PLASMABLAST_UP																			
7013	TERF1	telomeric repeat binding factor (NIMA-interacting) 1																GOBERT_OLIGODENDROCYTE_DIFFERENTIATION_DN			DACOSTA_UV_RESPONSE_VIA_ERCC3_DN																		PILON_KLF1_TARGETS_DN																																																															MARSON_BOUND_BY_FOXP3_UNSTIMULATED
23301	EHBP1	EH domain binding protein 1																GOBERT_OLIGODENDROCYTE_DIFFERENTIATION_DN			DACOSTA_UV_RESPONSE_VIA_ERCC3_DN																																																								DACOSTA_UV_RESPONSE_VIA_ERCC3_COMMON_DN																									
5168	ENPP2	ectonucleotide pyrophosphatase/phosphodiesterase 2																GOBERT_OLIGODENDROCYTE_DIFFERENTIATION_DN							SCHAEFFER_PROSTATE_DEVELOPMENT_48HR_DN										LIM_MAMMARY_STEM_CELL_UP		LEE_BMP2_TARGETS_UP					SWEET_LUNG_CANCER_KRAS_DN					RODRIGUES_THYROID_CARCINOMA_POORLY_DIFFERENTIATED_DN														HATADA_METHYLATED_IN_LUNG_CANCER_UP													KINSEY_TARGETS_OF_EWSR1_FLII_FUSION_DN						HELLER_HDAC_TARGETS_SILENCED_BY_METHYLATION_UP								BONOME_OVARIAN_CANCER_SURVIVAL_SUBOPTIMAL_DEBULKING														
115557	ARHGEF25	Rho guanine nucleotide exchange factor (GEF) 25																GOBERT_OLIGODENDROCYTE_DIFFERENTIATION_DN								MEISSNER_NPC_HCP_WITH_H3K4ME2									LIM_MAMMARY_STEM_CELL_UP																																																										MARTINEZ_RB1_AND_TP53_TARGETS_DN									
221035	REEP3	receptor accessory protein 3																GOBERT_OLIGODENDROCYTE_DIFFERENTIATION_DN									WONG_ADULT_TISSUE_STEM_MODULE			MILI_PSEUDOPODIA_HAPTOTAXIS_DN									PILON_KLF1_TARGETS_DN																FEVR_CTNNB1_TARGETS_UP																				DELACROIX_RAR_BOUND_ES				NUYTTEN_NIPP1_TARGETS_DN																				LASTOWSKA_NEUROBLASTOMA_COPY_NUMBER_DN			
4685	NCAM2	neural cell adhesion molecule 2																GOBERT_OLIGODENDROCYTE_DIFFERENTIATION_DN									WONG_ADULT_TISSUE_STEM_MODULE				GOZGIT_ESR1_TARGETS_DN	IVANOVA_HEMATOPOIESIS_STEM_CELL_AND_PROGENITOR																																																																						
10957	PNRC1	proline-rich nuclear receptor coactivator 1																GOBERT_OLIGODENDROCYTE_DIFFERENTIATION_DN									WONG_ADULT_TISSUE_STEM_MODULE										LEE_BMP2_TARGETS_UP										RODRIGUES_THYROID_CARCINOMA_POORLY_DIFFERENTIATED_DN			DUTERTRE_ESTRADIOL_RESPONSE_24HR_DN									JOHNSTONE_PARVB_TARGETS_3_UP	KRIEG_HYPOXIA_NOT_VIA_KDM3A		ZHOU_INFLAMMATORY_RESPONSE_FIMA_UP						NUYTTEN_EZH2_TARGETS_UP														ZWANG_TRANSIENTLY_UP_BY_1ST_EGF_PULSE_ONLY									PARENT_MTOR_SIGNALING_UP				BUYTAERT_PHOTODYNAMIC_THERAPY_STRESS_UP							
6860	SYT4	synaptotagmin IV																GOBERT_OLIGODENDROCYTE_DIFFERENTIATION_DN									WONG_ADULT_TISSUE_STEM_MODULE																																																																											
64781	CERK	ceramide kinase																GOBERT_OLIGODENDROCYTE_DIFFERENTIATION_DN										KOINUMA_TARGETS_OF_SMAD2_OR_SMAD3				IVANOVA_HEMATOPOIESIS_STEM_CELL_AND_PROGENITOR																																																				MASSARWEH_TAMOXIFEN_RESISTANCE_UP				BONOME_OVARIAN_CANCER_SURVIVAL_SUBOPTIMAL_DEBULKING				LIU_PROSTATE_CANCER_DN		RODRIGUES_THYROID_CARCINOMA_ANAPLASTIC_DN								
1107	CHD3	chromodomain helicase DNA binding protein 3																GOBERT_OLIGODENDROCYTE_DIFFERENTIATION_DN										KOINUMA_TARGETS_OF_SMAD2_OR_SMAD3									LEE_BMP2_TARGETS_UP								DOUGLAS_BMI1_TARGETS_UP																				SCHAEFFER_PROSTATE_DEVELOPMENT_6HR_DN													BAELDE_DIABETIC_NEPHROPATHY_DN																								
6498	SKIL	SKI-like oncogene																GOBERT_OLIGODENDROCYTE_DIFFERENTIATION_DN										KOINUMA_TARGETS_OF_SMAD2_OR_SMAD3											PILON_KLF1_TARGETS_DN											DUTERTRE_ESTRADIOL_RESPONSE_24HR_DN																									DELACROIX_RAR_BOUND_ES									MASSARWEH_TAMOXIFEN_RESISTANCE_UP											BUYTAERT_PHOTODYNAMIC_THERAPY_STRESS_UP			TORCHIA_TARGETS_OF_EWSR1_FLI1_FUSION_DN				
30846	EHD2	EH-domain containing 2																GOBERT_OLIGODENDROCYTE_DIFFERENTIATION_DN											CHEN_METABOLIC_SYNDROM_NETWORK																											GRAESSMANN_APOPTOSIS_BY_DOXORUBICIN_DN	FORTSCHEGGER_PHF8_TARGETS_DN		JOHNSTONE_PARVB_TARGETS_3_UP	KRIEG_HYPOXIA_NOT_VIA_KDM3A						CHICAS_RB1_TARGETS_CONFLUENT																									PARENT_MTOR_SIGNALING_UP	LIU_PROSTATE_CANCER_DN					LOPEZ_MBD_TARGETS					
9334	B4GALT5	UDP-Gal:betaGlcNAc beta 1,4- galactosyltransferase, polypeptide 5																GOBERT_OLIGODENDROCYTE_DIFFERENTIATION_DN												MILI_PSEUDOPODIA_HAPTOTAXIS_DN															DOUGLAS_BMI1_TARGETS_UP												FORTSCHEGGER_PHF8_TARGETS_DN		JOHNSTONE_PARVB_TARGETS_3_UP			ZHOU_INFLAMMATORY_RESPONSE_FIMA_UP	FOSTER_TOLERANT_MACROPHAGE_DN					NUYTTEN_EZH2_TARGETS_UP																																		
118813	ZFYVE27	zinc finger, FYVE domain containing 27																GOBERT_OLIGODENDROCYTE_DIFFERENTIATION_DN												MILI_PSEUDOPODIA_HAPTOTAXIS_DN																																																																					LASTOWSKA_NEUROBLASTOMA_COPY_NUMBER_DN			
5099	PCDH7	protocadherin 7																GOBERT_OLIGODENDROCYTE_DIFFERENTIATION_DN													GOZGIT_ESR1_TARGETS_DN	IVANOVA_HEMATOPOIESIS_STEM_CELL_AND_PROGENITOR			LIM_MAMMARY_STEM_CELL_UP					ONDER_CDH1_TARGETS_2_DN																												NUYTTEN_EZH2_TARGETS_UP					BLALOCK_ALZHEIMERS_DISEASE_DN			RIGGI_EWING_SARCOMA_PROGENITOR_UP																LIU_PROSTATE_CANCER_DN										
6772	STAT1	signal transducer and activator of transcription 1, 91kDa																GOBERT_OLIGODENDROCYTE_DIFFERENTIATION_DN													GOZGIT_ESR1_TARGETS_DN							PUJANA_ATM_PCC_NETWORK	PILON_KLF1_TARGETS_DN					DURAND_STROMA_S_UP				CUI_TCF21_TARGETS_2_DN							FEVR_CTNNB1_TARGETS_UP			GRAESSMANN_APOPTOSIS_BY_DOXORUBICIN_UP										NUYTTEN_EZH2_TARGETS_UP					BLALOCK_ALZHEIMERS_DISEASE_DN					BAELDE_DIABETIC_NEPHROPATHY_DN		HELLER_HDAC_TARGETS_SILENCED_BY_METHYLATION_UP											PARENT_MTOR_SIGNALING_UP											
9734	HDAC9	histone deacetylase 9																GOBERT_OLIGODENDROCYTE_DIFFERENTIATION_DN													GOZGIT_ESR1_TARGETS_DN									ONDER_CDH1_TARGETS_2_DN													RAO_BOUND_BY_SALL4_ISOFORM_B																							RIGGI_EWING_SARCOMA_PROGENITOR_UP						ZWANG_TRANSIENTLY_UP_BY_1ST_EGF_PULSE_ONLY			WANG_MLL_TARGETS																	
5803	PTPRZ1	protein tyrosine phosphatase, receptor-type, Z polypeptide 1																GOBERT_OLIGODENDROCYTE_DIFFERENTIATION_DN															SMID_BREAST_CANCER_BASAL_UP							ONDER_CDH1_TARGETS_2_DN			CREIGHTON_ENDOCRINE_THERAPY_RESISTANCE_3									DURCHDEWALD_SKIN_CARCINOGENESIS_DN													SCHAEFFER_PROSTATE_DEVELOPMENT_6HR_DN																																					
9957	HS3ST1	heparan sulfate (glucosamine) 3-O-sulfotransferase 1																GOBERT_OLIGODENDROCYTE_DIFFERENTIATION_DN															SMID_BREAST_CANCER_BASAL_UP							ONDER_CDH1_TARGETS_2_DN			CREIGHTON_ENDOCRINE_THERAPY_RESISTANCE_3									DURCHDEWALD_SKIN_CARCINOGENESIS_DN																																			DURAND_STROMA_NS_UP															
55198	APPL2	adaptor protein, phosphotyrosine interaction, PH domain and leucine zipper containing 2																GOBERT_OLIGODENDROCYTE_DIFFERENTIATION_DN																			LEE_BMP2_TARGETS_UP						CREIGHTON_ENDOCRINE_THERAPY_RESISTANCE_3							DUTERTRE_ESTRADIOL_RESPONSE_24HR_DN																				CHYLA_CBFA2T3_TARGETS_UP																																
5058	PAK1	p21 protein (Cdc42/Rac)-activated kinase 1																GOBERT_OLIGODENDROCYTE_DIFFERENTIATION_DN																					PILON_KLF1_TARGETS_DN				CREIGHTON_ENDOCRINE_THERAPY_RESISTANCE_3				RODRIGUES_THYROID_CARCINOMA_POORLY_DIFFERENTIATED_DN					DURCHDEWALD_SKIN_CARCINOGENESIS_DN				GRAESSMANN_APOPTOSIS_BY_DOXORUBICIN_DN										CHICAS_RB1_TARGETS_CONFLUENT												BAELDE_DIABETIC_NEPHROPATHY_DN				ZWANG_TRANSIENTLY_UP_BY_1ST_EGF_PULSE_ONLY																TORCHIA_TARGETS_OF_EWSR1_FLI1_FUSION_DN	LASTOWSKA_NEUROBLASTOMA_COPY_NUMBER_DN			
117584	RFFL	ring finger and FYVE-like domain containing 1																GOBERT_OLIGODENDROCYTE_DIFFERENTIATION_DN																					PILON_KLF1_TARGETS_DN				CREIGHTON_ENDOCRINE_THERAPY_RESISTANCE_3				RODRIGUES_THYROID_CARCINOMA_POORLY_DIFFERENTIATED_DN																FOSTER_TOLERANT_MACROPHAGE_DN																																							
28962	OSTM1	osteopetrosis associated transmembrane protein 1																GOBERT_OLIGODENDROCYTE_DIFFERENTIATION_DN																					PILON_KLF1_TARGETS_DN																													NUYTTEN_EZH2_TARGETS_UP																																		
1528	CYB5A	cytochrome b5 type A (microsomal)																GOBERT_OLIGODENDROCYTE_DIFFERENTIATION_DN																							SMID_BREAST_CANCER_BASAL_DN		CREIGHTON_ENDOCRINE_THERAPY_RESISTANCE_3																							CHICAS_RB1_TARGETS_CONFLUENT	CHARAFE_BREAST_CANCER_LUMINAL_VS_MESENCHYMAL_UP	NUYTTEN_EZH2_TARGETS_UP																																		
2819	GPD1	glycerol-3-phosphate dehydrogenase 1 (soluble)																GOBERT_OLIGODENDROCYTE_DIFFERENTIATION_DN																							SMID_BREAST_CANCER_BASAL_DN														FEVR_CTNNB1_TARGETS_UP			GRAESSMANN_APOPTOSIS_BY_DOXORUBICIN_UP																																												
25901	CCDC28A	coiled-coil domain containing 28A																GOBERT_OLIGODENDROCYTE_DIFFERENTIATION_DN																													RODRIGUES_THYROID_CARCINOMA_POORLY_DIFFERENTIATED_DN																																			ZWANG_TRANSIENTLY_UP_BY_1ST_EGF_PULSE_ONLY												RODRIGUES_THYROID_CARCINOMA_ANAPLASTIC_DN	BUYTAERT_PHOTODYNAMIC_THERAPY_STRESS_UP							MARSON_BOUND_BY_FOXP3_UNSTIMULATED
57480	PLEKHG1	pleckstrin homology domain containing, family G (with RhoGef domain) member 1																GOBERT_OLIGODENDROCYTE_DIFFERENTIATION_DN																														CUI_TCF21_TARGETS_2_DN							FEVR_CTNNB1_TARGETS_UP																																														KOYAMA_SEMA3B_TARGETS_UP	
55773	TBC1D23	TBC1 domain family, member 23																GOBERT_OLIGODENDROCYTE_DIFFERENTIATION_DN																																DUTERTRE_ESTRADIOL_RESPONSE_24HR_DN																																ZWANG_TRANSIENTLY_UP_BY_1ST_EGF_PULSE_ONLY																				
900	CCNG1	cyclin G1																GOBERT_OLIGODENDROCYTE_DIFFERENTIATION_DN																																		DURCHDEWALD_SKIN_CARCINOGENESIS_DN						GRAESSMANN_APOPTOSIS_BY_DOXORUBICIN_UP		KRIEG_HYPOXIA_NOT_VIA_KDM3A																													PUJANA_BRCA1_PCC_NETWORK													
63971	KIF13A	kinesin family member 13A																GOBERT_OLIGODENDROCYTE_DIFFERENTIATION_DN																																			RAO_BOUND_BY_SALL4_ISOFORM_B																													ZWANG_TRANSIENTLY_UP_BY_1ST_EGF_PULSE_ONLY																				
121053	C12orf45	chromosome 12 open reading frame 45																GOBERT_OLIGODENDROCYTE_DIFFERENTIATION_DN																																								GRAESSMANN_APOPTOSIS_BY_DOXORUBICIN_UP																												FULCHER_INFLAMMATORY_RESPONSE_LECTIN_VS_LPS_UP																
2895	GRID2	glutamate receptor, ionotropic, delta 2																GOBERT_OLIGODENDROCYTE_DIFFERENTIATION_DN																																											HATADA_METHYLATED_IN_LUNG_CANCER_UP																																									
9848	MFAP3L	microfibrillar-associated protein 3-like																GOBERT_OLIGODENDROCYTE_DIFFERENTIATION_DN																																																																		MASSARWEH_TAMOXIFEN_RESISTANCE_UP																		
391	RHOG	ras homolog gene family, member G (rho G)																GOBERT_OLIGODENDROCYTE_DIFFERENTIATION_DN																																																																											MARTINEZ_RB1_AND_TP53_TARGETS_DN									
84669	USP32	ubiquitin specific peptidase 32																GOBERT_OLIGODENDROCYTE_DIFFERENTIATION_DN																																																																																				
253559	CADM2	cell adhesion molecule 2																GOBERT_OLIGODENDROCYTE_DIFFERENTIATION_DN																																																																																				
347689	SOX2-OT	SOX2 overlapping transcript (non-protein coding)																GOBERT_OLIGODENDROCYTE_DIFFERENTIATION_DN																																																																																				
387694	SH2D4B	SH2 domain containing 4B																	BRUINS_UVC_RESPONSE_VIA_TP53_GROUP_A	ZWANG_TRANSIENTLY_UP_BY_2ND_EGF_PULSE_ONLY																																																																																		
10369	CACNG2	calcium channel, voltage-dependent, gamma subunit 2																	BRUINS_UVC_RESPONSE_VIA_TP53_GROUP_A			MIKKELSEN_MEF_HCP_WITH_H3_UNMETHYLATED	MIKKELSEN_IPS_WITH_HCP_H3K27ME3																							MEISSNER_NPC_HCP_WITH_H3_UNMETHYLATED																																																								
6532	SLC6A4	solute carrier family 6 (neurotransmitter transporter, serotonin), member 4																	BRUINS_UVC_RESPONSE_VIA_TP53_GROUP_A				MIKKELSEN_IPS_WITH_HCP_H3K27ME3			MEISSNER_NPC_HCP_WITH_H3K4ME2															SMID_BREAST_CANCER_BASAL_DN																																																													MARSON_BOUND_BY_FOXP3_UNSTIMULATED
80727	TTYH3	tweety homolog 3 (Drosophila)																	BRUINS_UVC_RESPONSE_VIA_TP53_GROUP_A						SCHAEFFER_PROSTATE_DEVELOPMENT_48HR_DN																																FORTSCHEGGER_PHF8_TARGETS_DN			KRIEG_HYPOXIA_NOT_VIA_KDM3A																			NUYTTEN_NIPP1_TARGETS_DN																							
57662	CAMSAP3	calmodulin regulated spectrin-associated protein family, member 3																	BRUINS_UVC_RESPONSE_VIA_TP53_GROUP_A							MEISSNER_NPC_HCP_WITH_H3K4ME2						IVANOVA_HEMATOPOIESIS_STEM_CELL_AND_PROGENITOR																																CHARAFE_BREAST_CANCER_LUMINAL_VS_BASAL_UP			CHARAFE_BREAST_CANCER_LUMINAL_VS_MESENCHYMAL_UP																																			
4882	NPR2	natriuretic peptide receptor B/guanylate cyclase B (atrionatriuretic peptide receptor B)																	BRUINS_UVC_RESPONSE_VIA_TP53_GROUP_A							MEISSNER_NPC_HCP_WITH_H3K4ME2											LEE_BMP2_TARGETS_UP							DURAND_STROMA_S_UP																																								MASSARWEH_TAMOXIFEN_RESISTANCE_UP								LIU_PROSTATE_CANCER_DN										
57085	AGTRAP	angiotensin II receptor-associated protein																	BRUINS_UVC_RESPONSE_VIA_TP53_GROUP_A							MEISSNER_NPC_HCP_WITH_H3K4ME2																																																	DELACROIX_RAR_BOUND_ES											FULCHER_INFLAMMATORY_RESPONSE_LECTIN_VS_LPS_UP																
10410	IFITM3	interferon induced transmembrane protein 3																	BRUINS_UVC_RESPONSE_VIA_TP53_GROUP_A								WONG_ADULT_TISSUE_STEM_MODULE							BYSTRYKH_HEMATOPOIESIS_STEM_CELL_QTL_TRANS								SWEET_LUNG_CANCER_KRAS_DN												SERVITJA_ISLET_HNF1A_TARGETS_UP					JOHNSTONE_PARVB_TARGETS_3_UP							CHICAS_RB1_TARGETS_CONFLUENT																															LOPEZ_MBD_TARGETS					
56926	NCLN	nicalin																	BRUINS_UVC_RESPONSE_VIA_TP53_GROUP_A											MILI_PSEUDOPODIA_HAPTOTAXIS_DN									PILON_KLF1_TARGETS_DN						DOUGLAS_BMI1_TARGETS_UP																																																									
9167	COX7A2L	cytochrome c oxidase subunit VIIa polypeptide 2 like																	BRUINS_UVC_RESPONSE_VIA_TP53_GROUP_A															BYSTRYKH_HEMATOPOIESIS_STEM_CELL_QTL_TRANS																																							BLALOCK_ALZHEIMERS_DISEASE_DN																PUJANA_BRCA1_PCC_NETWORK													
442117	GALNTL6	UDP-N-acetyl-alpha-D-galactosamine:polypeptide N-acetylgalactosaminyltransferase-like 6																	BRUINS_UVC_RESPONSE_VIA_TP53_GROUP_A																	MIKKELSEN_MEF_ICP_WITH_H3K27ME3																																																																		
5789	PTPRD	protein tyrosine phosphatase, receptor type, D																	BRUINS_UVC_RESPONSE_VIA_TP53_GROUP_A																		LEE_BMP2_TARGETS_UP					SWEET_LUNG_CANCER_KRAS_DN									DAVICIONI_MOLECULAR_ARMS_VS_ERMS_UP												FOSTER_TOLERANT_MACROPHAGE_DN		SCHAEFFER_PROSTATE_DEVELOPMENT_6HR_DN													BAELDE_DIABETIC_NEPHROPATHY_DN			DAWSON_METHYLATED_IN_LYMPHOMA_TCL1							BONOME_OVARIAN_CANCER_SURVIVAL_SUBOPTIMAL_DEBULKING						RODRIGUES_THYROID_CARCINOMA_ANAPLASTIC_DN								
27443	CECR2	cat eye syndrome chromosome region, candidate 2																	BRUINS_UVC_RESPONSE_VIA_TP53_GROUP_A																				PILON_KLF1_TARGETS_DN																																																															
8541	PPFIA3	protein tyrosine phosphatase, receptor type, f polypeptide (PTPRF), interacting protein (liprin), alpha 3																	BRUINS_UVC_RESPONSE_VIA_TP53_GROUP_A																																																									RIGGI_EWING_SARCOMA_PROGENITOR_UP																										
6604	SMARCD3	SWI/SNF related, matrix associated, actin dependent regulator of chromatin, subfamily d, member 3																	BRUINS_UVC_RESPONSE_VIA_TP53_GROUP_A																																																													HELLER_HDAC_TARGETS_SILENCED_BY_METHYLATION_UP		ZWANG_TRANSIENTLY_UP_BY_1ST_EGF_PULSE_ONLY															LOPEZ_MBD_TARGETS					
170680	PSORS1C2	psoriasis susceptibility 1 candidate 2																	BRUINS_UVC_RESPONSE_VIA_TP53_GROUP_A																																																																										MARTINEZ_RB1_AND_TP53_TARGETS_DN									
83606	C22orf13	chromosome 22 open reading frame 13																	BRUINS_UVC_RESPONSE_VIA_TP53_GROUP_A																																																																																			
9014	TAF1B	TATA box binding protein (TBP)-associated factor, RNA polymerase I, B, 63kDa																	BRUINS_UVC_RESPONSE_VIA_TP53_GROUP_A																																																																																			
53904	MYO3A	myosin IIIA																	BRUINS_UVC_RESPONSE_VIA_TP53_GROUP_A																																																																																			
7036	TFR2	transferrin receptor 2																	BRUINS_UVC_RESPONSE_VIA_TP53_GROUP_A																																																																																			
153396	TMEM161B	transmembrane protein 161B																	BRUINS_UVC_RESPONSE_VIA_TP53_GROUP_A																																																																																			
56656	OR2S2	olfactory receptor, family 2, subfamily S, member 2																	BRUINS_UVC_RESPONSE_VIA_TP53_GROUP_A																																																																																			
56146	PCDHA2	protocadherin alpha 2																		ZWANG_TRANSIENTLY_UP_BY_2ND_EGF_PULSE_ONLY		MIKKELSEN_MEF_HCP_WITH_H3_UNMETHYLATED	MIKKELSEN_IPS_WITH_HCP_H3K27ME3																																																																															
22895	RPH3A	rabphilin 3A homolog (mouse)																		ZWANG_TRANSIENTLY_UP_BY_2ND_EGF_PULSE_ONLY		MIKKELSEN_MEF_HCP_WITH_H3_UNMETHYLATED	MIKKELSEN_IPS_WITH_HCP_H3K27ME3																																																																															
3595	IL12RB2	interleukin 12 receptor, beta 2																		ZWANG_TRANSIENTLY_UP_BY_2ND_EGF_PULSE_ONLY		MIKKELSEN_MEF_HCP_WITH_H3_UNMETHYLATED		MEISSNER_BRAIN_HCP_WITH_H3K27ME3									SMID_BREAST_CANCER_BASAL_UP													MEISSNER_NPC_HCP_WITH_H3_UNMETHYLATED																																																								
164684	WBP2NL	WBP2 N-terminal like																		ZWANG_TRANSIENTLY_UP_BY_2ND_EGF_PULSE_ONLY		MIKKELSEN_MEF_HCP_WITH_H3_UNMETHYLATED																																																																																
54438	GFOD1	glucose-fructose oxidoreductase domain containing 1																		ZWANG_TRANSIENTLY_UP_BY_2ND_EGF_PULSE_ONLY					SCHAEFFER_PROSTATE_DEVELOPMENT_48HR_DN																								BHAT_ESR1_TARGETS_VIA_AKT1_UP												HATADA_METHYLATED_IN_LUNG_CANCER_UP											BHAT_ESR1_TARGETS_NOT_VIA_AKT1_UP			DELACROIX_RAR_BOUND_ES											FULCHER_INFLAMMATORY_RESPONSE_LECTIN_VS_LPS_UP																
284358	MAMSTR	MEF2 activating motif and SAP domain containing transcriptional regulator																		ZWANG_TRANSIENTLY_UP_BY_2ND_EGF_PULSE_ONLY					SCHAEFFER_PROSTATE_DEVELOPMENT_48HR_DN																																																																													
158067	AK8	adenylate kinase 8																		ZWANG_TRANSIENTLY_UP_BY_2ND_EGF_PULSE_ONLY						MEISSNER_NPC_HCP_WITH_H3K4ME2			CHEN_METABOLIC_SYNDROM_NETWORK																																																									FULCHER_INFLAMMATORY_RESPONSE_LECTIN_VS_LPS_UP																
10509	SEMA4B	sema domain, immunoglobulin domain (Ig), transmembrane domain (TM) and short cytoplasmic domain, (semaphorin) 4B																		ZWANG_TRANSIENTLY_UP_BY_2ND_EGF_PULSE_ONLY						MEISSNER_NPC_HCP_WITH_H3K4ME2																																	JOHNSTONE_PARVB_TARGETS_3_UP																																											
10398	MYL9	myosin, light chain 9, regulatory																		ZWANG_TRANSIENTLY_UP_BY_2ND_EGF_PULSE_ONLY							WONG_ADULT_TISSUE_STEM_MODULE								LIM_MAMMARY_STEM_CELL_UP							SWEET_LUNG_CANCER_KRAS_DN																								CHICAS_RB1_TARGETS_CONFLUENT												BAELDE_DIABETIC_NEPHROPATHY_DN									DURAND_STROMA_NS_UP			SENESE_HDAC1_AND_HDAC2_TARGETS_DN		LIU_PROSTATE_CANCER_DN										
1757	SARDH	sarcosine dehydrogenase																		ZWANG_TRANSIENTLY_UP_BY_2ND_EGF_PULSE_ONLY							WONG_ADULT_TISSUE_STEM_MODULE																																JOHNSTONE_PARVB_TARGETS_3_UP																																											
4188	MDFI	MyoD family inhibitor																		ZWANG_TRANSIENTLY_UP_BY_2ND_EGF_PULSE_ONLY								KOINUMA_TARGETS_OF_SMAD2_OR_SMAD3	CHEN_METABOLIC_SYNDROM_NETWORK				SMID_BREAST_CANCER_BASAL_UP					PUJANA_ATM_PCC_NETWORK																		GRAESSMANN_APOPTOSIS_BY_DOXORUBICIN_DN									SCHAEFFER_PROSTATE_DEVELOPMENT_6HR_DN																																					
150372	NFAM1	NFAT activating protein with ITAM motif 1																		ZWANG_TRANSIENTLY_UP_BY_2ND_EGF_PULSE_ONLY									CHEN_METABOLIC_SYNDROM_NETWORK																																HATADA_METHYLATED_IN_LUNG_CANCER_UP																																									
138429	PIP5KL1	phosphatidylinositol-4-phosphate 5-kinase-like 1																		ZWANG_TRANSIENTLY_UP_BY_2ND_EGF_PULSE_ONLY									CHEN_METABOLIC_SYNDROM_NETWORK																																																																									
9080	CLDN9	claudin 9																		ZWANG_TRANSIENTLY_UP_BY_2ND_EGF_PULSE_ONLY										MILI_PSEUDOPODIA_HAPTOTAXIS_DN						MIKKELSEN_MEF_ICP_WITH_H3K27ME3		PUJANA_ATM_PCC_NETWORK												DUTERTRE_ESTRADIOL_RESPONSE_24HR_DN								GRAESSMANN_APOPTOSIS_BY_DOXORUBICIN_UP																																												
146433	IL34	interleukin 34																		ZWANG_TRANSIENTLY_UP_BY_2ND_EGF_PULSE_ONLY										MILI_PSEUDOPODIA_HAPTOTAXIS_DN																																																																								
27143	KIAA1274	KIAA1274																		ZWANG_TRANSIENTLY_UP_BY_2ND_EGF_PULSE_ONLY										MILI_PSEUDOPODIA_HAPTOTAXIS_DN																																																																								
283987	C17orf28	chromosome 17 open reading frame 28																		ZWANG_TRANSIENTLY_UP_BY_2ND_EGF_PULSE_ONLY											GOZGIT_ESR1_TARGETS_DN																																	CHARAFE_BREAST_CANCER_LUMINAL_VS_BASAL_UP			CHARAFE_BREAST_CANCER_LUMINAL_VS_MESENCHYMAL_UP																	MASSARWEH_TAMOXIFEN_RESISTANCE_UP																		
7464	CORO2A	coronin, actin binding protein, 2A																		ZWANG_TRANSIENTLY_UP_BY_2ND_EGF_PULSE_ONLY												IVANOVA_HEMATOPOIESIS_STEM_CELL_AND_PROGENITOR							PILON_KLF1_TARGETS_DN	ONDER_CDH1_TARGETS_2_DN			CREIGHTON_ENDOCRINE_THERAPY_RESISTANCE_3	DURAND_STROMA_S_UP						DUTERTRE_ESTRADIOL_RESPONSE_24HR_DN					FEVR_CTNNB1_TARGETS_UP		FORTSCHEGGER_PHF8_TARGETS_DN	GRAESSMANN_APOPTOSIS_BY_DOXORUBICIN_UP																																							LOPEZ_MBD_TARGETS					
3755	KCNG1	potassium voltage-gated channel, subfamily G, member 1																		ZWANG_TRANSIENTLY_UP_BY_2ND_EGF_PULSE_ONLY													SMID_BREAST_CANCER_BASAL_UP				LEE_BMP2_TARGETS_UP			ONDER_CDH1_TARGETS_2_DN						MEISSNER_NPC_HCP_WITH_H3_UNMETHYLATED																																																								
3930	LBR	lamin B receptor																		ZWANG_TRANSIENTLY_UP_BY_2ND_EGF_PULSE_ONLY													SMID_BREAST_CANCER_BASAL_UP					PUJANA_ATM_PCC_NETWORK	PILON_KLF1_TARGETS_DN				CREIGHTON_ENDOCRINE_THERAPY_RESISTANCE_3										RAO_BOUND_BY_SALL4_ISOFORM_B			GRAESSMANN_APOPTOSIS_BY_DOXORUBICIN_DN																							NUYTTEN_NIPP1_TARGETS_DN										PUJANA_BRCA1_PCC_NETWORK													MARSON_BOUND_BY_FOXP3_UNSTIMULATED
51312	SLC25A37	solute carrier family 25, member 37																		ZWANG_TRANSIENTLY_UP_BY_2ND_EGF_PULSE_ONLY													SMID_BREAST_CANCER_BASAL_UP																								FORTSCHEGGER_PHF8_TARGETS_DN		JOHNSTONE_PARVB_TARGETS_3_UP																							ZWANG_TRANSIENTLY_UP_BY_1ST_EGF_PULSE_ONLY																				MARSON_BOUND_BY_FOXP3_UNSTIMULATED
7478	WNT8A	wingless-type MMTV integration site family, member 8A																		ZWANG_TRANSIENTLY_UP_BY_2ND_EGF_PULSE_ONLY														BYSTRYKH_HEMATOPOIESIS_STEM_CELL_QTL_TRANS																																																																				
64078	SLC28A3	solute carrier family 28 (sodium-coupled nucleoside transporter), member 3																		ZWANG_TRANSIENTLY_UP_BY_2ND_EGF_PULSE_ONLY																MIKKELSEN_MEF_ICP_WITH_H3K27ME3																			FEVR_CTNNB1_TARGETS_UP																																															
124817	CNTD1	cyclin N-terminal domain containing 1																		ZWANG_TRANSIENTLY_UP_BY_2ND_EGF_PULSE_ONLY																			PILON_KLF1_TARGETS_DN																																																									MCBRYAN_PUBERTAL_BREAST_4_5WK_UP						
146330	FBXL16	F-box and leucine-rich repeat protein 16																		ZWANG_TRANSIENTLY_UP_BY_2ND_EGF_PULSE_ONLY																																								KRIEG_HYPOXIA_NOT_VIA_KDM3A																																										
197407	ZNF48	zinc finger protein 48																		ZWANG_TRANSIENTLY_UP_BY_2ND_EGF_PULSE_ONLY																																								KRIEG_HYPOXIA_NOT_VIA_KDM3A																																										
56899	ANKS1B	ankyrin repeat and sterile alpha motif domain containing 1B																		ZWANG_TRANSIENTLY_UP_BY_2ND_EGF_PULSE_ONLY																																									HATADA_METHYLATED_IN_LUNG_CANCER_UP																																									
25822	DNAJB5	DnaJ (Hsp40) homolog, subfamily B, member 5																		ZWANG_TRANSIENTLY_UP_BY_2ND_EGF_PULSE_ONLY																																										ZHOU_INFLAMMATORY_RESPONSE_FIMA_UP																																								
56729	RETN	resistin																		ZWANG_TRANSIENTLY_UP_BY_2ND_EGF_PULSE_ONLY																																										ZHOU_INFLAMMATORY_RESPONSE_FIMA_UP																																								
57828	CATSPERG	cation channel, sperm-associated, gamma																		ZWANG_TRANSIENTLY_UP_BY_2ND_EGF_PULSE_ONLY																																										ZHOU_INFLAMMATORY_RESPONSE_FIMA_UP																																								
285848	PNPLA1	patatin-like phospholipase domain containing 1																		ZWANG_TRANSIENTLY_UP_BY_2ND_EGF_PULSE_ONLY																																										ZHOU_INFLAMMATORY_RESPONSE_FIMA_UP																																								
57578	UNC79	unc-79 homolog (C. elegans)																		ZWANG_TRANSIENTLY_UP_BY_2ND_EGF_PULSE_ONLY																																										ZHOU_INFLAMMATORY_RESPONSE_FIMA_UP																																								
89887	ZNF628	zinc finger protein 628																		ZWANG_TRANSIENTLY_UP_BY_2ND_EGF_PULSE_ONLY																																													SCHAEFFER_PROSTATE_DEVELOPMENT_6HR_DN																																					
58189	WFDC1	WAP four-disulfide core domain 1																		ZWANG_TRANSIENTLY_UP_BY_2ND_EGF_PULSE_ONLY																																																					BLALOCK_ALZHEIMERS_DISEASE_DN			RIGGI_EWING_SARCOMA_PROGENITOR_UP																LIU_PROSTATE_CANCER_DN										
3982	LIM2	lens intrinsic membrane protein 2, 19kDa																		ZWANG_TRANSIENTLY_UP_BY_2ND_EGF_PULSE_ONLY																																																							DELACROIX_RAR_BOUND_ES																											
285600	KIAA0825	KIAA0825																		ZWANG_TRANSIENTLY_UP_BY_2ND_EGF_PULSE_ONLY																																																														ZWANG_TRANSIENTLY_UP_BY_1ST_EGF_PULSE_ONLY																				
4776	NFATC4	nuclear factor of activated T-cells, cytoplasmic, calcineurin-dependent 4																		ZWANG_TRANSIENTLY_UP_BY_2ND_EGF_PULSE_ONLY																																																																	WANG_MLL_TARGETS																	
155051	CRYGN	crystallin, gamma N																		ZWANG_TRANSIENTLY_UP_BY_2ND_EGF_PULSE_ONLY																																																																																		
285971	ZNF775	zinc finger protein 775																		ZWANG_TRANSIENTLY_UP_BY_2ND_EGF_PULSE_ONLY																																																																																		
284367	SIGLECP3	sialic acid binding Ig-like lectin, pseudogene 3																		ZWANG_TRANSIENTLY_UP_BY_2ND_EGF_PULSE_ONLY																																																																																		
219557	C7orf62	chromosome 7 open reading frame 62																		ZWANG_TRANSIENTLY_UP_BY_2ND_EGF_PULSE_ONLY																																																																																		
399967	PATE2	prostate and testis expressed 2																		ZWANG_TRANSIENTLY_UP_BY_2ND_EGF_PULSE_ONLY																																																																																		
2048	EPHB2	EPH receptor B2																			DACOSTA_UV_RESPONSE_VIA_ERCC3_DN				SCHAEFFER_PROSTATE_DEVELOPMENT_48HR_DN					MILI_PSEUDOPODIA_HAPTOTAXIS_DN																																				CHICAS_RB1_TARGETS_CONFLUENT		NUYTTEN_EZH2_TARGETS_UP	KAAB_HEART_ATRIUM_VS_VENTRICLE_UP				BLALOCK_ALZHEIMERS_DISEASE_DN																													
23085	ERC1	ELKS/RAB6-interacting/CAST family member 1																			DACOSTA_UV_RESPONSE_VIA_ERCC3_DN				SCHAEFFER_PROSTATE_DEVELOPMENT_48HR_DN																															GRAESSMANN_APOPTOSIS_BY_DOXORUBICIN_DN	FORTSCHEGGER_PHF8_TARGETS_DN					ZHOU_INFLAMMATORY_RESPONSE_FIMA_UP																	NUYTTEN_NIPP1_TARGETS_DN														MARTINEZ_RB1_AND_TP53_TARGETS_DN									
200734	SPRED2	sprouty-related, EVH1 domain containing 2																			DACOSTA_UV_RESPONSE_VIA_ERCC3_DN							KOINUMA_TARGETS_OF_SMAD2_OR_SMAD3	CHEN_METABOLIC_SYNDROM_NETWORK		GOZGIT_ESR1_TARGETS_DN								PILON_KLF1_TARGETS_DN						DOUGLAS_BMI1_TARGETS_UP			CUI_TCF21_TARGETS_2_DN					RAO_BOUND_BY_SALL4_ISOFORM_B			GRAESSMANN_APOPTOSIS_BY_DOXORUBICIN_DN				KRIEG_HYPOXIA_NOT_VIA_KDM3A															DELACROIX_RAR_BOUND_ES											FULCHER_INFLAMMATORY_RESPONSE_LECTIN_VS_LPS_UP		BONOME_OVARIAN_CANCER_SURVIVAL_SUBOPTIMAL_DEBULKING														
8301	PICALM	phosphatidylinositol binding clathrin assembly protein																			DACOSTA_UV_RESPONSE_VIA_ERCC3_DN							KOINUMA_TARGETS_OF_SMAD2_OR_SMAD3	CHEN_METABOLIC_SYNDROM_NETWORK																																																DACOSTA_UV_RESPONSE_VIA_ERCC3_COMMON_DN																				LOPEZ_MBD_TARGETS		LASTOWSKA_NEUROBLASTOMA_COPY_NUMBER_DN			MARSON_BOUND_BY_FOXP3_UNSTIMULATED
6541	SLC7A1	solute carrier family 7 (cationic amino acid transporter, y+ system), member 1																			DACOSTA_UV_RESPONSE_VIA_ERCC3_DN							KOINUMA_TARGETS_OF_SMAD2_OR_SMAD3										PUJANA_ATM_PCC_NETWORK																												CHICAS_RB1_TARGETS_CONFLUENT											DACOSTA_UV_RESPONSE_VIA_ERCC3_COMMON_DN		NUYTTEN_NIPP1_TARGETS_DN							FULCHER_INFLAMMATORY_RESPONSE_LECTIN_VS_LPS_UP			PUJANA_BRCA1_PCC_NETWORK													
5783	PTPN13	protein tyrosine phosphatase, non-receptor type 13 (APO-1/CD95 (Fas)-associated phosphatase)																			DACOSTA_UV_RESPONSE_VIA_ERCC3_DN								CHEN_METABOLIC_SYNDROM_NETWORK		GOZGIT_ESR1_TARGETS_DN												CREIGHTON_ENDOCRINE_THERAPY_RESISTANCE_3				RODRIGUES_THYROID_CARCINOMA_POORLY_DIFFERENTIATED_DN																													RIGGI_EWING_SARCOMA_PROGENITOR_UP						ZWANG_TRANSIENTLY_UP_BY_1ST_EGF_PULSE_ONLY		MASSARWEH_TAMOXIFEN_RESISTANCE_UP			DURAND_STROMA_NS_UP						MARTINEZ_RB1_AND_TP53_TARGETS_DN									
5770	PTPN1	protein tyrosine phosphatase, non-receptor type 1																			DACOSTA_UV_RESPONSE_VIA_ERCC3_DN								CHEN_METABOLIC_SYNDROM_NETWORK									PUJANA_ATM_PCC_NETWORK																				GRAESSMANN_APOPTOSIS_BY_DOXORUBICIN_UP				ZHOU_INFLAMMATORY_RESPONSE_FIMA_UP						NUYTTEN_EZH2_TARGETS_UP																					PUJANA_BRCA1_PCC_NETWORK													
221154	EFHA1	EF-hand domain family, member A1																			DACOSTA_UV_RESPONSE_VIA_ERCC3_DN								CHEN_METABOLIC_SYNDROM_NETWORK																																				SCHAEFFER_PROSTATE_DEVELOPMENT_6HR_DN																																					
9811	CTIF	CBP80/20-dependent translation initiation factor																			DACOSTA_UV_RESPONSE_VIA_ERCC3_DN									MILI_PSEUDOPODIA_HAPTOTAXIS_DN																																																																								
7035	TFPI	tissue factor pathway inhibitor (lipoprotein-associated coagulation inhibitor)																			DACOSTA_UV_RESPONSE_VIA_ERCC3_DN										GOZGIT_ESR1_TARGETS_DN	IVANOVA_HEMATOPOIESIS_STEM_CELL_AND_PROGENITOR										SWEET_LUNG_CANCER_KRAS_DN								DUTERTRE_ESTRADIOL_RESPONSE_24HR_DN			RAO_BOUND_BY_SALL4_ISOFORM_B																					KINSEY_TARGETS_OF_EWSR1_FLII_FUSION_DN						HELLER_HDAC_TARGETS_SILENCED_BY_METHYLATION_UP		ZWANG_TRANSIENTLY_UP_BY_1ST_EGF_PULSE_ONLY				FULCHER_INFLAMMATORY_RESPONSE_LECTIN_VS_LPS_UP		BONOME_OVARIAN_CANCER_SURVIVAL_SUBOPTIMAL_DEBULKING		SENESE_HDAC1_AND_HDAC2_TARGETS_DN	PARENT_MTOR_SIGNALING_UP				BUYTAERT_PHOTODYNAMIC_THERAPY_STRESS_UP							
4850	CNOT4	CCR4-NOT transcription complex, subunit 4																			DACOSTA_UV_RESPONSE_VIA_ERCC3_DN										GOZGIT_ESR1_TARGETS_DN																									GRAESSMANN_APOPTOSIS_BY_DOXORUBICIN_DN																					DACOSTA_UV_RESPONSE_VIA_ERCC3_COMMON_DN																		BUYTAERT_PHOTODYNAMIC_THERAPY_STRESS_UP							
1612	DAPK1	death-associated protein kinase 1																			DACOSTA_UV_RESPONSE_VIA_ERCC3_DN											IVANOVA_HEMATOPOIESIS_STEM_CELL_AND_PROGENITOR					LEE_BMP2_TARGETS_UP														DAVICIONI_MOLECULAR_ARMS_VS_ERMS_UP							GRAESSMANN_APOPTOSIS_BY_DOXORUBICIN_UP		KRIEG_HYPOXIA_NOT_VIA_KDM3A																RIGGI_EWING_SARCOMA_PROGENITOR_UP	DACOSTA_UV_RESPONSE_VIA_ERCC3_COMMON_DN					ZWANG_TRANSIENTLY_UP_BY_1ST_EGF_PULSE_ONLY	TARTE_PLASMA_CELL_VS_PLASMABLAST_UP																			
90627	STARD13	StAR-related lipid transfer (START) domain containing 13																			DACOSTA_UV_RESPONSE_VIA_ERCC3_DN											IVANOVA_HEMATOPOIESIS_STEM_CELL_AND_PROGENITOR																												KRIEG_HYPOXIA_NOT_VIA_KDM3A																	DACOSTA_UV_RESPONSE_VIA_ERCC3_COMMON_DN																	RODRIGUES_THYROID_CARCINOMA_ANAPLASTIC_DN								
5332	PLCB4	phospholipase C, beta 4																			DACOSTA_UV_RESPONSE_VIA_ERCC3_DN												SMID_BREAST_CANCER_BASAL_UP					PUJANA_ATM_PCC_NETWORK																SERVITJA_ISLET_HNF1A_TARGETS_UP			FORTSCHEGGER_PHF8_TARGETS_DN																								DAWSON_METHYLATED_IN_LYMPHOMA_TCL1								PUJANA_BRCA1_PCC_NETWORK									TORCHIA_TARGETS_OF_EWSR1_FLI1_FUSION_DN				
9425	CDYL	chromodomain protein, Y-like																			DACOSTA_UV_RESPONSE_VIA_ERCC3_DN												SMID_BREAST_CANCER_BASAL_UP						PILON_KLF1_TARGETS_DN									CUI_TCF21_TARGETS_2_DN			DAVICIONI_MOLECULAR_ARMS_VS_ERMS_UP																										DACOSTA_UV_RESPONSE_VIA_ERCC3_COMMON_DN					ZWANG_TRANSIENTLY_UP_BY_1ST_EGF_PULSE_ONLY				FULCHER_INFLAMMATORY_RESPONSE_LECTIN_VS_LPS_UP		BONOME_OVARIAN_CANCER_SURVIVAL_SUBOPTIMAL_DEBULKING							BUYTAERT_PHOTODYNAMIC_THERAPY_STRESS_UP							
6790	AURKA	aurora kinase A																			DACOSTA_UV_RESPONSE_VIA_ERCC3_DN													BYSTRYKH_HEMATOPOIESIS_STEM_CELL_QTL_TRANS				PUJANA_ATM_PCC_NETWORK																																									NUYTTEN_NIPP1_TARGETS_DN										PUJANA_BRCA1_PCC_NETWORK													
23317	DNAJC13	DnaJ (Hsp40) homolog, subfamily C, member 13																			DACOSTA_UV_RESPONSE_VIA_ERCC3_DN																	PUJANA_ATM_PCC_NETWORK	PILON_KLF1_TARGETS_DN																	GRAESSMANN_APOPTOSIS_BY_DOXORUBICIN_DN																					DACOSTA_UV_RESPONSE_VIA_ERCC3_COMMON_DN																									
7324	UBE2E1	ubiquitin-conjugating enzyme E2E 1																			DACOSTA_UV_RESPONSE_VIA_ERCC3_DN																	PUJANA_ATM_PCC_NETWORK	PILON_KLF1_TARGETS_DN																			GRAESSMANN_APOPTOSIS_BY_DOXORUBICIN_UP																															PUJANA_BRCA1_PCC_NETWORK										LASTOWSKA_NEUROBLASTOMA_COPY_NUMBER_DN			
7443	VRK1	vaccinia related kinase 1																			DACOSTA_UV_RESPONSE_VIA_ERCC3_DN																	PUJANA_ATM_PCC_NETWORK																																																			PUJANA_BRCA1_PCC_NETWORK								LOPEZ_MBD_TARGETS					
23294	ANKS1A	ankyrin repeat and sterile alpha motif domain containing 1A																			DACOSTA_UV_RESPONSE_VIA_ERCC3_DN																		PILON_KLF1_TARGETS_DN								RODRIGUES_THYROID_CARCINOMA_POORLY_DIFFERENTIATED_DN				DAVICIONI_MOLECULAR_ARMS_VS_ERMS_UP																									RIGGI_EWING_SARCOMA_PROGENITOR_UP	DACOSTA_UV_RESPONSE_VIA_ERCC3_COMMON_DN																									
83989	FAM172A	family with sequence similarity 172, member A																			DACOSTA_UV_RESPONSE_VIA_ERCC3_DN																		PILON_KLF1_TARGETS_DN																		FORTSCHEGGER_PHF8_TARGETS_DN												KAAB_HEART_ATRIUM_VS_VENTRICLE_UP																			BONOME_OVARIAN_CANCER_SURVIVAL_SUBOPTIMAL_DEBULKING														
493	ATP2B4	ATPase, Ca++ transporting, plasma membrane 4																			DACOSTA_UV_RESPONSE_VIA_ERCC3_DN																			ONDER_CDH1_TARGETS_2_DN																			JOHNSTONE_PARVB_TARGETS_3_UP							CHICAS_RB1_TARGETS_CONFLUENT																										LIU_PROSTATE_CANCER_DN			BUYTAERT_PHOTODYNAMIC_THERAPY_STRESS_UP							
8871	SYNJ2	synaptojanin 2																			DACOSTA_UV_RESPONSE_VIA_ERCC3_DN																						CREIGHTON_ENDOCRINE_THERAPY_RESISTANCE_3				RODRIGUES_THYROID_CARCINOMA_POORLY_DIFFERENTIATED_DN																																																							
7813	EVI5	ecotropic viral integration site 5																			DACOSTA_UV_RESPONSE_VIA_ERCC3_DN																						CREIGHTON_ENDOCRINE_THERAPY_RESISTANCE_3							DUTERTRE_ESTRADIOL_RESPONSE_24HR_DN																											DACOSTA_UV_RESPONSE_VIA_ERCC3_COMMON_DN																									
9475	ROCK2	Rho-associated, coiled-coil containing protein kinase 2																			DACOSTA_UV_RESPONSE_VIA_ERCC3_DN																													DUTERTRE_ESTRADIOL_RESPONSE_24HR_DN						GRAESSMANN_APOPTOSIS_BY_DOXORUBICIN_DN																	BLALOCK_ALZHEIMERS_DISEASE_DN				DACOSTA_UV_RESPONSE_VIA_ERCC3_COMMON_DN		NUYTTEN_NIPP1_TARGETS_DN					MASSARWEH_TAMOXIFEN_RESISTANCE_UP																		
23063	WAPAL	wings apart-like homolog (Drosophila)																			DACOSTA_UV_RESPONSE_VIA_ERCC3_DN																																RAO_BOUND_BY_SALL4_ISOFORM_B																								DACOSTA_UV_RESPONSE_VIA_ERCC3_COMMON_DN												PUJANA_BRCA1_PCC_NETWORK						BUYTAERT_PHOTODYNAMIC_THERAPY_STRESS_UP				LASTOWSKA_NEUROBLASTOMA_COPY_NUMBER_DN			
9847	KIAA0528	KIAA0528																			DACOSTA_UV_RESPONSE_VIA_ERCC3_DN																																RAO_BOUND_BY_SALL4_ISOFORM_B																								DACOSTA_UV_RESPONSE_VIA_ERCC3_COMMON_DN																									
9874	TLK1	tousled-like kinase 1																			DACOSTA_UV_RESPONSE_VIA_ERCC3_DN																																												SCHAEFFER_PROSTATE_DEVELOPMENT_6HR_DN								BLALOCK_ALZHEIMERS_DISEASE_DN				DACOSTA_UV_RESPONSE_VIA_ERCC3_COMMON_DN	BAELDE_DIABETIC_NEPHROPATHY_DN																								
23142	DCUN1D4	DCN1, defective in cullin neddylation 1, domain containing 4 (S. cerevisiae)																			DACOSTA_UV_RESPONSE_VIA_ERCC3_DN																																															NUYTTEN_EZH2_TARGETS_UP									DACOSTA_UV_RESPONSE_VIA_ERCC3_COMMON_DN																					TORCHIA_TARGETS_OF_EWSR1_FLI1_FUSION_DN				
549	AUH	AU RNA binding protein/enoyl-CoA hydratase																			DACOSTA_UV_RESPONSE_VIA_ERCC3_DN																																																				BLALOCK_ALZHEIMERS_DISEASE_DN				DACOSTA_UV_RESPONSE_VIA_ERCC3_COMMON_DN									FULCHER_INFLAMMATORY_RESPONSE_LECTIN_VS_LPS_UP																
6596	HLTF	helicase-like transcription factor																			DACOSTA_UV_RESPONSE_VIA_ERCC3_DN																																																				BLALOCK_ALZHEIMERS_DISEASE_DN																PUJANA_BRCA1_PCC_NETWORK													
56129	PCDHB7	protocadherin beta 7																				MIKKELSEN_MEF_HCP_WITH_H3_UNMETHYLATED	MIKKELSEN_IPS_WITH_HCP_H3K27ME3								GOZGIT_ESR1_TARGETS_DN																																																						WANG_MLL_TARGETS																	
83447	SLC25A31	solute carrier family 25 (mitochondrial carrier; adenine nucleotide translocator), member 31																				MIKKELSEN_MEF_HCP_WITH_H3_UNMETHYLATED	MIKKELSEN_IPS_WITH_HCP_H3K27ME3																							MEISSNER_NPC_HCP_WITH_H3_UNMETHYLATED																																		HELLER_HDAC_TARGETS_SILENCED_BY_METHYLATION_UP																						
56144	PCDHA4	protocadherin alpha 4																				MIKKELSEN_MEF_HCP_WITH_H3_UNMETHYLATED	MIKKELSEN_IPS_WITH_HCP_H3K27ME3																																																											ZWANG_TRANSIENTLY_UP_BY_1ST_EGF_PULSE_ONLY																				
56135	PCDHAC1	protocadherin alpha subfamily C, 1																				MIKKELSEN_MEF_HCP_WITH_H3_UNMETHYLATED				MEISSNER_NPC_HCP_WITH_H3K4ME2																																																																												
56122	PCDHB14	protocadherin beta 14																				MIKKELSEN_MEF_HCP_WITH_H3_UNMETHYLATED									GOZGIT_ESR1_TARGETS_DN																																																																							
56884	FSTL5	follistatin-like 5																				MIKKELSEN_MEF_HCP_WITH_H3_UNMETHYLATED										IVANOVA_HEMATOPOIESIS_STEM_CELL_AND_PROGENITOR																						SERVITJA_ISLET_HNF1A_TARGETS_UP																																																
26047	CNTNAP2	contactin associated protein-like 2																				MIKKELSEN_MEF_HCP_WITH_H3_UNMETHYLATED																		ONDER_CDH1_TARGETS_2_DN	SMID_BREAST_CANCER_BASAL_DN				DOUGLAS_BMI1_TARGETS_UP																												BLALOCK_ALZHEIMERS_DISEASE_DN							HELLER_HDAC_TARGETS_SILENCED_BY_METHYLATION_UP		ZWANG_TRANSIENTLY_UP_BY_1ST_EGF_PULSE_ONLY																				
346673	STRA8	stimulated by retinoic acid gene 8 homolog (mouse)																				MIKKELSEN_MEF_HCP_WITH_H3_UNMETHYLATED																																																					DELACROIX_RAR_BOUND_ES																											
118427	OLFM3	olfactomedin 3																				MIKKELSEN_MEF_HCP_WITH_H3_UNMETHYLATED																																																						RIGGI_EWING_SARCOMA_PROGENITOR_UP																										
56139	PCDHA10	protocadherin alpha 10																				MIKKELSEN_MEF_HCP_WITH_H3_UNMETHYLATED																																																																		BONOME_OVARIAN_CANCER_SURVIVAL_SUBOPTIMAL_DEBULKING														
198437	C20orf201	chromosome 20 open reading frame 201																				MIKKELSEN_MEF_HCP_WITH_H3_UNMETHYLATED																																																																																
881	CCIN	calicin																				MIKKELSEN_MEF_HCP_WITH_H3_UNMETHYLATED																																																																																
157807	CLVS1	clavesin 1																				MIKKELSEN_MEF_HCP_WITH_H3_UNMETHYLATED																																																																																
56145	PCDHA3	protocadherin alpha 3																				MIKKELSEN_MEF_HCP_WITH_H3_UNMETHYLATED																																																																																
9752	PCDHA9	protocadherin alpha 9																				MIKKELSEN_MEF_HCP_WITH_H3_UNMETHYLATED																																																																																
56131	PCDHB4	protocadherin beta 4																				MIKKELSEN_MEF_HCP_WITH_H3_UNMETHYLATED																																																																																
56142	PCDHA6	protocadherin alpha 6																				MIKKELSEN_MEF_HCP_WITH_H3_UNMETHYLATED																																																																																
56143	PCDHA5	protocadherin alpha 5																				MIKKELSEN_MEF_HCP_WITH_H3_UNMETHYLATED																																																																																
3975	LHX1	LIM homeobox 1																						MEISSNER_BRAIN_HCP_WITH_H3K27ME3																																					HATADA_METHYLATED_IN_LUNG_CANCER_UP																																									
79575	ABHD8	abhydrolase domain containing 8																							SCHAEFFER_PROSTATE_DEVELOPMENT_48HR_DN		WONG_ADULT_TISSUE_STEM_MODULE					IVANOVA_HEMATOPOIESIS_STEM_CELL_AND_PROGENITOR		BYSTRYKH_HEMATOPOIESIS_STEM_CELL_QTL_TRANS																																																																				MARSON_BOUND_BY_FOXP3_UNSTIMULATED
8566	PDXK	pyridoxal (pyridoxine, vitamin B6) kinase																							SCHAEFFER_PROSTATE_DEVELOPMENT_48HR_DN								SMID_BREAST_CANCER_BASAL_UP	BYSTRYKH_HEMATOPOIESIS_STEM_CELL_QTL_TRANS			LEE_BMP2_TARGETS_UP		PILON_KLF1_TARGETS_DN																																								NUYTTEN_NIPP1_TARGETS_DN					MASSARWEH_TAMOXIFEN_RESISTANCE_UP														TORCHIA_TARGETS_OF_EWSR1_FLI1_FUSION_DN				
7247	TSN	translin																							SCHAEFFER_PROSTATE_DEVELOPMENT_48HR_DN								SMID_BREAST_CANCER_BASAL_UP																																																																					
92293	TMEM132C	transmembrane protein 132C																							SCHAEFFER_PROSTATE_DEVELOPMENT_48HR_DN												LEE_BMP2_TARGETS_UP																																																																	
60528	ELAC2	elaC homolog 2 (E. coli)																							SCHAEFFER_PROSTATE_DEVELOPMENT_48HR_DN													PUJANA_ATM_PCC_NETWORK																		GRAESSMANN_APOPTOSIS_BY_DOXORUBICIN_DN																																	PUJANA_BRCA1_PCC_NETWORK													
57580	PREX1	phosphatidylinositol-3,4,5-trisphosphate-dependent Rac exchange factor 1																							SCHAEFFER_PROSTATE_DEVELOPMENT_48HR_DN														PILON_KLF1_TARGETS_DN																									CHARAFE_BREAST_CANCER_LUMINAL_VS_BASAL_UP			CHARAFE_BREAST_CANCER_LUMINAL_VS_MESENCHYMAL_UP									RIGGI_EWING_SARCOMA_PROGENITOR_UP			NUYTTEN_NIPP1_TARGETS_DN					MASSARWEH_TAMOXIFEN_RESISTANCE_UP																		
91768	CABLES1	Cdk5 and Abl enzyme substrate 1																							SCHAEFFER_PROSTATE_DEVELOPMENT_48HR_DN																			DURAND_STROMA_S_UP	DOUGLAS_BMI1_TARGETS_UP			CUI_TCF21_TARGETS_2_DN												KRIEG_HYPOXIA_NOT_VIA_KDM3A										CHYLA_CBFA2T3_TARGETS_UP															WANG_MLL_TARGETS																	
9061	PAPSS1	3'-phosphoadenosine 5'-phosphosulfate synthase 1																							SCHAEFFER_PROSTATE_DEVELOPMENT_48HR_DN																															GRAESSMANN_APOPTOSIS_BY_DOXORUBICIN_DN																	BLALOCK_ALZHEIMERS_DISEASE_DN					BAELDE_DIABETIC_NEPHROPATHY_DN													PARENT_MTOR_SIGNALING_UP											
10743	RAI1	retinoic acid induced 1																								MEISSNER_NPC_HCP_WITH_H3K4ME2	WONG_ADULT_TISSUE_STEM_MODULE			MILI_PSEUDOPODIA_HAPTOTAXIS_DN	GOZGIT_ESR1_TARGETS_DN																																												DELACROIX_RAR_BOUND_ES																											
79047	KCTD15	potassium channel tetramerisation domain containing 15																								MEISSNER_NPC_HCP_WITH_H3K4ME2					GOZGIT_ESR1_TARGETS_DN														DOUGLAS_BMI1_TARGETS_UP															KRIEG_HYPOXIA_NOT_VIA_KDM3A				CHARAFE_BREAST_CANCER_LUMINAL_VS_BASAL_UP																																						
51195	RAPGEFL1	Rap guanine nucleotide exchange factor (GEF)-like 1																								MEISSNER_NPC_HCP_WITH_H3K4ME2															SMID_BREAST_CANCER_BASAL_DN								BHAT_ESR1_TARGETS_VIA_AKT1_UP												HATADA_METHYLATED_IN_LUNG_CANCER_UP											BHAT_ESR1_TARGETS_NOT_VIA_AKT1_UP	BLALOCK_ALZHEIMERS_DISEASE_DN									ZWANG_TRANSIENTLY_UP_BY_1ST_EGF_PULSE_ONLY																				
26013	L3MBTL1	l(3)mbt-like 1 (Drosophila)																								MEISSNER_NPC_HCP_WITH_H3K4ME2																					RODRIGUES_THYROID_CARCINOMA_POORLY_DIFFERENTIATED_DN																																																							
11063	SOX30	SRY (sex determining region Y)-box 30																								MEISSNER_NPC_HCP_WITH_H3K4ME2																											RAO_BOUND_BY_SALL4_ISOFORM_B																																																	
91523	FAM113B	family with sequence similarity 113, member B																								MEISSNER_NPC_HCP_WITH_H3K4ME2																																																																												
144423	GLT1D1	glycosyltransferase 1 domain containing 1																								MEISSNER_NPC_HCP_WITH_H3K4ME2																																																																												
122786	FRMD6	FERM domain containing 6																									WONG_ADULT_TISSUE_STEM_MODULE	KOINUMA_TARGETS_OF_SMAD2_OR_SMAD3	CHEN_METABOLIC_SYNDROM_NETWORK		GOZGIT_ESR1_TARGETS_DN																	CUI_TCF21_TARGETS_2_DN		DUTERTRE_ESTRADIOL_RESPONSE_24HR_DN						GRAESSMANN_APOPTOSIS_BY_DOXORUBICIN_DN	FORTSCHEGGER_PHF8_TARGETS_DN											NUYTTEN_EZH2_TARGETS_UP						KINSEY_TARGETS_OF_EWSR1_FLII_FUSION_DN																		LIU_PROSTATE_CANCER_DN										
4240	MFGE8	milk fat globule-EGF factor 8 protein																									WONG_ADULT_TISSUE_STEM_MODULE		CHEN_METABOLIC_SYNDROM_NETWORK	MILI_PSEUDOPODIA_HAPTOTAXIS_DN			SMID_BREAST_CANCER_BASAL_UP				LEE_BMP2_TARGETS_UP																					GRAESSMANN_APOPTOSIS_BY_DOXORUBICIN_UP								CHICAS_RB1_TARGETS_CONFLUENT																														MCBRYAN_PUBERTAL_BREAST_4_5WK_UP						
26056	RAB11FIP5	RAB11 family interacting protein 5 (class I)																									WONG_ADULT_TISSUE_STEM_MODULE		CHEN_METABOLIC_SYNDROM_NETWORK																													GRAESSMANN_APOPTOSIS_BY_DOXORUBICIN_UP		KRIEG_HYPOXIA_NOT_VIA_KDM3A										CHYLA_CBFA2T3_TARGETS_UP														MASSARWEH_TAMOXIFEN_RESISTANCE_UP																		
56172	ANKH	ankylosis, progressive homolog (mouse)																									WONG_ADULT_TISSUE_STEM_MODULE			MILI_PSEUDOPODIA_HAPTOTAXIS_DN															DOUGLAS_BMI1_TARGETS_UP											GRAESSMANN_APOPTOSIS_BY_DOXORUBICIN_DN																																														
373156	GSTK1	glutathione S-transferase kappa 1																									WONG_ADULT_TISSUE_STEM_MODULE					IVANOVA_HEMATOPOIESIS_STEM_CELL_AND_PROGENITOR		BYSTRYKH_HEMATOPOIESIS_STEM_CELL_QTL_TRANS																					FEVR_CTNNB1_TARGETS_UP				JOHNSTONE_PARVB_TARGETS_3_UP																																											
4692	NDN	necdin homolog (mouse)																									WONG_ADULT_TISSUE_STEM_MODULE					IVANOVA_HEMATOPOIESIS_STEM_CELL_AND_PROGENITOR			LIM_MAMMARY_STEM_CELL_UP							SWEET_LUNG_CANCER_KRAS_DN			DOUGLAS_BMI1_TARGETS_UP											GRAESSMANN_APOPTOSIS_BY_DOXORUBICIN_DN																						BAELDE_DIABETIC_NEPHROPATHY_DN										BONOME_OVARIAN_CANCER_SURVIVAL_SUBOPTIMAL_DEBULKING														
56624	ASAH2	N-acylsphingosine amidohydrolase (non-lysosomal ceramidase) 2																									WONG_ADULT_TISSUE_STEM_MODULE					IVANOVA_HEMATOPOIESIS_STEM_CELL_AND_PROGENITOR																										GRAESSMANN_APOPTOSIS_BY_DOXORUBICIN_UP																																												
54541	DDIT4	DNA-damage-inducible transcript 4																									WONG_ADULT_TISSUE_STEM_MODULE						SMID_BREAST_CANCER_BASAL_UP				LEE_BMP2_TARGETS_UP													DUTERTRE_ESTRADIOL_RESPONSE_24HR_DN									JOHNSTONE_PARVB_TARGETS_3_UP	KRIEG_HYPOXIA_NOT_VIA_KDM3A								NUYTTEN_EZH2_TARGETS_UP																							PARENT_MTOR_SIGNALING_UP				BUYTAERT_PHOTODYNAMIC_THERAPY_STRESS_UP						KOYAMA_SEMA3B_TARGETS_UP	MARSON_BOUND_BY_FOXP3_UNSTIMULATED
958	CD40	CD40 molecule, TNF receptor superfamily member 5																									WONG_ADULT_TISSUE_STEM_MODULE							BYSTRYKH_HEMATOPOIESIS_STEM_CELL_QTL_TRANS		MIKKELSEN_MEF_ICP_WITH_H3K27ME3		PUJANA_ATM_PCC_NETWORK																									FOSTER_TOLERANT_MACROPHAGE_DN																				TARTE_PLASMA_CELL_VS_PLASMABLAST_UP			FULCHER_INFLAMMATORY_RESPONSE_LECTIN_VS_LPS_UP			PUJANA_BRCA1_PCC_NETWORK		PARENT_MTOR_SIGNALING_UP											
51617	HMP19	HMP19 protein																									WONG_ADULT_TISSUE_STEM_MODULE									MIKKELSEN_MEF_ICP_WITH_H3K27ME3																		SERVITJA_ISLET_HNF1A_TARGETS_UP																																																
4621	MYH3	myosin, heavy chain 3, skeletal muscle, embryonic																									WONG_ADULT_TISSUE_STEM_MODULE											PUJANA_ATM_PCC_NETWORK																																																							MARTINEZ_RB1_AND_TP53_TARGETS_DN									
8910	SGCE	sarcoglycan, epsilon																									WONG_ADULT_TISSUE_STEM_MODULE																																										KAAB_HEART_ATRIUM_VS_VENTRICLE_UP																							LIU_PROSTATE_CANCER_DN										
10209	EIF1	eukaryotic translation initiation factor 1																									WONG_ADULT_TISSUE_STEM_MODULE																																																																				BUYTAERT_PHOTODYNAMIC_THERAPY_STRESS_UP		LOPEZ_MBD_TARGETS					MARSON_BOUND_BY_FOXP3_UNSTIMULATED
283383	GPR133	G protein-coupled receptor 133																									WONG_ADULT_TISSUE_STEM_MODULE																																																																											
26031	OSBPL3	oxysterol binding protein-like 3																										KOINUMA_TARGETS_OF_SMAD2_OR_SMAD3	CHEN_METABOLIC_SYNDROM_NETWORK			IVANOVA_HEMATOPOIESIS_STEM_CELL_AND_PROGENITOR						PUJANA_ATM_PCC_NETWORK																			FORTSCHEGGER_PHF8_TARGETS_DN		JOHNSTONE_PARVB_TARGETS_3_UP							CHICAS_RB1_TARGETS_CONFLUENT													NUYTTEN_NIPP1_TARGETS_DN										PUJANA_BRCA1_PCC_NETWORK													
9358	ITGBL1	integrin, beta-like 1 (with EGF-like repeat domains)																										KOINUMA_TARGETS_OF_SMAD2_OR_SMAD3	CHEN_METABOLIC_SYNDROM_NETWORK									PUJANA_ATM_PCC_NETWORK			SMID_BREAST_CANCER_BASAL_DN																									CHICAS_RB1_TARGETS_CONFLUENT														HELLER_HDAC_TARGETS_SILENCED_BY_METHYLATION_UP		ZWANG_TRANSIENTLY_UP_BY_1ST_EGF_PULSE_ONLY								SENESE_HDAC1_AND_HDAC2_TARGETS_DN											KOYAMA_SEMA3B_TARGETS_UP	
54407	SLC38A2	solute carrier family 38, member 2																										KOINUMA_TARGETS_OF_SMAD2_OR_SMAD3		MILI_PSEUDOPODIA_HAPTOTAXIS_DN				BYSTRYKH_HEMATOPOIESIS_STEM_CELL_QTL_TRANS					PILON_KLF1_TARGETS_DN																					KRIEG_HYPOXIA_NOT_VIA_KDM3A																			NUYTTEN_NIPP1_TARGETS_DN																BUYTAERT_PHOTODYNAMIC_THERAPY_STRESS_UP							
3688	ITGB1	integrin, beta 1 (fibronectin receptor, beta polypeptide, antigen CD29 includes MDF2, MSK12)																										KOINUMA_TARGETS_OF_SMAD2_OR_SMAD3		MILI_PSEUDOPODIA_HAPTOTAXIS_DN					LIM_MAMMARY_STEM_CELL_UP													CUI_TCF21_TARGETS_2_DN				DURCHDEWALD_SKIN_CARCINOGENESIS_DN													SCHAEFFER_PROSTATE_DEVELOPMENT_6HR_DN																																					
22883	CLSTN1	calsyntenin 1																										KOINUMA_TARGETS_OF_SMAD2_OR_SMAD3		MILI_PSEUDOPODIA_HAPTOTAXIS_DN							LEE_BMP2_TARGETS_UP																		FEVR_CTNNB1_TARGETS_UP	GRAESSMANN_APOPTOSIS_BY_DOXORUBICIN_DN																																			PARENT_MTOR_SIGNALING_UP								LASTOWSKA_NEUROBLASTOMA_COPY_NUMBER_DN			
26286	ARFGAP3	ADP-ribosylation factor GTPase activating protein 3																										KOINUMA_TARGETS_OF_SMAD2_OR_SMAD3		MILI_PSEUDOPODIA_HAPTOTAXIS_DN													CREIGHTON_ENDOCRINE_THERAPY_RESISTANCE_3												FEVR_CTNNB1_TARGETS_UP																																								BUYTAERT_PHOTODYNAMIC_THERAPY_STRESS_UP							
5802	PTPRS	protein tyrosine phosphatase, receptor type, S																										KOINUMA_TARGETS_OF_SMAD2_OR_SMAD3		MILI_PSEUDOPODIA_HAPTOTAXIS_DN																										GRAESSMANN_APOPTOSIS_BY_DOXORUBICIN_DN																																BONOME_OVARIAN_CANCER_SURVIVAL_SUBOPTIMAL_DEBULKING										TORCHIA_TARGETS_OF_EWSR1_FLI1_FUSION_DN				
2023	ENO1	enolase 1, (alpha)																										KOINUMA_TARGETS_OF_SMAD2_OR_SMAD3					SMID_BREAST_CANCER_BASAL_UP																											KRIEG_HYPOXIA_NOT_VIA_KDM3A								NUYTTEN_EZH2_TARGETS_UP																					PUJANA_BRCA1_PCC_NETWORK								LOPEZ_MBD_TARGETS					
8727	CTNNAL1	catenin (cadherin-associated protein), alpha-like 1																										KOINUMA_TARGETS_OF_SMAD2_OR_SMAD3							LIM_MAMMARY_STEM_CELL_UP								CREIGHTON_ENDOCRINE_THERAPY_RESISTANCE_3														FORTSCHEGGER_PHF8_TARGETS_DN			KRIEG_HYPOXIA_NOT_VIA_KDM3A			FOSTER_TOLERANT_MACROPHAGE_DN																							FULCHER_INFLAMMATORY_RESPONSE_LECTIN_VS_LPS_UP							MARTINEZ_RB1_AND_TP53_TARGETS_DN									
613	BCR	breakpoint cluster region																										KOINUMA_TARGETS_OF_SMAD2_OR_SMAD3											PILON_KLF1_TARGETS_DN								RODRIGUES_THYROID_CARCINOMA_POORLY_DIFFERENTIATED_DN								FEVR_CTNNB1_TARGETS_UP	GRAESSMANN_APOPTOSIS_BY_DOXORUBICIN_DN											CHARAFE_BREAST_CANCER_LUMINAL_VS_MESENCHYMAL_UP			CHYLA_CBFA2T3_TARGETS_UP													TARTE_PLASMA_CELL_VS_PLASMABLAST_UP										MARTINEZ_RB1_AND_TP53_TARGETS_DN					TORCHIA_TARGETS_OF_EWSR1_FLI1_FUSION_DN				
51274	KLF3	Kruppel-like factor 3 (basic)																										KOINUMA_TARGETS_OF_SMAD2_OR_SMAD3											PILON_KLF1_TARGETS_DN									CUI_TCF21_TARGETS_2_DN		DUTERTRE_ESTRADIOL_RESPONSE_24HR_DN		DURCHDEWALD_SKIN_CARCINOGENESIS_DN			FEVR_CTNNB1_TARGETS_UP	GRAESSMANN_APOPTOSIS_BY_DOXORUBICIN_DN									SCHAEFFER_PROSTATE_DEVELOPMENT_6HR_DN			NUYTTEN_EZH2_TARGETS_UP																MASSARWEH_TAMOXIFEN_RESISTANCE_UP							PARENT_MTOR_SIGNALING_UP				BUYTAERT_PHOTODYNAMIC_THERAPY_STRESS_UP							
143684	FAM76B	family with sequence similarity 76, member B																										KOINUMA_TARGETS_OF_SMAD2_OR_SMAD3											PILON_KLF1_TARGETS_DN																																													MASSARWEH_TAMOXIFEN_RESISTANCE_UP															LASTOWSKA_NEUROBLASTOMA_COPY_NUMBER_DN			
114049	WBSCR22	Williams Beuren syndrome chromosome region 22																										KOINUMA_TARGETS_OF_SMAD2_OR_SMAD3											PILON_KLF1_TARGETS_DN																																																															
3728	JUP	junction plakoglobin																										KOINUMA_TARGETS_OF_SMAD2_OR_SMAD3												ONDER_CDH1_TARGETS_2_DN				DURAND_STROMA_S_UP														GRAESSMANN_APOPTOSIS_BY_DOXORUBICIN_UP	JOHNSTONE_PARVB_TARGETS_3_UP								CHARAFE_BREAST_CANCER_LUMINAL_VS_MESENCHYMAL_UP												NUYTTEN_NIPP1_TARGETS_DN	HELLER_HDAC_TARGETS_SILENCED_BY_METHYLATION_UP			TARTE_PLASMA_CELL_VS_PLASMABLAST_UP																			
5216	PFN1	profilin 1																										KOINUMA_TARGETS_OF_SMAD2_OR_SMAD3																								DURCHDEWALD_SKIN_CARCINOGENESIS_DN													SCHAEFFER_PROSTATE_DEVELOPMENT_6HR_DN																																LOPEZ_MBD_TARGETS					
1974	EIF4A2	eukaryotic translation initiation factor 4A2																										KOINUMA_TARGETS_OF_SMAD2_OR_SMAD3																												GRAESSMANN_APOPTOSIS_BY_DOXORUBICIN_DN																						BAELDE_DIABETIC_NEPHROPATHY_DN																								
92714	ARRDC1	arrestin domain containing 1																										KOINUMA_TARGETS_OF_SMAD2_OR_SMAD3																														GRAESSMANN_APOPTOSIS_BY_DOXORUBICIN_UP									CHARAFE_BREAST_CANCER_LUMINAL_VS_MESENCHYMAL_UP																																			
283149	BCL9L	B-cell CLL/lymphoma 9-like																										KOINUMA_TARGETS_OF_SMAD2_OR_SMAD3																															JOHNSTONE_PARVB_TARGETS_3_UP															KINSEY_TARGETS_OF_EWSR1_FLII_FUSION_DN																												
63892	THADA	thyroid adenoma associated																										KOINUMA_TARGETS_OF_SMAD2_OR_SMAD3																																										CHYLA_CBFA2T3_TARGETS_UP																					PARENT_MTOR_SIGNALING_UP											
7316	UBC	ubiquitin C																										KOINUMA_TARGETS_OF_SMAD2_OR_SMAD3																																													BLALOCK_ALZHEIMERS_DISEASE_DN																				MARTINEZ_RB1_AND_TP53_TARGETS_DN									
123169	LEO1	Leo1, Paf1/RNA polymerase II complex component, homolog (S. cerevisiae)																										KOINUMA_TARGETS_OF_SMAD2_OR_SMAD3																																																																										MARSON_BOUND_BY_FOXP3_UNSTIMULATED
3783	KCNN4	potassium intermediate/small conductance calcium-activated channel, subfamily N, member 4																											CHEN_METABOLIC_SYNDROM_NETWORK	MILI_PSEUDOPODIA_HAPTOTAXIS_DN			SMID_BREAST_CANCER_BASAL_UP						PILON_KLF1_TARGETS_DN	ONDER_CDH1_TARGETS_2_DN												DURCHDEWALD_SKIN_CARCINOGENESIS_DN					FORTSCHEGGER_PHF8_TARGETS_DN																						NUYTTEN_NIPP1_TARGETS_DN					MASSARWEH_TAMOXIFEN_RESISTANCE_UP		FULCHER_INFLAMMATORY_RESPONSE_LECTIN_VS_LPS_UP															KOYAMA_SEMA3B_TARGETS_UP	MARSON_BOUND_BY_FOXP3_UNSTIMULATED
196527	ANO6	anoctamin 6																											CHEN_METABOLIC_SYNDROM_NETWORK	MILI_PSEUDOPODIA_HAPTOTAXIS_DN																				DUTERTRE_ESTRADIOL_RESPONSE_24HR_DN										KRIEG_HYPOXIA_NOT_VIA_KDM3A																			NUYTTEN_NIPP1_TARGETS_DN																		LOPEZ_MBD_TARGETS					
80381	CD276	CD276 molecule																											CHEN_METABOLIC_SYNDROM_NETWORK	MILI_PSEUDOPODIA_HAPTOTAXIS_DN																										GRAESSMANN_APOPTOSIS_BY_DOXORUBICIN_DN			JOHNSTONE_PARVB_TARGETS_3_UP																											FULCHER_INFLAMMATORY_RESPONSE_LECTIN_VS_LPS_UP																MARSON_BOUND_BY_FOXP3_UNSTIMULATED
93517	SDR42E1	short chain dehydrogenase/reductase family 42E, member 1																											CHEN_METABOLIC_SYNDROM_NETWORK		GOZGIT_ESR1_TARGETS_DN																																																																							
7409	VAV1	vav 1 guanine nucleotide exchange factor																											CHEN_METABOLIC_SYNDROM_NETWORK					BYSTRYKH_HEMATOPOIESIS_STEM_CELL_QTL_TRANS				PUJANA_ATM_PCC_NETWORK	PILON_KLF1_TARGETS_DN																																																	BONOME_OVARIAN_CANCER_SURVIVAL_SUBOPTIMAL_DEBULKING	PUJANA_BRCA1_PCC_NETWORK													
10092	ARPC5	actin related protein 2/3 complex, subunit 5, 16kDa																											CHEN_METABOLIC_SYNDROM_NETWORK					BYSTRYKH_HEMATOPOIESIS_STEM_CELL_QTL_TRANS				PUJANA_ATM_PCC_NETWORK																																			BLALOCK_ALZHEIMERS_DISEASE_DN																													
23466	CBX6	chromobox homolog 6																											CHEN_METABOLIC_SYNDROM_NETWORK								LEE_BMP2_TARGETS_UP																			GRAESSMANN_APOPTOSIS_BY_DOXORUBICIN_DN																														FULCHER_INFLAMMATORY_RESPONSE_LECTIN_VS_LPS_UP		BONOME_OVARIAN_CANCER_SURVIVAL_SUBOPTIMAL_DEBULKING														
2185	PTK2B	PTK2B protein tyrosine kinase 2 beta																											CHEN_METABOLIC_SYNDROM_NETWORK								LEE_BMP2_TARGETS_UP																																				BLALOCK_ALZHEIMERS_DISEASE_DN																													
1786	DNMT1	DNA (cytosine-5-)-methyltransferase 1																											CHEN_METABOLIC_SYNDROM_NETWORK									PUJANA_ATM_PCC_NETWORK	PILON_KLF1_TARGETS_DN						DOUGLAS_BMI1_TARGETS_UP																				SCHAEFFER_PROSTATE_DEVELOPMENT_6HR_DN																								PUJANA_BRCA1_PCC_NETWORK													
90355	C5orf30	chromosome 5 open reading frame 30																											CHEN_METABOLIC_SYNDROM_NETWORK										PILON_KLF1_TARGETS_DN		SMID_BREAST_CANCER_BASAL_DN														FEVR_CTNNB1_TARGETS_UP								FOSTER_TOLERANT_MACROPHAGE_DN																																							
23526	HMHA1	histocompatibility (minor) HA-1																											CHEN_METABOLIC_SYNDROM_NETWORK										PILON_KLF1_TARGETS_DN																																																								BUYTAERT_PHOTODYNAMIC_THERAPY_STRESS_UP						KOYAMA_SEMA3B_TARGETS_UP	MARSON_BOUND_BY_FOXP3_UNSTIMULATED
5954	RCN1	reticulocalbin 1, EF-hand calcium binding domain																											CHEN_METABOLIC_SYNDROM_NETWORK													SWEET_LUNG_CANCER_KRAS_DN											RAO_BOUND_BY_SALL4_ISOFORM_B						JOHNSTONE_PARVB_TARGETS_3_UP				FOSTER_TOLERANT_MACROPHAGE_DN																NUYTTEN_NIPP1_TARGETS_DN																			TORCHIA_TARGETS_OF_EWSR1_FLI1_FUSION_DN				
7533	YWHAH	tyrosine 3-monooxygenase/tryptophan 5-monooxygenase activation protein, eta polypeptide																											CHEN_METABOLIC_SYNDROM_NETWORK																DOUGLAS_BMI1_TARGETS_UP											GRAESSMANN_APOPTOSIS_BY_DOXORUBICIN_DN																	BLALOCK_ALZHEIMERS_DISEASE_DN																													
27127	SMC1B	structural maintenance of chromosomes 1B																											CHEN_METABOLIC_SYNDROM_NETWORK																	MEISSNER_NPC_HCP_WITH_H3_UNMETHYLATED																																																								
91010	FMNL3	formin-like 3																											CHEN_METABOLIC_SYNDROM_NETWORK																		RODRIGUES_THYROID_CARCINOMA_POORLY_DIFFERENTIATED_DN																																															RODRIGUES_THYROID_CARCINOMA_ANAPLASTIC_DN								
8303	SNN	stannin																											CHEN_METABOLIC_SYNDROM_NETWORK																							DURCHDEWALD_SKIN_CARCINOGENESIS_DN										ZHOU_INFLAMMATORY_RESPONSE_FIMA_UP	FOSTER_TOLERANT_MACROPHAGE_DN			CHICAS_RB1_TARGETS_CONFLUENT							BLALOCK_ALZHEIMERS_DISEASE_DN									ZWANG_TRANSIENTLY_UP_BY_1ST_EGF_PULSE_ONLY												RODRIGUES_THYROID_CARCINOMA_ANAPLASTIC_DN	BUYTAERT_PHOTODYNAMIC_THERAPY_STRESS_UP							
27	ABL2	v-abl Abelson murine leukemia viral oncogene homolog 2																											CHEN_METABOLIC_SYNDROM_NETWORK																												FORTSCHEGGER_PHF8_TARGETS_DN					ZHOU_INFLAMMATORY_RESPONSE_FIMA_UP						NUYTTEN_EZH2_TARGETS_UP																		FULCHER_INFLAMMATORY_RESPONSE_LECTIN_VS_LPS_UP									BUYTAERT_PHOTODYNAMIC_THERAPY_STRESS_UP							
91828	EXOC3L4	exocyst complex component 3-like 4																											CHEN_METABOLIC_SYNDROM_NETWORK																																		FOSTER_TOLERANT_MACROPHAGE_DN																																							
10327	AKR1A1	aldo-keto reductase family 1, member A1 (aldehyde reductase)																											CHEN_METABOLIC_SYNDROM_NETWORK																																								KAAB_HEART_ATRIUM_VS_VENTRICLE_UP																																	
151126	ZNF385B	zinc finger protein 385B																											CHEN_METABOLIC_SYNDROM_NETWORK																																																					ZWANG_TRANSIENTLY_UP_BY_1ST_EGF_PULSE_ONLY																				
10767	HBS1L	HBS1-like (S. cerevisiae)																											CHEN_METABOLIC_SYNDROM_NETWORK																																																																									
121278	TPH2	tryptophan hydroxylase 2																											CHEN_METABOLIC_SYNDROM_NETWORK																																																																									
84433	CARD11	caspase recruitment domain family, member 11																											CHEN_METABOLIC_SYNDROM_NETWORK																																																																									
170482	CLEC4C	C-type lectin domain family 4, member C																											CHEN_METABOLIC_SYNDROM_NETWORK																																																																									
4035	LRP1	low density lipoprotein receptor-related protein 1																												MILI_PSEUDOPODIA_HAPTOTAXIS_DN					LIM_MAMMARY_STEM_CELL_UP		LEE_BMP2_TARGETS_UP																						JOHNSTONE_PARVB_TARGETS_3_UP						SCHAEFFER_PROSTATE_DEVELOPMENT_6HR_DN																	ZWANG_TRANSIENTLY_UP_BY_1ST_EGF_PULSE_ONLY	TARTE_PLASMA_CELL_VS_PLASMABLAST_UP								PARENT_MTOR_SIGNALING_UP											
2681	GGTA1P	glycoprotein, alpha-galactosyltransferase 1 pseudogene																												MILI_PSEUDOPODIA_HAPTOTAXIS_DN									PILON_KLF1_TARGETS_DN																			GRAESSMANN_APOPTOSIS_BY_DOXORUBICIN_UP												CHYLA_CBFA2T3_TARGETS_UP																												TORCHIA_TARGETS_OF_EWSR1_FLI1_FUSION_DN				MARSON_BOUND_BY_FOXP3_UNSTIMULATED
55798	METTL2B	methyltransferase like 2B																												MILI_PSEUDOPODIA_HAPTOTAXIS_DN									PILON_KLF1_TARGETS_DN																																																															
80213	TM2D3	TM2 domain containing 3																												MILI_PSEUDOPODIA_HAPTOTAXIS_DN												SWEET_LUNG_CANCER_KRAS_DN																										NUYTTEN_EZH2_TARGETS_UP					BLALOCK_ALZHEIMERS_DISEASE_DN									ZWANG_TRANSIENTLY_UP_BY_1ST_EGF_PULSE_ONLY																				
6713	SQLE	squalene epoxidase																												MILI_PSEUDOPODIA_HAPTOTAXIS_DN													CREIGHTON_ENDOCRINE_THERAPY_RESISTANCE_3									DURCHDEWALD_SKIN_CARCINOGENESIS_DN				GRAESSMANN_APOPTOSIS_BY_DOXORUBICIN_DN	FORTSCHEGGER_PHF8_TARGETS_DN																																PUJANA_BRCA1_PCC_NETWORK	SENESE_HDAC1_AND_HDAC2_TARGETS_DN												
29914	UBIAD1	UbiA prenyltransferase domain containing 1																												MILI_PSEUDOPODIA_HAPTOTAXIS_DN																			BHAT_ESR1_TARGETS_VIA_AKT1_UP																							BHAT_ESR1_TARGETS_NOT_VIA_AKT1_UP																											LASTOWSKA_NEUROBLASTOMA_COPY_NUMBER_DN			
84919	PPP1R15B	protein phosphatase 1, regulatory subunit 15B																												MILI_PSEUDOPODIA_HAPTOTAXIS_DN																				DUTERTRE_ESTRADIOL_RESPONSE_24HR_DN			RAO_BOUND_BY_SALL4_ISOFORM_B										FOSTER_TOLERANT_MACROPHAGE_DN												DELACROIX_RAR_BOUND_ES																						LOPEZ_MBD_TARGETS					
23344	ESYT1	extended synaptotagmin-like protein 1																												MILI_PSEUDOPODIA_HAPTOTAXIS_DN																												GRAESSMANN_APOPTOSIS_BY_DOXORUBICIN_UP																																												
10227	MFSD10	major facilitator superfamily domain containing 10																												MILI_PSEUDOPODIA_HAPTOTAXIS_DN																																												KINSEY_TARGETS_OF_EWSR1_FLII_FUSION_DN																	PARENT_MTOR_SIGNALING_UP								LASTOWSKA_NEUROBLASTOMA_COPY_NUMBER_DN			
4221	MEN1	multiple endocrine neoplasia I																												MILI_PSEUDOPODIA_HAPTOTAXIS_DN																																																											PUJANA_BRCA1_PCC_NETWORK								LOPEZ_MBD_TARGETS					
11070	TMEM115	transmembrane protein 115																												MILI_PSEUDOPODIA_HAPTOTAXIS_DN																																																																					LASTOWSKA_NEUROBLASTOMA_COPY_NUMBER_DN			
10783	NEK6	NIMA (never in mitosis gene a)-related kinase 6																													GOZGIT_ESR1_TARGETS_DN	IVANOVA_HEMATOPOIESIS_STEM_CELL_AND_PROGENITOR											CREIGHTON_ENDOCRINE_THERAPY_RESISTANCE_3																	KRIEG_HYPOXIA_NOT_VIA_KDM3A			FOSTER_TOLERANT_MACROPHAGE_DN					NUYTTEN_EZH2_TARGETS_UP		CHYLA_CBFA2T3_TARGETS_UP																FULCHER_INFLAMMATORY_RESPONSE_LECTIN_VS_LPS_UP																
8706	B3GALNT1	beta-1,3-N-acetylgalactosaminyltransferase 1 (globoside blood group)																													GOZGIT_ESR1_TARGETS_DN			BYSTRYKH_HEMATOPOIESIS_STEM_CELL_QTL_TRANS										DURAND_STROMA_S_UP			RODRIGUES_THYROID_CARCINOMA_POORLY_DIFFERENTIATED_DN																																							FULCHER_INFLAMMATORY_RESPONSE_LECTIN_VS_LPS_UP																
151230	KLHL23	kelch-like 23 (Drosophila)																													GOZGIT_ESR1_TARGETS_DN							PUJANA_ATM_PCC_NETWORK															RAO_BOUND_BY_SALL4_ISOFORM_B																																																	
4939	OAS2	2'-5'-oligoadenylate synthetase 2, 69/71kDa																													GOZGIT_ESR1_TARGETS_DN							PUJANA_ATM_PCC_NETWORK																	FEVR_CTNNB1_TARGETS_UP			GRAESSMANN_APOPTOSIS_BY_DOXORUBICIN_UP																	DELACROIX_RAR_BOUND_ES			BAELDE_DIABETIC_NEPHROPATHY_DN											PUJANA_BRCA1_PCC_NETWORK													
8821	INPP4B	inositol polyphosphate-4-phosphatase, type II, 105kDa																													GOZGIT_ESR1_TARGETS_DN									ONDER_CDH1_TARGETS_2_DN	SMID_BREAST_CANCER_BASAL_DN			DURAND_STROMA_S_UP	DOUGLAS_BMI1_TARGETS_UP																																							MASSARWEH_TAMOXIFEN_RESISTANCE_UP																		
81849	ST6GALNAC5	ST6 (alpha-N-acetyl-neuraminyl-2,3-beta-galactosyl-1,3)-N-acetylgalactosaminide alpha-2,6-sialyltransferase 5																													GOZGIT_ESR1_TARGETS_DN									ONDER_CDH1_TARGETS_2_DN																																	BLALOCK_ALZHEIMERS_DISEASE_DN									ZWANG_TRANSIENTLY_UP_BY_1ST_EGF_PULSE_ONLY															LOPEZ_MBD_TARGETS					
11155	LDB3	LIM domain binding 3																													GOZGIT_ESR1_TARGETS_DN																								FEVR_CTNNB1_TARGETS_UP			GRAESSMANN_APOPTOSIS_BY_DOXORUBICIN_UP																																									LASTOWSKA_NEUROBLASTOMA_COPY_NUMBER_DN			
84875	PARP10	poly (ADP-ribose) polymerase family, member 10																													GOZGIT_ESR1_TARGETS_DN																																																																							MARSON_BOUND_BY_FOXP3_UNSTIMULATED
3192	HNRNPU	heterogeneous nuclear ribonucleoprotein U (scaffold attachment factor A)																														IVANOVA_HEMATOPOIESIS_STEM_CELL_AND_PROGENITOR	SMID_BREAST_CANCER_BASAL_UP						PILON_KLF1_TARGETS_DN																	GRAESSMANN_APOPTOSIS_BY_DOXORUBICIN_DN									SCHAEFFER_PROSTATE_DEVELOPMENT_6HR_DN																							BONOME_OVARIAN_CANCER_SURVIVAL_SUBOPTIMAL_DEBULKING	PUJANA_BRCA1_PCC_NETWORK													MARSON_BOUND_BY_FOXP3_UNSTIMULATED
9181	ARHGEF2	Rho/Rac guanine nucleotide exchange factor (GEF) 2																														IVANOVA_HEMATOPOIESIS_STEM_CELL_AND_PROGENITOR						PUJANA_ATM_PCC_NETWORK													DAVICIONI_MOLECULAR_ARMS_VS_ERMS_UP														SCHAEFFER_PROSTATE_DEVELOPMENT_6HR_DN					CHYLA_CBFA2T3_TARGETS_UP																		BONOME_OVARIAN_CANCER_SURVIVAL_SUBOPTIMAL_DEBULKING							BUYTAERT_PHOTODYNAMIC_THERAPY_STRESS_UP		LOPEZ_MBD_TARGETS					
80774	LIMD2	LIM domain containing 2																														IVANOVA_HEMATOPOIESIS_STEM_CELL_AND_PROGENITOR							PILON_KLF1_TARGETS_DN																						HATADA_METHYLATED_IN_LUNG_CANCER_UP																		NUYTTEN_NIPP1_TARGETS_DN																			TORCHIA_TARGETS_OF_EWSR1_FLI1_FUSION_DN				MARSON_BOUND_BY_FOXP3_UNSTIMULATED
23413	NCS1	neuronal calcium sensor 1																														IVANOVA_HEMATOPOIESIS_STEM_CELL_AND_PROGENITOR																	BHAT_ESR1_TARGETS_VIA_AKT1_UP																			NUYTTEN_EZH2_TARGETS_UP				BHAT_ESR1_TARGETS_NOT_VIA_AKT1_UP														FULCHER_INFLAMMATORY_RESPONSE_LECTIN_VS_LPS_UP																
9832	JAKMIP2	janus kinase and microtubule interacting protein 2																														IVANOVA_HEMATOPOIESIS_STEM_CELL_AND_PROGENITOR																			DAVICIONI_MOLECULAR_ARMS_VS_ERMS_UP																							KINSEY_TARGETS_OF_EWSR1_FLII_FUSION_DN																												
57414	RHBDD2	rhomboid domain containing 2																														IVANOVA_HEMATOPOIESIS_STEM_CELL_AND_PROGENITOR																					RAO_BOUND_BY_SALL4_ISOFORM_B																						DELACROIX_RAR_BOUND_ES											FULCHER_INFLAMMATORY_RESPONSE_LECTIN_VS_LPS_UP																
389384	C6orf222	chromosome 6 open reading frame 222																														IVANOVA_HEMATOPOIESIS_STEM_CELL_AND_PROGENITOR																							FEVR_CTNNB1_TARGETS_UP																																															
1013	CDH15	cadherin 15, type 1, M-cadherin (myotubule)																														IVANOVA_HEMATOPOIESIS_STEM_CELL_AND_PROGENITOR																																																			TARTE_PLASMA_CELL_VS_PLASMABLAST_UP														LOPEZ_MBD_TARGETS					
126208	ZNF787	zinc finger protein 787																														IVANOVA_HEMATOPOIESIS_STEM_CELL_AND_PROGENITOR																																																			TARTE_PLASMA_CELL_VS_PLASMABLAST_UP																			
3594	IL12RB1	interleukin 12 receptor, beta 1																														IVANOVA_HEMATOPOIESIS_STEM_CELL_AND_PROGENITOR																																																									PUJANA_BRCA1_PCC_NETWORK													
79591	C10orf76	chromosome 10 open reading frame 76																														IVANOVA_HEMATOPOIESIS_STEM_CELL_AND_PROGENITOR																																																																			LASTOWSKA_NEUROBLASTOMA_COPY_NUMBER_DN			
11055	ZPBP	zona pellucida binding protein																														IVANOVA_HEMATOPOIESIS_STEM_CELL_AND_PROGENITOR																																																																						MARSON_BOUND_BY_FOXP3_UNSTIMULATED
79370	BCL2L14	BCL2-like 14 (apoptosis facilitator)																														IVANOVA_HEMATOPOIESIS_STEM_CELL_AND_PROGENITOR																																																																						
51715	RAB23	RAB23, member RAS oncogene family																															SMID_BREAST_CANCER_BASAL_UP	BYSTRYKH_HEMATOPOIESIS_STEM_CELL_QTL_TRANS																																																ZWANG_TRANSIENTLY_UP_BY_1ST_EGF_PULSE_ONLY																				
10477	UBE2E3	ubiquitin-conjugating enzyme E2E 3																															SMID_BREAST_CANCER_BASAL_UP						PILON_KLF1_TARGETS_DN														RAO_BOUND_BY_SALL4_ISOFORM_B			GRAESSMANN_APOPTOSIS_BY_DOXORUBICIN_DN																	BLALOCK_ALZHEIMERS_DISEASE_DN																													
7531	YWHAE	tyrosine 3-monooxygenase/tryptophan 5-monooxygenase activation protein, epsilon polypeptide																															SMID_BREAST_CANCER_BASAL_UP						PILON_KLF1_TARGETS_DN																										SCHAEFFER_PROSTATE_DEVELOPMENT_6HR_DN								BLALOCK_ALZHEIMERS_DISEASE_DN					BAELDE_DIABETIC_NEPHROPATHY_DN											PUJANA_BRCA1_PCC_NETWORK								LOPEZ_MBD_TARGETS					
1827	RCAN1	regulator of calcineurin 1																															SMID_BREAST_CANCER_BASAL_UP										CREIGHTON_ENDOCRINE_THERAPY_RESISTANCE_3					CUI_TCF21_TARGETS_2_DN		DUTERTRE_ESTRADIOL_RESPONSE_24HR_DN			RAO_BOUND_BY_SALL4_ISOFORM_B					GRAESSMANN_APOPTOSIS_BY_DOXORUBICIN_UP					FOSTER_TOLERANT_MACROPHAGE_DN					NUYTTEN_EZH2_TARGETS_UP										BAELDE_DIABETIC_NEPHROPATHY_DN						MASSARWEH_TAMOXIFEN_RESISTANCE_UP		FULCHER_INFLAMMATORY_RESPONSE_LECTIN_VS_LPS_UP									BUYTAERT_PHOTODYNAMIC_THERAPY_STRESS_UP							
55506	H2AFY2	H2A histone family, member Y2																															SMID_BREAST_CANCER_BASAL_UP																													ZHOU_INFLAMMATORY_RESPONSE_FIMA_UP																																					LASTOWSKA_NEUROBLASTOMA_COPY_NUMBER_DN			
55205	ZNF532	zinc finger protein 532																															SMID_BREAST_CANCER_BASAL_UP																																																																					
56132	PCDHB3	protocadherin beta 3																															SMID_BREAST_CANCER_BASAL_UP																																																																					
64283	RGNEF	190 kDa guanine nucleotide exchange factor																																BYSTRYKH_HEMATOPOIESIS_STEM_CELL_QTL_TRANS	LIM_MAMMARY_STEM_CELL_UP								CREIGHTON_ENDOCRINE_THERAPY_RESISTANCE_3	DURAND_STROMA_S_UP			RODRIGUES_THYROID_CARCINOMA_POORLY_DIFFERENTIATED_DN										FORTSCHEGGER_PHF8_TARGETS_DN																											MASSARWEH_TAMOXIFEN_RESISTANCE_UP										RODRIGUES_THYROID_CARCINOMA_ANAPLASTIC_DN								
10637	LEFTY1	left-right determination factor 1																																BYSTRYKH_HEMATOPOIESIS_STEM_CELL_QTL_TRANS		MIKKELSEN_MEF_ICP_WITH_H3K27ME3																	RAO_BOUND_BY_SALL4_ISOFORM_B																						DELACROIX_RAR_BOUND_ES																											
2137	EXTL3	exostoses (multiple)-like 3																																BYSTRYKH_HEMATOPOIESIS_STEM_CELL_QTL_TRANS			LEE_BMP2_TARGETS_UP																																																								MARTINEZ_RB1_AND_TP53_TARGETS_DN									
689	BTF3	basic transcription factor 3																																BYSTRYKH_HEMATOPOIESIS_STEM_CELL_QTL_TRANS				PUJANA_ATM_PCC_NETWORK																																																		BONOME_OVARIAN_CANCER_SURVIVAL_SUBOPTIMAL_DEBULKING	PUJANA_BRCA1_PCC_NETWORK								LOPEZ_MBD_TARGETS					
10775	POP4	processing of precursor 4, ribonuclease P/MRP subunit (S. cerevisiae)																																BYSTRYKH_HEMATOPOIESIS_STEM_CELL_QTL_TRANS				PUJANA_ATM_PCC_NETWORK																																																			PUJANA_BRCA1_PCC_NETWORK												KOYAMA_SEMA3B_TARGETS_UP	
6737	TRIM21	tripartite motif containing 21																																BYSTRYKH_HEMATOPOIESIS_STEM_CELL_QTL_TRANS					PILON_KLF1_TARGETS_DN					DURAND_STROMA_S_UP														GRAESSMANN_APOPTOSIS_BY_DOXORUBICIN_UP					FOSTER_TOLERANT_MACROPHAGE_DN					NUYTTEN_EZH2_TARGETS_UP																																		
23473	CAPN7	calpain 7																																BYSTRYKH_HEMATOPOIESIS_STEM_CELL_QTL_TRANS					PILON_KLF1_TARGETS_DN																																																				PARENT_MTOR_SIGNALING_UP								LASTOWSKA_NEUROBLASTOMA_COPY_NUMBER_DN			
8888	MCM3AP	minichromosome maintenance complex component 3 associated protein																																BYSTRYKH_HEMATOPOIESIS_STEM_CELL_QTL_TRANS					PILON_KLF1_TARGETS_DN																																																															
1500	CTNND1	catenin (cadherin-associated protein), delta 1																																BYSTRYKH_HEMATOPOIESIS_STEM_CELL_QTL_TRANS													RODRIGUES_THYROID_CARCINOMA_POORLY_DIFFERENTIATED_DN					DURCHDEWALD_SKIN_CARCINOGENESIS_DN					FORTSCHEGGER_PHF8_TARGETS_DN		JOHNSTONE_PARVB_TARGETS_3_UP																									MASSARWEH_TAMOXIFEN_RESISTANCE_UP							PARENT_MTOR_SIGNALING_UP											
9277	WDR46	WD repeat domain 46																																BYSTRYKH_HEMATOPOIESIS_STEM_CELL_QTL_TRANS															BHAT_ESR1_TARGETS_VIA_AKT1_UP									GRAESSMANN_APOPTOSIS_BY_DOXORUBICIN_UP														BHAT_ESR1_TARGETS_NOT_VIA_AKT1_UP																														
7054	TH	tyrosine hydroxylase																																BYSTRYKH_HEMATOPOIESIS_STEM_CELL_QTL_TRANS															BHAT_ESR1_TARGETS_VIA_AKT1_UP																							BHAT_ESR1_TARGETS_NOT_VIA_AKT1_UP																									LOPEZ_MBD_TARGETS					
56998	CTNNBIP1	catenin, beta interacting protein 1																																BYSTRYKH_HEMATOPOIESIS_STEM_CELL_QTL_TRANS																						GRAESSMANN_APOPTOSIS_BY_DOXORUBICIN_DN																						BAELDE_DIABETIC_NEPHROPATHY_DN															MARTINEZ_RB1_AND_TP53_TARGETS_DN						LASTOWSKA_NEUROBLASTOMA_COPY_NUMBER_DN			
126119	JOSD2	Josephin domain containing 2																																BYSTRYKH_HEMATOPOIESIS_STEM_CELL_QTL_TRANS																								GRAESSMANN_APOPTOSIS_BY_DOXORUBICIN_UP																																												
5863	RGL2	ral guanine nucleotide dissociation stimulator-like 2																																BYSTRYKH_HEMATOPOIESIS_STEM_CELL_QTL_TRANS																														CHARAFE_BREAST_CANCER_LUMINAL_VS_BASAL_UP			CHARAFE_BREAST_CANCER_LUMINAL_VS_MESENCHYMAL_UP																																			
55854	ZC3H15	zinc finger CCCH-type containing 15																																BYSTRYKH_HEMATOPOIESIS_STEM_CELL_QTL_TRANS																																							BLALOCK_ALZHEIMERS_DISEASE_DN																PUJANA_BRCA1_PCC_NETWORK													
5537	PPP6C	protein phosphatase 6, catalytic subunit																																BYSTRYKH_HEMATOPOIESIS_STEM_CELL_QTL_TRANS																																													NUYTTEN_NIPP1_TARGETS_DN										PUJANA_BRCA1_PCC_NETWORK					RODRIGUES_THYROID_CARCINOMA_ANAPLASTIC_DN			LOPEZ_MBD_TARGETS					
5695	PSMB7	proteasome (prosome, macropain) subunit, beta type, 7																																BYSTRYKH_HEMATOPOIESIS_STEM_CELL_QTL_TRANS																																																							PUJANA_BRCA1_PCC_NETWORK								LOPEZ_MBD_TARGETS					
133015	PACRGL	PARK2 co-regulated-like																																BYSTRYKH_HEMATOPOIESIS_STEM_CELL_QTL_TRANS																																																																	LASTOWSKA_NEUROBLASTOMA_COPY_NUMBER_DN			
1769	DNAH8	dynein, axonemal, heavy chain 8																																BYSTRYKH_HEMATOPOIESIS_STEM_CELL_QTL_TRANS																																																																				
146542	ZNF688	zinc finger protein 688																																BYSTRYKH_HEMATOPOIESIS_STEM_CELL_QTL_TRANS																																																																				
10875	FGL2	fibrinogen-like 2																																	LIM_MAMMARY_STEM_CELL_UP		LEE_BMP2_TARGETS_UP					SWEET_LUNG_CANCER_KRAS_DN																											KAAB_HEART_ATRIUM_VS_VENTRICLE_UP																																	MARSON_BOUND_BY_FOXP3_UNSTIMULATED
389136	VGLL3	vestigial like 3 (Drosophila)																																	LIM_MAMMARY_STEM_CELL_UP													CUI_TCF21_TARGETS_2_DN				DURCHDEWALD_SKIN_CARCINOGENESIS_DN														CHICAS_RB1_TARGETS_CONFLUENT																																				
9853	RUSC2	RUN and SH3 domain containing 2																																	LIM_MAMMARY_STEM_CELL_UP																	DURCHDEWALD_SKIN_CARCINOGENESIS_DN	RAO_BOUND_BY_SALL4_ISOFORM_B			GRAESSMANN_APOPTOSIS_BY_DOXORUBICIN_DN																																														
57616	TSHZ3	teashirt zinc finger homeobox 3																																	LIM_MAMMARY_STEM_CELL_UP																									KRIEG_HYPOXIA_NOT_VIA_KDM3A																					DAWSON_METHYLATED_IN_LYMPHOMA_TCL1																				KOYAMA_SEMA3B_TARGETS_UP	
6525	SMTN	smoothelin																																	LIM_MAMMARY_STEM_CELL_UP																									KRIEG_HYPOXIA_NOT_VIA_KDM3A																																									KOYAMA_SEMA3B_TARGETS_UP	
25890	ABI3BP	ABI family, member 3 (NESH) binding protein																																	LIM_MAMMARY_STEM_CELL_UP																															CHICAS_RB1_TARGETS_CONFLUENT																			WANG_MLL_TARGETS									RODRIGUES_THYROID_CARCINOMA_ANAPLASTIC_DN								
23090	ZNF423	zinc finger protein 423																																	LIM_MAMMARY_STEM_CELL_UP																																							KINSEY_TARGETS_OF_EWSR1_FLII_FUSION_DN																												
494470	RNF165	ring finger protein 165																																	LIM_MAMMARY_STEM_CELL_UP																																																																			
162394	SLFN5	schlafen family member 5																																		MIKKELSEN_MEF_ICP_WITH_H3K27ME3												CUI_TCF21_TARGETS_2_DN															FOSTER_TOLERANT_MACROPHAGE_DN					NUYTTEN_EZH2_TARGETS_UP						KINSEY_TARGETS_OF_EWSR1_FLII_FUSION_DN																												MARSON_BOUND_BY_FOXP3_UNSTIMULATED
170690	ADAMTS16	ADAM metallopeptidase with thrombospondin type 1 motif, 16																																		MIKKELSEN_MEF_ICP_WITH_H3K27ME3												CUI_TCF21_TARGETS_2_DN																																																						
6820	SULT2B1	sulfotransferase family, cytosolic, 2B, member 1																																		MIKKELSEN_MEF_ICP_WITH_H3K27ME3													BHAT_ESR1_TARGETS_VIA_AKT1_UP						FEVR_CTNNB1_TARGETS_UP	GRAESSMANN_APOPTOSIS_BY_DOXORUBICIN_DN											CHARAFE_BREAST_CANCER_LUMINAL_VS_MESENCHYMAL_UP					BHAT_ESR1_TARGETS_NOT_VIA_AKT1_UP										ZWANG_TRANSIENTLY_UP_BY_1ST_EGF_PULSE_ONLY																				
2696	GIPR	gastric inhibitory polypeptide receptor																																		MIKKELSEN_MEF_ICP_WITH_H3K27ME3																										ZHOU_INFLAMMATORY_RESPONSE_FIMA_UP																																								
146853	C17orf50	chromosome 17 open reading frame 50																																		MIKKELSEN_MEF_ICP_WITH_H3K27ME3																																		CHYLA_CBFA2T3_TARGETS_UP																																
55237	VRTN	vertebrae development homolog (pig)																																		MIKKELSEN_MEF_ICP_WITH_H3K27ME3																																																																		
245	ALOX12P2	arachidonate 12-lipoxygenase pseudogene 2																																		MIKKELSEN_MEF_ICP_WITH_H3K27ME3																																																																		
100130934	ZNF663	zinc finger protein 663																																		MIKKELSEN_MEF_ICP_WITH_H3K27ME3																																																																		
284338	PRR19	proline rich 19																																		MIKKELSEN_MEF_ICP_WITH_H3K27ME3																																																																		
5027	P2RX7	purinergic receptor P2X, ligand-gated ion channel, 7																																			LEE_BMP2_TARGETS_UP	PUJANA_ATM_PCC_NETWORK																																CHYLA_CBFA2T3_TARGETS_UP																																
8519	IFITM1	interferon induced transmembrane protein 1 (9-27)																																			LEE_BMP2_TARGETS_UP		PILON_KLF1_TARGETS_DN															SERVITJA_ISLET_HNF1A_TARGETS_UP					JOHNSTONE_PARVB_TARGETS_3_UP									NUYTTEN_EZH2_TARGETS_UP							DELACROIX_RAR_BOUND_ES	RIGGI_EWING_SARCOMA_PROGENITOR_UP		BAELDE_DIABETIC_NEPHROPATHY_DN					TARTE_PLASMA_CELL_VS_PLASMABLAST_UP														LOPEZ_MBD_TARGETS					
3321	IGSF3	immunoglobulin superfamily, member 3																																			LEE_BMP2_TARGETS_UP			ONDER_CDH1_TARGETS_2_DN																						ZHOU_INFLAMMATORY_RESPONSE_FIMA_UP														RIGGI_EWING_SARCOMA_PROGENITOR_UP								MASSARWEH_TAMOXIFEN_RESISTANCE_UP																		
222166	C7orf41	chromosome 7 open reading frame 41																																			LEE_BMP2_TARGETS_UP								DOUGLAS_BMI1_TARGETS_UP																													KINSEY_TARGETS_OF_EWSR1_FLII_FUSION_DN										MASSARWEH_TAMOXIFEN_RESISTANCE_UP										RODRIGUES_THYROID_CARCINOMA_ANAPLASTIC_DN								
6441	SFTPD	surfactant protein D																																			LEE_BMP2_TARGETS_UP																																																																	
65992	DDRGK1	DDRGK domain containing 1																																			LEE_BMP2_TARGETS_UP																																																																	
2590	GALNT2	UDP-N-acetyl-alpha-D-galactosamine:polypeptide N-acetylgalactosaminyltransferase 2 (GalNAc-T2)																																				PUJANA_ATM_PCC_NETWORK	PILON_KLF1_TARGETS_DN																	GRAESSMANN_APOPTOSIS_BY_DOXORUBICIN_DN																							NUYTTEN_NIPP1_TARGETS_DN										PUJANA_BRCA1_PCC_NETWORK													
8675	STX16	syntaxin 16																																				PUJANA_ATM_PCC_NETWORK	PILON_KLF1_TARGETS_DN																		FORTSCHEGGER_PHF8_TARGETS_DN		JOHNSTONE_PARVB_TARGETS_3_UP																																											MARSON_BOUND_BY_FOXP3_UNSTIMULATED
23225	NUP210	nucleoporin 210kDa																																				PUJANA_ATM_PCC_NETWORK	PILON_KLF1_TARGETS_DN																																								NUYTTEN_NIPP1_TARGETS_DN										PUJANA_BRCA1_PCC_NETWORK										LASTOWSKA_NEUROBLASTOMA_COPY_NUMBER_DN			
5294	PIK3CG	phosphoinositide-3-kinase, catalytic, gamma polypeptide																																				PUJANA_ATM_PCC_NETWORK	PILON_KLF1_TARGETS_DN																																															FULCHER_INFLAMMATORY_RESPONSE_LECTIN_VS_LPS_UP			PUJANA_BRCA1_PCC_NETWORK													MARSON_BOUND_BY_FOXP3_UNSTIMULATED
9063	PIAS2	protein inhibitor of activated STAT, 2																																				PUJANA_ATM_PCC_NETWORK					CREIGHTON_ENDOCRINE_THERAPY_RESISTANCE_3		DOUGLAS_BMI1_TARGETS_UP											GRAESSMANN_APOPTOSIS_BY_DOXORUBICIN_DN																																	PUJANA_BRCA1_PCC_NETWORK													
10621	POLR3F	polymerase (RNA) III (DNA directed) polypeptide F, 39 kDa																																				PUJANA_ATM_PCC_NETWORK																		GRAESSMANN_APOPTOSIS_BY_DOXORUBICIN_DN																																	PUJANA_BRCA1_PCC_NETWORK													
7919	DDX39B	DEAD (Asp-Glu-Ala-Asp) box polypeptide 39B																																				PUJANA_ATM_PCC_NETWORK																		GRAESSMANN_APOPTOSIS_BY_DOXORUBICIN_DN																																	PUJANA_BRCA1_PCC_NETWORK													
9169	SCAF11	SR-related CTD-associated factor 11																																				PUJANA_ATM_PCC_NETWORK																		GRAESSMANN_APOPTOSIS_BY_DOXORUBICIN_DN																																					MARTINEZ_RB1_AND_TP53_TARGETS_DN									
6894	TARBP1	TAR (HIV-1) RNA binding protein 1																																				PUJANA_ATM_PCC_NETWORK																																			BLALOCK_ALZHEIMERS_DISEASE_DN																PUJANA_BRCA1_PCC_NETWORK								LOPEZ_MBD_TARGETS					
6832	SUPV3L1	suppressor of var1, 3-like 1 (S. cerevisiae)																																				PUJANA_ATM_PCC_NETWORK																																																			PUJANA_BRCA1_PCC_NETWORK													MARSON_BOUND_BY_FOXP3_UNSTIMULATED
5820	PVT1	Pvt1 oncogene (non-protein coding)																																				PUJANA_ATM_PCC_NETWORK																																																			PUJANA_BRCA1_PCC_NETWORK													
22852	ANKRD26	ankyrin repeat domain 26																																				PUJANA_ATM_PCC_NETWORK																																																			PUJANA_BRCA1_PCC_NETWORK													
6143	RPL19	ribosomal protein L19																																				PUJANA_ATM_PCC_NETWORK																																																			PUJANA_BRCA1_PCC_NETWORK													
7978	MTERF	mitochondrial transcription termination factor																																				PUJANA_ATM_PCC_NETWORK																																																			PUJANA_BRCA1_PCC_NETWORK													
202559	KHDRBS2	KH domain containing, RNA binding, signal transduction associated 2																																				PUJANA_ATM_PCC_NETWORK																																																			PUJANA_BRCA1_PCC_NETWORK													
8449	DHX16	DEAH (Asp-Glu-Ala-His) box polypeptide 16																																				PUJANA_ATM_PCC_NETWORK																																																			PUJANA_BRCA1_PCC_NETWORK													
1810	DR1	down-regulator of transcription 1, TBP-binding (negative cofactor 2)																																				PUJANA_ATM_PCC_NETWORK																																																			PUJANA_BRCA1_PCC_NETWORK													
5892	RAD51D	RAD51 homolog D (S. cerevisiae)																																				PUJANA_ATM_PCC_NETWORK																																																																
10326	SIRPB1	signal-regulatory protein beta 1																																				PUJANA_ATM_PCC_NETWORK																																																																
27236	ARFIP1	ADP-ribosylation factor interacting protein 1																																				PUJANA_ATM_PCC_NETWORK																																																																
10748	KLRAP1	killer cell lectin-like receptor subfamily A pseudogene 1																																				PUJANA_ATM_PCC_NETWORK																																																																
27255	CNTN6	contactin 6																																				PUJANA_ATM_PCC_NETWORK																																																																
79666	PLEKHF2	pleckstrin homology domain containing, family F (with FYVE domain) member 2																																					PILON_KLF1_TARGETS_DN		SMID_BREAST_CANCER_BASAL_DN									DUTERTRE_ESTRADIOL_RESPONSE_24HR_DN											HATADA_METHYLATED_IN_LUNG_CANCER_UP		FOSTER_TOLERANT_MACROPHAGE_DN				CHARAFE_BREAST_CANCER_LUMINAL_VS_MESENCHYMAL_UP												NUYTTEN_NIPP1_TARGETS_DN																							
57620	STIM2	stromal interaction molecule 2																																					PILON_KLF1_TARGETS_DN				CREIGHTON_ENDOCRINE_THERAPY_RESISTANCE_3									DURCHDEWALD_SKIN_CARCINOGENESIS_DN																																																		
27327	TNRC6A	trinucleotide repeat containing 6A																																					PILON_KLF1_TARGETS_DN						DOUGLAS_BMI1_TARGETS_UP											GRAESSMANN_APOPTOSIS_BY_DOXORUBICIN_DN									SCHAEFFER_PROSTATE_DEVELOPMENT_6HR_DN																											LIU_PROSTATE_CANCER_DN	MARTINEZ_RB1_AND_TP53_TARGETS_DN									
11044	PAPD7	PAP associated domain containing 7																																					PILON_KLF1_TARGETS_DN						DOUGLAS_BMI1_TARGETS_UP															KRIEG_HYPOXIA_NOT_VIA_KDM3A			FOSTER_TOLERANT_MACROPHAGE_DN																																		LOPEZ_MBD_TARGETS					
253832	ZDHHC20	zinc finger, DHHC-type containing 20																																					PILON_KLF1_TARGETS_DN						DOUGLAS_BMI1_TARGETS_UP																																																									
54891	INO80D	INO80 complex subunit D																																					PILON_KLF1_TARGETS_DN								RODRIGUES_THYROID_CARCINOMA_POORLY_DIFFERENTIATED_DN	CUI_TCF21_TARGETS_2_DN																																																						
8554	PIAS1	protein inhibitor of activated STAT, 1																																					PILON_KLF1_TARGETS_DN								RODRIGUES_THYROID_CARCINOMA_POORLY_DIFFERENTIATED_DN				DAVICIONI_MOLECULAR_ARMS_VS_ERMS_UP	DURCHDEWALD_SKIN_CARCINOGENESIS_DN																					BLALOCK_ALZHEIMERS_DISEASE_DN																		PARENT_MTOR_SIGNALING_UP											
64895	PAPOLG	poly(A) polymerase gamma																																					PILON_KLF1_TARGETS_DN								RODRIGUES_THYROID_CARCINOMA_POORLY_DIFFERENTIATED_DN																																															RODRIGUES_THYROID_CARCINOMA_ANAPLASTIC_DN								
138241	C9orf85	chromosome 9 open reading frame 85																																					PILON_KLF1_TARGETS_DN								RODRIGUES_THYROID_CARCINOMA_POORLY_DIFFERENTIATED_DN																																																							
6584	SLC22A5	solute carrier family 22 (organic cation/carnitine transporter), member 5																																					PILON_KLF1_TARGETS_DN										BHAT_ESR1_TARGETS_VIA_AKT1_UP											KRIEG_HYPOXIA_NOT_VIA_KDM3A								NUYTTEN_EZH2_TARGETS_UP				BHAT_ESR1_TARGETS_NOT_VIA_AKT1_UP																														MARSON_BOUND_BY_FOXP3_UNSTIMULATED
50640	PNPLA8	patatin-like phospholipase domain containing 8																																					PILON_KLF1_TARGETS_DN											DUTERTRE_ESTRADIOL_RESPONSE_24HR_DN			RAO_BOUND_BY_SALL4_ISOFORM_B																																																	
54622	ARL15	ADP-ribosylation factor-like 15																																					PILON_KLF1_TARGETS_DN											DUTERTRE_ESTRADIOL_RESPONSE_24HR_DN																																																				MARSON_BOUND_BY_FOXP3_UNSTIMULATED
902	CCNH	cyclin H																																					PILON_KLF1_TARGETS_DN												DAVICIONI_MOLECULAR_ARMS_VS_ERMS_UP					GRAESSMANN_APOPTOSIS_BY_DOXORUBICIN_DN																	BLALOCK_ALZHEIMERS_DISEASE_DN															BONOME_OVARIAN_CANCER_SURVIVAL_SUBOPTIMAL_DEBULKING	PUJANA_BRCA1_PCC_NETWORK													
54495	TMX3	thioredoxin-related transmembrane protein 3																																					PILON_KLF1_TARGETS_DN													DURCHDEWALD_SKIN_CARCINOGENESIS_DN																																																		
84233	TMEM126A	transmembrane protein 126A																																					PILON_KLF1_TARGETS_DN																	GRAESSMANN_APOPTOSIS_BY_DOXORUBICIN_DN																																											LASTOWSKA_NEUROBLASTOMA_COPY_NUMBER_DN			
6500	SKP1	S-phase kinase-associated protein 1																																					PILON_KLF1_TARGETS_DN																		FORTSCHEGGER_PHF8_TARGETS_DN	GRAESSMANN_APOPTOSIS_BY_DOXORUBICIN_UP							SCHAEFFER_PROSTATE_DEVELOPMENT_6HR_DN													BAELDE_DIABETIC_NEPHROPATHY_DN													PARENT_MTOR_SIGNALING_UP			RODRIGUES_THYROID_CARCINOMA_ANAPLASTIC_DN								
57026	PDXP	pyridoxal (pyridoxine, vitamin B6) phosphatase																																					PILON_KLF1_TARGETS_DN																			GRAESSMANN_APOPTOSIS_BY_DOXORUBICIN_UP		KRIEG_HYPOXIA_NOT_VIA_KDM3A																																						TORCHIA_TARGETS_OF_EWSR1_FLI1_FUSION_DN				
27246	RNF115	ring finger protein 115																																					PILON_KLF1_TARGETS_DN																											CHICAS_RB1_TARGETS_CONFLUENT																																				
55315	SLC29A3	solute carrier family 29 (nucleoside transporters), member 3																																					PILON_KLF1_TARGETS_DN																																											ZWANG_TRANSIENTLY_UP_BY_1ST_EGF_PULSE_ONLY																				
55144	LRRC8D	leucine rich repeat containing 8 family, member D																																					PILON_KLF1_TARGETS_DN																																																											TORCHIA_TARGETS_OF_EWSR1_FLI1_FUSION_DN				MARSON_BOUND_BY_FOXP3_UNSTIMULATED
55813	UTP6	UTP6, small subunit (SSU) processome component, homolog (yeast)																																					PILON_KLF1_TARGETS_DN																																																															MARSON_BOUND_BY_FOXP3_UNSTIMULATED
29090	C18orf55	chromosome 18 open reading frame 55																																					PILON_KLF1_TARGETS_DN																																																															
79657	RPAP3	RNA polymerase II associated protein 3																																					PILON_KLF1_TARGETS_DN																																																															
54467	ANKIB1	ankyrin repeat and IBR domain containing 1																																					PILON_KLF1_TARGETS_DN																																																															
221937	FOXK1	forkhead box K1																																					PILON_KLF1_TARGETS_DN																																																															
84561	SLC12A8	solute carrier family 12 (potassium/chloride transporters), member 8																																						ONDER_CDH1_TARGETS_2_DN							RODRIGUES_THYROID_CARCINOMA_POORLY_DIFFERENTIATED_DN								FEVR_CTNNB1_TARGETS_UP																									HELLER_HDAC_TARGETS_SILENCED_BY_METHYLATION_UP																						
4940	OAS3	2'-5'-oligoadenylate synthetase 3, 100kDa																																						ONDER_CDH1_TARGETS_2_DN																		GRAESSMANN_APOPTOSIS_BY_DOXORUBICIN_UP										NUYTTEN_EZH2_TARGETS_UP																																		
8838	WISP3	WNT1 inducible signaling pathway protein 3																																						ONDER_CDH1_TARGETS_2_DN																																																														
90362	FAM110B	family with sequence similarity 110, member B																																							SMID_BREAST_CANCER_BASAL_DN			DURAND_STROMA_S_UP						DUTERTRE_ESTRADIOL_RESPONSE_24HR_DN														CHARAFE_BREAST_CANCER_LUMINAL_VS_BASAL_UP																														RODRIGUES_THYROID_CARCINOMA_ANAPLASTIC_DN								
64087	MCCC2	methylcrotonoyl-CoA carboxylase 2 (beta)																																							SMID_BREAST_CANCER_BASAL_DN						RODRIGUES_THYROID_CARCINOMA_POORLY_DIFFERENTIATED_DN									GRAESSMANN_APOPTOSIS_BY_DOXORUBICIN_DN								CHARAFE_BREAST_CANCER_LUMINAL_VS_BASAL_UP			CHARAFE_BREAST_CANCER_LUMINAL_VS_MESENCHYMAL_UP						BLALOCK_ALZHEIMERS_DISEASE_DN									ZWANG_TRANSIENTLY_UP_BY_1ST_EGF_PULSE_ONLY				FULCHER_INFLAMMATORY_RESPONSE_LECTIN_VS_LPS_UP			PUJANA_BRCA1_PCC_NETWORK													
56848	SPHK2	sphingosine kinase 2																																							SMID_BREAST_CANCER_BASAL_DN																	GRAESSMANN_APOPTOSIS_BY_DOXORUBICIN_UP				ZHOU_INFLAMMATORY_RESPONSE_FIMA_UP																																								
55663	ZNF446	zinc finger protein 446																																							SMID_BREAST_CANCER_BASAL_DN																																																													
51554	CCRL1	chemokine (C-C motif) receptor-like 1																																								SWEET_LUNG_CANCER_KRAS_DN													FEVR_CTNNB1_TARGETS_UP																																															
6477	SIAH1	seven in absentia homolog 1 (Drosophila)																																								SWEET_LUNG_CANCER_KRAS_DN																GRAESSMANN_APOPTOSIS_BY_DOXORUBICIN_UP																																			MARTINEZ_RB1_AND_TP53_TARGETS_DN									
201475	RAB12	RAB12, member RAS oncogene family																																								SWEET_LUNG_CANCER_KRAS_DN																							SCHAEFFER_PROSTATE_DEVELOPMENT_6HR_DN																												MARTINEZ_RB1_AND_TP53_TARGETS_DN									
57835	SLC4A5	solute carrier family 4, sodium bicarbonate cotransporter, member 5																																								SWEET_LUNG_CANCER_KRAS_DN																																																												
91369	ANKRD40	ankyrin repeat domain 40																																								SWEET_LUNG_CANCER_KRAS_DN																																																												
84458	LCOR	ligand dependent nuclear receptor corepressor																																									CREIGHTON_ENDOCRINE_THERAPY_RESISTANCE_3					CUI_TCF21_TARGETS_2_DN									FORTSCHEGGER_PHF8_TARGETS_DN											NUYTTEN_EZH2_TARGETS_UP																															LASTOWSKA_NEUROBLASTOMA_COPY_NUMBER_DN			
60592	SCOC	short coiled-coil protein																																									CREIGHTON_ENDOCRINE_THERAPY_RESISTANCE_3					CUI_TCF21_TARGETS_2_DN																															NUYTTEN_NIPP1_TARGETS_DN																							
93109	TMEM44	transmembrane protein 44																																									CREIGHTON_ENDOCRINE_THERAPY_RESISTANCE_3																	KRIEG_HYPOXIA_NOT_VIA_KDM3A																																										
23593	HEBP2	heme binding protein 2																																									CREIGHTON_ENDOCRINE_THERAPY_RESISTANCE_3																																																					MCBRYAN_PUBERTAL_BREAST_4_5WK_UP						
25894	PLEKHG4	pleckstrin homology domain containing, family G (with RhoGef domain) member 4																																										DURAND_STROMA_S_UP													FORTSCHEGGER_PHF8_TARGETS_DN									CHICAS_RB1_TARGETS_CONFLUENT																								SENESE_HDAC1_AND_HDAC2_TARGETS_DN												
219790	RTKN2	rhotekin 2																																										DURAND_STROMA_S_UP																		ZHOU_INFLAMMATORY_RESPONSE_FIMA_UP																												SENESE_HDAC1_AND_HDAC2_TARGETS_DN												
123688	AGPHD1	aminoglycoside phosphotransferase domain containing 1																																										DURAND_STROMA_S_UP																																						ZWANG_TRANSIENTLY_UP_BY_1ST_EGF_PULSE_ONLY																				
91653	BOC	Boc homolog (mouse)																																											DOUGLAS_BMI1_TARGETS_UP		RODRIGUES_THYROID_CARCINOMA_POORLY_DIFFERENTIATED_DN									GRAESSMANN_APOPTOSIS_BY_DOXORUBICIN_DN																		KINSEY_TARGETS_OF_EWSR1_FLII_FUSION_DN																						MCBRYAN_PUBERTAL_BREAST_4_5WK_UP						
57579	FAM135A	family with sequence similarity 135, member A																																											DOUGLAS_BMI1_TARGETS_UP			CUI_TCF21_TARGETS_2_DN																																		ZWANG_TRANSIENTLY_UP_BY_1ST_EGF_PULSE_ONLY																				
79922	MRM1	mitochondrial rRNA methyltransferase 1 homolog (S. cerevisiae)																																											DOUGLAS_BMI1_TARGETS_UP											GRAESSMANN_APOPTOSIS_BY_DOXORUBICIN_DN																																														
79794	C12orf49	chromosome 12 open reading frame 49																																											DOUGLAS_BMI1_TARGETS_UP																																					ZWANG_TRANSIENTLY_UP_BY_1ST_EGF_PULSE_ONLY		MASSARWEH_TAMOXIFEN_RESISTANCE_UP																		
1742	DLG4	discs, large homolog 4 (Drosophila)																																											DOUGLAS_BMI1_TARGETS_UP																																						TARTE_PLASMA_CELL_VS_PLASMABLAST_UP																			
5413	SEPT5	septin 5																																											DOUGLAS_BMI1_TARGETS_UP																																																									
25801	GCA	grancalcin, EF-hand calcium binding protein																																												MEISSNER_NPC_HCP_WITH_H3_UNMETHYLATED					DAVICIONI_MOLECULAR_ARMS_VS_ERMS_UP						FORTSCHEGGER_PHF8_TARGETS_DN						FOSTER_TOLERANT_MACROPHAGE_DN							CHYLA_CBFA2T3_TARGETS_UP					DELACROIX_RAR_BOUND_ES																											
115290	FBXO17	F-box protein 17																																												MEISSNER_NPC_HCP_WITH_H3_UNMETHYLATED														KRIEG_HYPOXIA_NOT_VIA_KDM3A																																										
255104	TMCO4	transmembrane and coiled-coil domains 4																																												MEISSNER_NPC_HCP_WITH_H3_UNMETHYLATED																																																								
23626	SPO11	SPO11 meiotic protein covalently bound to DSB homolog (S. cerevisiae)																																												MEISSNER_NPC_HCP_WITH_H3_UNMETHYLATED																																																								
3123	HLA-DRB1	major histocompatibility complex, class II, DR beta 1																																													RODRIGUES_THYROID_CARCINOMA_POORLY_DIFFERENTIATED_DN		BHAT_ESR1_TARGETS_VIA_AKT1_UP									GRAESSMANN_APOPTOSIS_BY_DOXORUBICIN_UP																						HELLER_HDAC_TARGETS_SILENCED_BY_METHYLATION_UP											PARENT_MTOR_SIGNALING_UP					MCBRYAN_PUBERTAL_BREAST_4_5WK_UP						
9217	VAPB	VAMP (vesicle-associated membrane protein)-associated protein B and C																																													RODRIGUES_THYROID_CARCINOMA_POORLY_DIFFERENTIATED_DN								FEVR_CTNNB1_TARGETS_UP																																				PARENT_MTOR_SIGNALING_UP
[truncated: 43,150 more chars]
