# Supplementary material for: Two approaches reveal a new paradigm of ‘switchable or genetics-influenced allele-specific DNA methylation’ with potential in human disease
Source: Cell Discov. 2017 Nov 14;3:17038–. doi: 10.1038/celldisc.2017.38 (PMC5787696; doi:10.1038/celldisc.2017.38)
Supplement: Supplementary Table S8 [file celldisc201738-s9.xls]

Overlap Results

Collection(s):	CGP
# overlaps shown:	100
# genesets in collections:	3400
# genes in comparison (n):	1627
# genes in universe (N):	45956

Gene Set Name	# Genes in Gene Set (K)	Description	# Genes in Overlap (k)	k/K	p-value	FDR q-value
DACOSTA_UV_RESPONSE_VIA_ERCC3_DN	855	Genes down-regulated in fibroblasts expressing mutant forms of ERCC3 [GeneID=2071] after UV irradiation.	158	0.1848	6.65E-67	2.26E-63
PILON_KLF1_TARGETS_DN	1972	Genes down-regulated in erythroid progenitor cells from fetal livers of E13.5 embryos with KLF1 [GeneID=10661] knockout compared to those from the wild type embryos.	234	0.1187	6.07E-61	1.03E-57
GRAESSMANN_APOPTOSIS_BY_DOXORUBICIN_DN	1781	Genes down-regulated in ME-A cells (breast cancer) undergoing apoptosis in response to doxorubicin [PubChem=31703].	216	0.1213	1E-57	1.14E-54
BLALOCK_ALZHEIMERS_DISEASE_UP	1691	Genes up-regulated in brain from patients with Alzheimer's disease.	205	0.1212	1.13E-54	9.61E-52
MEISSNER_BRAIN_HCP_WITH_H3K4ME3_AND_H3K27ME3	1069	Genes with high-CpG-density promoters (HCP) bearing histone H3 dimethylation at K4 (H3K4me2) and trimethylation at K27 (H3K27me3) in brain.	154	0.1441	2.13E-50	1.45E-47
GOBERT_OLIGODENDROCYTE_DIFFERENTIATION_DN	1080	Genes down-regulated during differentiation of Oli-Neu cells (oligodendroglial precursor) in response to PD174265 [PubChem=4709].	143	0.1324	2.01E-42	1.14E-39
CUI_TCF21_TARGETS_2_DN	830	All significantly down-regulated genes in kidney glomeruli isolated from TCF21 [Gene ID=6943] knockout mice.	123	0.1482	1.4E-41	6.78E-39
DACOSTA_UV_RESPONSE_VIA_ERCC3_COMMON_DN	483	Common down-regulated transcripts in fibroblasts expressing either XP/CS or TDD mutant forms of ERCC3 [GeneID=2071], after UVC irradiation.	93	0.1925	4.4E-41	1.87E-38
KOINUMA_TARGETS_OF_SMAD2_OR_SMAD3	824	Genes with promoters occupied by SMAD2 or SMAD3 [GeneID=4087, 4088] in HaCaT cells (keratinocyte) according to a ChIP-chip analysis.	120	0.1456	8.32E-40	3.14E-37
ZWANG_TRANSIENTLY_UP_BY_1ST_EGF_PULSE_ONLY	1839	Genes transiently induced only by the first pulse of EGF [GeneID =1950] in 184A1 cells (mammary epithelium).	180	0.0979	3.03E-35	1.03E-32
DAZARD_RESPONSE_TO_UV_NHEK_DN	318	Genes down-regulated in NHEK cells (normal keratinocytes) by UV-B irradiation.	70	0.2201	4.5E-35	1.39E-32
DIAZ_CHRONIC_MEYLOGENOUS_LEUKEMIA_UP	1382	Genes up-regulated in CD34+ [GeneID=947] cells isolated from bone marrow of CML (chronic myelogenous leukemia) patients, compared to those from normal donors.	151	0.1093	7.31E-35	2.07E-32
YOSHIMURA_MAPK8_TARGETS_UP	1305	Genes up-regulated in vascular smooth muscle cells (VSMC) by MAPK8 (JNK1) [GeneID=5599].	142	0.1088	1.3E-32	3.4E-30
BENPORATH_NANOG_TARGETS	988	Set 'Nanog targets': genes upregulated and identified by ChIP on chip as Nanog [GeneID=79923] transcription factor targets in human embryonic stem cells.	119	0.1204	1.87E-31	4.53E-29
ONKEN_UVEAL_MELANOMA_UP	783	Genes up-regulated in uveal melanoma: class 2 vs class 1 tumors.	104	0.1328	3.9E-31	8.85E-29
RODRIGUES_THYROID_CARCINOMA_POORLY_DIFFERENTIATED_DN	805	Genes down-regulated in poorly differentiated thyroid carcinoma (PDTC) compared to normal thyroid tissue.	105	0.1304	9.43E-31	2E-28
SCHAEFFER_PROSTATE_DEVELOPMENT_6HR_DN	514	Genes down-regulated in the urogenital sinus (UGS) of day E16 females exposed to the androgen dihydrotestosterone [PubChem=10635] for 6 h.	82	0.1595	2.72E-30	5.45E-28
DUTERTRE_ESTRADIOL_RESPONSE_24HR_DN	505	Genes down-regulated in MCF7 cells (breast cancer) at 24 h of estradiol [PubChem=5757] treatment.	81	0.1604	4.21E-30	7.95E-28
PUJANA_ATM_PCC_NETWORK	1442	Genes constituting the ATM-PCC network of transcripts whose expression positively correlated (Pearson correlation coefficient, PCC >= 0.4) with that of ATM [GeneID=472] across a compendium of normal tissues.	144	0.0999	4E-29	7.15E-27
CREIGHTON_ENDOCRINE_THERAPY_RESISTANCE_5	482	The 'group 5 set' of genes associated with acquired endocrine therapy resistance in breast tumors expressing ESR1 but not ERBB2 [GeneID=2099;2064].	77	0.1598	1.48E-28	2.52E-26
PEREZ_TP53_TARGETS	1174	Genes up-regulated in the HMEC cells (primary mammary epithelium) upon expression of TP53 [GeneID=7157] off adenoviral vector.	126	0.1073	1.94E-28	3.13E-26
PUJANA_BRCA1_PCC_NETWORK	1652	Genes constituting the BRCA1-PCC network of transcripts whose expression positively correlated (Pearson correlation coefficient, PCC >= 0.4) with that of BRCA1 [GeneID=672] across a compendium of normal tissues.	155	0.0938	2.34E-28	3.61E-26
MARTENS_BOUND_BY_PML_RARA_FUSION	456	Genes with promoters occupied by PML-RARA fusion [GeneID=5371,5914] protein in acute promyelocytic leukemia(APL) cells NB4 and two APL primary blasts, based on  Chip-seq data.	74	0.1623	6.2E-28	9.17E-26
BLALOCK_ALZHEIMERS_DISEASE_DN	1237	Genes down-regulated in brain from patients with Alzheimer's disease.	128	0.1035	2.2E-27	3.11E-25
WONG_ADULT_TISSUE_STEM_MODULE	721	The 'adult tissue stem' module: genes coordinately up-regulated in a compendium of adult tissue stem cells.	93	0.1290	5.49E-27	7.47E-25
DELACROIX_RAR_BOUND_ES	462	Genes with DNA sequences bound by RARA and RARG [GeneID=5914, 5916] in ES cells.	73	0.1580	7.83E-27	1.02E-24
BUYTAERT_PHOTODYNAMIC_THERAPY_STRESS_UP	811	Genes up-regulated in T24 (bladder cancer) cells in response to the photodynamic therapy (PDT) stress.	99	0.1221	9E-27	1.13E-24
CHEN_METABOLIC_SYNDROM_NETWORK	1210	Genes forming the macrophage-enriched metabolic network (MEMN) claimed to have a causal relationship with the metabolic syndrom traits.	125	0.1033	1.08E-26	1.31E-24
KINSEY_TARGETS_OF_EWSR1_FLII_FUSION_UP	1278	Genes up-regulated in TC71 and EWS502 cells (Ewing's sarcoma) by EWSR1-FLI1  [GeneID=2130;2314] as inferred from RNAi knockdown of this fusion protein.	129	0.1009	1.38E-26	1.62E-24
SCHLOSSER_SERUM_RESPONSE_DN	712	Cluster 4: genes down-regulated in B493-6 cells (B lymphocytes) upon serum stimulation but not affected by MYC [GeneID=4609].	91	0.1278	3.88E-26	4.39E-24
BENPORATH_ES_WITH_H3K27ME3	1118	Set 'H3K27 bound': genes posessing the trimethylated H3K27 (H3K27me3) mark in their promoters in human embryonic stem cells, as identified by ChIP on chip.	118	0.1055	4.75E-26	5.21E-24
IVANOVA_HEMATOPOIESIS_STEM_CELL_AND_PROGENITOR	681	Genes in the expression cluster 'HSC and Progenitors Shared': up-regulated in hematopoietic stem cells (HSC) and progenitors from adult bone marrow and fetal liver.	88	0.1292	1.19E-25	1.26E-23
RAO_BOUND_BY_SALL4	227	Loci bound by both isoforms (a and b) of SALL4 [GeneID=57167] in ES cells (embryonic stem).	50	0.2203	1.91E-25	1.97E-23
MASSARWEH_TAMOXIFEN_RESISTANCE_UP	578	Genes up-regulated in breast cancer tumors (formed by MCF-7 xenografts) resistant to tamoxifen [PubChem=5376].	80	0.1384	2.24E-25	2.24E-23
LEE_BMP2_TARGETS_UP	745	Genes up-regulated in uterus upon knockout of BMP2 [GeneID=650].	92	0.1235	2.56E-25	2.48E-23
LIM_MAMMARY_STEM_CELL_UP	489	Genes consistently up-regulated in mammary stem cells both in mouse and human species.	73	0.1493	2.79E-25	2.64E-23
CHICAS_RB1_TARGETS_CONFLUENT	567	Genes up-regulated in confluent IMR90 cells (fibroblast) after knockdown of RB1 [GeneID=5925] by RNAi.	79	0.1393	2.9E-25	2.67E-23
NUYTTEN_EZH2_TARGETS_UP	1037	Genes up-regulated in PC3 cells (prostate cancer) after knockdown of EZH2 [GeneID=2146] by RNAi.	111	0.1070	4.67E-25	4.18E-23
CHARAFE_BREAST_CANCER_LUMINAL_VS_MESENCHYMAL_DN	460	Genes down-regulated in luminal-like breast cancer cell lines compared to the mesenchymal-like ones.	70	0.1522	8.58E-25	7.48E-23
BENPORATH_EED_TARGETS	1062	Set 'Eed targets': genes identified by ChIP on chip as targets of the Polycomb protein EED [GeneID=8726] in human embryonic stem cells.	112	0.1055	9.67E-25	8.22E-23
BENPORATH_SOX2_TARGETS	734	Set 'Sox2 targets': genes upregulated and identified by ChIP on chip as SOX2 [GeneID=6657] transcription factor targets in human embryonic stem cells.	90	0.1226	1.42E-24	1.18E-22
SCHAEFFER_PROSTATE_DEVELOPMENT_48HR_DN	428	Genes down-regulated in the urogenital sinus (UGS) of day E16 females exposed to the androgen dihydrotestosterone [PubChem=10635] for 48 h.	67	0.1565	1.7E-24	1.37E-22
GOZGIT_ESR1_TARGETS_DN	781	Genes down-regulated in TMX2-28 cells (breast cancer) which do not express ESR1 [GeneID=2099]) compared to the parental MCF7 cells which do.	92	0.1178	7.64E-24	6.04E-22
LASTOWSKA_NEUROBLASTOMA_COPY_NUMBER_DN	800	Genes with copy number losses in primary neuroblastoma tumors.	93	0.1163	1.12E-23	8.64E-22
BAELDE_DIABETIC_NEPHROPATHY_DN	434	Genes down-regulated in glomeruli of kidneys from patients with diabetic nephropathy (type 2 diabetes mellitus).	66	0.1521	1.96E-23	1.48E-21
BRUINS_UVC_RESPONSE_LATE	1137	Late response genes: differentially expressed only 12 h after UV-C irradiation of MEF cells (embryonic fibroblast).	114	0.1003	2.37E-23	1.75E-21
ENK_UV_RESPONSE_EPIDERMIS_DN	508	Genes down-regulated in epidermis after to UVB irradiation.	71	0.1398	6.52E-23	4.72E-21
GRAESSMANN_APOPTOSIS_BY_DOXORUBICIN_UP	1142	Genes up-regulated in ME-A cells (breast cancer) undergoing apoptosis in response to doxorubicin [PubChem=31703].	113	0.0989	1.08E-22	7.63E-21
DAZARD_UV_RESPONSE_CLUSTER_G6	153	Cluster G6: genes increasingly down-regulated in NHEK cells (normal keratinocyte) after UV-B irradiation.	39	0.2549	1.29E-22	8.93E-21
FLECHNER_BIOPSY_KIDNEY_TRANSPLANT_OK_VS_DONOR_UP	555	Genes up-regulated in kidney biopsies from patients with well functioning kidneys more than 1-year post transplant compared to the biopsies from normal living kidney donors.	74	0.1333	1.4E-22	9.54E-21
MILI_PSEUDOPODIA_HAPTOTAXIS_DN	668	Transcripts depleted from pseudopodia of NIH/3T3 cells (fibroblast) in response to haptotactic migratory stimulus by fibronectin, FN1 [GeneID=2335].	82	0.1228	1.59E-22	1.06E-20
NUYTTEN_NIPP1_TARGETS_DN	848	Genes down-regulated in PC3 cells (prostate cancer) after knockdown of NIPP1 [GeneID=5511] by RNAi.	94	0.1108	1.92E-22	1.24E-20
ZHENG_BOUND_BY_FOXP3	491	Genes whose promoters are bound by FOXP3 [GeneID=50943] based an a ChIP-chip analysis.	69	0.1405	1.94E-22	1.24E-20
MARTINEZ_RB1_TARGETS_UP	673	Genes up-regulated in mice with skin specific knockout of RB1 [GeneID=5925] by Cre-lox.	82	0.1218	2.57E-22	1.62E-20
BRUINS_UVC_RESPONSE_VIA_TP53_GROUP_A	898	Category A genes: p53-dependent genes whose expression in the absence of S389 phosphorylation is similar to loss of TP53 [GeneID=7157] in MEF (embryonic fibroblast) cells in response to UV-C irradiation.	97	0.1080	2.61E-22	1.62E-20
LIU_PROSTATE_CANCER_DN	481	Genes down-regulated in prostate cancer samples.	68	0.1414	2.79E-22	1.7E-20
CREIGHTON_ENDOCRINE_THERAPY_RESISTANCE_3	720	The 'group 3 set' of genes associated with acquired endocrine therapy resistance in breast tumors expressing ESR1 and ERBB2 [GeneID=2099;2064].	85	0.1181	3.52E-22	2.1E-20
GRESHOCK_CANCER_COPY_NUMBER_UP	323	Genes from common genomic gains observed in a meta analyis of copy number alterations across a panel of different cancer cell lines and tumor samples.	55	0.1703	4.04E-22	2.37E-20
ENK_UV_RESPONSE_KERATINOCYTE_DN	485	Genes down-regulated in NHEK cells (normal epidermal keratinocytes) after UVB irradiation.	68	0.1402	4.47E-22	2.57E-20
FOSTER_TOLERANT_MACROPHAGE_DN	409	Class NT (non-tolerizeable) genes: induced during the first LPS stimulation and induced at equal or greater degree in tolerant macrophages.	62	0.1516	5.07E-22	2.87E-20
ZWANG_CLASS_1_TRANSIENTLY_INDUCED_BY_EGF	516	Class I of genes transiently induced by EGF [GeneID =1950] in 184A1 cells (mammary epithelium).	70	0.1357	7.37E-22	4.11E-20
MARTINEZ_RB1_AND_TP53_TARGETS_DN	591	Genes down-regulated in mice with skin specific double knockout of both RB1 and TP53 [GeneID=5925;7157] by Cre-lox.	75	0.1269	1.44E-21	7.91E-20
KRIGE_RESPONSE_TO_TOSEDOSTAT_6HR_UP	953	Genes up-regulated in HL-60 cells (acute promyelocytic leukemia, APL) after treatment with the aminopeptidase inhibitor tosedostat (CHR-2797) [PubChem=15547703] for 6 h.	99	0.1039	1.63E-21	8.82E-20
MILI_PSEUDOPODIA_CHEMOTAXIS_DN	457	Transcripts depleted in pseudopodia of NIH/3T3 cells (fibroblast) in response to the chemotactic migration stimulus by lysophosphatidic acid (LPA) [PubChem=3988].	65	0.1422	1.69E-21	8.97E-20
DOUGLAS_BMI1_TARGETS_UP	566	Genes up-regulated in A4573 cells (Ewing's sarcoma, ESFT) after knockdown of BMI1 [GeneID=648] by RNAi.	73	0.1290	1.94E-21	1.02E-19
DODD_NASOPHARYNGEAL_CARCINOMA_UP	1821	Genes up-regulated in nasopharyngeal carcinoma (NPC) compared to the normal tissue.	149	0.0818	2.08E-21	1.07E-19
LOPEZ_MBD_TARGETS	957	Genes up-regulated in HeLa cells (cervical cancer) after simultaneus knockdown of all three MBD (methyl-CpG binding domain) proteins MeCP2, MBD1 and MBD2 [GeneID=4204;4152;8932] by RNAi.	99	0.1034	2.21E-21	1.12E-19
MOHANKUMAR_TLX1_TARGETS_UP	414	Up-regulated in MCF7 cells (breast cancer) by TLX1 (HOX11) [GeneID=3195].	61	0.1473	4.78E-21	2.39E-19
DODD_NASOPHARYNGEAL_CARCINOMA_DN	1375	Genes down-regulated in nasopharyngeal carcinoma (NPC) compared to the normal tissue.	123	0.0895	6.62E-21	3.26E-19
BENPORATH_SUZ12_TARGETS	1038	Set 'Suz12 targets': genes identified by ChIP on chip as targets of the Polycomb protein SUZ12 [GeneID=23512] in human embryonic stem cells.	103	0.0992	7.27E-21	3.53E-19
CASORELLI_ACUTE_PROMYELOCYTIC_LEUKEMIA_DN	663	Genes down-regulated in APL (acute promyeolocytic leukemia) blasts expressing PML-RARA fusion [GeneID=5371;5914] compared to normal promyeloblasts.	78	0.1176	2.31E-20	1.1E-18
GEORGES_TARGETS_OF_MIR192_AND_MIR215	893	Genes down-regulated in HCT116 cells (colon cancer) by expression of MIR192 or MIR215 [GeneID=406967;406997] at 24 h.	93	0.1041	2.37E-20	1.12E-18
FORTSCHEGGER_PHF8_TARGETS_DN	784	Genes down-regulated in HeLa cells (cervical carcinoma) upon knockdown of PHF8 [GeneID=23133] by RNAi.	86	0.1097	2.44E-20	1.14E-18
SENESE_HDAC3_TARGETS_DN	536	Genes down-regulated in U2OS cells (osteosarcoma) upon knockdown of HDAC3 [GeneID=8841] by RNAi.	69	0.1287	2.74E-20	1.26E-18
RODRIGUES_THYROID_CARCINOMA_ANAPLASTIC_DN	537	Genes down-regulated in anaplastic thyroid carcinoma (ATC) compared to normal thyroid tissue.	69	0.1285	3.03E-20	1.38E-18
SWEET_LUNG_CANCER_KRAS_DN	435	Genes down-regulated in the Kras2LA mouse lung cancer model with mutated KRAS [GeneID=3845].	61	0.1402	6.03E-20	2.7E-18
RAO_BOUND_BY_SALL4_ISOFORM_B	517	Loci bound exclusively by SALL4 [GeneID=57167] isoform b in ES cells (embryonic stem).	67	0.1296	6.77E-20	2.99E-18
CHARAFE_BREAST_CANCER_LUMINAL_VS_MESENCHYMAL_UP	450	Genes up-regulated in luminal-like breast cancer cell lines compared to the mesenchymal-like ones.	62	0.1378	7.41E-20	3.23E-18
ZWANG_CLASS_3_TRANSIENTLY_INDUCED_BY_EGF	222	Class III of genes transiently induced by EGF [GeneID =1950] in 184A1 cells (mammary epithelium).	43	0.1937	8.48E-20	3.65E-18
SCHAEFFER_PROSTATE_DEVELOPMENT_48HR_UP	487	Genes up-regulated in the urogenital sinus (UGS) of day E16 females exposed to the androgen dihydrotestosterone [PubChem=10635] for 48 h.	64	0.1314	2.23E-19	9.46E-18
DAVICIONI_MOLECULAR_ARMS_VS_ERMS_UP	332	Genes up-regulated in mARMS (molecular ARMS) compared to the mERMS (molecular ERMS) class of rhabdomyosarcoma tumors.	52	0.1566	2.5E-19	1.05E-17
BYSTRYKH_HEMATOPOIESIS_STEM_CELL_QTL_TRANS	882	Transcripts in hematopoietic stem cells (HSC) which are trans-regulated (i.e., modulated by a QTL (quantitative trait locus) not in a close proximity to the gene).	90	0.1020	3.72E-19	1.53E-17
WAKABAYASHI_ADIPOGENESIS_PPARG_RXRA_BOUND_8D	882	Genes with promoters bound by both PPARG and RXRA [GeneID=5468, 6256] at 8 day time point of adipocyte differentiation of 3T3-L1 cells (preadipocyte).	90	0.1020	3.72E-19	1.53E-17
MARTINEZ_TP53_TARGETS_DN	593	Genes down-regulated in mice with skin specific knockout of TP53 [GeneID=7157].	71	0.1197	4.52E-19	1.83E-17
KOYAMA_SEMA3B_TARGETS_DN	411	Genes down-regulated in NCI-H1299 cells (large cell neuroendocrine carcinoma) stably expressing SEMA3B [GeneID=7869].	57	0.1387	1.68E-18	6.72E-17
GRADE_COLON_CANCER_UP	871	Up-regulated genes in colon carcinoma tumors compared to the matched normal mucosa samples.	88	0.1010	1.75E-18	6.9E-17
SMID_BREAST_CANCER_BASAL_DN	701	Genes down-regulated in basal subtype of breast cancer samles.	77	0.1098	2.25E-18	8.78E-17
MARSON_BOUND_BY_FOXP3_UNSTIMULATED	1229	Genes with promoters bound by FOXP3 [GeneID=50943] in unstimulated hybridoma cells.	109	0.0887	2.28E-18	8.82E-17
ONKEN_UVEAL_MELANOMA_DN	526	Genes down-regulated in uveal melanoma: class 2 vs class 1 tumors.	65	0.1236	2.85E-18	1.09E-16
YAGI_AML_WITH_11Q23_REARRANGED	351	Genes specifically expressed in samples from patients with pediatric acute myeloid leukemia (AML) bearing 11q23 rearrangements.	52	0.1481	2.99E-18	1.13E-16
MARTORIATI_MDM4_TARGETS_FETAL_LIVER_DN	514	Genes down-regulated in non-apoptotic tissues (fetal liver) after MDM4 [GeneID=4194] knockout.	64	0.1245	3.54E-18	1.32E-16
LEE_BMP2_TARGETS_DN	882	Genes down-regulated in uterus upon knockout of BMP2 [GeneID=650].	88	0.0998	3.84E-18	1.42E-16
YAMAZAKI_TCEB3_TARGETS_DN	215	Genes down-regulated in embryonic stem cells from TCEB3 [GeneID=6924] knockout mice.	40	0.1860	7.19E-18	2.63E-16
HAMAI_APOPTOSIS_VIA_TRAIL_UP	584	Genes up-regulated in T1 cells (primary melanoma, sensitive to TRAIL [GeneID=8743]) compared to G1 cells (metastatic melanoma, resistant to TRAIL).	68	0.1164	1.1E-17	3.98E-16
KRIEG_HYPOXIA_NOT_VIA_KDM3A	770	Genes induced under hypoxia independently of KDM3A [GeneID=55818] in RCC4 cells (renal carcinoma) expressing VHL [GeneID=7428].	80	0.1039	1.29E-17	4.61E-16
RIGGI_EWING_SARCOMA_PROGENITOR_UP	430	Genes up-regulated in mesenchymal stem cells (MSC) engineered to express EWS-FLI1 [GeneID=2130;2321] fusion protein.	57	0.1326	1.39E-17	4.93E-16
CHEMNITZ_RESPONSE_TO_PROSTAGLANDIN_E2_DN	391	Genes down-regulated in CD4+ [GeneID=920] T lymphocytes after stimulation with prostaglandin E2 [PubChem=5280360].	54	0.1381	1.61E-17	5.64E-16
LINDGREN_BLADDER_CANCER_CLUSTER_2B	392	Genes specifically up-regulated in Cluster IIb of urothelial cell carcinom (UCC) tumors.	54	0.1378	1.8E-17	6.26E-16
MONNIER_POSTRADIATION_TUMOR_ESCAPE_UP	393	The postradiation tumor escape signature: genes up-regulated in tumors from irradiated stroma vs those from non-irradiated stroma.	54	0.1374	2.02E-17	6.94E-16
JAATINEN_HEMATOPOIETIC_STEM_CELL_UP	316	Genes up-regulated in CD133+ [GeneID=8842] cells (hematopoietic stem cells, HSC) compared to the CD133- cells.	48	0.1519	2.12E-17	7.2E-16


Gene/Gene Set Overlap Matrix

Entrez Gene Id	Gene Symbol	Gene Description	DACOSTA_UV_RESPONSE_VIA_ERCC3_DN	PILON_KLF1_TARGETS_DN	GRAESSMANN_APOPTOSIS_BY_DOXORUBICIN_DN	BLALOCK_ALZHEIMERS_DISEASE_UP	MEISSNER_BRAIN_HCP_WITH_H3K4ME3_AND_H3K27ME3	GOBERT_OLIGODENDROCYTE_DIFFERENTIATION_DN	CUI_TCF21_TARGETS_2_DN	DACOSTA_UV_RESPONSE_VIA_ERCC3_COMMON_DN	KOINUMA_TARGETS_OF_SMAD2_OR_SMAD3	ZWANG_TRANSIENTLY_UP_BY_1ST_EGF_PULSE_ONLY	DAZARD_RESPONSE_TO_UV_NHEK_DN	DIAZ_CHRONIC_MEYLOGENOUS_LEUKEMIA_UP	YOSHIMURA_MAPK8_TARGETS_UP	BENPORATH_NANOG_TARGETS	ONKEN_UVEAL_MELANOMA_UP	RODRIGUES_THYROID_CARCINOMA_POORLY_DIFFERENTIATED_DN	SCHAEFFER_PROSTATE_DEVELOPMENT_6HR_DN	DUTERTRE_ESTRADIOL_RESPONSE_24HR_DN	PUJANA_ATM_PCC_NETWORK	CREIGHTON_ENDOCRINE_THERAPY_RESISTANCE_5	PEREZ_TP53_TARGETS	PUJANA_BRCA1_PCC_NETWORK	MARTENS_BOUND_BY_PML_RARA_FUSION	BLALOCK_ALZHEIMERS_DISEASE_DN	WONG_ADULT_TISSUE_STEM_MODULE	DELACROIX_RAR_BOUND_ES	BUYTAERT_PHOTODYNAMIC_THERAPY_STRESS_UP	CHEN_METABOLIC_SYNDROM_NETWORK	KINSEY_TARGETS_OF_EWSR1_FLII_FUSION_UP	SCHLOSSER_SERUM_RESPONSE_DN	BENPORATH_ES_WITH_H3K27ME3	IVANOVA_HEMATOPOIESIS_STEM_CELL_AND_PROGENITOR	RAO_BOUND_BY_SALL4	MASSARWEH_TAMOXIFEN_RESISTANCE_UP	LEE_BMP2_TARGETS_UP	LIM_MAMMARY_STEM_CELL_UP	CHICAS_RB1_TARGETS_CONFLUENT	NUYTTEN_EZH2_TARGETS_UP	CHARAFE_BREAST_CANCER_LUMINAL_VS_MESENCHYMAL_DN	BENPORATH_EED_TARGETS	BENPORATH_SOX2_TARGETS	SCHAEFFER_PROSTATE_DEVELOPMENT_48HR_DN	GOZGIT_ESR1_TARGETS_DN	LASTOWSKA_NEUROBLASTOMA_COPY_NUMBER_DN	BAELDE_DIABETIC_NEPHROPATHY_DN	BRUINS_UVC_RESPONSE_LATE	ENK_UV_RESPONSE_EPIDERMIS_DN	GRAESSMANN_APOPTOSIS_BY_DOXORUBICIN_UP	DAZARD_UV_RESPONSE_CLUSTER_G6	FLECHNER_BIOPSY_KIDNEY_TRANSPLANT_OK_VS_DONOR_UP	MILI_PSEUDOPODIA_HAPTOTAXIS_DN	NUYTTEN_NIPP1_TARGETS_DN	ZHENG_BOUND_BY_FOXP3	MARTINEZ_RB1_TARGETS_UP	BRUINS_UVC_RESPONSE_VIA_TP53_GROUP_A	LIU_PROSTATE_CANCER_DN	CREIGHTON_ENDOCRINE_THERAPY_RESISTANCE_3	GRESHOCK_CANCER_COPY_NUMBER_UP	ENK_UV_RESPONSE_KERATINOCYTE_DN	FOSTER_TOLERANT_MACROPHAGE_DN	ZWANG_CLASS_1_TRANSIENTLY_INDUCED_BY_EGF	MARTINEZ_RB1_AND_TP53_TARGETS_DN	KRIGE_RESPONSE_TO_TOSEDOSTAT_6HR_UP	MILI_PSEUDOPODIA_CHEMOTAXIS_DN	DOUGLAS_BMI1_TARGETS_UP	DODD_NASOPHARYNGEAL_CARCINOMA_UP	LOPEZ_MBD_TARGETS	MOHANKUMAR_TLX1_TARGETS_UP	DODD_NASOPHARYNGEAL_CARCINOMA_DN	BENPORATH_SUZ12_TARGETS	CASORELLI_ACUTE_PROMYELOCYTIC_LEUKEMIA_DN	GEORGES_TARGETS_OF_MIR192_AND_MIR215	FORTSCHEGGER_PHF8_TARGETS_DN	SENESE_HDAC3_TARGETS_DN	RODRIGUES_THYROID_CARCINOMA_ANAPLASTIC_DN	SWEET_LUNG_CANCER_KRAS_DN	RAO_BOUND_BY_SALL4_ISOFORM_B	CHARAFE_BREAST_CANCER_LUMINAL_VS_MESENCHYMAL_UP	ZWANG_CLASS_3_TRANSIENTLY_INDUCED_BY_EGF	SCHAEFFER_PROSTATE_DEVELOPMENT_48HR_UP	DAVICIONI_MOLECULAR_ARMS_VS_ERMS_UP	BYSTRYKH_HEMATOPOIESIS_STEM_CELL_QTL_TRANS	WAKABAYASHI_ADIPOGENESIS_PPARG_RXRA_BOUND_8D	MARTINEZ_TP53_TARGETS_DN	KOYAMA_SEMA3B_TARGETS_DN	GRADE_COLON_CANCER_UP	SMID_BREAST_CANCER_BASAL_DN	MARSON_BOUND_BY_FOXP3_UNSTIMULATED	ONKEN_UVEAL_MELANOMA_DN	YAGI_AML_WITH_11Q23_REARRANGED	MARTORIATI_MDM4_TARGETS_FETAL_LIVER_DN	LEE_BMP2_TARGETS_DN	YAMAZAKI_TCEB3_TARGETS_DN	HAMAI_APOPTOSIS_VIA_TRAIL_UP	KRIEG_HYPOXIA_NOT_VIA_KDM3A	RIGGI_EWING_SARCOMA_PROGENITOR_UP	CHEMNITZ_RESPONSE_TO_PROSTAGLANDIN_E2_DN	LINDGREN_BLADDER_CANCER_CLUSTER_2B	MONNIER_POSTRADIATION_TUMOR_ESCAPE_UP	JAATINEN_HEMATOPOIETIC_STEM_CELL_UP
5937	RBMS1	RNA binding motif, single stranded interacting protein 1	DACOSTA_UV_RESPONSE_VIA_ERCC3_DN	PILON_KLF1_TARGETS_DN	GRAESSMANN_APOPTOSIS_BY_DOXORUBICIN_DN	BLALOCK_ALZHEIMERS_DISEASE_UP		GOBERT_OLIGODENDROCYTE_DIFFERENTIATION_DN	CUI_TCF21_TARGETS_2_DN	DACOSTA_UV_RESPONSE_VIA_ERCC3_COMMON_DN				DIAZ_CHRONIC_MEYLOGENOUS_LEUKEMIA_UP			ONKEN_UVEAL_MELANOMA_UP			DUTERTRE_ESTRADIOL_RESPONSE_24HR_DN																MASSARWEH_TAMOXIFEN_RESISTANCE_UP											BAELDE_DIABETIC_NEPHROPATHY_DN	BRUINS_UVC_RESPONSE_LATE								MARTINEZ_RB1_TARGETS_UP		LIU_PROSTATE_CANCER_DN					ZWANG_CLASS_1_TRANSIENTLY_INDUCED_BY_EGF																		ZWANG_CLASS_3_TRANSIENTLY_INDUCED_BY_EGF				WAKABAYASHI_ADIPOGENESIS_PPARG_RXRA_BOUND_8D																	
9698	PUM1	pumilio homolog 1 (Drosophila)	DACOSTA_UV_RESPONSE_VIA_ERCC3_DN	PILON_KLF1_TARGETS_DN	GRAESSMANN_APOPTOSIS_BY_DOXORUBICIN_DN	BLALOCK_ALZHEIMERS_DISEASE_UP				DACOSTA_UV_RESPONSE_VIA_ERCC3_COMMON_DN			DAZARD_RESPONSE_TO_UV_NHEK_DN	DIAZ_CHRONIC_MEYLOGENOUS_LEUKEMIA_UP					SCHAEFFER_PROSTATE_DEVELOPMENT_6HR_DN										BUYTAERT_PHOTODYNAMIC_THERAPY_STRESS_UP														BENPORATH_SOX2_TARGETS			LASTOWSKA_NEUROBLASTOMA_COPY_NUMBER_DN						FLECHNER_BIOPSY_KIDNEY_TRANSPLANT_OK_VS_DONOR_UP				MARTINEZ_RB1_TARGETS_UP																																														
4001	LMNB1	lamin B1	DACOSTA_UV_RESPONSE_VIA_ERCC3_DN	PILON_KLF1_TARGETS_DN	GRAESSMANN_APOPTOSIS_BY_DOXORUBICIN_DN	BLALOCK_ALZHEIMERS_DISEASE_UP				DACOSTA_UV_RESPONSE_VIA_ERCC3_COMMON_DN			DAZARD_RESPONSE_TO_UV_NHEK_DN								PUJANA_ATM_PCC_NETWORK			PUJANA_BRCA1_PCC_NETWORK							KINSEY_TARGETS_OF_EWSR1_FLII_FUSION_UP																	BRUINS_UVC_RESPONSE_LATE			DAZARD_UV_RESPONSE_CLUSTER_G6			NUYTTEN_NIPP1_TARGETS_DN		MARTINEZ_RB1_TARGETS_UP															DODD_NASOPHARYNGEAL_CARCINOMA_DN			GEORGES_TARGETS_OF_MIR192_AND_MIR215														GRADE_COLON_CANCER_UP														
4790	NFKB1	nuclear factor of kappa light polypeptide gene enhancer in B-cells 1	DACOSTA_UV_RESPONSE_VIA_ERCC3_DN	PILON_KLF1_TARGETS_DN	GRAESSMANN_APOPTOSIS_BY_DOXORUBICIN_DN	BLALOCK_ALZHEIMERS_DISEASE_UP					KOINUMA_TARGETS_OF_SMAD2_OR_SMAD3		DAZARD_RESPONSE_TO_UV_NHEK_DN	DIAZ_CHRONIC_MEYLOGENOUS_LEUKEMIA_UP							PUJANA_ATM_PCC_NETWORK																														DAZARD_UV_RESPONSE_CLUSTER_G6											FOSTER_TOLERANT_MACROPHAGE_DN																			ZWANG_CLASS_3_TRANSIENTLY_INDUCED_BY_EGF			BYSTRYKH_HEMATOPOIESIS_STEM_CELL_QTL_TRANS						MARSON_BOUND_BY_FOXP3_UNSTIMULATED												
4089	SMAD4	SMAD family member 4	DACOSTA_UV_RESPONSE_VIA_ERCC3_DN	PILON_KLF1_TARGETS_DN	GRAESSMANN_APOPTOSIS_BY_DOXORUBICIN_DN	BLALOCK_ALZHEIMERS_DISEASE_UP								DIAZ_CHRONIC_MEYLOGENOUS_LEUKEMIA_UP				RODRIGUES_THYROID_CARCINOMA_POORLY_DIFFERENTIATED_DN											BUYTAERT_PHOTODYNAMIC_THERAPY_STRESS_UP		KINSEY_TARGETS_OF_EWSR1_FLII_FUSION_UP																													GRESHOCK_CANCER_COPY_NUMBER_UP	ENK_UV_RESPONSE_KERATINOCYTE_DN			MARTINEZ_RB1_AND_TP53_TARGETS_DN													RODRIGUES_THYROID_CARCINOMA_ANAPLASTIC_DN									MARTINEZ_TP53_TARGETS_DN																
4775	NFATC3	nuclear factor of activated T-cells, cytoplasmic, calcineurin-dependent 3	DACOSTA_UV_RESPONSE_VIA_ERCC3_DN	PILON_KLF1_TARGETS_DN	GRAESSMANN_APOPTOSIS_BY_DOXORUBICIN_DN	BLALOCK_ALZHEIMERS_DISEASE_UP								DIAZ_CHRONIC_MEYLOGENOUS_LEUKEMIA_UP							PUJANA_ATM_PCC_NETWORK			PUJANA_BRCA1_PCC_NETWORK							KINSEY_TARGETS_OF_EWSR1_FLII_FUSION_UP																BAELDE_DIABETIC_NEPHROPATHY_DN		ENK_UV_RESPONSE_EPIDERMIS_DN					NUYTTEN_NIPP1_TARGETS_DN																						SENESE_HDAC3_TARGETS_DN	RODRIGUES_THYROID_CARCINOMA_ANAPLASTIC_DN													MARSON_BOUND_BY_FOXP3_UNSTIMULATED		YAGI_AML_WITH_11Q23_REARRANGED	MARTORIATI_MDM4_TARGETS_FETAL_LIVER_DN					RIGGI_EWING_SARCOMA_PROGENITOR_UP				
9839	ZEB2	zinc finger E-box binding homeobox 2	DACOSTA_UV_RESPONSE_VIA_ERCC3_DN	PILON_KLF1_TARGETS_DN	GRAESSMANN_APOPTOSIS_BY_DOXORUBICIN_DN			GOBERT_OLIGODENDROCYTE_DIFFERENTIATION_DN	CUI_TCF21_TARGETS_2_DN					DIAZ_CHRONIC_MEYLOGENOUS_LEUKEMIA_UP		BENPORATH_NANOG_TARGETS	ONKEN_UVEAL_MELANOMA_UP	RODRIGUES_THYROID_CARCINOMA_POORLY_DIFFERENTIATED_DN	SCHAEFFER_PROSTATE_DEVELOPMENT_6HR_DN									DELACROIX_RAR_BOUND_ES	BUYTAERT_PHOTODYNAMIC_THERAPY_STRESS_UP			SCHLOSSER_SERUM_RESPONSE_DN	BENPORATH_ES_WITH_H3K27ME3									BENPORATH_EED_TARGETS	BENPORATH_SOX2_TARGETS									FLECHNER_BIOPSY_KIDNEY_TRANSPLANT_OK_VS_DONOR_UP					BRUINS_UVC_RESPONSE_VIA_TP53_GROUP_A								KRIGE_RESPONSE_TO_TOSEDOSTAT_6HR_UP							BENPORATH_SUZ12_TARGETS													WAKABAYASHI_ADIPOGENESIS_PPARG_RXRA_BOUND_8D																	
9306	SOCS6	suppressor of cytokine signaling 6	DACOSTA_UV_RESPONSE_VIA_ERCC3_DN	PILON_KLF1_TARGETS_DN	GRAESSMANN_APOPTOSIS_BY_DOXORUBICIN_DN			GOBERT_OLIGODENDROCYTE_DIFFERENTIATION_DN														CREIGHTON_ENDOCRINE_THERAPY_RESISTANCE_5										SCHLOSSER_SERUM_RESPONSE_DN																															ZWANG_CLASS_1_TRANSIENTLY_INDUCED_BY_EGF																																						MONNIER_POSTRADIATION_TUMOR_ESCAPE_UP	JAATINEN_HEMATOPOIETIC_STEM_CELL_UP
6249	CLIP1	CAP-GLY domain containing linker protein 1	DACOSTA_UV_RESPONSE_VIA_ERCC3_DN	PILON_KLF1_TARGETS_DN	GRAESSMANN_APOPTOSIS_BY_DOXORUBICIN_DN				CUI_TCF21_TARGETS_2_DN	DACOSTA_UV_RESPONSE_VIA_ERCC3_COMMON_DN	KOINUMA_TARGETS_OF_SMAD2_OR_SMAD3	ZWANG_TRANSIENTLY_UP_BY_1ST_EGF_PULSE_ONLY					ONKEN_UVEAL_MELANOMA_UP	RODRIGUES_THYROID_CARCINOMA_POORLY_DIFFERENTIATED_DN								BLALOCK_ALZHEIMERS_DISEASE_DN						SCHLOSSER_SERUM_RESPONSE_DN																BRUINS_UVC_RESPONSE_LATE													ENK_UV_RESPONSE_KERATINOCYTE_DN				KRIGE_RESPONSE_TO_TOSEDOSTAT_6HR_UP																		DAVICIONI_MOLECULAR_ARMS_VS_ERMS_UP													HAMAI_APOPTOSIS_VIA_TRAIL_UP						
3720	JARID2	jumonji, AT rich interactive domain 2	DACOSTA_UV_RESPONSE_VIA_ERCC3_DN	PILON_KLF1_TARGETS_DN	GRAESSMANN_APOPTOSIS_BY_DOXORUBICIN_DN				CUI_TCF21_TARGETS_2_DN	DACOSTA_UV_RESPONSE_VIA_ERCC3_COMMON_DN			DAZARD_RESPONSE_TO_UV_NHEK_DN			BENPORATH_NANOG_TARGETS			SCHAEFFER_PROSTATE_DEVELOPMENT_6HR_DN		PUJANA_ATM_PCC_NETWORK			PUJANA_BRCA1_PCC_NETWORK											RAO_BOUND_BY_SALL4					NUYTTEN_EZH2_TARGETS_UP			BENPORATH_SOX2_TARGETS						ENK_UV_RESPONSE_EPIDERMIS_DN		DAZARD_UV_RESPONSE_CLUSTER_G6				ZHENG_BOUND_BY_FOXP3							FOSTER_TOLERANT_MACROPHAGE_DN	ZWANG_CLASS_1_TRANSIENTLY_INDUCED_BY_EGF																				DAVICIONI_MOLECULAR_ARMS_VS_ERMS_UP							MARSON_BOUND_BY_FOXP3_UNSTIMULATED				LEE_BMP2_TARGETS_DN	YAMAZAKI_TCEB3_TARGETS_DN			RIGGI_EWING_SARCOMA_PROGENITOR_UP				
5782	PTPN12	protein tyrosine phosphatase, non-receptor type 12	DACOSTA_UV_RESPONSE_VIA_ERCC3_DN	PILON_KLF1_TARGETS_DN	GRAESSMANN_APOPTOSIS_BY_DOXORUBICIN_DN				CUI_TCF21_TARGETS_2_DN	DACOSTA_UV_RESPONSE_VIA_ERCC3_COMMON_DN				DIAZ_CHRONIC_MEYLOGENOUS_LEUKEMIA_UP						DUTERTRE_ESTRADIOL_RESPONSE_24HR_DN							WONG_ADULT_TISSUE_STEM_MODULE																									FLECHNER_BIOPSY_KIDNEY_TRANSPLANT_OK_VS_DONOR_UP																							FORTSCHEGGER_PHF8_TARGETS_DN				RAO_BOUND_BY_SALL4_ISOFORM_B																							
200734	SPRED2	sprouty-related, EVH1 domain containing 2	DACOSTA_UV_RESPONSE_VIA_ERCC3_DN	PILON_KLF1_TARGETS_DN	GRAESSMANN_APOPTOSIS_BY_DOXORUBICIN_DN				CUI_TCF21_TARGETS_2_DN		KOINUMA_TARGETS_OF_SMAD2_OR_SMAD3											CREIGHTON_ENDOCRINE_THERAPY_RESISTANCE_5						DELACROIX_RAR_BOUND_ES		CHEN_METABOLIC_SYNDROM_NETWORK	KINSEY_TARGETS_OF_EWSR1_FLII_FUSION_UP														GOZGIT_ESR1_TARGETS_DN																						DOUGLAS_BMI1_TARGETS_UP												RAO_BOUND_BY_SALL4_ISOFORM_B																		KRIEG_HYPOXIA_NOT_VIA_KDM3A					
23380	SRGAP2	SLIT-ROBO Rho GTPase activating protein 2	DACOSTA_UV_RESPONSE_VIA_ERCC3_DN	PILON_KLF1_TARGETS_DN	GRAESSMANN_APOPTOSIS_BY_DOXORUBICIN_DN					DACOSTA_UV_RESPONSE_VIA_ERCC3_COMMON_DN		ZWANG_TRANSIENTLY_UP_BY_1ST_EGF_PULSE_ONLY																				SCHLOSSER_SERUM_RESPONSE_DN															BAELDE_DIABETIC_NEPHROPATHY_DN																																																		KRIEG_HYPOXIA_NOT_VIA_KDM3A					
2908	NR3C1	nuclear receptor subfamily 3, group C, member 1 (glucocorticoid receptor)	DACOSTA_UV_RESPONSE_VIA_ERCC3_DN	PILON_KLF1_TARGETS_DN	GRAESSMANN_APOPTOSIS_BY_DOXORUBICIN_DN					DACOSTA_UV_RESPONSE_VIA_ERCC3_COMMON_DN			DAZARD_RESPONSE_TO_UV_NHEK_DN		YOSHIMURA_MAPK8_TARGETS_UP						PUJANA_ATM_PCC_NETWORK																				CHARAFE_BREAST_CANCER_LUMINAL_VS_MESENCHYMAL_DN						BAELDE_DIABETIC_NEPHROPATHY_DN				DAZARD_UV_RESPONSE_CLUSTER_G6					MARTINEZ_RB1_TARGETS_UP	BRUINS_UVC_RESPONSE_VIA_TP53_GROUP_A					FOSTER_TOLERANT_MACROPHAGE_DN			KRIGE_RESPONSE_TO_TOSEDOSTAT_6HR_UP																											YAGI_AML_WITH_11Q23_REARRANGED					KRIEG_HYPOXIA_NOT_VIA_KDM3A					
23291	FBXW11	F-box and WD repeat domain containing 11	DACOSTA_UV_RESPONSE_VIA_ERCC3_DN	PILON_KLF1_TARGETS_DN	GRAESSMANN_APOPTOSIS_BY_DOXORUBICIN_DN					DACOSTA_UV_RESPONSE_VIA_ERCC3_COMMON_DN						BENPORATH_NANOG_TARGETS																SCHLOSSER_SERUM_RESPONSE_DN		IVANOVA_HEMATOPOIESIS_STEM_CELL_AND_PROGENITOR									BENPORATH_SOX2_TARGETS																																																		MARTORIATI_MDM4_TARGETS_FETAL_LIVER_DN									
26057	ANKRD17	ankyrin repeat domain 17	DACOSTA_UV_RESPONSE_VIA_ERCC3_DN	PILON_KLF1_TARGETS_DN	GRAESSMANN_APOPTOSIS_BY_DOXORUBICIN_DN					DACOSTA_UV_RESPONSE_VIA_ERCC3_COMMON_DN																																								GRAESSMANN_APOPTOSIS_BY_DOXORUBICIN_UP				NUYTTEN_NIPP1_TARGETS_DN																													DAVICIONI_MOLECULAR_ARMS_VS_ERMS_UP	BYSTRYKH_HEMATOPOIESIS_STEM_CELL_QTL_TRANS																		
131544	CRYBG3	beta-gamma crystallin domain containing 3	DACOSTA_UV_RESPONSE_VIA_ERCC3_DN	PILON_KLF1_TARGETS_DN	GRAESSMANN_APOPTOSIS_BY_DOXORUBICIN_DN																															MASSARWEH_TAMOXIFEN_RESISTANCE_UP																							CREIGHTON_ENDOCRINE_THERAPY_RESISTANCE_3																																											
7091	TLE4	transducin-like enhancer of split 4 (E(sp1) homolog, Drosophila)	DACOSTA_UV_RESPONSE_VIA_ERCC3_DN	PILON_KLF1_TARGETS_DN		BLALOCK_ALZHEIMERS_DISEASE_UP			CUI_TCF21_TARGETS_2_DN	DACOSTA_UV_RESPONSE_VIA_ERCC3_COMMON_DN			DAZARD_RESPONSE_TO_UV_NHEK_DN																	CHEN_METABOLIC_SYNDROM_NETWORK				IVANOVA_HEMATOPOIESIS_STEM_CELL_AND_PROGENITOR						NUYTTEN_EZH2_TARGETS_UP							BAELDE_DIABETIC_NEPHROPATHY_DN				DAZARD_UV_RESPONSE_CLUSTER_G6														KRIGE_RESPONSE_TO_TOSEDOSTAT_6HR_UP																																					
23527	ACAP2	ArfGAP with coiled-coil, ankyrin repeat and PH domains 2	DACOSTA_UV_RESPONSE_VIA_ERCC3_DN	PILON_KLF1_TARGETS_DN		BLALOCK_ALZHEIMERS_DISEASE_UP			CUI_TCF21_TARGETS_2_DN												PUJANA_ATM_PCC_NETWORK																																																							SENESE_HDAC3_TARGETS_DN																										
3516	RBPJ	recombination signal binding protein for immunoglobulin kappa J region	DACOSTA_UV_RESPONSE_VIA_ERCC3_DN	PILON_KLF1_TARGETS_DN		BLALOCK_ALZHEIMERS_DISEASE_UP				DACOSTA_UV_RESPONSE_VIA_ERCC3_COMMON_DN	KOINUMA_TARGETS_OF_SMAD2_OR_SMAD3		DAZARD_RESPONSE_TO_UV_NHEK_DN	DIAZ_CHRONIC_MEYLOGENOUS_LEUKEMIA_UP																										NUYTTEN_EZH2_TARGETS_UP				SCHAEFFER_PROSTATE_DEVELOPMENT_48HR_DN		LASTOWSKA_NEUROBLASTOMA_COPY_NUMBER_DN		BRUINS_UVC_RESPONSE_LATE			DAZARD_UV_RESPONSE_CLUSTER_G6																DOUGLAS_BMI1_TARGETS_UP				DODD_NASOPHARYNGEAL_CARCINOMA_DN								RAO_BOUND_BY_SALL4_ISOFORM_B				DAVICIONI_MOLECULAR_ARMS_VS_ERMS_UP	BYSTRYKH_HEMATOPOIESIS_STEM_CELL_QTL_TRANS						MARSON_BOUND_BY_FOXP3_UNSTIMULATED							KRIEG_HYPOXIA_NOT_VIA_KDM3A					
57178	ZMIZ1	zinc finger, MIZ-type containing 1	DACOSTA_UV_RESPONSE_VIA_ERCC3_DN	PILON_KLF1_TARGETS_DN		BLALOCK_ALZHEIMERS_DISEASE_UP				DACOSTA_UV_RESPONSE_VIA_ERCC3_COMMON_DN		ZWANG_TRANSIENTLY_UP_BY_1ST_EGF_PULSE_ONLY	DAZARD_RESPONSE_TO_UV_NHEK_DN												MARTENS_BOUND_BY_PML_RARA_FUSION			DELACROIX_RAR_BOUND_ES	BUYTAERT_PHOTODYNAMIC_THERAPY_STRESS_UP					IVANOVA_HEMATOPOIESIS_STEM_CELL_AND_PROGENITOR												LASTOWSKA_NEUROBLASTOMA_COPY_NUMBER_DN					DAZARD_UV_RESPONSE_CLUSTER_G6															MILI_PSEUDOPODIA_CHEMOTAXIS_DN				MOHANKUMAR_TLX1_TARGETS_UP							RODRIGUES_THYROID_CARCINOMA_ANAPLASTIC_DN																	LEE_BMP2_TARGETS_DN								
4299	AFF1	AF4/FMR2 family, member 1	DACOSTA_UV_RESPONSE_VIA_ERCC3_DN	PILON_KLF1_TARGETS_DN		BLALOCK_ALZHEIMERS_DISEASE_UP				DACOSTA_UV_RESPONSE_VIA_ERCC3_COMMON_DN			DAZARD_RESPONSE_TO_UV_NHEK_DN										PEREZ_TP53_TARGETS																													FLECHNER_BIOPSY_KIDNEY_TRANSPLANT_OK_VS_DONOR_UP								GRESHOCK_CANCER_COPY_NUMBER_UP	ENK_UV_RESPONSE_KERATINOCYTE_DN	FOSTER_TOLERANT_MACROPHAGE_DN																			ZWANG_CLASS_3_TRANSIENTLY_INDUCED_BY_EGF	SCHAEFFER_PROSTATE_DEVELOPMENT_48HR_UP																		LINDGREN_BLADDER_CANCER_CLUSTER_2B		
1488	CTBP2	C-terminal binding protein 2	DACOSTA_UV_RESPONSE_VIA_ERCC3_DN	PILON_KLF1_TARGETS_DN		BLALOCK_ALZHEIMERS_DISEASE_UP				DACOSTA_UV_RESPONSE_VIA_ERCC3_COMMON_DN			DAZARD_RESPONSE_TO_UV_NHEK_DN																					IVANOVA_HEMATOPOIESIS_STEM_CELL_AND_PROGENITOR												LASTOWSKA_NEUROBLASTOMA_COPY_NUMBER_DN		BRUINS_UVC_RESPONSE_LATE			DAZARD_UV_RESPONSE_CLUSTER_G6												ZWANG_CLASS_1_TRANSIENTLY_INDUCED_BY_EGF						LOPEZ_MBD_TARGETS														DAVICIONI_MOLECULAR_ARMS_VS_ERMS_UP												YAMAZAKI_TCEB3_TARGETS_DN							
9612	NCOR2	nuclear receptor corepressor 2	DACOSTA_UV_RESPONSE_VIA_ERCC3_DN	PILON_KLF1_TARGETS_DN		BLALOCK_ALZHEIMERS_DISEASE_UP				DACOSTA_UV_RESPONSE_VIA_ERCC3_COMMON_DN											PUJANA_ATM_PCC_NETWORK				MARTENS_BOUND_BY_PML_RARA_FUSION																			SCHAEFFER_PROSTATE_DEVELOPMENT_48HR_DN					ENK_UV_RESPONSE_EPIDERMIS_DN																		DOUGLAS_BMI1_TARGETS_UP									SENESE_HDAC3_TARGETS_DN																										
23429	RYBP	RING1 and YY1 binding protein	DACOSTA_UV_RESPONSE_VIA_ERCC3_DN	PILON_KLF1_TARGETS_DN		BLALOCK_ALZHEIMERS_DISEASE_UP						ZWANG_TRANSIENTLY_UP_BY_1ST_EGF_PULSE_ONLY		DIAZ_CHRONIC_MEYLOGENOUS_LEUKEMIA_UP															BUYTAERT_PHOTODYNAMIC_THERAPY_STRESS_UP			SCHLOSSER_SERUM_RESPONSE_DN			RAO_BOUND_BY_SALL4									SCHAEFFER_PROSTATE_DEVELOPMENT_48HR_DN					ENK_UV_RESPONSE_EPIDERMIS_DN					NUYTTEN_NIPP1_TARGETS_DN																						SENESE_HDAC3_TARGETS_DN															ONKEN_UVEAL_MELANOMA_DN						KRIEG_HYPOXIA_NOT_VIA_KDM3A					
7874	USP7	ubiquitin specific peptidase 7 (herpes virus-associated)	DACOSTA_UV_RESPONSE_VIA_ERCC3_DN	PILON_KLF1_TARGETS_DN		BLALOCK_ALZHEIMERS_DISEASE_UP										BENPORATH_NANOG_TARGETS																											BENPORATH_SOX2_TARGETS																		ENK_UV_RESPONSE_KERATINOCYTE_DN				KRIGE_RESPONSE_TO_TOSEDOSTAT_6HR_UP	MILI_PSEUDOPODIA_CHEMOTAXIS_DN																																				
10184	LHFPL2	lipoma HMGIC fusion partner-like 2	DACOSTA_UV_RESPONSE_VIA_ERCC3_DN	PILON_KLF1_TARGETS_DN			MEISSNER_BRAIN_HCP_WITH_H3K4ME3_AND_H3K27ME3	GOBERT_OLIGODENDROCYTE_DIFFERENTIATION_DN		DACOSTA_UV_RESPONSE_VIA_ERCC3_COMMON_DN							ONKEN_UVEAL_MELANOMA_UP			DUTERTRE_ESTRADIOL_RESPONSE_24HR_DN		CREIGHTON_ENDOCRINE_THERAPY_RESISTANCE_5							BUYTAERT_PHOTODYNAMIC_THERAPY_STRESS_UP							MASSARWEH_TAMOXIFEN_RESISTANCE_UP																														MILI_PSEUDOPODIA_CHEMOTAXIS_DN					DODD_NASOPHARYNGEAL_CARCINOMA_DN																										KRIEG_HYPOXIA_NOT_VIA_KDM3A					
253782	CERS6	ceramide synthase 6	DACOSTA_UV_RESPONSE_VIA_ERCC3_DN	PILON_KLF1_TARGETS_DN				GOBERT_OLIGODENDROCYTE_DIFFERENTIATION_DN	CUI_TCF21_TARGETS_2_DN	DACOSTA_UV_RESPONSE_VIA_ERCC3_COMMON_DN			DAZARD_RESPONSE_TO_UV_NHEK_DN				ONKEN_UVEAL_MELANOMA_UP													CHEN_METABOLIC_SYNDROM_NETWORK															GOZGIT_ESR1_TARGETS_DN		BAELDE_DIABETIC_NEPHROPATHY_DN							NUYTTEN_NIPP1_TARGETS_DN																MOHANKUMAR_TLX1_TARGETS_UP				GEORGES_TARGETS_OF_MIR192_AND_MIR215						CHARAFE_BREAST_CANCER_LUMINAL_VS_MESENCHYMAL_UP									SMID_BREAST_CANCER_BASAL_DN													
23613	ZMYND8	zinc finger, MYND-type containing 8	DACOSTA_UV_RESPONSE_VIA_ERCC3_DN	PILON_KLF1_TARGETS_DN				GOBERT_OLIGODENDROCYTE_DIFFERENTIATION_DN		DACOSTA_UV_RESPONSE_VIA_ERCC3_COMMON_DN	KOINUMA_TARGETS_OF_SMAD2_OR_SMAD3		DAZARD_RESPONSE_TO_UV_NHEK_DN	DIAZ_CHRONIC_MEYLOGENOUS_LEUKEMIA_UP			ONKEN_UVEAL_MELANOMA_UP		SCHAEFFER_PROSTATE_DEVELOPMENT_6HR_DN																																DAZARD_UV_RESPONSE_CLUSTER_G6		MILI_PSEUDOPODIA_HAPTOTAXIS_DN						CREIGHTON_ENDOCRINE_THERAPY_RESISTANCE_3		ENK_UV_RESPONSE_KERATINOCYTE_DN					MILI_PSEUDOPODIA_CHEMOTAXIS_DN																		BYSTRYKH_HEMATOPOIESIS_STEM_CELL_QTL_TRANS	WAKABAYASHI_ADIPOGENESIS_PPARG_RXRA_BOUND_8D				SMID_BREAST_CANCER_BASAL_DN													
5520	PPP2R2A	protein phosphatase 2, regulatory subunit B, alpha	DACOSTA_UV_RESPONSE_VIA_ERCC3_DN	PILON_KLF1_TARGETS_DN				GOBERT_OLIGODENDROCYTE_DIFFERENTIATION_DN		DACOSTA_UV_RESPONSE_VIA_ERCC3_COMMON_DN								RODRIGUES_THYROID_CARCINOMA_POORLY_DIFFERENTIATED_DN											BUYTAERT_PHOTODYNAMIC_THERAPY_STRESS_UP		KINSEY_TARGETS_OF_EWSR1_FLII_FUSION_UP																		ENK_UV_RESPONSE_EPIDERMIS_DN								BRUINS_UVC_RESPONSE_VIA_TP53_GROUP_A		CREIGHTON_ENDOCRINE_THERAPY_RESISTANCE_3																										WAKABAYASHI_ADIPOGENESIS_PPARG_RXRA_BOUND_8D					MARSON_BOUND_BY_FOXP3_UNSTIMULATED												
23097	CDK19	cyclin-dependent kinase 19	DACOSTA_UV_RESPONSE_VIA_ERCC3_DN	PILON_KLF1_TARGETS_DN				GOBERT_OLIGODENDROCYTE_DIFFERENTIATION_DN									ONKEN_UVEAL_MELANOMA_UP												BUYTAERT_PHOTODYNAMIC_THERAPY_STRESS_UP																										ZHENG_BOUND_BY_FOXP3										KRIGE_RESPONSE_TO_TOSEDOSTAT_6HR_UP											SENESE_HDAC3_TARGETS_DN														MARSON_BOUND_BY_FOXP3_UNSTIMULATED												
23243	ANKRD28	ankyrin repeat domain 28	DACOSTA_UV_RESPONSE_VIA_ERCC3_DN	PILON_KLF1_TARGETS_DN				GOBERT_OLIGODENDROCYTE_DIFFERENTIATION_DN										RODRIGUES_THYROID_CARCINOMA_POORLY_DIFFERENTIATED_DN										DELACROIX_RAR_BOUND_ES				SCHLOSSER_SERUM_RESPONSE_DN									CHARAFE_BREAST_CANCER_LUMINAL_VS_MESENCHYMAL_DN					LASTOWSKA_NEUROBLASTOMA_COPY_NUMBER_DN									ZHENG_BOUND_BY_FOXP3								ZWANG_CLASS_1_TRANSIENTLY_INDUCED_BY_EGF																														MARTORIATI_MDM4_TARGETS_FETAL_LIVER_DN									JAATINEN_HEMATOPOIETIC_STEM_CELL_UP
9425	CDYL	chromodomain protein, Y-like	DACOSTA_UV_RESPONSE_VIA_ERCC3_DN	PILON_KLF1_TARGETS_DN					CUI_TCF21_TARGETS_2_DN	DACOSTA_UV_RESPONSE_VIA_ERCC3_COMMON_DN		ZWANG_TRANSIENTLY_UP_BY_1ST_EGF_PULSE_ONLY	DAZARD_RESPONSE_TO_UV_NHEK_DN	DIAZ_CHRONIC_MEYLOGENOUS_LEUKEMIA_UP		BENPORATH_NANOG_TARGETS													BUYTAERT_PHOTODYNAMIC_THERAPY_STRESS_UP		KINSEY_TARGETS_OF_EWSR1_FLII_FUSION_UP												BENPORATH_SOX2_TARGETS								DAZARD_UV_RESPONSE_CLUSTER_G6																																DAVICIONI_MOLECULAR_ARMS_VS_ERMS_UP											LEE_BMP2_TARGETS_DN								
701	BUB1B	budding uninhibited by benzimidazoles 1 homolog beta (yeast)	DACOSTA_UV_RESPONSE_VIA_ERCC3_DN	PILON_KLF1_TARGETS_DN						DACOSTA_UV_RESPONSE_VIA_ERCC3_COMMON_DN		ZWANG_TRANSIENTLY_UP_BY_1ST_EGF_PULSE_ONLY	DAZARD_RESPONSE_TO_UV_NHEK_DN		YOSHIMURA_MAPK8_TARGETS_UP	BENPORATH_NANOG_TARGETS								PUJANA_BRCA1_PCC_NETWORK							KINSEY_TARGETS_OF_EWSR1_FLII_FUSION_UP												BENPORATH_SOX2_TARGETS								DAZARD_UV_RESPONSE_CLUSTER_G6									GRESHOCK_CANCER_COPY_NUMBER_UP											DODD_NASOPHARYNGEAL_CARCINOMA_DN		CASORELLI_ACUTE_PROMYELOCYTIC_LEUKEMIA_DN	GEORGES_TARGETS_OF_MIR192_AND_MIR215											WAKABAYASHI_ADIPOGENESIS_PPARG_RXRA_BOUND_8D										YAMAZAKI_TCEB3_TARGETS_DN	HAMAI_APOPTOSIS_VIA_TRAIL_UP						
23389	MED13L	mediator complex subunit 13-like	DACOSTA_UV_RESPONSE_VIA_ERCC3_DN	PILON_KLF1_TARGETS_DN						DACOSTA_UV_RESPONSE_VIA_ERCC3_COMMON_DN			DAZARD_RESPONSE_TO_UV_NHEK_DN					RODRIGUES_THYROID_CARCINOMA_POORLY_DIFFERENTIATED_DN											BUYTAERT_PHOTODYNAMIC_THERAPY_STRESS_UP															SCHAEFFER_PROSTATE_DEVELOPMENT_48HR_DN																		FOSTER_TOLERANT_MACROPHAGE_DN					DOUGLAS_BMI1_TARGETS_UP			MOHANKUMAR_TLX1_TARGETS_UP							RODRIGUES_THYROID_CARCINOMA_ANAPLASTIC_DN						DAVICIONI_MOLECULAR_ARMS_VS_ERMS_UP						SMID_BREAST_CANCER_BASAL_DN			YAGI_AML_WITH_11Q23_REARRANGED										
26009	ZZZ3	zinc finger, ZZ-type containing 3	DACOSTA_UV_RESPONSE_VIA_ERCC3_DN	PILON_KLF1_TARGETS_DN						DACOSTA_UV_RESPONSE_VIA_ERCC3_COMMON_DN			DAZARD_RESPONSE_TO_UV_NHEK_DN								PUJANA_ATM_PCC_NETWORK			PUJANA_BRCA1_PCC_NETWORK																											DAZARD_UV_RESPONSE_CLUSTER_G6																				DODD_NASOPHARYNGEAL_CARCINOMA_DN																															
23332	CLASP1	cytoplasmic linker associated protein 1	DACOSTA_UV_RESPONSE_VIA_ERCC3_DN	PILON_KLF1_TARGETS_DN						DACOSTA_UV_RESPONSE_VIA_ERCC3_COMMON_DN			DAZARD_RESPONSE_TO_UV_NHEK_DN																																						DAZARD_UV_RESPONSE_CLUSTER_G6																				DODD_NASOPHARYNGEAL_CARCINOMA_DN																															
4436	MSH2	mutS homolog 2, colon cancer, nonpolyposis type 1 (E. coli)	DACOSTA_UV_RESPONSE_VIA_ERCC3_DN	PILON_KLF1_TARGETS_DN						DACOSTA_UV_RESPONSE_VIA_ERCC3_COMMON_DN				DIAZ_CHRONIC_MEYLOGENOUS_LEUKEMIA_UP	YOSHIMURA_MAPK8_TARGETS_UP	BENPORATH_NANOG_TARGETS					PUJANA_ATM_PCC_NETWORK			PUJANA_BRCA1_PCC_NETWORK		BLALOCK_ALZHEIMERS_DISEASE_DN					KINSEY_TARGETS_OF_EWSR1_FLII_FUSION_UP	SCHLOSSER_SERUM_RESPONSE_DN		IVANOVA_HEMATOPOIESIS_STEM_CELL_AND_PROGENITOR													BAELDE_DIABETIC_NEPHROPATHY_DN	BRUINS_UVC_RESPONSE_LATE												GRESHOCK_CANCER_COPY_NUMBER_UP									LOPEZ_MBD_TARGETS	MOHANKUMAR_TLX1_TARGETS_UP	DODD_NASOPHARYNGEAL_CARCINOMA_DN																									HAMAI_APOPTOSIS_VIA_TRAIL_UP						
9520	NPEPPS	aminopeptidase puromycin sensitive	DACOSTA_UV_RESPONSE_VIA_ERCC3_DN	PILON_KLF1_TARGETS_DN						DACOSTA_UV_RESPONSE_VIA_ERCC3_COMMON_DN				DIAZ_CHRONIC_MEYLOGENOUS_LEUKEMIA_UP												BLALOCK_ALZHEIMERS_DISEASE_DN									RAO_BOUND_BY_SALL4																										ENK_UV_RESPONSE_KERATINOCYTE_DN																						DAVICIONI_MOLECULAR_ARMS_VS_ERMS_UP	BYSTRYKH_HEMATOPOIESIS_STEM_CELL_QTL_TRANS																		
5128	CDK17	cyclin-dependent kinase 17	DACOSTA_UV_RESPONSE_VIA_ERCC3_DN	PILON_KLF1_TARGETS_DN						DACOSTA_UV_RESPONSE_VIA_ERCC3_COMMON_DN						BENPORATH_NANOG_TARGETS	ONKEN_UVEAL_MELANOMA_UP									BLALOCK_ALZHEIMERS_DISEASE_DN			BUYTAERT_PHOTODYNAMIC_THERAPY_STRESS_UP														BENPORATH_SOX2_TARGETS												ZHENG_BOUND_BY_FOXP3								ZWANG_CLASS_1_TRANSIENTLY_INDUCED_BY_EGF		KRIGE_RESPONSE_TO_TOSEDOSTAT_6HR_UP																									MARSON_BOUND_BY_FOXP3_UNSTIMULATED												
23294	ANKS1A	ankyrin repeat and sterile alpha motif domain containing 1A	DACOSTA_UV_RESPONSE_VIA_ERCC3_DN	PILON_KLF1_TARGETS_DN						DACOSTA_UV_RESPONSE_VIA_ERCC3_COMMON_DN								RODRIGUES_THYROID_CARCINOMA_POORLY_DIFFERENTIATED_DN																																																																	DAVICIONI_MOLECULAR_ARMS_VS_ERMS_UP															RIGGI_EWING_SARCOMA_PROGENITOR_UP				
23160	WDR43	WD repeat domain 43	DACOSTA_UV_RESPONSE_VIA_ERCC3_DN	PILON_KLF1_TARGETS_DN						DACOSTA_UV_RESPONSE_VIA_ERCC3_COMMON_DN											PUJANA_ATM_PCC_NETWORK			PUJANA_BRCA1_PCC_NETWORK																																						FOSTER_TOLERANT_MACROPHAGE_DN			KRIGE_RESPONSE_TO_TOSEDOSTAT_6HR_UP						DODD_NASOPHARYNGEAL_CARCINOMA_DN													BYSTRYKH_HEMATOPOIESIS_STEM_CELL_QTL_TRANS										LEE_BMP2_TARGETS_DN			KRIEG_HYPOXIA_NOT_VIA_KDM3A					
6045	RNF2	ring finger protein 2	DACOSTA_UV_RESPONSE_VIA_ERCC3_DN	PILON_KLF1_TARGETS_DN								ZWANG_TRANSIENTLY_UP_BY_1ST_EGF_PULSE_ONLY				BENPORATH_NANOG_TARGETS								PUJANA_BRCA1_PCC_NETWORK									BENPORATH_ES_WITH_H3K27ME3							NUYTTEN_EZH2_TARGETS_UP																					ENK_UV_RESPONSE_KERATINOCYTE_DN				KRIGE_RESPONSE_TO_TOSEDOSTAT_6HR_UP																												MARTORIATI_MDM4_TARGETS_FETAL_LIVER_DN									
2956	MSH6	mutS homolog 6 (E. coli)	DACOSTA_UV_RESPONSE_VIA_ERCC3_DN	PILON_KLF1_TARGETS_DN									DAZARD_RESPONSE_TO_UV_NHEK_DN	DIAZ_CHRONIC_MEYLOGENOUS_LEUKEMIA_UP							PUJANA_ATM_PCC_NETWORK			PUJANA_BRCA1_PCC_NETWORK				DELACROIX_RAR_BOUND_ES			KINSEY_TARGETS_OF_EWSR1_FLII_FUSION_UP	SCHLOSSER_SERUM_RESPONSE_DN																		GRAESSMANN_APOPTOSIS_BY_DOXORUBICIN_UP										GRESHOCK_CANCER_COPY_NUMBER_UP											DODD_NASOPHARYNGEAL_CARCINOMA_DN			GEORGES_TARGETS_OF_MIR192_AND_MIR215																MARSON_BOUND_BY_FOXP3_UNSTIMULATED				LEE_BMP2_TARGETS_DN	YAMAZAKI_TCEB3_TARGETS_DN							
27161	EIF2C2	eukaryotic translation initiation factor 2C, 2	DACOSTA_UV_RESPONSE_VIA_ERCC3_DN	PILON_KLF1_TARGETS_DN									DAZARD_RESPONSE_TO_UV_NHEK_DN				ONKEN_UVEAL_MELANOMA_UP	RODRIGUES_THYROID_CARCINOMA_POORLY_DIFFERENTIATED_DN	SCHAEFFER_PROSTATE_DEVELOPMENT_6HR_DN												KINSEY_TARGETS_OF_EWSR1_FLII_FUSION_UP												BENPORATH_SOX2_TARGETS								DAZARD_UV_RESPONSE_CLUSTER_G6				ZHENG_BOUND_BY_FOXP3								ZWANG_CLASS_1_TRANSIENTLY_INDUCED_BY_EGF				DOUGLAS_BMI1_TARGETS_UP				DODD_NASOPHARYNGEAL_CARCINOMA_DN			GEORGES_TARGETS_OF_MIR192_AND_MIR215																MARSON_BOUND_BY_FOXP3_UNSTIMULATED			MARTORIATI_MDM4_TARGETS_FETAL_LIVER_DN								MONNIER_POSTRADIATION_TUMOR_ESCAPE_UP	
5728	PTEN	phosphatase and tensin homolog	DACOSTA_UV_RESPONSE_VIA_ERCC3_DN	PILON_KLF1_TARGETS_DN											YOSHIMURA_MAPK8_TARGETS_UP			RODRIGUES_THYROID_CARCINOMA_POORLY_DIFFERENTIATED_DN			PUJANA_ATM_PCC_NETWORK				MARTENS_BOUND_BY_PML_RARA_FUSION	BLALOCK_ALZHEIMERS_DISEASE_DN																		SCHAEFFER_PROSTATE_DEVELOPMENT_48HR_DN		LASTOWSKA_NEUROBLASTOMA_COPY_NUMBER_DN		BRUINS_UVC_RESPONSE_LATE												GRESHOCK_CANCER_COPY_NUMBER_UP											DODD_NASOPHARYNGEAL_CARCINOMA_DN																				ONKEN_UVEAL_MELANOMA_DN		MARTORIATI_MDM4_TARGETS_FETAL_LIVER_DN			HAMAI_APOPTOSIS_VIA_TRAIL_UP						
6196	RPS6KA2	ribosomal protein S6 kinase, 90kDa, polypeptide 2	DACOSTA_UV_RESPONSE_VIA_ERCC3_DN	PILON_KLF1_TARGETS_DN													ONKEN_UVEAL_MELANOMA_UP								MARTENS_BOUND_BY_PML_RARA_FUSION					CHEN_METABOLIC_SYNDROM_NETWORK			BENPORATH_ES_WITH_H3K27ME3												GOZGIT_ESR1_TARGETS_DN				ENK_UV_RESPONSE_EPIDERMIS_DN																			DODD_NASOPHARYNGEAL_CARCINOMA_UP																															CHEMNITZ_RESPONSE_TO_PROSTAGLANDIN_E2_DN			
23140	ZZEF1	zinc finger, ZZ-type with EF-hand domain 1	DACOSTA_UV_RESPONSE_VIA_ERCC3_DN	PILON_KLF1_TARGETS_DN																					MARTENS_BOUND_BY_PML_RARA_FUSION																												MILI_PSEUDOPODIA_HAPTOTAXIS_DN				BRUINS_UVC_RESPONSE_VIA_TP53_GROUP_A									MILI_PSEUDOPODIA_CHEMOTAXIS_DN																					KOYAMA_SEMA3B_TARGETS_DN															
23011	RAB21	RAB21, member RAS oncogene family	DACOSTA_UV_RESPONSE_VIA_ERCC3_DN	PILON_KLF1_TARGETS_DN																												SCHLOSSER_SERUM_RESPONSE_DN															BAELDE_DIABETIC_NEPHROPATHY_DN																																																							
23064	SETX	senataxin	DACOSTA_UV_RESPONSE_VIA_ERCC3_DN	PILON_KLF1_TARGETS_DN																																																																																												HAMAI_APOPTOSIS_VIA_TRAIL_UP						
3399	ID3	inhibitor of DNA binding 3, dominant negative helix-loop-helix protein	DACOSTA_UV_RESPONSE_VIA_ERCC3_DN		GRAESSMANN_APOPTOSIS_BY_DOXORUBICIN_DN	BLALOCK_ALZHEIMERS_DISEASE_UP	MEISSNER_BRAIN_HCP_WITH_H3K4ME3_AND_H3K27ME3			DACOSTA_UV_RESPONSE_VIA_ERCC3_COMMON_DN		ZWANG_TRANSIENTLY_UP_BY_1ST_EGF_PULSE_ONLY							SCHAEFFER_PROSTATE_DEVELOPMENT_6HR_DN	DUTERTRE_ESTRADIOL_RESPONSE_24HR_DN																													ENK_UV_RESPONSE_EPIDERMIS_DN																													SWEET_LUNG_CANCER_KRAS_DN				SCHAEFFER_PROSTATE_DEVELOPMENT_48HR_UP												LEE_BMP2_TARGETS_DN								
4781	NFIB	nuclear factor I/B	DACOSTA_UV_RESPONSE_VIA_ERCC3_DN		GRAESSMANN_APOPTOSIS_BY_DOXORUBICIN_DN	BLALOCK_ALZHEIMERS_DISEASE_UP	MEISSNER_BRAIN_HCP_WITH_H3K4ME3_AND_H3K27ME3			DACOSTA_UV_RESPONSE_VIA_ERCC3_COMMON_DN																	WONG_ADULT_TISSUE_STEM_MODULE	DELACROIX_RAR_BOUND_ES																					ENK_UV_RESPONSE_EPIDERMIS_DN				MILI_PSEUDOPODIA_HAPTOTAXIS_DN											MARTINEZ_RB1_AND_TP53_TARGETS_DN		MILI_PSEUDOPODIA_CHEMOTAXIS_DN							CASORELLI_ACUTE_PROMYELOCYTIC_LEUKEMIA_DN	GEORGES_TARGETS_OF_MIR192_AND_MIR215	FORTSCHEGGER_PHF8_TARGETS_DN			SWEET_LUNG_CANCER_KRAS_DN							WAKABAYASHI_ADIPOGENESIS_PPARG_RXRA_BOUND_8D	MARTINEZ_TP53_TARGETS_DN					ONKEN_UVEAL_MELANOMA_DN					HAMAI_APOPTOSIS_VIA_TRAIL_UP			CHEMNITZ_RESPONSE_TO_PROSTAGLANDIN_E2_DN			
667	DST	dystonin	DACOSTA_UV_RESPONSE_VIA_ERCC3_DN		GRAESSMANN_APOPTOSIS_BY_DOXORUBICIN_DN	BLALOCK_ALZHEIMERS_DISEASE_UP		GOBERT_OLIGODENDROCYTE_DIFFERENTIATION_DN	CUI_TCF21_TARGETS_2_DN	DACOSTA_UV_RESPONSE_VIA_ERCC3_COMMON_DN	KOINUMA_TARGETS_OF_SMAD2_OR_SMAD3		DAZARD_RESPONSE_TO_UV_NHEK_DN														WONG_ADULT_TISSUE_STEM_MODULE		BUYTAERT_PHOTODYNAMIC_THERAPY_STRESS_UP									LIM_MAMMARY_STEM_CELL_UP									BAELDE_DIABETIC_NEPHROPATHY_DN					FLECHNER_BIOPSY_KIDNEY_TRANSPLANT_OK_VS_DONOR_UP					BRUINS_UVC_RESPONSE_VIA_TP53_GROUP_A	LIU_PROSTATE_CANCER_DN					ZWANG_CLASS_1_TRANSIENTLY_INDUCED_BY_EGF											GEORGES_TARGETS_OF_MIR192_AND_MIR215					RAO_BOUND_BY_SALL4_ISOFORM_B				DAVICIONI_MOLECULAR_ARMS_VS_ERMS_UP																			JAATINEN_HEMATOPOIETIC_STEM_CELL_UP
463	ZFHX3	zinc finger homeobox 3	DACOSTA_UV_RESPONSE_VIA_ERCC3_DN		GRAESSMANN_APOPTOSIS_BY_DOXORUBICIN_DN	BLALOCK_ALZHEIMERS_DISEASE_UP		GOBERT_OLIGODENDROCYTE_DIFFERENTIATION_DN										RODRIGUES_THYROID_CARCINOMA_POORLY_DIFFERENTIATED_DN	SCHAEFFER_PROSTATE_DEVELOPMENT_6HR_DN			CREIGHTON_ENDOCRINE_THERAPY_RESISTANCE_5											BENPORATH_ES_WITH_H3K27ME3							NUYTTEN_EZH2_TARGETS_UP		BENPORATH_EED_TARGETS																														BENPORATH_SUZ12_TARGETS					RODRIGUES_THYROID_CARCINOMA_ANAPLASTIC_DN																									
51196	PLCE1	phospholipase C, epsilon 1	DACOSTA_UV_RESPONSE_VIA_ERCC3_DN		GRAESSMANN_APOPTOSIS_BY_DOXORUBICIN_DN	BLALOCK_ALZHEIMERS_DISEASE_UP			CUI_TCF21_TARGETS_2_DN																																						BAELDE_DIABETIC_NEPHROPATHY_DN							NUYTTEN_NIPP1_TARGETS_DN														DODD_NASOPHARYNGEAL_CARCINOMA_UP						GEORGES_TARGETS_OF_MIR192_AND_MIR215																												
3915	LAMC1	laminin, gamma 1 (formerly LAMB2)	DACOSTA_UV_RESPONSE_VIA_ERCC3_DN		GRAESSMANN_APOPTOSIS_BY_DOXORUBICIN_DN	BLALOCK_ALZHEIMERS_DISEASE_UP				DACOSTA_UV_RESPONSE_VIA_ERCC3_COMMON_DN	KOINUMA_TARGETS_OF_SMAD2_OR_SMAD3						ONKEN_UVEAL_MELANOMA_UP										WONG_ADULT_TISSUE_STEM_MODULE					SCHLOSSER_SERUM_RESPONSE_DN						LIM_MAMMARY_STEM_CELL_UP			CHARAFE_BREAST_CANCER_LUMINAL_VS_MESENCHYMAL_DN													NUYTTEN_NIPP1_TARGETS_DN												MILI_PSEUDOPODIA_CHEMOTAXIS_DN					DODD_NASOPHARYNGEAL_CARCINOMA_DN														WAKABAYASHI_ADIPOGENESIS_PPARG_RXRA_BOUND_8D																	
5289	PIK3C3	phosphoinositide-3-kinase, class 3	DACOSTA_UV_RESPONSE_VIA_ERCC3_DN		GRAESSMANN_APOPTOSIS_BY_DOXORUBICIN_DN	BLALOCK_ALZHEIMERS_DISEASE_UP				DACOSTA_UV_RESPONSE_VIA_ERCC3_COMMON_DN			DAZARD_RESPONSE_TO_UV_NHEK_DN	DIAZ_CHRONIC_MEYLOGENOUS_LEUKEMIA_UP			ONKEN_UVEAL_MELANOMA_UP																																		DAZARD_UV_RESPONSE_CLUSTER_G6																																																CHEMNITZ_RESPONSE_TO_PROSTAGLANDIN_E2_DN			
8738	CRADD	CASP2 and RIPK1 domain containing adaptor with death domain	DACOSTA_UV_RESPONSE_VIA_ERCC3_DN		GRAESSMANN_APOPTOSIS_BY_DOXORUBICIN_DN	BLALOCK_ALZHEIMERS_DISEASE_UP				DACOSTA_UV_RESPONSE_VIA_ERCC3_COMMON_DN				DIAZ_CHRONIC_MEYLOGENOUS_LEUKEMIA_UP																																									ZHENG_BOUND_BY_FOXP3						ENK_UV_RESPONSE_KERATINOCYTE_DN								LOPEZ_MBD_TARGETS															BYSTRYKH_HEMATOPOIESIS_STEM_CELL_QTL_TRANS								YAGI_AML_WITH_11Q23_REARRANGED										
9180	OSMR	oncostatin M receptor	DACOSTA_UV_RESPONSE_VIA_ERCC3_DN		GRAESSMANN_APOPTOSIS_BY_DOXORUBICIN_DN		MEISSNER_BRAIN_HCP_WITH_H3K4ME3_AND_H3K27ME3		CUI_TCF21_TARGETS_2_DN			ZWANG_TRANSIENTLY_UP_BY_1ST_EGF_PULSE_ONLY																													CHARAFE_BREAST_CANCER_LUMINAL_VS_MESENCHYMAL_DN						BAELDE_DIABETIC_NEPHROPATHY_DN																																																		KRIEG_HYPOXIA_NOT_VIA_KDM3A					
8613	PPAP2B	phosphatidic acid phosphatase type 2B	DACOSTA_UV_RESPONSE_VIA_ERCC3_DN		GRAESSMANN_APOPTOSIS_BY_DOXORUBICIN_DN		MEISSNER_BRAIN_HCP_WITH_H3K4ME3_AND_H3K27ME3		CUI_TCF21_TARGETS_2_DN								ONKEN_UVEAL_MELANOMA_UP	RODRIGUES_THYROID_CARCINOMA_POORLY_DIFFERENTIATED_DN									WONG_ADULT_TISSUE_STEM_MODULE											LIM_MAMMARY_STEM_CELL_UP																				LIU_PROSTATE_CANCER_DN												MOHANKUMAR_TLX1_TARGETS_UP							RODRIGUES_THYROID_CARCINOMA_ANAPLASTIC_DN	SWEET_LUNG_CANCER_KRAS_DN			ZWANG_CLASS_3_TRANSIENTLY_INDUCED_BY_EGF												MARTORIATI_MDM4_TARGETS_FETAL_LIVER_DN									
861	RUNX1	runt-related transcription factor 1	DACOSTA_UV_RESPONSE_VIA_ERCC3_DN		GRAESSMANN_APOPTOSIS_BY_DOXORUBICIN_DN		MEISSNER_BRAIN_HCP_WITH_H3K4ME3_AND_H3K27ME3			DACOSTA_UV_RESPONSE_VIA_ERCC3_COMMON_DN	KOINUMA_TARGETS_OF_SMAD2_OR_SMAD3										PUJANA_ATM_PCC_NETWORK			PUJANA_BRCA1_PCC_NETWORK	MARTENS_BOUND_BY_PML_RARA_FUSION																			SCHAEFFER_PROSTATE_DEVELOPMENT_48HR_DN										NUYTTEN_NIPP1_TARGETS_DN						GRESHOCK_CANCER_COPY_NUMBER_UP								DODD_NASOPHARYNGEAL_CARCINOMA_UP													ZWANG_CLASS_3_TRANSIENTLY_INDUCED_BY_EGF													LEE_BMP2_TARGETS_DN			KRIEG_HYPOXIA_NOT_VIA_KDM3A					
1793	DOCK1	dedicator of cytokinesis 1	DACOSTA_UV_RESPONSE_VIA_ERCC3_DN		GRAESSMANN_APOPTOSIS_BY_DOXORUBICIN_DN		MEISSNER_BRAIN_HCP_WITH_H3K4ME3_AND_H3K27ME3																																																																																															
8502	PKP4	plakophilin 4	DACOSTA_UV_RESPONSE_VIA_ERCC3_DN		GRAESSMANN_APOPTOSIS_BY_DOXORUBICIN_DN			GOBERT_OLIGODENDROCYTE_DIFFERENTIATION_DN		DACOSTA_UV_RESPONSE_VIA_ERCC3_COMMON_DN				DIAZ_CHRONIC_MEYLOGENOUS_LEUKEMIA_UP					SCHAEFFER_PROSTATE_DEVELOPMENT_6HR_DN												KINSEY_TARGETS_OF_EWSR1_FLII_FUSION_UP	SCHLOSSER_SERUM_RESPONSE_DN		IVANOVA_HEMATOPOIESIS_STEM_CELL_AND_PROGENITOR										SCHAEFFER_PROSTATE_DEVELOPMENT_48HR_DN																					KRIGE_RESPONSE_TO_TOSEDOSTAT_6HR_UP					MOHANKUMAR_TLX1_TARGETS_UP	DODD_NASOPHARYNGEAL_CARCINOMA_DN			GEORGES_TARGETS_OF_MIR192_AND_MIR215	FORTSCHEGGER_PHF8_TARGETS_DN	SENESE_HDAC3_TARGETS_DN							DAVICIONI_MOLECULAR_ARMS_VS_ERMS_UP																			
23321	TRIM2	tripartite motif containing 2	DACOSTA_UV_RESPONSE_VIA_ERCC3_DN		GRAESSMANN_APOPTOSIS_BY_DOXORUBICIN_DN			GOBERT_OLIGODENDROCYTE_DIFFERENTIATION_DN		DACOSTA_UV_RESPONSE_VIA_ERCC3_COMMON_DN													PEREZ_TP53_TARGETS												RAO_BOUND_BY_SALL4										GOZGIT_ESR1_TARGETS_DN							FLECHNER_BIOPSY_KIDNEY_TRANSPLANT_OK_VS_DONOR_UP		NUYTTEN_NIPP1_TARGETS_DN										MARTINEZ_RB1_AND_TP53_TARGETS_DN																		SCHAEFFER_PROSTATE_DEVELOPMENT_48HR_UP				MARTINEZ_TP53_TARGETS_DN										HAMAI_APOPTOSIS_VIA_TRAIL_UP					MONNIER_POSTRADIATION_TUMOR_ESCAPE_UP	
4430	MYO1B	myosin IB	DACOSTA_UV_RESPONSE_VIA_ERCC3_DN		GRAESSMANN_APOPTOSIS_BY_DOXORUBICIN_DN				CUI_TCF21_TARGETS_2_DN	DACOSTA_UV_RESPONSE_VIA_ERCC3_COMMON_DN					YOSHIMURA_MAPK8_TARGETS_UP				SCHAEFFER_PROSTATE_DEVELOPMENT_6HR_DN	DUTERTRE_ESTRADIOL_RESPONSE_24HR_DN		CREIGHTON_ENDOCRINE_THERAPY_RESISTANCE_5					WONG_ADULT_TISSUE_STEM_MODULE									MASSARWEH_TAMOXIFEN_RESISTANCE_UP									GOZGIT_ESR1_TARGETS_DN		BAELDE_DIABETIC_NEPHROPATHY_DN					FLECHNER_BIOPSY_KIDNEY_TRANSPLANT_OK_VS_DONOR_UP					BRUINS_UVC_RESPONSE_VIA_TP53_GROUP_A								KRIGE_RESPONSE_TO_TOSEDOSTAT_6HR_UP													SWEET_LUNG_CANCER_KRAS_DN						BYSTRYKH_HEMATOPOIESIS_STEM_CELL_QTL_TRANS																		
26509	MYOF	myoferlin	DACOSTA_UV_RESPONSE_VIA_ERCC3_DN		GRAESSMANN_APOPTOSIS_BY_DOXORUBICIN_DN				CUI_TCF21_TARGETS_2_DN		KOINUMA_TARGETS_OF_SMAD2_OR_SMAD3						ONKEN_UVEAL_MELANOMA_UP													CHEN_METABOLIC_SYNDROM_NETWORK		SCHLOSSER_SERUM_RESPONSE_DN							CHICAS_RB1_TARGETS_CONFLUENT													FLECHNER_BIOPSY_KIDNEY_TRANSPLANT_OK_VS_DONOR_UP						LIU_PROSTATE_CANCER_DN										DODD_NASOPHARYNGEAL_CARCINOMA_UP																													KRIEG_HYPOXIA_NOT_VIA_KDM3A					
2043	EPHA4	EPH receptor A4	DACOSTA_UV_RESPONSE_VIA_ERCC3_DN		GRAESSMANN_APOPTOSIS_BY_DOXORUBICIN_DN					DACOSTA_UV_RESPONSE_VIA_ERCC3_COMMON_DN		ZWANG_TRANSIENTLY_UP_BY_1ST_EGF_PULSE_ONLY						RODRIGUES_THYROID_CARCINOMA_POORLY_DIFFERENTIATED_DN		DUTERTRE_ESTRADIOL_RESPONSE_24HR_DN						BLALOCK_ALZHEIMERS_DISEASE_DN							BENPORATH_ES_WITH_H3K27ME3						CHICAS_RB1_TARGETS_CONFLUENT						GOZGIT_ESR1_TARGETS_DN																											BENPORATH_SUZ12_TARGETS							RAO_BOUND_BY_SALL4_ISOFORM_B														MARTORIATI_MDM4_TARGETS_FETAL_LIVER_DN	LEE_BMP2_TARGETS_DN				RIGGI_EWING_SARCOMA_PROGENITOR_UP				
51366	UBR5	ubiquitin protein ligase E3 component n-recognin 5	DACOSTA_UV_RESPONSE_VIA_ERCC3_DN		GRAESSMANN_APOPTOSIS_BY_DOXORUBICIN_DN					DACOSTA_UV_RESPONSE_VIA_ERCC3_COMMON_DN			DAZARD_RESPONSE_TO_UV_NHEK_DN			BENPORATH_NANOG_TARGETS	ONKEN_UVEAL_MELANOMA_UP	RODRIGUES_THYROID_CARCINOMA_POORLY_DIFFERENTIATED_DN						PUJANA_BRCA1_PCC_NETWORK							KINSEY_TARGETS_OF_EWSR1_FLII_FUSION_UP				RAO_BOUND_BY_SALL4								BENPORATH_SOX2_TARGETS								DAZARD_UV_RESPONSE_CLUSTER_G6										ENK_UV_RESPONSE_KERATINOCYTE_DN																RODRIGUES_THYROID_CARCINOMA_ANAPLASTIC_DN								WAKABAYASHI_ADIPOGENESIS_PPARG_RXRA_BOUND_8D		KOYAMA_SEMA3B_TARGETS_DN															JAATINEN_HEMATOPOIETIC_STEM_CELL_UP
8204	NRIP1	nuclear receptor interacting protein 1	DACOSTA_UV_RESPONSE_VIA_ERCC3_DN		GRAESSMANN_APOPTOSIS_BY_DOXORUBICIN_DN					DACOSTA_UV_RESPONSE_VIA_ERCC3_COMMON_DN			DAZARD_RESPONSE_TO_UV_NHEK_DN						SCHAEFFER_PROSTATE_DEVELOPMENT_6HR_DN							BLALOCK_ALZHEIMERS_DISEASE_DN	WONG_ADULT_TISSUE_STEM_MODULE																									FLECHNER_BIOPSY_KIDNEY_TRANSPLANT_OK_VS_DONOR_UP			ZHENG_BOUND_BY_FOXP3								ZWANG_CLASS_1_TRANSIENTLY_INDUCED_BY_EGF										CASORELLI_ACUTE_PROMYELOCYTIC_LEUKEMIA_DN									SCHAEFFER_PROSTATE_DEVELOPMENT_48HR_UP							SMID_BREAST_CANCER_BASAL_DN		ONKEN_UVEAL_MELANOMA_DN					HAMAI_APOPTOSIS_VIA_TRAIL_UP						JAATINEN_HEMATOPOIETIC_STEM_CELL_UP
23543	RBFOX2	RNA binding protein, fox-1 homolog (C. elegans) 2	DACOSTA_UV_RESPONSE_VIA_ERCC3_DN		GRAESSMANN_APOPTOSIS_BY_DOXORUBICIN_DN					DACOSTA_UV_RESPONSE_VIA_ERCC3_COMMON_DN						BENPORATH_NANOG_TARGETS	ONKEN_UVEAL_MELANOMA_UP		SCHAEFFER_PROSTATE_DEVELOPMENT_6HR_DN																										GOZGIT_ESR1_TARGETS_DN											MARTINEZ_RB1_TARGETS_UP					ENK_UV_RESPONSE_KERATINOCYTE_DN			MARTINEZ_RB1_AND_TP53_TARGETS_DN							DODD_NASOPHARYNGEAL_CARCINOMA_DN		CASORELLI_ACUTE_PROMYELOCYTIC_LEUKEMIA_DN						RAO_BOUND_BY_SALL4_ISOFORM_B							MARTINEZ_TP53_TARGETS_DN							MARTORIATI_MDM4_TARGETS_FETAL_LIVER_DN									
116987	AGAP1	ArfGAP with GTPase domain, ankyrin repeat and PH domain 1	DACOSTA_UV_RESPONSE_VIA_ERCC3_DN		GRAESSMANN_APOPTOSIS_BY_DOXORUBICIN_DN					DACOSTA_UV_RESPONSE_VIA_ERCC3_COMMON_DN							ONKEN_UVEAL_MELANOMA_UP						PEREZ_TP53_TARGETS								KINSEY_TARGETS_OF_EWSR1_FLII_FUSION_UP																												CREIGHTON_ENDOCRINE_THERAPY_RESISTANCE_3																																											
22906	TRAK1	trafficking protein, kinesin binding 1	DACOSTA_UV_RESPONSE_VIA_ERCC3_DN		GRAESSMANN_APOPTOSIS_BY_DOXORUBICIN_DN					DACOSTA_UV_RESPONSE_VIA_ERCC3_COMMON_DN								RODRIGUES_THYROID_CARCINOMA_POORLY_DIFFERENTIATED_DN				CREIGHTON_ENDOCRINE_THERAPY_RESISTANCE_5	PEREZ_TP53_TARGETS													MASSARWEH_TAMOXIFEN_RESISTANCE_UP										LASTOWSKA_NEUROBLASTOMA_COPY_NUMBER_DN													CREIGHTON_ENDOCRINE_THERAPY_RESISTANCE_3									DODD_NASOPHARYNGEAL_CARCINOMA_UP																	WAKABAYASHI_ADIPOGENESIS_PPARG_RXRA_BOUND_8D				SMID_BREAST_CANCER_BASAL_DN		ONKEN_UVEAL_MELANOMA_DN											
22823	MTF2	metal response element binding transcription factor 2	DACOSTA_UV_RESPONSE_VIA_ERCC3_DN		GRAESSMANN_APOPTOSIS_BY_DOXORUBICIN_DN					DACOSTA_UV_RESPONSE_VIA_ERCC3_COMMON_DN											PUJANA_ATM_PCC_NETWORK			PUJANA_BRCA1_PCC_NETWORK		BLALOCK_ALZHEIMERS_DISEASE_DN								IVANOVA_HEMATOPOIESIS_STEM_CELL_AND_PROGENITOR									BENPORATH_SOX2_TARGETS													MARTINEZ_RB1_TARGETS_UP					ENK_UV_RESPONSE_KERATINOCYTE_DN			MARTINEZ_RB1_AND_TP53_TARGETS_DN						MOHANKUMAR_TLX1_TARGETS_UP	DODD_NASOPHARYNGEAL_CARCINOMA_DN															MARTINEZ_TP53_TARGETS_DN									YAMAZAKI_TCEB3_TARGETS_DN						MONNIER_POSTRADIATION_TUMOR_ESCAPE_UP	
79068	FTO	fat mass and obesity associated	DACOSTA_UV_RESPONSE_VIA_ERCC3_DN		GRAESSMANN_APOPTOSIS_BY_DOXORUBICIN_DN					DACOSTA_UV_RESPONSE_VIA_ERCC3_COMMON_DN																						SCHLOSSER_SERUM_RESPONSE_DN																BRUINS_UVC_RESPONSE_LATE																																			DAVICIONI_MOLECULAR_ARMS_VS_ERMS_UP									YAGI_AML_WITH_11Q23_REARRANGED										
23001	WDFY3	WD repeat and FYVE domain containing 3	DACOSTA_UV_RESPONSE_VIA_ERCC3_DN		GRAESSMANN_APOPTOSIS_BY_DOXORUBICIN_DN						KOINUMA_TARGETS_OF_SMAD2_OR_SMAD3		DAZARD_RESPONSE_TO_UV_NHEK_DN																BUYTAERT_PHOTODYNAMIC_THERAPY_STRESS_UP																							FLECHNER_BIOPSY_KIDNEY_TRANSPLANT_OK_VS_DONOR_UP													KRIGE_RESPONSE_TO_TOSEDOSTAT_6HR_UP																																		CHEMNITZ_RESPONSE_TO_PROSTAGLANDIN_E2_DN			
26091	HERC4	hect domain and RLD 4	DACOSTA_UV_RESPONSE_VIA_ERCC3_DN		GRAESSMANN_APOPTOSIS_BY_DOXORUBICIN_DN							ZWANG_TRANSIENTLY_UP_BY_1ST_EGF_PULSE_ONLY																	BUYTAERT_PHOTODYNAMIC_THERAPY_STRESS_UP																	LASTOWSKA_NEUROBLASTOMA_COPY_NUMBER_DN																																												MARSON_BOUND_BY_FOXP3_UNSTIMULATED												
57591	MKL1	megakaryoblastic leukemia (translocation) 1	DACOSTA_UV_RESPONSE_VIA_ERCC3_DN		GRAESSMANN_APOPTOSIS_BY_DOXORUBICIN_DN							ZWANG_TRANSIENTLY_UP_BY_1ST_EGF_PULSE_ONLY																	BUYTAERT_PHOTODYNAMIC_THERAPY_STRESS_UP																										ZHENG_BOUND_BY_FOXP3									MARTINEZ_RB1_AND_TP53_TARGETS_DN																						MARTINEZ_TP53_TARGETS_DN						YAGI_AML_WITH_11Q23_REARRANGED										
55183	RIF1	RAP1 interacting factor homolog (yeast)	DACOSTA_UV_RESPONSE_VIA_ERCC3_DN		GRAESSMANN_APOPTOSIS_BY_DOXORUBICIN_DN								DAZARD_RESPONSE_TO_UV_NHEK_DN			BENPORATH_NANOG_TARGETS					PUJANA_ATM_PCC_NETWORK			PUJANA_BRCA1_PCC_NETWORK				DELACROIX_RAR_BOUND_ES			KINSEY_TARGETS_OF_EWSR1_FLII_FUSION_UP												BENPORATH_SOX2_TARGETS											NUYTTEN_NIPP1_TARGETS_DN																	DODD_NASOPHARYNGEAL_CARCINOMA_DN								RAO_BOUND_BY_SALL4_ISOFORM_B															LEE_BMP2_TARGETS_DN								
23331	TTC28	tetratricopeptide repeat domain 28	DACOSTA_UV_RESPONSE_VIA_ERCC3_DN		GRAESSMANN_APOPTOSIS_BY_DOXORUBICIN_DN												ONKEN_UVEAL_MELANOMA_UP										WONG_ADULT_TISSUE_STEM_MODULE			CHEN_METABOLIC_SYNDROM_NETWORK							LEE_BMP2_TARGETS_UP																					LIU_PROSTATE_CANCER_DN																																												
11030	RBPMS	RNA binding protein with multiple splicing	DACOSTA_UV_RESPONSE_VIA_ERCC3_DN			BLALOCK_ALZHEIMERS_DISEASE_UP	MEISSNER_BRAIN_HCP_WITH_H3K4ME3_AND_H3K27ME3		CUI_TCF21_TARGETS_2_DN			ZWANG_TRANSIENTLY_UP_BY_1ST_EGF_PULSE_ONLY				BENPORATH_NANOG_TARGETS		RODRIGUES_THYROID_CARCINOMA_POORLY_DIFFERENTIATED_DN									WONG_ADULT_TISSUE_STEM_MODULE	DELACROIX_RAR_BOUND_ES				SCHLOSSER_SERUM_RESPONSE_DN		IVANOVA_HEMATOPOIESIS_STEM_CELL_AND_PROGENITOR			LEE_BMP2_TARGETS_UP	LIM_MAMMARY_STEM_CELL_UP					BENPORATH_SOX2_TARGETS		GOZGIT_ESR1_TARGETS_DN							FLECHNER_BIOPSY_KIDNEY_TRANSPLANT_OK_VS_DONOR_UP						LIU_PROSTATE_CANCER_DN																			RODRIGUES_THYROID_CARCINOMA_ANAPLASTIC_DN		RAO_BOUND_BY_SALL4_ISOFORM_B					BYSTRYKH_HEMATOPOIESIS_STEM_CELL_QTL_TRANS								YAGI_AML_WITH_11Q23_REARRANGED										JAATINEN_HEMATOPOIETIC_STEM_CELL_UP
5205	ATP8B1	ATPase, aminophospholipid transporter, class I, type 8B, member 1	DACOSTA_UV_RESPONSE_VIA_ERCC3_DN			BLALOCK_ALZHEIMERS_DISEASE_UP	MEISSNER_BRAIN_HCP_WITH_H3K4ME3_AND_H3K27ME3		CUI_TCF21_TARGETS_2_DN			ZWANG_TRANSIENTLY_UP_BY_1ST_EGF_PULSE_ONLY										CREIGHTON_ENDOCRINE_THERAPY_RESISTANCE_5	PEREZ_TP53_TARGETS																CHICAS_RB1_TARGETS_CONFLUENT																				CREIGHTON_ENDOCRINE_THERAPY_RESISTANCE_3																																											
5074	PAWR	PRKC, apoptosis, WT1, regulator	DACOSTA_UV_RESPONSE_VIA_ERCC3_DN			BLALOCK_ALZHEIMERS_DISEASE_UP	MEISSNER_BRAIN_HCP_WITH_H3K4ME3_AND_H3K27ME3			DACOSTA_UV_RESPONSE_VIA_ERCC3_COMMON_DN	KOINUMA_TARGETS_OF_SMAD2_OR_SMAD3									DUTERTRE_ESTRADIOL_RESPONSE_24HR_DN										CHEN_METABOLIC_SYNDROM_NETWORK	KINSEY_TARGETS_OF_EWSR1_FLII_FUSION_UP																BAELDE_DIABETIC_NEPHROPATHY_DN														ENK_UV_RESPONSE_KERATINOCYTE_DN						DOUGLAS_BMI1_TARGETS_UP				DODD_NASOPHARYNGEAL_CARCINOMA_DN		CASORELLI_ACUTE_PROMYELOCYTIC_LEUKEMIA_DN	GEORGES_TARGETS_OF_MIR192_AND_MIR215																												
2059	EPS8	epidermal growth factor receptor pathway substrate 8	DACOSTA_UV_RESPONSE_VIA_ERCC3_DN			BLALOCK_ALZHEIMERS_DISEASE_UP		GOBERT_OLIGODENDROCYTE_DIFFERENTIATION_DN		DACOSTA_UV_RESPONSE_VIA_ERCC3_COMMON_DN																	WONG_ADULT_TISSUE_STEM_MODULE			CHEN_METABOLIC_SYNDROM_NETWORK							LEE_BMP2_TARGETS_UP					BENPORATH_EED_TARGETS						BRUINS_UVC_RESPONSE_LATE				FLECHNER_BIOPSY_KIDNEY_TRANSPLANT_OK_VS_DONOR_UP																				BENPORATH_SUZ12_TARGETS		GEORGES_TARGETS_OF_MIR192_AND_MIR215																												
6453	ITSN1	intersectin 1 (SH3 domain protein)	DACOSTA_UV_RESPONSE_VIA_ERCC3_DN			BLALOCK_ALZHEIMERS_DISEASE_UP			CUI_TCF21_TARGETS_2_DN	DACOSTA_UV_RESPONSE_VIA_ERCC3_COMMON_DN																	WONG_ADULT_TISSUE_STEM_MODULE														CHARAFE_BREAST_CANCER_LUMINAL_VS_MESENCHYMAL_DN																				ENK_UV_RESPONSE_KERATINOCYTE_DN																							BYSTRYKH_HEMATOPOIESIS_STEM_CELL_QTL_TRANS	WAKABAYASHI_ADIPOGENESIS_PPARG_RXRA_BOUND_8D																	
23499	MACF1	microtubule-actin crosslinking factor 1	DACOSTA_UV_RESPONSE_VIA_ERCC3_DN			BLALOCK_ALZHEIMERS_DISEASE_UP			CUI_TCF21_TARGETS_2_DN								ONKEN_UVEAL_MELANOMA_UP		SCHAEFFER_PROSTATE_DEVELOPMENT_6HR_DN								WONG_ADULT_TISSUE_STEM_MODULE																		GOZGIT_ESR1_TARGETS_DN	LASTOWSKA_NEUROBLASTOMA_COPY_NUMBER_DN									ZHENG_BOUND_BY_FOXP3						ENK_UV_RESPONSE_KERATINOCYTE_DN						DOUGLAS_BMI1_TARGETS_UP							GEORGES_TARGETS_OF_MIR192_AND_MIR215				SWEET_LUNG_CANCER_KRAS_DN																								
116984	ARAP2	ArfGAP with RhoGAP domain, ankyrin repeat and PH domain 2	DACOSTA_UV_RESPONSE_VIA_ERCC3_DN			BLALOCK_ALZHEIMERS_DISEASE_UP			CUI_TCF21_TARGETS_2_DN									RODRIGUES_THYROID_CARCINOMA_POORLY_DIFFERENTIATED_DN		DUTERTRE_ESTRADIOL_RESPONSE_24HR_DN												SCHLOSSER_SERUM_RESPONSE_DN				MASSARWEH_TAMOXIFEN_RESISTANCE_UP														GRAESSMANN_APOPTOSIS_BY_DOXORUBICIN_UP													ZWANG_CLASS_1_TRANSIENTLY_INDUCED_BY_EGF		KRIGE_RESPONSE_TO_TOSEDOSTAT_6HR_UP											SENESE_HDAC3_TARGETS_DN																										
2309	FOXO3	forkhead box O3	DACOSTA_UV_RESPONSE_VIA_ERCC3_DN			BLALOCK_ALZHEIMERS_DISEASE_UP				DACOSTA_UV_RESPONSE_VIA_ERCC3_COMMON_DN	KOINUMA_TARGETS_OF_SMAD2_OR_SMAD3		DAZARD_RESPONSE_TO_UV_NHEK_DN	DIAZ_CHRONIC_MEYLOGENOUS_LEUKEMIA_UP		BENPORATH_NANOG_TARGETS																					LEE_BMP2_TARGETS_UP														DAZARD_UV_RESPONSE_CLUSTER_G6									GRESHOCK_CANCER_COPY_NUMBER_UP	ENK_UV_RESPONSE_KERATINOCYTE_DN																													MARSON_BOUND_BY_FOXP3_UNSTIMULATED												
9414	TJP2	tight junction protein 2 (zona occludens 2)	DACOSTA_UV_RESPONSE_VIA_ERCC3_DN			BLALOCK_ALZHEIMERS_DISEASE_UP				DACOSTA_UV_RESPONSE_VIA_ERCC3_COMMON_DN	KOINUMA_TARGETS_OF_SMAD2_OR_SMAD3								SCHAEFFER_PROSTATE_DEVELOPMENT_6HR_DN	DUTERTRE_ESTRADIOL_RESPONSE_24HR_DN		CREIGHTON_ENDOCRINE_THERAPY_RESISTANCE_5														MASSARWEH_TAMOXIFEN_RESISTANCE_UP	LEE_BMP2_TARGETS_UP		CHICAS_RB1_TARGETS_CONFLUENT									BRUINS_UVC_RESPONSE_LATE											CREIGHTON_ENDOCRINE_THERAPY_RESISTANCE_3		ENK_UV_RESPONSE_KERATINOCYTE_DN	FOSTER_TOLERANT_MACROPHAGE_DN		MARTINEZ_RB1_AND_TP53_TARGETS_DN									CASORELLI_ACUTE_PROMYELOCYTIC_LEUKEMIA_DN	GEORGES_TARGETS_OF_MIR192_AND_MIR215							ZWANG_CLASS_3_TRANSIENTLY_INDUCED_BY_EGF					MARTINEZ_TP53_TARGETS_DN					ONKEN_UVEAL_MELANOMA_DN								CHEMNITZ_RESPONSE_TO_PROSTAGLANDIN_E2_DN			
10801	SEPT9	septin 9	DACOSTA_UV_RESPONSE_VIA_ERCC3_DN			BLALOCK_ALZHEIMERS_DISEASE_UP				DACOSTA_UV_RESPONSE_VIA_ERCC3_COMMON_DN	KOINUMA_TARGETS_OF_SMAD2_OR_SMAD3								SCHAEFFER_PROSTATE_DEVELOPMENT_6HR_DN				PEREZ_TP53_TARGETS																									BRUINS_UVC_RESPONSE_LATE												GRESHOCK_CANCER_COPY_NUMBER_UP																																										
23522	KAT6B	K(lysine) acetyltransferase 6B	DACOSTA_UV_RESPONSE_VIA_ERCC3_DN			BLALOCK_ALZHEIMERS_DISEASE_UP				DACOSTA_UV_RESPONSE_VIA_ERCC3_COMMON_DN		ZWANG_TRANSIENTLY_UP_BY_1ST_EGF_PULSE_ONLY	DAZARD_RESPONSE_TO_UV_NHEK_DN																																	LASTOWSKA_NEUROBLASTOMA_COPY_NUMBER_DN			ENK_UV_RESPONSE_EPIDERMIS_DN		DAZARD_UV_RESPONSE_CLUSTER_G6				ZHENG_BOUND_BY_FOXP3					GRESHOCK_CANCER_COPY_NUMBER_UP																													SMID_BREAST_CANCER_BASAL_DN	MARSON_BOUND_BY_FOXP3_UNSTIMULATED												
8621	CDK13	cyclin-dependent kinase 13	DACOSTA_UV_RESPONSE_VIA_ERCC3_DN			BLALOCK_ALZHEIMERS_DISEASE_UP				DACOSTA_UV_RESPONSE_VIA_ERCC3_COMMON_DN		ZWANG_TRANSIENTLY_UP_BY_1ST_EGF_PULSE_ONLY						RODRIGUES_THYROID_CARCINOMA_POORLY_DIFFERENTIATED_DN			PUJANA_ATM_PCC_NETWORK			PUJANA_BRCA1_PCC_NETWORK							KINSEY_TARGETS_OF_EWSR1_FLII_FUSION_UP																					FLECHNER_BIOPSY_KIDNEY_TRANSPLANT_OK_VS_DONOR_UP																																	WAKABAYASHI_ADIPOGENESIS_PPARG_RXRA_BOUND_8D																	
8202	NCOA3	nuclear receptor coactivator 3	DACOSTA_UV_RESPONSE_VIA_ERCC3_DN			BLALOCK_ALZHEIMERS_DISEASE_UP				DACOSTA_UV_RESPONSE_VIA_ERCC3_COMMON_DN			DAZARD_RESPONSE_TO_UV_NHEK_DN																BUYTAERT_PHOTODYNAMIC_THERAPY_STRESS_UP											NUYTTEN_EZH2_TARGETS_UP												FLECHNER_BIOPSY_KIDNEY_TRANSPLANT_OK_VS_DONOR_UP			ZHENG_BOUND_BY_FOXP3						ENK_UV_RESPONSE_KERATINOCYTE_DN				KRIGE_RESPONSE_TO_TOSEDOSTAT_6HR_UP									GEORGES_TARGETS_OF_MIR192_AND_MIR215															SMID_BREAST_CANCER_BASAL_DN	MARSON_BOUND_BY_FOXP3_UNSTIMULATED												
1523	CUX1	cut-like homeobox 1	DACOSTA_UV_RESPONSE_VIA_ERCC3_DN			BLALOCK_ALZHEIMERS_DISEASE_UP				DACOSTA_UV_RESPONSE_VIA_ERCC3_COMMON_DN							ONKEN_UVEAL_MELANOMA_UP				PUJANA_ATM_PCC_NETWORK				MARTENS_BOUND_BY_PML_RARA_FUSION				BUYTAERT_PHOTODYNAMIC_THERAPY_STRESS_UP		KINSEY_TARGETS_OF_EWSR1_FLII_FUSION_UP																	BRUINS_UVC_RESPONSE_LATE						NUYTTEN_NIPP1_TARGETS_DN		MARTINEZ_RB1_TARGETS_UP					ENK_UV_RESPONSE_KERATINOCYTE_DN			MARTINEZ_RB1_AND_TP53_TARGETS_DN		MILI_PSEUDOPODIA_CHEMOTAXIS_DN																				MARTINEZ_TP53_TARGETS_DN													CHEMNITZ_RESPONSE_TO_PROSTAGLANDIN_E2_DN			
29072	SETD2	SET domain containing 2	DACOSTA_UV_RESPONSE_VIA_ERCC3_DN			BLALOCK_ALZHEIMERS_DISEASE_UP				DACOSTA_UV_RESPONSE_VIA_ERCC3_COMMON_DN																			BUYTAERT_PHOTODYNAMIC_THERAPY_STRESS_UP																	LASTOWSKA_NEUROBLASTOMA_COPY_NUMBER_DN																																													ONKEN_UVEAL_MELANOMA_DN											
10135	NAMPT	nicotinamide phosphoribosyltransferase	DACOSTA_UV_RESPONSE_VIA_ERCC3_DN			BLALOCK_ALZHEIMERS_DISEASE_UP						ZWANG_TRANSIENTLY_UP_BY_1ST_EGF_PULSE_ONLY		DIAZ_CHRONIC_MEYLOGENOUS_LEUKEMIA_UP				RODRIGUES_THYROID_CARCINOMA_POORLY_DIFFERENTIATED_DN		DUTERTRE_ESTRADIOL_RESPONSE_24HR_DN									BUYTAERT_PHOTODYNAMIC_THERAPY_STRESS_UP											NUYTTEN_EZH2_TARGETS_UP							BAELDE_DIABETIC_NEPHROPATHY_DN		ENK_UV_RESPONSE_EPIDERMIS_DN										CREIGHTON_ENDOCRINE_THERAPY_RESISTANCE_3			FOSTER_TOLERANT_MACROPHAGE_DN			KRIGE_RESPONSE_TO_TOSEDOSTAT_6HR_UP																	SCHAEFFER_PROSTATE_DEVELOPMENT_48HR_UP												LEE_BMP2_TARGETS_DN								
1452	CSNK1A1	casein kinase 1, alpha 1	DACOSTA_UV_RESPONSE_VIA_ERCC3_DN			BLALOCK_ALZHEIMERS_DISEASE_UP								DIAZ_CHRONIC_MEYLOGENOUS_LEUKEMIA_UP					SCHAEFFER_PROSTATE_DEVELOPMENT_6HR_DN																																										ENK_UV_RESPONSE_KERATINOCYTE_DN				KRIGE_RESPONSE_TO_TOSEDOSTAT_6HR_UP																									MARSON_BOUND_BY_FOXP3_UNSTIMULATED												
9188	DDX21	DEAD (Asp-Glu-Ala-Asp) box polypeptide 21	DACOSTA_UV_RESPONSE_VIA_ERCC3_DN			BLALOCK_ALZHEIMERS_DISEASE_UP								DIAZ_CHRONIC_MEYLOGENOUS_LEUKEMIA_UP							PUJANA_ATM_PCC_NETWORK			PUJANA_BRCA1_PCC_NETWORK							KINSEY_TARGETS_OF_EWSR1_FLII_FUSION_UP												BENPORATH_SOX2_TARGETS			LASTOWSKA_NEUROBLASTOMA_COPY_NUMBER_DN			ENK_UV_RESPONSE_EPIDERMIS_DN																KRIGE_RESPONSE_TO_TOSEDOSTAT_6HR_UP				LOPEZ_MBD_TARGETS		DODD_NASOPHARYNGEAL_CARCINOMA_DN																						MARTORIATI_MDM4_TARGETS_FETAL_LIVER_DN	LEE_BMP2_TARGETS_DN		HAMAI_APOPTOSIS_VIA_TRAIL_UP						
9759	HDAC4	histone deacetylase 4	DACOSTA_UV_RESPONSE_VIA_ERCC3_DN			BLALOCK_ALZHEIMERS_DISEASE_UP											ONKEN_UVEAL_MELANOMA_UP		SCHAEFFER_PROSTATE_DEVELOPMENT_6HR_DN						MARTENS_BOUND_BY_PML_RARA_FUSION													LIM_MAMMARY_STEM_CELL_UP						SCHAEFFER_PROSTATE_DEVELOPMENT_48HR_DN																															FORTSCHEGGER_PHF8_TARGETS_DN												KOYAMA_SEMA3B_TARGETS_DN							LEE_BMP2_TARGETS_DN								
55589	BMP2K	BMP2 inducible kinase	DACOSTA_UV_RESPONSE_VIA_ERCC3_DN			BLALOCK_ALZHEIMERS_DISEASE_UP																																						SCHAEFFER_PROSTATE_DEVELOPMENT_48HR_DN								FLECHNER_BIOPSY_KIDNEY_TRANSPLANT_OK_VS_DONOR_UP		NUYTTEN_NIPP1_TARGETS_DN									ZWANG_CLASS_1_TRANSIENTLY_INDUCED_BY_EGF		KRIGE_RESPONSE_TO_TOSEDOSTAT_6HR_UP									GEORGES_TARGETS_OF_MIR192_AND_MIR215											WAKABAYASHI_ADIPOGENESIS_PPARG_RXRA_BOUND_8D															LINDGREN_BLADDER_CANCER_CLUSTER_2B		
8412	BCAR3	breast cancer anti-estrogen resistance 3	DACOSTA_UV_RESPONSE_VIA_ERCC3_DN				MEISSNER_BRAIN_HCP_WITH_H3K4ME3_AND_H3K27ME3			DACOSTA_UV_RESPONSE_VIA_ERCC3_COMMON_DN	KOINUMA_TARGETS_OF_SMAD2_OR_SMAD3		DAZARD_RESPONSE_TO_UV_NHEK_DN																																		BAELDE_DIABETIC_NEPHROPATHY_DN										BRUINS_UVC_RESPONSE_VIA_TP53_GROUP_A				ENK_UV_RESPONSE_KERATINOCYTE_DN		ZWANG_CLASS_1_TRANSIENTLY_INDUCED_BY_EGF																						WAKABAYASHI_ADIPOGENESIS_PPARG_RXRA_BOUND_8D																	
3491	CYR61	cysteine-rich, angiogenic inducer, 61	DACOSTA_UV_RESPONSE_VIA_ERCC3_DN				MEISSNER_BRAIN_HCP_WITH_H3K4ME3_AND_H3K27ME3			DACOSTA_UV_RESPONSE_VIA_ERCC3_COMMON_DN	KOINUMA_TARGETS_OF_SMAD2_OR_SMAD3					BENPORATH_NANOG_TARGETS											WONG_ADULT_TISSUE_STEM_MODULE																BENPORATH_SOX2_TARGETS				BAELDE_DIABETIC_NEPHROPATHY_DN									MARTINEZ_RB1_TARGETS_UP							ZWANG_CLASS_1_TRANSIENTLY_INDUCED_BY_EGF						LOPEZ_MBD_TARGETS							SENESE_HDAC3_TARGETS_DN		SWEET_LUNG_CANCER_KRAS_DN																						LINDGREN_BLADDER_CANCER_CLUSTER_2B		
3625	INHBB	inhibin, beta B	DACOSTA_UV_RESPONSE_VIA_ERCC3_DN				MEISSNER_BRAIN_HCP_WITH_H3K4ME3_AND_H3K27ME3								YOSHIMURA_MAPK8_TARGETS_UP							CREIGHTON_ENDOCRINE_THERAPY_RESISTANCE_5					WONG_ADULT_TISSUE_STEM_MODULE									MASSARWEH_TAMOXIFEN_RESISTANCE_UP	LEE_BMP2_TARGETS_UP					BENPORATH_EED_TARGETS								GRAESSMANN_APOPTOSIS_BY_DOXORUBICIN_UP				NUYTTEN_NIPP1_TARGETS_DN			BRUINS_UVC_RESPONSE_VIA_TP53_GROUP_A											DODD_NASOPHARYNGEAL_CARCINOMA_UP							FORTSCHEGGER_PHF8_TARGETS_DN					CHARAFE_BREAST_CANCER_LUMINAL_VS_MESENCHYMAL_UP																						
5578	PRKCA	protein kinase C, alpha	DACOSTA_UV_RESPONSE_VIA_ERCC3_DN					GOBERT_OLIGODENDROCYTE_DIFFERENTIATION_DN	CUI_TCF21_TARGETS_2_DN	DACOSTA_UV_RESPONSE_VIA_ERCC3_COMMON_DN					YOSHIMURA_MAPK8_TARGETS_UP		ONKEN_UVEAL_MELANOMA_UP							PUJANA_BRCA1_PCC_NETWORK																	CHARAFE_BREAST_CANCER_LUMINAL_VS_MESENCHYMAL_DN				GOZGIT_ESR1_TARGETS_DN			BRUINS_UVC_RESPONSE_LATE											CREIGHTON_ENDOCRINE_THERAPY_RESISTANCE_3						KRIGE_RESPONSE_TO_TOSEDOSTAT_6HR_UP										FORTSCHEGGER_PHF8_TARGETS_DN	SENESE_HDAC3_TARGETS_DN																									MONNIER_POSTRADIATION_TUMOR_ESCAPE_UP	
23768	FLRT2	fibronectin leucine rich transmembrane protein 2	DACOSTA_UV_RESPONSE_VIA_ERCC3_DN					GOBERT_OLIGODENDROCYTE_DIFFERENTIATION_DN		DACOSTA_UV_RESPONSE_VIA_ERCC3_COMMON_DN		ZWANG_TRANSIENTLY_UP_BY_1ST_EGF_PULSE_ONLY	DAZARD_RESPONSE_TO_UV_NHEK_DN													BLALOCK_ALZHEIMERS_DISEASE_DN					KINSEY_TARGETS_OF_EWSR1_FLII_FUSION_UP		BENPORATH_ES_WITH_H3K27ME3					LIM_MAMMARY_STEM_CELL_UP			CHARAFE_BREAST_CANCER_LUMINAL_VS_MESENCHYMAL_DN	BENPORATH_EED_TARGETS					BAELDE_DIABETIC_NEPHROPATHY_DN				DAZARD_UV_RESPONSE_CLUSTER_G6										ENK_UV_RESPONSE_KERATINOCYTE_DN				KRIGE_RESPONSE_TO_TOSEDOSTAT_6HR_UP							BENPORATH_SUZ12_TARGETS																														
23271	CAMSAP2	calmodulin regulated spectrin-associated protein family, member 2	DACOSTA_UV_RESPONSE_VIA_ERCC3_DN					GOBERT_OLIGODENDROCYTE_DIFFERENTIATION_DN		DACOSTA_UV_RESPONSE_VIA_ERCC3_COMMON_DN		ZWANG_TRANSIENTLY_UP_BY_1ST_EGF_PULSE_ONLY					ONKEN_UVEAL_MELANOMA_UP																														BAELDE_DIABETIC_NEPHROPATHY_DN																																								KOYAMA_SEMA3B_TARGETS_DN															
23254	KAZN	kazrin, periplakin interacting protein	DACOSTA_UV_RESPONSE_VIA_ERCC3_DN					GOBERT_OLIGODENDROCYTE_DIFFERENTIATION_DN		DACOSTA_UV_RESPONSE_VIA_ERCC3_COMMON_DN		ZWANG_TRANSIENTLY_UP_BY_1ST_EGF_PULSE_ONLY											PEREZ_TP53_TARGETS											IVANOVA_HEMATOPOIESIS_STEM_CELL_AND_PROGENITOR										SCHAEFFER_PROSTATE_DEVELOPMENT_48HR_DN																								DODD_NASOPHARYNGEAL_CARCINOMA_UP																															CHEMNITZ_RESPONSE_TO_PROSTAGLANDIN_E2_DN			
2317	FLNB	filamin B, beta	DACOSTA_UV_RESPONSE_VIA_ERCC3_DN					GOBERT_OLIGODENDROCYTE_DIFFERENTIATION_DN		DACOSTA_UV_RESPONSE_VIA_ERCC3_COMMON_DN								RODRIGUES_THYROID_CARCINOMA_POORLY_DIFFERENTIATED_DN							MARTENS_BOUND_BY_PML_RARA_FUSION		WONG_ADULT_TISSUE_STEM_MODULE							IVANOVA_HEMATOPOIESIS_STEM_CELL_AND_PROGENITOR																			MILI_PSEUDOPODIA_HAPTOTAXIS_DN									FOSTER_TOLERANT_MACROPHAGE_DN				MILI_PSEUDOPODIA_CHEMOTAXIS_DN									FORTSCHEGGER_PHF8_TARGETS_DN									BYSTRYKH_HEMATOPOIESIS_STEM_CELL_QTL_TRANS																		
57553	MICAL3	microtubule associated monoxygenase, calponin and LIM domain containing 3	DACOSTA_UV_RESPONSE_VIA_ERCC3_DN					GOBERT_OLIGODENDROCYTE_DIFFERENTIATION_DN		DACOSTA_UV_RESPONSE_VIA_ERCC3_COMMON_DN													PEREZ_TP53_TARGETS																																													DODD_NASOPHARYNGEAL_CARCINOMA_UP																													KRIEG_HYPOXIA_NOT_VIA_KDM3A					
60312	AFAP1	actin filament associated protein 1	DACOSTA_UV_RESPONSE_VIA_ERCC3_DN					GOBERT_OLIGODENDROCYTE_DIFFERENTIATION_DN		DACOSTA_UV_RESPONSE_VIA_ERCC3_COMMON_DN																																				LASTOWSKA_NEUROBLASTOMA_COPY_NUMBER_DN															ENK_UV_RESPONSE_KERATINOCYTE_DN										DODD_NASOPHARYNGEAL_CARCINOMA_DN																															
6461	SHB	Src homology 2 domain containing adaptor protein B	DACOSTA_UV_RESPONSE_VIA_ERCC3_DN					GOBERT_OLIGODENDROCYTE_DIFFERENTIATION_DN		DACOSTA_UV_RESPONSE_VIA_ERCC3_COMMON_DN																																							ENK_UV_RESPONSE_EPIDERMIS_DN					NUYTTEN_NIPP1_TARGETS_DN									ZWANG_CLASS_1_TRANSIENTLY_INDUCED_BY_EGF																																							
214	ALCAM	activated leukocyte cell adhesion molecule	DACOSTA_UV_RESPONSE_VIA_ERCC3_DN					GOBERT_OLIGODENDROCYTE_DIFFERENTIATION_DN			KOINUMA_TARGETS_OF_SMAD2_OR_SMAD3				YOSHIMURA_MAPK8_TARGETS_UP	BENPORATH_NANOG_TARGETS				DUTERTRE_ESTRADIOL_RESPONSE_24HR_DN		CREIGHTON_ENDOCRINE_THERAPY_RESISTANCE_5					WONG_ADULT_TISSUE_STEM_MODULE									MASSARWEH_TAMOXIFEN_RESISTANCE_UP	LEE_BMP2_TARGETS_UP						BENPORATH_SOX2_TARGETS		GOZGIT_ESR1_TARGETS_DN																	FOSTER_TOLERANT_MACROPHAGE_DN												GEORGES_TARGETS_OF_MIR192_AND_MIR215		SENESE_HDAC3_TARGETS_DN											KOYAMA_SEMA3B_TARGETS_DN		SMID_BREAST_CANCER_BASAL_DN				MARTORIATI_MDM4_TARGETS_FETAL_LIVER_DN									
89795	NAV3	neuron navigator 3	DACOSTA_UV_RESPONSE_VIA_ERCC3_DN					GOBERT_OLIGODENDROCYTE_DIFFERENTIATION_DN				ZWANG_TRANSIENTLY_UP_BY_1ST_EGF_PULSE_ONLY	DAZARD_RESPONSE_TO_UV_NHEK_DN																										CHICAS_RB1_TARGETS_CONFLUENT		CHARAFE_BREAST_CANCER_LUMINAL_VS_MESENCHYMAL_DN										DAZARD_UV_RESPONSE_CLUSTER_G6																				DODD_NASOPHARYNGEAL_CARCINOMA_DN																		SMID_BREAST_CANCER_BASAL_DN					LEE_BMP2_TARGETS_DN								
23239	PHLPP1	PH domain and leucine rich repeat protein phosphatase 1	DACOSTA_UV_RESPONSE_VIA_ERCC3_DN						CUI_TCF21_TARGETS_2_DN	DACOSTA_UV_RESPONSE_VIA_ERCC3_COMMON_DN		ZWANG_TRANSIENTLY_UP_BY_1ST_EGF_PULSE_ONLY	DAZARD_RESPONSE_TO_UV_NHEK_DN														WONG_ADULT_TISSUE_STEM_MODULE					SCHLOSSER_SERUM_RESPONSE_DN																			DAZARD_UV_RESPONSE_CLUSTER_G6																	DODD_NASOPHARYNGEAL_CARCINOMA_UP																																		
29970	SCHIP1	schwannomin interacting protein 1	DACOSTA_UV_RESPONSE_VIA_ERCC3_DN						CUI_TCF21_TARGETS_2_DN	DACOSTA_UV_RESPONSE_VIA_ERCC3_COMMON_DN										DUTERTRE_ESTRADIOL_RESPONSE_24HR_DN						BLALOCK_ALZHEIMERS_DISEASE_DN										MASSARWEH_TAMOXIFEN_RESISTANCE_UP		LIM_MAMMARY_STEM_CELL_UP		NUYTTEN_EZH2_TARGETS_UP							BAELDE_DIABETIC_NEPHROPATHY_DN																ZWANG_CLASS_1_TRANSIENTLY_INDUCED_BY_EGF																																				CHEMNITZ_RESPONSE_TO_PROSTAGLANDIN_E2_DN			JAATINEN_HEMATOPOIETIC_STEM_CELL_UP
25945	PVRL3	poliovirus receptor-related 3	DACOSTA_UV_RESPONSE_VIA_ERCC3_DN						CUI_TCF21_TARGETS_2_DN			ZWANG_TRANSIENTLY_UP_BY_1ST_EGF_PULSE_ONLY																			KINSEY_TARGETS_OF_EWSR1_FLII_FUSION_UP	SCHLOSSER_SERUM_RESPONSE_DN						LIM_MAMMARY_STEM_CELL_UP		NUYTTEN_EZH2_TARGETS_UP	CHARAFE_BREAST_CANCER_LUMINAL_VS_MESENCHYMAL_DN							BRUINS_UVC_RESPONSE_LATE																																														LEE_BMP2_TARGETS_DN	YAMAZAKI_TCEB3_TARGETS_DN							
2195	FAT1	FAT tumor suppressor homolog 1 (Drosophila)	DACOSTA_UV_RESPONSE_VIA_ERCC3_DN							DACOSTA_UV_RESPONSE_VIA_ERCC3_COMMON_DN	KOINUMA_TARGETS_OF_SMAD2_OR_SMAD3	ZWANG_TRANSIENTLY_UP_BY_1ST_EGF_PULSE_ONLY	DAZARD_RESPONSE_TO_UV_NHEK_DN			BENPORATH_NANOG_TARGETS																													GOZGIT_ESR1_TARGETS_DN		BAELDE_DIABETIC_NEPHROPATHY_DN				DAZARD_UV_RESPONSE_CLUSTER_G6	FLECHNER_BIOPSY_KIDNEY_TRANSPLANT_OK_VS_DONOR_UP									ENK_UV_RESPONSE_KERATINOCYTE_DN									MOHANKUMAR_TLX1_TARGETS_UP																		GRADE_COLON_CANCER_UP											CHEMNITZ_RESPONSE_TO_PROSTAGLANDIN_E2_DN			
3397	ID1	inhibitor of DNA binding 1, dominant negative helix-loop-helix protein	DACOSTA_UV_RESPONSE_VIA_ERCC3_DN							DACOSTA_UV_RESPONSE_VIA_ERCC3_COMMON_DN	KOINUMA_TARGETS_OF_SMAD2_OR_SMAD3		DAZARD_RESPONSE_TO_UV_NHEK_DN			BENPORATH_NANOG_TARGETS			SCHAEFFER_PROSTATE_DEVELOPMENT_6HR_DN						MARTENS_BOUND_BY_PML_RARA_FUSION		WONG_ADULT_TISSUE_STEM_MODULE																BENPORATH_SOX2_TARGETS									FLECHNER_BIOPSY_KIDNEY_TRANSPLANT_OK_VS_DONOR_UP						LIU_PROSTATE_CANCER_DN			ENK_UV_RESPONSE_KERATINOCYTE_DN		ZWANG_CLASS_1_TRANSIENTLY_INDUCED_BY_EGF											GEORGES_TARGETS_OF_MIR192_AND_MIR215			RODRIGUES_THYROID_CARCINOMA_ANAPLASTIC_DN					SCHAEFFER_PROSTATE_DEVELOPMENT_48HR_UP												LEE_BMP2_TARGETS_DN								
80205	CHD9	chromodomain helicase DNA binding protein 9	DACOSTA_UV_RESPONSE_VIA_ERCC3_DN							DACOSTA_UV_RESPONSE_VIA_ERCC3_COMMON_DN	KOINUMA_TARGETS_OF_SMAD2_OR_SMAD3		DAZARD_RESPONSE_TO_UV_NHEK_DN					RODRIGUES_THYROID_CARCINOMA_POORLY_DIFFERENTIATED_DN	SCHAEFFER_PROSTATE_DEVELOPMENT_6HR_DN																																DAZARD_UV_RESPONSE_CLUSTER_G6																																																			
8301	PICALM	phosphatidylinositol binding clathrin assembly protein	DACOSTA_UV_RESPONSE_VIA_ERCC3_DN							DACOSTA_UV_RESPONSE_VIA_ERCC3_COMMON_DN	KOINUMA_TARGETS_OF_SMAD2_OR_SMAD3			DIAZ_CHRONIC_MEYLOGENOUS_LEUKEMIA_UP		BENPORATH_NANOG_TARGETS														CHEN_METABOLIC_SYNDROM_NETWORK											CHARAFE_BREAST_CANCER_LUMINAL_VS_MESENCHYMAL_DN					LASTOWSKA_NEUROBLASTOMA_COPY_NUMBER_DN						FLECHNER_BIOPSY_KIDNEY_TRANSPLANT_OK_VS_DONOR_UP								GRESHOCK_CANCER_COPY_NUMBER_UP	ENK_UV_RESPONSE_KERATINOCYTE_DN								LOPEZ_MBD_TARGETS	MOHANKUMAR_TLX1_TARGETS_UP			CASORELLI_ACUTE_PROMYELOCYTIC_LEUKEMIA_DN																	MARSON_BOUND_BY_FOXP3_UNSTIMULATED												
10413	YAP1	Yes-associated protein 1	DACOSTA_UV_RESPONSE_VIA_ERCC3_DN							DACOSTA_UV_RESPONSE_VIA_ERCC3_COMMON_DN	KOINUMA_TARGETS_OF_SMAD2_OR_SMAD3					BENPORATH_NANOG_TARGETS																																	ENK_UV_RESPONSE_EPIDERMIS_DN																											SENESE_HDAC3_TARGETS_DN			RAO_BOUND_BY_SALL4_ISOFORM_B					BYSTRYKH_HEMATOPOIESIS_STEM_CELL_QTL_TRANS	WAKABAYASHI_ADIPOGENESIS_PPARG_RXRA_BOUND_8D			GRADE_COLON_CANCER_UP													MONNIER_POSTRADIATION_TUMOR_ESCAPE_UP	
4154	MBNL1	muscleblind-like (Drosophila)	DACOSTA_UV_RESPONSE_VIA_ERCC3_DN							DACOSTA_UV_RESPONSE_VIA_ERCC3_COMMON_DN	KOINUMA_TARGETS_OF_SMAD2_OR_SMAD3							RODRIGUES_THYROID_CARCINOMA_POORLY_DIFFERENTIATED_DN			PUJANA_ATM_PCC_NETWORK	CREIGHTON_ENDOCRINE_THERAPY_RESISTANCE_5	PEREZ_TP53_TARGETS	PUJANA_BRCA1_PCC_NETWORK								SCHLOSSER_SERUM_RESPONSE_DN						LIM_MAMMARY_STEM_CELL_UP																	ZHENG_BOUND_BY_FOXP3						ENK_UV_RESPONSE_KERATINOCYTE_DN														FORTSCHEGGER_PHF8_TARGETS_DN										WAKABAYASHI_ADIPOGENESIS_PPARG_RXRA_BOUND_8D					MARSON_BOUND_BY_FOXP3_UNSTIMULATED	ONKEN_UVEAL_MELANOMA_DN	YAGI_AML_WITH_11Q23_REARRANGED										
7088	TLE1	transducin-like enhancer of split 1 (E(sp1) homolog, Drosophila)	DACOSTA_UV_RESPONSE_VIA_ERCC3_DN							DACOSTA_UV_RESPONSE_VIA_ERCC3_COMMON_DN	KOINUMA_TARGETS_OF_SMAD2_OR_SMAD3									DUTERTRE_ESTRADIOL_RESPONSE_24HR_DN							WONG_ADULT_TISSUE_STEM_MODULE		BUYTAERT_PHOTODYNAMIC_THERAPY_STRESS_UP														BENPORATH_SOX2_TARGETS		GOZGIT_ESR1_TARGETS_DN																										DODD_NASOPHARYNGEAL_CARCINOMA_DN											SCHAEFFER_PROSTATE_DEVELOPMENT_48HR_UP			WAKABAYASHI_ADIPOGENESIS_PPARG_RXRA_BOUND_8D																	
5597	MAPK6	mitogen-activated protein kinase 6	DACOSTA_UV_RESPONSE_VIA_ERCC3_DN							DACOSTA_UV_RESPONSE_VIA_ERCC3_COMMON_DN	KOINUMA_TARGETS_OF_SMAD2_OR_SMAD3											CREIGHTON_ENDOCRINE_THERAPY_RESISTANCE_5									KINSEY_TARGETS_OF_EWSR1_FLII_FUSION_UP			IVANOVA_HEMATOPOIESIS_STEM_CELL_AND_PROGENITOR						NUYTTEN_EZH2_TARGETS_UP														NUYTTEN_NIPP1_TARGETS_DN			BRUINS_UVC_RESPONSE_VIA_TP53_GROUP_A						ZWANG_CLASS_1_TRANSIENTLY_INDUCED_BY_EGF																				DAVICIONI_MOLECULAR_ARMS_VS_ERMS_UP							MARSON_BOUND_BY_FOXP3_UNSTIMULATED				LEE_BMP2_TARGETS_DN		HAMAI_APOPTOSIS_VIA_TRAIL_UP						
27347	STK39	serine threonine kinase 39	DACOSTA_UV_RESPONSE_VIA_ERCC3_DN							DACOSTA_UV_RESPONSE_VIA_ERCC3_COMMON_DN		ZWANG_TRANSIENTLY_UP_BY_1ST_EGF_PULSE_ONLY			YOSHIMURA_MAPK8_TARGETS_UP																									NUYTTEN_EZH2_TARGETS_UP														NUYTTEN_NIPP1_TARGETS_DN					CREIGHTON_ENDOCRINE_THERAPY_RESISTANCE_3						KRIGE_RESPONSE_TO_TOSEDOSTAT_6HR_UP										FORTSCHEGGER_PHF8_TARGETS_DN														SMID_BREAST_CANCER_BASAL_DN								KRIEG_HYPOXIA_NOT_VIA_KDM3A					
9891	NUAK1	NUAK family, SNF1-like kinase, 1	DACOSTA_UV_RESPONSE_VIA_ERCC3_DN							DACOSTA_UV_RESPONSE_VIA_ERCC3_COMMON_DN		ZWANG_TRANSIENTLY_UP_BY_1ST_EGF_PULSE_ONLY								DUTERTRE_ESTRADIOL_RESPONSE_24HR_DN			PEREZ_TP53_TARGETS													MASSARWEH_TAMOXIFEN_RESISTANCE_UP				NUYTTEN_EZH2_TARGETS_UP				SCHAEFFER_PROSTATE_DEVELOPMENT_48HR_DN	GOZGIT_ESR1_TARGETS_DN																										DODD_NASOPHARYNGEAL_CARCINOMA_DN																										KRIEG_HYPOXIA_NOT_VIA_KDM3A			LINDGREN_BLADDER_CANCER_CLUSTER_2B		
9874	TLK1	tousled-like kinase 1	DACOSTA_UV_RESPONSE_VIA_ERCC3_DN							DACOSTA_UV_RESPONSE_VIA_ERCC3_COMMON_DN			DAZARD_RESPONSE_TO_UV_NHEK_DN	DIAZ_CHRONIC_MEYLOGENOUS_LEUKEMIA_UP					SCHAEFFER_PROSTATE_DEVELOPMENT_6HR_DN							BLALOCK_ALZHEIMERS_DISEASE_DN					KINSEY_TARGETS_OF_EWSR1_FLII_FUSION_UP				RAO_BOUND_BY_SALL4												BAELDE_DIABETIC_NEPHROPATHY_DN				DAZARD_UV_RESPONSE_CLUSTER_G6				ZHENG_BOUND_BY_FOXP3																																															
26130	GAPVD1	GTPase activating protein and VPS9 domains 1	DACOSTA_UV_RESPONSE_VIA_ERCC3_DN							DACOSTA_UV_RESPONSE_VIA_ERCC3_COMMON_DN			DAZARD_RESPONSE_TO_UV_NHEK_DN																																																							DODD_NASOPHARYNGEAL_CARCINOMA_UP																																		
8648	NCOA1	nuclear receptor coactivator 1	DACOSTA_UV_RESPONSE_VIA_ERCC3_DN							DACOSTA_UV_RESPONSE_VIA_ERCC3_COMMON_DN				DIAZ_CHRONIC_MEYLOGENOUS_LEUKEMIA_UP								CREIGHTON_ENDOCRINE_THERAPY_RESISTANCE_5							BUYTAERT_PHOTODYNAMIC_THERAPY_STRESS_UP							MASSARWEH_TAMOXIFEN_RESISTANCE_UP													ENK_UV_RESPONSE_EPIDERMIS_DN	GRAESSMANN_APOPTOSIS_BY_DOXORUBICIN_UP				NUYTTEN_NIPP1_TARGETS_DN																						SENESE_HDAC3_TARGETS_DN							DAVICIONI_MOLECULAR_ARMS_VS_ERMS_UP																			
10810	WASF3	WAS protein family, member 3	DACOSTA_UV_RESPONSE_VIA_ERCC3_DN							DACOSTA_UV_RESPONSE_VIA_ERCC3_COMMON_DN								RODRIGUES_THYROID_CARCINOMA_POORLY_DIFFERENTIATED_DN																																																											RODRIGUES_THYROID_CARCINOMA_ANAPLASTIC_DN																		YAMAZAKI_TCEB3_TARGETS_DN							
26058	GIGYF2	GRB10 interacting GYF protein 2	DACOSTA_UV_RESPONSE_VIA_ERCC3_DN							DACOSTA_UV_RESPONSE_VIA_ERCC3_COMMON_DN									SCHAEFFER_PROSTATE_DEVELOPMENT_6HR_DN																																																										RODRIGUES_THYROID_CARCINOMA_ANAPLASTIC_DN								WAKABAYASHI_ADIPOGENESIS_PPARG_RXRA_BOUND_8D																	
641	BLM	Bloom syndrome, RecQ helicase-like	DACOSTA_UV_RESPONSE_VIA_ERCC3_DN							DACOSTA_UV_RESPONSE_VIA_ERCC3_COMMON_DN											PUJANA_ATM_PCC_NETWORK			PUJANA_BRCA1_PCC_NETWORK	MARTENS_BOUND_BY_PML_RARA_FUSION						KINSEY_TARGETS_OF_EWSR1_FLII_FUSION_UP																													GRESHOCK_CANCER_COPY_NUMBER_UP														GEORGES_TARGETS_OF_MIR192_AND_MIR215																MARSON_BOUND_BY_FOXP3_UNSTIMULATED				LEE_BMP2_TARGETS_DN		HAMAI_APOPTOSIS_VIA_TRAIL_UP						
26019	UPF2	UPF2 regulator of nonsense transcripts homolog (yeast)	DACOSTA_UV_RESPONSE_VIA_ERCC3_DN							DACOSTA_UV_RESPONSE_VIA_ERCC3_COMMON_DN											PUJANA_ATM_PCC_NETWORK			PUJANA_BRCA1_PCC_NETWORK					BUYTAERT_PHOTODYNAMIC_THERAPY_STRESS_UP			SCHLOSSER_SERUM_RESPONSE_DN																																																								GRADE_COLON_CANCER_UP														
580	BARD1	BRCA1 associated RING domain 1	DACOSTA_UV_RESPONSE_VIA_ERCC3_DN							DACOSTA_UV_RESPONSE_VIA_ERCC3_COMMON_DN														PUJANA_BRCA1_PCC_NETWORK							KINSEY_TARGETS_OF_EWSR1_FLII_FUSION_UP																																											GEORGES_TARGETS_OF_MIR192_AND_MIR215		SENESE_HDAC3_TARGETS_DN			RAO_BOUND_BY_SALL4_ISOFORM_B																							
23505	TMEM131	transmembrane protein 131	DACOSTA_UV_RESPONSE_VIA_ERCC3_DN							DACOSTA_UV_RESPONSE_VIA_ERCC3_COMMON_DN																														NUYTTEN_EZH2_TARGETS_UP																																													WAKABAYASHI_ADIPOGENESIS_PPARG_RXRA_BOUND_8D																	
22876	INPP5F	inositol polyphosphate-5-phosphatase F	DACOSTA_UV_RESPONSE_VIA_ERCC3_DN							DACOSTA_UV_RESPONSE_VIA_ERCC3_COMMON_DN																																			GOZGIT_ESR1_TARGETS_DN	LASTOWSKA_NEUROBLASTOMA_COPY_NUMBER_DN																												GEORGES_TARGETS_OF_MIR192_AND_MIR215																												
23268	DNMBP	dynamin binding protein	DACOSTA_UV_RESPONSE_VIA_ERCC3_DN							DACOSTA_UV_RESPONSE_VIA_ERCC3_COMMON_DN																																						BRUINS_UVC_RESPONSE_LATE									BRUINS_UVC_RESPONSE_VIA_TP53_GROUP_A																								ZWANG_CLASS_3_TRANSIENTLY_INDUCED_BY_EGF		DAVICIONI_MOLECULAR_ARMS_VS_ERMS_UP						SMID_BREAST_CANCER_BASAL_DN	MARSON_BOUND_BY_FOXP3_UNSTIMULATED												
23224	SYNE2	spectrin repeat containing, nuclear envelope 2	DACOSTA_UV_RESPONSE_VIA_ERCC3_DN								KOINUMA_TARGETS_OF_SMAD2_OR_SMAD3	ZWANG_TRANSIENTLY_UP_BY_1ST_EGF_PULSE_ONLY					ONKEN_UVEAL_MELANOMA_UP	RODRIGUES_THYROID_CARCINOMA_POORLY_DIFFERENTIATED_DN																																				NUYTTEN_NIPP1_TARGETS_DN	ZHENG_BOUND_BY_FOXP3		BRUINS_UVC_RESPONSE_VIA_TP53_GROUP_A																				RODRIGUES_THYROID_CARCINOMA_ANAPLASTIC_DN						DAVICIONI_MOLECULAR_ARMS_VS_ERMS_UP																			
23199	KIAA0182	KIAA0182	DACOSTA_UV_RESPONSE_VIA_ERCC3_DN								KOINUMA_TARGETS_OF_SMAD2_OR_SMAD3		DAZARD_RESPONSE_TO_UV_NHEK_DN		YOSHIMURA_MAPK8_TARGETS_UP								PEREZ_TP53_TARGETS		MARTENS_BOUND_BY_PML_RARA_FUSION			DELACROIX_RAR_BOUND_ES	BUYTAERT_PHOTODYNAMIC_THERAPY_STRESS_UP																																									MOHANKUMAR_TLX1_TARGETS_UP											ZWANG_CLASS_3_TRANSIENTLY_INDUCED_BY_EGF								SMID_BREAST_CANCER_BASAL_DN													
6310	ATXN1	ataxin 1	DACOSTA_UV_RESPONSE_VIA_ERCC3_DN								KOINUMA_TARGETS_OF_SMAD2_OR_SMAD3			DIAZ_CHRONIC_MEYLOGENOUS_LEUKEMIA_UP	YOSHIMURA_MAPK8_TARGETS_UP			RODRIGUES_THYROID_CARCINOMA_POORLY_DIFFERENTIATED_DN								BLALOCK_ALZHEIMERS_DISEASE_DN																					BAELDE_DIABETIC_NEPHROPATHY_DN																		KRIGE_RESPONSE_TO_TOSEDOSTAT_6HR_UP																ZWANG_CLASS_3_TRANSIENTLY_INDUCED_BY_EGF									MARSON_BOUND_BY_FOXP3_UNSTIMULATED		YAGI_AML_WITH_11Q23_REARRANGED										
7296	TXNRD1	thioredoxin reductase 1	DACOSTA_UV_RESPONSE_VIA_ERCC3_DN								KOINUMA_TARGETS_OF_SMAD2_OR_SMAD3			DIAZ_CHRONIC_MEYLOGENOUS_LEUKEMIA_UP		BENPORATH_NANOG_TARGETS													BUYTAERT_PHOTODYNAMIC_THERAPY_STRESS_UP	CHEN_METABOLIC_SYNDROM_NETWORK						MASSARWEH_TAMOXIFEN_RESISTANCE_UP							BENPORATH_SOX2_TARGETS						ENK_UV_RESPONSE_EPIDERMIS_DN																				LOPEZ_MBD_TARGETS												ZWANG_CLASS_3_TRANSIENTLY_INDUCED_BY_EGF													LEE_BMP2_TARGETS_DN							MONNIER_POSTRADIATION_TUMOR_ESCAPE_UP	
1060	CENPC1	centromere protein C 1	DACOSTA_UV_RESPONSE_VIA_ERCC3_DN									ZWANG_TRANSIENTLY_UP_BY_1ST_EGF_PULSE_ONLY	DAZARD_RESPONSE_TO_UV_NHEK_DN								PUJANA_ATM_PCC_NETWORK			PUJANA_BRCA1_PCC_NETWORK																											DAZARD_UV_RESPONSE_CLUSTER_G6																																							MARSON_BOUND_BY_FOXP3_UNSTIMULATED						HAMAI_APOPTOSIS_VIA_TRAIL_UP						
4330	MN1	meningioma (disrupted in balanced translocation) 1	DACOSTA_UV_RESPONSE_VIA_ERCC3_DN									ZWANG_TRANSIENTLY_UP_BY_1ST_EGF_PULSE_ONLY	DAZARD_RESPONSE_TO_UV_NHEK_DN										PEREZ_TP53_TARGETS		MARTENS_BOUND_BY_PML_RARA_FUSION						KINSEY_TARGETS_OF_EWSR1_FLII_FUSION_UP			IVANOVA_HEMATOPOIESIS_STEM_CELL_AND_PROGENITOR					CHICAS_RB1_TARGETS_CONFLUENT												DAZARD_UV_RESPONSE_CLUSTER_G6									GRESHOCK_CANCER_COPY_NUMBER_UP																SENESE_HDAC3_TARGETS_DN																										
22978	NT5C2	5'-nucleotidase, cytosolic II	DACOSTA_UV_RESPONSE_VIA_ERCC3_DN									ZWANG_TRANSIENTLY_UP_BY_1ST_EGF_PULSE_ONLY				BENPORATH_NANOG_TARGETS					PUJANA_ATM_PCC_NETWORK											SCHLOSSER_SERUM_RESPONSE_DN				MASSARWEH_TAMOXIFEN_RESISTANCE_UP				NUYTTEN_EZH2_TARGETS_UP																												DODD_NASOPHARYNGEAL_CARCINOMA_UP																																		
1295	COL8A1	collagen, type VIII, alpha 1	DACOSTA_UV_RESPONSE_VIA_ERCC3_DN									ZWANG_TRANSIENTLY_UP_BY_1ST_EGF_PULSE_ONLY						RODRIGUES_THYROID_CARCINOMA_POORLY_DIFFERENTIATED_DN												CHEN_METABOLIC_SYNDROM_NETWORK			BENPORATH_ES_WITH_H3K27ME3											SCHAEFFER_PROSTATE_DEVELOPMENT_48HR_DN																											DODD_NASOPHARYNGEAL_CARCINOMA_DN					SENESE_HDAC3_TARGETS_DN																										
9586	CREB5	cAMP responsive element binding protein 5	DACOSTA_UV_RESPONSE_VIA_ERCC3_DN									ZWANG_TRANSIENTLY_UP_BY_1ST_EGF_PULSE_ONLY																												NUYTTEN_EZH2_TARGETS_UP				SCHAEFFER_PROSTATE_DEVELOPMENT_48HR_DN																																																										
22943	DKK1	dickkopf homolog 1 (Xenopus laevis)	DACOSTA_UV_RESPONSE_VIA_ERCC3_DN										DAZARD_RESPONSE_TO_UV_NHEK_DN			BENPORATH_NANOG_TARGETS				DUTERTRE_ESTRADIOL_RESPONSE_24HR_DN													BENPORATH_ES_WITH_H3K27ME3		RAO_BOUND_BY_SALL4							BENPORATH_EED_TARGETS	BENPORATH_SOX2_TARGETS		GOZGIT_ESR1_TARGETS_DN												BRUINS_UVC_RESPONSE_VIA_TP53_GROUP_A				ENK_UV_RESPONSE_KERATINOCYTE_DN											BENPORATH_SUZ12_TARGETS			FORTSCHEGGER_PHF8_TARGETS_DN												KOYAMA_SEMA3B_TARGETS_DN															
23506	KIAA0240	KIAA0240	DACOSTA_UV_RESPONSE_VIA_ERCC3_DN										DAZARD_RESPONSE_TO_UV_NHEK_DN					RODRIGUES_THYROID_CARCINOMA_POORLY_DIFFERENTIATED_DN																																																								GEORGES_TARGETS_OF_MIR192_AND_MIR215																												
54726	OTUD4	OTU domain containing 4	DACOSTA_UV_RESPONSE_VIA_ERCC3_DN										DAZARD_RESPONSE_TO_UV_NHEK_DN																																		BAELDE_DIABETIC_NEPHROPATHY_DN				DAZARD_UV_RESPONSE_CLUSTER_G6																																										MARTORIATI_MDM4_TARGETS_FETAL_LIVER_DN								MONNIER_POSTRADIATION_TUMOR_ESCAPE_UP	
5770	PTPN1	protein tyrosine phosphatase, non-receptor type 1	DACOSTA_UV_RESPONSE_VIA_ERCC3_DN													BENPORATH_NANOG_TARGETS					PUJANA_ATM_PCC_NETWORK			PUJANA_BRCA1_PCC_NETWORK						CHEN_METABOLIC_SYNDROM_NETWORK										NUYTTEN_EZH2_TARGETS_UP										GRAESSMANN_APOPTOSIS_BY_DOXORUBICIN_UP											ENK_UV_RESPONSE_KERATINOCYTE_DN		ZWANG_CLASS_1_TRANSIENTLY_INDUCED_BY_EGF																																							
10409	BASP1	brain abundant, membrane attached signal protein 1	DACOSTA_UV_RESPONSE_VIA_ERCC3_DN														ONKEN_UVEAL_MELANOMA_UP			DUTERTRE_ESTRADIOL_RESPONSE_24HR_DN							WONG_ADULT_TISSUE_STEM_MODULE													NUYTTEN_EZH2_TARGETS_UP	CHARAFE_BREAST_CANCER_LUMINAL_VS_MESENCHYMAL_DN																							MARTINEZ_RB1_AND_TP53_TARGETS_DN			DOUGLAS_BMI1_TARGETS_UP	DODD_NASOPHARYNGEAL_CARCINOMA_UP																		MARTINEZ_TP53_TARGETS_DN				MARSON_BOUND_BY_FOXP3_UNSTIMULATED			MARTORIATI_MDM4_TARGETS_FETAL_LIVER_DN	LEE_BMP2_TARGETS_DN		HAMAI_APOPTOSIS_VIA_TRAIL_UP						
8871	SYNJ2	synaptojanin 2	DACOSTA_UV_RESPONSE_VIA_ERCC3_DN															RODRIGUES_THYROID_CARCINOMA_POORLY_DIFFERENTIATED_DN				CREIGHTON_ENDOCRINE_THERAPY_RESISTANCE_5																																					CREIGHTON_ENDOCRINE_THERAPY_RESISTANCE_3				ZWANG_CLASS_1_TRANSIENTLY_INDUCED_BY_EGF																																							
26043	UBXN7	UBX domain protein 7	DACOSTA_UV_RESPONSE_VIA_ERCC3_DN																		PUJANA_ATM_PCC_NETWORK								BUYTAERT_PHOTODYNAMIC_THERAPY_STRESS_UP																																																														ONKEN_UVEAL_MELANOMA_DN											
9958	USP15	ubiquitin specific peptidase 15	DACOSTA_UV_RESPONSE_VIA_ERCC3_DN																				PEREZ_TP53_TARGETS			BLALOCK_ALZHEIMERS_DISEASE_DN														NUYTTEN_EZH2_TARGETS_UP																																																														
2048	EPHB2	EPH receptor B2	DACOSTA_UV_RESPONSE_VIA_ERCC3_DN																							BLALOCK_ALZHEIMERS_DISEASE_DN													CHICAS_RB1_TARGETS_CONFLUENT	NUYTTEN_EZH2_TARGETS_UP				SCHAEFFER_PROSTATE_DEVELOPMENT_48HR_DN									MILI_PSEUDOPODIA_HAPTOTAXIS_DN																		DODD_NASOPHARYNGEAL_CARCINOMA_DN																							LEE_BMP2_TARGETS_DN								
6018	RLF	rearranged L-myc fusion	DACOSTA_UV_RESPONSE_VIA_ERCC3_DN																										BUYTAERT_PHOTODYNAMIC_THERAPY_STRESS_UP											NUYTTEN_EZH2_TARGETS_UP						LASTOWSKA_NEUROBLASTOMA_COPY_NUMBER_DN			ENK_UV_RESPONSE_EPIDERMIS_DN																																															HAMAI_APOPTOSIS_VIA_TRAIL_UP						
273	AMPH	amphiphysin	DACOSTA_UV_RESPONSE_VIA_ERCC3_DN																														BENPORATH_ES_WITH_H3K27ME3											SCHAEFFER_PROSTATE_DEVELOPMENT_48HR_DN											ZHENG_BOUND_BY_FOXP3																																			MARSON_BOUND_BY_FOXP3_UNSTIMULATED												
728215	FAM155A	family with sequence similarity 155, member A	DACOSTA_UV_RESPONSE_VIA_ERCC3_DN																															IVANOVA_HEMATOPOIESIS_STEM_CELL_AND_PROGENITOR																																																SCHAEFFER_PROSTATE_DEVELOPMENT_48HR_UP																				
9811	CTIF	CBP80/20-dependent translation initiation factor	DACOSTA_UV_RESPONSE_VIA_ERCC3_DN																																																		MILI_PSEUDOPODIA_HAPTOTAXIS_DN																							SENESE_HDAC3_TARGETS_DN																YAGI_AML_WITH_11Q23_REARRANGED										
6239	RREB1	ras responsive element binding protein 1		PILON_KLF1_TARGETS_DN	GRAESSMANN_APOPTOSIS_BY_DOXORUBICIN_DN	BLALOCK_ALZHEIMERS_DISEASE_UP			CUI_TCF21_TARGETS_2_DN			ZWANG_TRANSIENTLY_UP_BY_1ST_EGF_PULSE_ONLY		DIAZ_CHRONIC_MEYLOGENOUS_LEUKEMIA_UP							PUJANA_ATM_PCC_NETWORK			PUJANA_BRCA1_PCC_NETWORK				DELACROIX_RAR_BOUND_ES																																																																										
3837	KPNB1	karyopherin (importin) beta 1		PILON_KLF1_TARGETS_DN	GRAESSMANN_APOPTOSIS_BY_DOXORUBICIN_DN	BLALOCK_ALZHEIMERS_DISEASE_UP								DIAZ_CHRONIC_MEYLOGENOUS_LEUKEMIA_UP			ONKEN_UVEAL_MELANOMA_UP							PUJANA_BRCA1_PCC_NETWORK		BLALOCK_ALZHEIMERS_DISEASE_DN					KINSEY_TARGETS_OF_EWSR1_FLII_FUSION_UP										CHARAFE_BREAST_CANCER_LUMINAL_VS_MESENCHYMAL_DN													NUYTTEN_NIPP1_TARGETS_DN															LOPEZ_MBD_TARGETS		DODD_NASOPHARYNGEAL_CARCINOMA_DN		CASORELLI_ACUTE_PROMYELOCYTIC_LEUKEMIA_DN			SENESE_HDAC3_TARGETS_DN														MARSON_BOUND_BY_FOXP3_UNSTIMULATED				LEE_BMP2_TARGETS_DN							MONNIER_POSTRADIATION_TUMOR_ESCAPE_UP	
10528	NOP56	NOP56 ribonucleoprotein homolog (yeast)		PILON_KLF1_TARGETS_DN	GRAESSMANN_APOPTOSIS_BY_DOXORUBICIN_DN	BLALOCK_ALZHEIMERS_DISEASE_UP															PUJANA_ATM_PCC_NETWORK			PUJANA_BRCA1_PCC_NETWORK							KINSEY_TARGETS_OF_EWSR1_FLII_FUSION_UP																																		KRIGE_RESPONSE_TO_TOSEDOSTAT_6HR_UP						DODD_NASOPHARYNGEAL_CARCINOMA_DN																	GRADE_COLON_CANCER_UP						LEE_BMP2_TARGETS_DN							MONNIER_POSTRADIATION_TUMOR_ESCAPE_UP	
6840	SVIL	supervillin		PILON_KLF1_TARGETS_DN	GRAESSMANN_APOPTOSIS_BY_DOXORUBICIN_DN		MEISSNER_BRAIN_HCP_WITH_H3K4ME3_AND_H3K27ME3	GOBERT_OLIGODENDROCYTE_DIFFERENTIATION_DN			KOINUMA_TARGETS_OF_SMAD2_OR_SMAD3																																															LIU_PROSTATE_CANCER_DN			ENK_UV_RESPONSE_KERATINOCYTE_DN																										KOYAMA_SEMA3B_TARGETS_DN															
80005	DOCK5	dedicator of cytokinesis 5		PILON_KLF1_TARGETS_DN	GRAESSMANN_APOPTOSIS_BY_DOXORUBICIN_DN		MEISSNER_BRAIN_HCP_WITH_H3K4ME3_AND_H3K27ME3		CUI_TCF21_TARGETS_2_DN		KOINUMA_TARGETS_OF_SMAD2_OR_SMAD3							RODRIGUES_THYROID_CARCINOMA_POORLY_DIFFERENTIATED_DN																		MASSARWEH_TAMOXIFEN_RESISTANCE_UP																					BRUINS_UVC_RESPONSE_VIA_TP53_GROUP_A						ZWANG_CLASS_1_TRANSIENTLY_INDUCED_BY_EGF													SENESE_HDAC3_TARGETS_DN																										
51043	ZBTB7B	zinc finger and BTB domain containing 7B		PILON_KLF1_TARGETS_DN	GRAESSMANN_APOPTOSIS_BY_DOXORUBICIN_DN		MEISSNER_BRAIN_HCP_WITH_H3K4ME3_AND_H3K27ME3																																																																									CHARAFE_BREAST_CANCER_LUMINAL_VS_MESENCHYMAL_UP																						
9611	NCOR1	nuclear receptor corepressor 1		PILON_KLF1_TARGETS_DN	GRAESSMANN_APOPTOSIS_BY_DOXORUBICIN_DN			GOBERT_OLIGODENDROCYTE_DIFFERENTIATION_DN	CUI_TCF21_TARGETS_2_DN					DIAZ_CHRONIC_MEYLOGENOUS_LEUKEMIA_UP		BENPORATH_NANOG_TARGETS	ONKEN_UVEAL_MELANOMA_UP		SCHAEFFER_PROSTATE_DEVELOPMENT_6HR_DN									DELACROIX_RAR_BOUND_ES																																																			RAO_BOUND_BY_SALL4_ISOFORM_B											MARSON_BOUND_BY_FOXP3_UNSTIMULATED												
51088	KLHL5	kelch-like 5 (Drosophila)		PILON_KLF1_TARGETS_DN	GRAESSMANN_APOPTOSIS_BY_DOXORUBICIN_DN			GOBERT_OLIGODENDROCYTE_DIFFERENTIATION_DN	CUI_TCF21_TARGETS_2_DN							BENPORATH_NANOG_TARGETS				DUTERTRE_ESTRADIOL_RESPONSE_24HR_DN															RAO_BOUND_BY_SALL4								BENPORATH_SOX2_TARGETS											NUYTTEN_NIPP1_TARGETS_DN											KRIGE_RESPONSE_TO_TOSEDOSTAT_6HR_UP						DODD_NASOPHARYNGEAL_CARCINOMA_DN																KOYAMA_SEMA3B_TARGETS_DN															
4217	MAP3K5	mitogen-activated protein kinase kinase kinase 5		PILON_KLF1_TARGETS_DN	GRAESSMANN_APOPTOSIS_BY_DOXORUBICIN_DN			GOBERT_OLIGODENDROCYTE_DIFFERENTIATION_DN					DAZARD_RESPONSE_TO_UV_NHEK_DN	DIAZ_CHRONIC_MEYLOGENOUS_LEUKEMIA_UP				RODRIGUES_THYROID_CARCINOMA_POORLY_DIFFERENTIATED_DN		DUTERTRE_ESTRADIOL_RESPONSE_24HR_DN												SCHLOSSER_SERUM_RESPONSE_DN										BENPORATH_EED_TARGETS									DAZARD_UV_RESPONSE_CLUSTER_G6				ZHENG_BOUND_BY_FOXP3	MARTINEZ_RB1_TARGETS_UP					ENK_UV_RESPONSE_KERATINOCYTE_DN			MARTINEZ_RB1_AND_TP53_TARGETS_DN															RAO_BOUND_BY_SALL4_ISOFORM_B							MARTINEZ_TP53_TARGETS_DN												RIGGI_EWING_SARCOMA_PROGENITOR_UP				
56852	RAD18	RAD18 homolog (S. cerevisiae)		PILON_KLF1_TARGETS_DN	GRAESSMANN_APOPTOSIS_BY_DOXORUBICIN_DN			GOBERT_OLIGODENDROCYTE_DIFFERENTIATION_DN							YOSHIMURA_MAPK8_TARGETS_UP																KINSEY_TARGETS_OF_EWSR1_FLII_FUSION_UP					MASSARWEH_TAMOXIFEN_RESISTANCE_UP										LASTOWSKA_NEUROBLASTOMA_COPY_NUMBER_DN																									DODD_NASOPHARYNGEAL_CARCINOMA_DN																									HAMAI_APOPTOSIS_VIA_TRAIL_UP						
3308	HSPA4	heat shock 70kDa protein 4		PILON_KLF1_TARGETS_DN	GRAESSMANN_APOPTOSIS_BY_DOXORUBICIN_DN			GOBERT_OLIGODENDROCYTE_DIFFERENTIATION_DN								BENPORATH_NANOG_TARGETS					PUJANA_ATM_PCC_NETWORK			PUJANA_BRCA1_PCC_NETWORK					BUYTAERT_PHOTODYNAMIC_THERAPY_STRESS_UP			SCHLOSSER_SERUM_RESPONSE_DN		IVANOVA_HEMATOPOIESIS_STEM_CELL_AND_PROGENITOR																																							CASORELLI_ACUTE_PROMYELOCYTIC_LEUKEMIA_DN																	MARSON_BOUND_BY_FOXP3_UNSTIMULATED				LEE_BMP2_TARGETS_DN							MONNIER_POSTRADIATION_TUMOR_ESCAPE_UP	
27086	FOXP1	forkhead box P1		PILON_KLF1_TARGETS_DN	GRAESSMANN_APOPTOSIS_BY_DOXORUBICIN_DN			GOBERT_OLIGODENDROCYTE_DIFFERENTIATION_DN										RODRIGUES_THYROID_CARCINOMA_POORLY_DIFFERENTIATED_DN				CREIGHTON_ENDOCRINE_THERAPY_RESISTANCE_5					WONG_ADULT_TISSUE_STEM_MODULE			CHEN_METABOLIC_SYNDROM_NETWORK							LEE_BMP2_TARGETS_UP	LIM_MAMMARY_STEM_CELL_UP					BENPORATH_SOX2_TARGETS	SCHAEFFER_PROSTATE_DEVELOPMENT_48HR_DN	GOZGIT_ESR1_TARGETS_DN										ZHENG_BOUND_BY_FOXP3	MARTINEZ_RB1_TARGETS_UP						FOSTER_TOLERANT_MACROPHAGE_DN		MARTINEZ_RB1_AND_TP53_TARGETS_DN				DODD_NASOPHARYNGEAL_CARCINOMA_UP									RODRIGUES_THYROID_CARCINOMA_ANAPLASTIC_DN									MARTINEZ_TP53_TARGETS_DN	KOYAMA_SEMA3B_TARGETS_DN						MARTORIATI_MDM4_TARGETS_FETAL_LIVER_DN									
6319	SCD	stearoyl-CoA desaturase (delta-9-desaturase)		PILON_KLF1_TARGETS_DN	GRAESSMANN_APOPTOSIS_BY_DOXORUBICIN_DN				CUI_TCF21_TARGETS_2_DN		KOINUMA_TARGETS_OF_SMAD2_OR_SMAD3	ZWANG_TRANSIENTLY_UP_BY_1ST_EGF_PULSE_ONLY		DIAZ_CHRONIC_MEYLOGENOUS_LEUKEMIA_UP			ONKEN_UVEAL_MELANOMA_UP										WONG_ADULT_TISSUE_STEM_MODULE			CHEN_METABOLIC_SYNDROM_NETWORK									CHICAS_RB1_TARGETS_CONFLUENT														MILI_PSEUDOPODIA_HAPTOTAXIS_DN			MARTINEZ_RB1_TARGETS_UP										MILI_PSEUDOPODIA_CHEMOTAXIS_DN	DOUGLAS_BMI1_TARGETS_UP						CASORELLI_ACUTE_PROMYELOCYTIC_LEUKEMIA_DN	GEORGES_TARGETS_OF_MIR192_AND_MIR215	FORTSCHEGGER_PHF8_TARGETS_DN	SENESE_HDAC3_TARGETS_DN									WAKABAYASHI_ADIPOGENESIS_PPARG_RXRA_BOUND_8D			GRADE_COLON_CANCER_UP	SMID_BREAST_CANCER_BASAL_DN								KRIEG_HYPOXIA_NOT_VIA_KDM3A					JAATINEN_HEMATOPOIETIC_STEM_CELL_UP
51274	KLF3	Kruppel-like factor 3 (basic)		PILON_KLF1_TARGETS_DN	GRAESSMANN_APOPTOSIS_BY_DOXORUBICIN_DN				CUI_TCF21_TARGETS_2_DN		KOINUMA_TARGETS_OF_SMAD2_OR_SMAD3								SCHAEFFER_PROSTATE_DEVELOPMENT_6HR_DN	DUTERTRE_ESTRADIOL_RESPONSE_24HR_DN		CREIGHTON_ENDOCRINE_THERAPY_RESISTANCE_5							BUYTAERT_PHOTODYNAMIC_THERAPY_STRESS_UP							MASSARWEH_TAMOXIFEN_RESISTANCE_UP				NUYTTEN_EZH2_TARGETS_UP									ENK_UV_RESPONSE_EPIDERMIS_DN						ZHENG_BOUND_BY_FOXP3	MARTINEZ_RB1_TARGETS_UP										MILI_PSEUDOPODIA_CHEMOTAXIS_DN															ZWANG_CLASS_3_TRANSIENTLY_INDUCED_BY_EGF												MARTORIATI_MDM4_TARGETS_FETAL_LIVER_DN									
613	BCR	breakpoint cluster region		PILON_KLF1_TARGETS_DN	GRAESSMANN_APOPTOSIS_BY_DOXORUBICIN_DN						KOINUMA_TARGETS_OF_SMAD2_OR_SMAD3							RODRIGUES_THYROID_CARCINOMA_POORLY_DIFFERENTIATED_DN																														BRUINS_UVC_RESPONSE_LATE												GRESHOCK_CANCER_COPY_NUMBER_UP				MARTINEZ_RB1_AND_TP53_TARGETS_DN																CHARAFE_BREAST_CANCER_LUMINAL_VS_MESENCHYMAL_UP						MARTINEZ_TP53_TARGETS_DN																
57584	ARHGAP21	Rho GTPase activating protein 21		PILON_KLF1_TARGETS_DN	GRAESSMANN_APOPTOSIS_BY_DOXORUBICIN_DN						KOINUMA_TARGETS_OF_SMAD2_OR_SMAD3																													NUYTTEN_EZH2_TARGETS_UP	CHARAFE_BREAST_CANCER_LUMINAL_VS_MESENCHYMAL_DN																						ZWANG_CLASS_1_TRANSIENTLY_INDUCED_BY_EGF																																							
5295	PIK3R1	phosphoinositide-3-kinase, regulatory subunit 1 (alpha)		PILON_KLF1_TARGETS_DN	GRAESSMANN_APOPTOSIS_BY_DOXORUBICIN_DN							ZWANG_TRANSIENTLY_UP_BY_1ST_EGF_PULSE_ONLY																									LEE_BMP2_TARGETS_UP																		ZHENG_BOUND_BY_FOXP3		BRUINS_UVC_RESPONSE_VIA_TP53_GROUP_A	LIU_PROSTATE_CANCER_DN																										BYSTRYKH_HEMATOPOIESIS_STEM_CELL_QTL_TRANS							ONKEN_UVEAL_MELANOMA_DN		MARTORIATI_MDM4_TARGETS_FETAL_LIVER_DN					RIGGI_EWING_SARCOMA_PROGENITOR_UP			MONNIER_POSTRADIATION_TUMOR_ESCAPE_UP	
79631	EFTUD1	elongation factor Tu GTP binding domain containing 1		PILON_KLF1_TARGETS_DN	GRAESSMANN_APOPTOSIS_BY_DOXORUBICIN_DN							ZWANG_TRANSIENTLY_UP_BY_1ST_EGF_PULSE_ONLY																																																															FORTSCHEGGER_PHF8_TARGETS_DN																											
116224	FAM122A	family with sequence similarity 122A		PILON_KLF1_TARGETS_DN	GRAESSMANN_APOPTOSIS_BY_DOXORUBICIN_DN							ZWANG_TRANSIENTLY_UP_BY_1ST_EGF_PULSE_ONLY																																																																	RODRIGUES_THYROID_CARCINOMA_ANAPLASTIC_DN																									
8091	HMGA2	high mobility group AT-hook 2		PILON_KLF1_TARGETS_DN	GRAESSMANN_APOPTOSIS_BY_DOXORUBICIN_DN								DAZARD_RESPONSE_TO_UV_NHEK_DN		YOSHIMURA_MAPK8_TARGETS_UP																			IVANOVA_HEMATOPOIESIS_STEM_CELL_AND_PROGENITOR						NUYTTEN_EZH2_TARGETS_UP	CHARAFE_BREAST_CANCER_LUMINAL_VS_MESENCHYMAL_DN							BRUINS_UVC_RESPONSE_LATE			DAZARD_UV_RESPONSE_CLUSTER_G6		MILI_PSEUDOPODIA_HAPTOTAXIS_DN	NUYTTEN_NIPP1_TARGETS_DN		MARTINEZ_RB1_TARGETS_UP				GRESHOCK_CANCER_COPY_NUMBER_UP													CASORELLI_ACUTE_PROMYELOCYTIC_LEUKEMIA_DN																			YAGI_AML_WITH_11Q23_REARRANGED										JAATINEN_HEMATOPOIETIC_STEM_CELL_UP
3609	ILF3	interleukin enhancer binding factor 3, 90kDa		PILON_KLF1_TARGETS_DN	GRAESSMANN_APOPTOSIS_BY_DOXORUBICIN_DN									DIAZ_CHRONIC_MEYLOGENOUS_LEUKEMIA_UP		BENPORATH_NANOG_TARGETS			SCHAEFFER_PROSTATE_DEVELOPMENT_6HR_DN		PUJANA_ATM_PCC_NETWORK			PUJANA_BRCA1_PCC_NETWORK		BLALOCK_ALZHEIMERS_DISEASE_DN					KINSEY_TARGETS_OF_EWSR1_FLII_FUSION_UP										CHARAFE_BREAST_CANCER_LUMINAL_VS_MESENCHYMAL_DN		BENPORATH_SOX2_TARGETS													MARTINEZ_RB1_TARGETS_UP								MARTINEZ_RB1_AND_TP53_TARGETS_DN	KRIGE_RESPONSE_TO_TOSEDOSTAT_6HR_UP	MILI_PSEUDOPODIA_CHEMOTAXIS_DN	DOUGLAS_BMI1_TARGETS_UP		LOPEZ_MBD_TARGETS	MOHANKUMAR_TLX1_TARGETS_UP	DODD_NASOPHARYNGEAL_CARCINOMA_DN		CASORELLI_ACUTE_PROMYELOCYTIC_LEUKEMIA_DN													MARTINEZ_TP53_TARGETS_DN		GRADE_COLON_CANCER_UP														
9590	AKAP12	A kinase (PRKA) anchor protein 12		PILON_KLF1_TARGETS_DN	GRAESSMANN_APOPTOSIS_BY_DOXORUBICIN_DN										YOSHIMURA_MAPK8_TARGETS_UP											BLALOCK_ALZHEIMERS_DISEASE_DN					KINSEY_TARGETS_OF_EWSR1_FLII_FUSION_UP	SCHLOSSER_SERUM_RESPONSE_DN			RAO_BOUND_BY_SALL4						CHARAFE_BREAST_CANCER_LUMINAL_VS_MESENCHYMAL_DN																	LIU_PROSTATE_CANCER_DN	CREIGHTON_ENDOCRINE_THERAPY_RESISTANCE_3				ZWANG_CLASS_1_TRANSIENTLY_INDUCED_BY_EGF												FORTSCHEGGER_PHF8_TARGETS_DN		RODRIGUES_THYROID_CARCINOMA_ANAPLASTIC_DN	SWEET_LUNG_CANCER_KRAS_DN																			KRIEG_HYPOXIA_NOT_VIA_KDM3A		CHEMNITZ_RESPONSE_TO_PROSTAGLANDIN_E2_DN	LINDGREN_BLADDER_CANCER_CLUSTER_2B		
1266	CNN3	calponin 3, acidic		PILON_KLF1_TARGETS_DN	GRAESSMANN_APOPTOSIS_BY_DOXORUBICIN_DN											BENPORATH_NANOG_TARGETS											WONG_ADULT_TISSUE_STEM_MODULE												CHICAS_RB1_TARGETS_CONFLUENT																						ENK_UV_RESPONSE_KERATINOCYTE_DN	FOSTER_TOLERANT_MACROPHAGE_DN	ZWANG_CLASS_1_TRANSIENTLY_INDUCED_BY_EGF																												ONKEN_UVEAL_MELANOMA_DN			LEE_BMP2_TARGETS_DN						LINDGREN_BLADDER_CANCER_CLUSTER_2B		
55636	CHD7	chromodomain helicase DNA binding protein 7		PILON_KLF1_TARGETS_DN	GRAESSMANN_APOPTOSIS_BY_DOXORUBICIN_DN												ONKEN_UVEAL_MELANOMA_UP								MARTENS_BOUND_BY_PML_RARA_FUSION										RAO_BOUND_BY_SALL4																				ZHENG_BOUND_BY_FOXP3							FOSTER_TOLERANT_MACROPHAGE_DN												GEORGES_TARGETS_OF_MIR192_AND_MIR215									DAVICIONI_MOLECULAR_ARMS_VS_ERMS_UP				KOYAMA_SEMA3B_TARGETS_DN															
3192	HNRNPU	heterogeneous nuclear ribonucleoprotein U (scaffold attachment factor A)		PILON_KLF1_TARGETS_DN	GRAESSMANN_APOPTOSIS_BY_DOXORUBICIN_DN														SCHAEFFER_PROSTATE_DEVELOPMENT_6HR_DN					PUJANA_BRCA1_PCC_NETWORK							KINSEY_TARGETS_OF_EWSR1_FLII_FUSION_UP			IVANOVA_HEMATOPOIESIS_STEM_CELL_AND_PROGENITOR																																					DODD_NASOPHARYNGEAL_CARCINOMA_DN		CASORELLI_ACUTE_PROMYELOCYTIC_LEUKEMIA_DN																	MARSON_BOUND_BY_FOXP3_UNSTIMULATED												
7170	TPM3	tropomyosin 3		PILON_KLF1_TARGETS_DN	GRAESSMANN_APOPTOSIS_BY_DOXORUBICIN_DN														SCHAEFFER_PROSTATE_DEVELOPMENT_6HR_DN											CHEN_METABOLIC_SYNDROM_NETWORK				IVANOVA_HEMATOPOIESIS_STEM_CELL_AND_PROGENITOR									BENPORATH_SOX2_TARGETS																	GRESHOCK_CANCER_COPY_NUMBER_UP									LOPEZ_MBD_TARGETS																			GRADE_COLON_CANCER_UP														
56950	SMYD2	SET and MYND domain containing 2		PILON_KLF1_TARGETS_DN	GRAESSMANN_APOPTOSIS_BY_DOXORUBICIN_DN															DUTERTRE_ESTRADIOL_RESPONSE_24HR_DN						BLALOCK_ALZHEIMERS_DISEASE_DN								IVANOVA_HEMATOPOIESIS_STEM_CELL_AND_PROGENITOR																																																															KRIEG_HYPOXIA_NOT_VIA_KDM3A					
10204	NUTF2	nuclear transport factor 2		PILON_KLF1_TARGETS_DN	GRAESSMANN_APOPTOSIS_BY_DOXORUBICIN_DN																PUJANA_ATM_PCC_NETWORK			PUJANA_BRCA1_PCC_NETWORK	MARTENS_BOUND_BY_PML_RARA_FUSION																																													MOHANKUMAR_TLX1_TARGETS_UP																		GRADE_COLON_CANCER_UP						LEE_BMP2_TARGETS_DN								
391059	FRRS1	ferric-chelate reductase 1		PILON_KLF1_TARGETS_DN	GRAESSMANN_APOPTOSIS_BY_DOXORUBICIN_DN																									CHEN_METABOLIC_SYNDROM_NETWORK																																																																								
55596	ZCCHC8	zinc finger, CCHC domain containing 8		PILON_KLF1_TARGETS_DN	GRAESSMANN_APOPTOSIS_BY_DOXORUBICIN_DN																										KINSEY_TARGETS_OF_EWSR1_FLII_FUSION_UP																																																	CHARAFE_BREAST_CANCER_LUMINAL_VS_MESENCHYMAL_UP																						
152137	CCDC50	coiled-coil domain containing 50		PILON_KLF1_TARGETS_DN	GRAESSMANN_APOPTOSIS_BY_DOXORUBICIN_DN																												BENPORATH_ES_WITH_H3K27ME3								CHARAFE_BREAST_CANCER_LUMINAL_VS_MESENCHYMAL_DN													NUYTTEN_NIPP1_TARGETS_DN				LIU_PROSTATE_CANCER_DN							KRIGE_RESPONSE_TO_TOSEDOSTAT_6HR_UP																				WAKABAYASHI_ADIPOGENESIS_PPARG_RXRA_BOUND_8D																	
53354	PANK1	pantothenate kinase 1		PILON_KLF1_TARGETS_DN	GRAESSMANN_APOPTOSIS_BY_DOXORUBICIN_DN																																																											MARTINEZ_RB1_AND_TP53_TARGETS_DN							DODD_NASOPHARYNGEAL_CARCINOMA_DN															MARTINEZ_TP53_TARGETS_DN																
29843	SENP1	SUMO1/sentrin specific peptidase 1		PILON_KLF1_TARGETS_DN	GRAESSMANN_APOPTOSIS_BY_DOXORUBICIN_DN																																																																		DODD_NASOPHARYNGEAL_CARCINOMA_DN			GEORGES_TARGETS_OF_MIR192_AND_MIR215													KOYAMA_SEMA3B_TARGETS_DN															
389541	C7orf59	chromosome 7 open reading frame 59		PILON_KLF1_TARGETS_DN	GRAESSMANN_APOPTOSIS_BY_DOXORUBICIN_DN																																																																																																	
83592	AKR1E2	aldo-keto reductase family 1, member E2		PILON_KLF1_TARGETS_DN	GRAESSMANN_APOPTOSIS_BY_DOXORUBICIN_DN																																																																																																	
64759	TNS3	tensin 3		PILON_KLF1_TARGETS_DN		BLALOCK_ALZHEIMERS_DISEASE_UP	MEISSNER_BRAIN_HCP_WITH_H3K4ME3_AND_H3K27ME3					ZWANG_TRANSIENTLY_UP_BY_1ST_EGF_PULSE_ONLY						RODRIGUES_THYROID_CARCINOMA_POORLY_DIFFERENTIATED_DN		DUTERTRE_ESTRADIOL_RESPONSE_24HR_DN																MASSARWEH_TAMOXIFEN_RESISTANCE_UP			CHICAS_RB1_TARGETS_CONFLUENT																																					SENESE_HDAC3_TARGETS_DN											KOYAMA_SEMA3B_TARGETS_DN														MONNIER_POSTRADIATION_TUMOR_ESCAPE_UP	JAATINEN_HEMATOPOIETIC_STEM_CELL_UP
51768	TM7SF3	transmembrane 7 superfamily member 3		PILON_KLF1_TARGETS_DN		BLALOCK_ALZHEIMERS_DISEASE_UP		GOBERT_OLIGODENDROCYTE_DIFFERENTIATION_DN																				DELACROIX_RAR_BOUND_ES										LIM_MAMMARY_STEM_CELL_UP																		MARTINEZ_RB1_TARGETS_UP									KRIGE_RESPONSE_TO_TOSEDOSTAT_6HR_UP						DODD_NASOPHARYNGEAL_CARCINOMA_DN																									HAMAI_APOPTOSIS_VIA_TRAIL_UP			CHEMNITZ_RESPONSE_TO_PROSTAGLANDIN_E2_DN			
1267	CNP	2',3'-cyclic nucleotide 3' phosphodiesterase		PILON_KLF1_TARGETS_DN		BLALOCK_ALZHEIMERS_DISEASE_UP		GOBERT_OLIGODENDROCYTE_DIFFERENTIATION_DN																								SCHLOSSER_SERUM_RESPONSE_DN					LEE_BMP2_TARGETS_UP	LIM_MAMMARY_STEM_CELL_UP																																																																
26207	PITPNC1	phosphatidylinositol transfer protein, cytoplasmic 1		PILON_KLF1_TARGETS_DN		BLALOCK_ALZHEIMERS_DISEASE_UP			CUI_TCF21_TARGETS_2_DN								ONKEN_UVEAL_MELANOMA_UP																																	GRAESSMANN_APOPTOSIS_BY_DOXORUBICIN_UP																								GEORGES_TARGETS_OF_MIR192_AND_MIR215			RODRIGUES_THYROID_CARCINOMA_ANAPLASTIC_DN																									
6867	TACC1	transforming, acidic coiled-coil containing protein 1		PILON_KLF1_TARGETS_DN		BLALOCK_ALZHEIMERS_DISEASE_UP			CUI_TCF21_TARGETS_2_DN											DUTERTRE_ESTRADIOL_RESPONSE_24HR_DN		CREIGHTON_ENDOCRINE_THERAPY_RESISTANCE_5									KINSEY_TARGETS_OF_EWSR1_FLII_FUSION_UP					MASSARWEH_TAMOXIFEN_RESISTANCE_UP		LIM_MAMMARY_STEM_CELL_UP																NUYTTEN_NIPP1_TARGETS_DN				LIU_PROSTATE_CANCER_DN			ENK_UV_RESPONSE_KERATINOCYTE_DN														FORTSCHEGGER_PHF8_TARGETS_DN																	YAGI_AML_WITH_11Q23_REARRANGED					KRIEG_HYPOXIA_NOT_VIA_KDM3A			LINDGREN_BLADDER_CANCER_CLUSTER_2B		
23126	POGZ	pogo transposable element with ZNF domain		PILON_KLF1_TARGETS_DN		BLALOCK_ALZHEIMERS_DISEASE_UP					KOINUMA_TARGETS_OF_SMAD2_OR_SMAD3		DAZARD_RESPONSE_TO_UV_NHEK_DN					RODRIGUES_THYROID_CARCINOMA_POORLY_DIFFERENTIATED_DN																																																																																				JAATINEN_HEMATOPOIETIC_STEM_CELL_UP
8289	ARID1A	AT rich interactive domain 1A (SWI-like)		PILON_KLF1_TARGETS_DN		BLALOCK_ALZHEIMERS_DISEASE_UP					KOINUMA_TARGETS_OF_SMAD2_OR_SMAD3										PUJANA_ATM_PCC_NETWORK			PUJANA_BRCA1_PCC_NETWORK																		BENPORATH_EED_TARGETS				LASTOWSKA_NEUROBLASTOMA_COPY_NUMBER_DN			ENK_UV_RESPONSE_EPIDERMIS_DN				MILI_PSEUDOPODIA_HAPTOTAXIS_DN	NUYTTEN_NIPP1_TARGETS_DN	ZHENG_BOUND_BY_FOXP3																													BYSTRYKH_HEMATOPOIESIS_STEM_CELL_QTL_TRANS						MARSON_BOUND_BY_FOXP3_UNSTIMULATED												
6046	BRD2	bromodomain containing 2		PILON_KLF1_TARGETS_DN		BLALOCK_ALZHEIMERS_DISEASE_UP					KOINUMA_TARGETS_OF_SMAD2_OR_SMAD3																		BUYTAERT_PHOTODYNAMIC_THERAPY_STRESS_UP																											MARTINEZ_RB1_TARGETS_UP								MARTINEZ_RB1_AND_TP53_TARGETS_DN																				BYSTRYKH_HEMATOPOIESIS_STEM_CELL_QTL_TRANS		MARTINEZ_TP53_TARGETS_DN															MONNIER_POSTRADIATION_TUMOR_ESCAPE_UP	
10766	TOB2	transducer of ERBB2, 2		PILON_KLF1_TARGETS_DN		BLALOCK_ALZHEIMERS_DISEASE_UP						ZWANG_TRANSIENTLY_UP_BY_1ST_EGF_PULSE_ONLY						RODRIGUES_THYROID_CARCINOMA_POORLY_DIFFERENTIATED_DN	SCHAEFFER_PROSTATE_DEVELOPMENT_6HR_DN										BUYTAERT_PHOTODYNAMIC_THERAPY_STRESS_UP																					GRAESSMANN_APOPTOSIS_BY_DOXORUBICIN_UP																																			WAKABAYASHI_ADIPOGENESIS_PPARG_RXRA_BOUND_8D												KRIEG_HYPOXIA_NOT_VIA_KDM3A					
2308	FOXO1	forkhead box O1		PILON_KLF1_TARGETS_DN		BLALOCK_ALZHEIMERS_DISEASE_UP							DAZARD_RESPONSE_TO_UV_NHEK_DN			BENPORATH_NANOG_TARGETS		RODRIGUES_THYROID_CARCINOMA_POORLY_DIFFERENTIATED_DN																			LEE_BMP2_TARGETS_UP			NUYTTEN_EZH2_TARGETS_UP			BENPORATH_SOX2_TARGETS								DAZARD_UV_RESPONSE_CLUSTER_G6									GRESHOCK_CANCER_COPY_NUMBER_UP				MARTINEZ_RB1_AND_TP53_TARGETS_DN													RODRIGUES_THYROID_CARCINOMA_ANAPLASTIC_DN						DAVICIONI_MOLECULAR_ARMS_VS_ERMS_UP			MARTINEZ_TP53_TARGETS_DN																
26065	LSM14A	LSM14A, SCD6 homolog A (S. cerevisiae)		PILON_KLF1_TARGETS_DN		BLALOCK_ALZHEIMERS_DISEASE_UP							DAZARD_RESPONSE_TO_UV_NHEK_DN				ONKEN_UVEAL_MELANOMA_UP	RODRIGUES_THYROID_CARCINOMA_POORLY_DIFFERENTIATED_DN			PUJANA_ATM_PCC_NETWORK			PUJANA_BRCA1_PCC_NETWORK								SCHLOSSER_SERUM_RESPONSE_DN																			DAZARD_UV_RESPONSE_CLUSTER_G6																DOUGLAS_BMI1_TARGETS_UP						CASORELLI_ACUTE_PROMYELOCYTIC_LEUKEMIA_DN																	MARSON_BOUND_BY_FOXP3_UNSTIMULATED												
204	AK2	adenylate kinase 2		PILON_KLF1_TARGETS_DN		BLALOCK_ALZHEIMERS_DISEASE_UP								DIAZ_CHRONIC_MEYLOGENOUS_LEUKEMIA_UP	YOSHIMURA_MAPK8_TARGETS_UP									PUJANA_BRCA1_PCC_NETWORK							KINSEY_TARGETS_OF_EWSR1_FLII_FUSION_UP															LASTOWSKA_NEUROBLASTOMA_COPY_NUMBER_DN																									DODD_NASOPHARYNGEAL_CARCINOMA_DN													BYSTRYKH_HEMATOPOIESIS_STEM_CELL_QTL_TRANS						MARSON_BOUND_BY_FOXP3_UNSTIMULATED		YAGI_AML_WITH_11Q23_REARRANGED		LEE_BMP2_TARGETS_DN								
8895	CPNE3	copine III		PILON_KLF1_TARGETS_DN		BLALOCK_ALZHEIMERS_DISEASE_UP								DIAZ_CHRONIC_MEYLOGENOUS_LEUKEMIA_UP			ONKEN_UVEAL_MELANOMA_UP					CREIGHTON_ENDOCRINE_THERAPY_RESISTANCE_5										SCHLOSSER_SERUM_RESPONSE_DN																													ENK_UV_RESPONSE_KERATINOCYTE_DN																RODRIGUES_THYROID_CARCINOMA_ANAPLASTIC_DN																									
8073	PTP4A2	protein tyrosine phosphatase type IVA, member 2		PILON_KLF1_TARGETS_DN		BLALOCK_ALZHEIMERS_DISEASE_UP								DIAZ_CHRONIC_MEYLOGENOUS_LEUKEMIA_UP							PUJANA_ATM_PCC_NETWORK			PUJANA_BRCA1_PCC_NETWORK								SCHLOSSER_SERUM_RESPONSE_DN								NUYTTEN_EZH2_TARGETS_UP						LASTOWSKA_NEUROBLASTOMA_COPY_NUMBER_DN		BRUINS_UVC_RESPONSE_LATE				FLECHNER_BIOPSY_KIDNEY_TRANSPLANT_OK_VS_DONOR_UP									ENK_UV_RESPONSE_KERATINOCYTE_DN						DOUGLAS_BMI1_TARGETS_UP																		WAKABAYASHI_ADIPOGENESIS_PPARG_RXRA_BOUND_8D				SMID_BREAST_CANCER_BASAL_DN		ONKEN_UVEAL_MELANOMA_DN						KRIEG_HYPOXIA_NOT_VIA_KDM3A					
4087	SMAD2	SMAD family member 2		PILON_KLF1_TARGETS_DN		BLALOCK_ALZHEIMERS_DISEASE_UP								DIAZ_CHRONIC_MEYLOGENOUS_LEUKEMIA_UP							PUJANA_ATM_PCC_NETWORK			PUJANA_BRCA1_PCC_NETWORK																																			CREIGHTON_ENDOCRINE_THERAPY_RESISTANCE_3																																											
9053	MAP7	microtubule-associated protein 7		PILON_KLF1_TARGETS_DN		BLALOCK_ALZHEIMERS_DISEASE_UP								DIAZ_CHRONIC_MEYLOGENOUS_LEUKEMIA_UP													WONG_ADULT_TISSUE_STEM_MODULE																																						KRIGE_RESPONSE_TO_TOSEDOSTAT_6HR_UP								CASORELLI_ACUTE_PROMYELOCYTIC_LEUKEMIA_DN						RAO_BOUND_BY_SALL4_ISOFORM_B	CHARAFE_BREAST_CANCER_LUMINAL_VS_MESENCHYMAL_UP																			CHEMNITZ_RESPONSE_TO_PROSTAGLANDIN_E2_DN			JAATINEN_HEMATOPOIETIC_STEM_CELL_UP
4673	NAP1L1	nucleosome assembly protein 1-like 1		PILON_KLF1_TARGETS_DN		BLALOCK_ALZHEIMERS_DISEASE_UP									YOSHIMURA_MAPK8_TARGETS_UP						PUJANA_ATM_PCC_NETWORK			PUJANA_BRCA1_PCC_NETWORK						CHEN_METABOLIC_SYNDROM_NETWORK		SCHLOSSER_SERUM_RESPONSE_DN																				FLECHNER_BIOPSY_KIDNEY_TRANSPLANT_OK_VS_DONOR_UP				MARTINEZ_RB1_TARGETS_UP													LOPEZ_MBD_TARGETS		DODD_NASOPHARYNGEAL_CARCINOMA_DN				FORTSCHEGGER_PHF8_TARGETS_DN									BYSTRYKH_HEMATOPOIESIS_STEM_CELL_QTL_TRANS							ONKEN_UVEAL_MELANOMA_DN					HAMAI_APOPTOSIS_VIA_TRAIL_UP						
11033	ADAP1	ArfGAP with dual PH domains 1		PILON_KLF1_TARGETS_DN		BLALOCK_ALZHEIMERS_DISEASE_UP									YOSHIMURA_MAPK8_TARGETS_UP							CREIGHTON_ENDOCRINE_THERAPY_RESISTANCE_5																																					CREIGHTON_ENDOCRINE_THERAPY_RESISTANCE_3																				RAO_BOUND_BY_SALL4_ISOFORM_B																							
5437	POLR2H	polymerase (RNA) II (DNA directed) polypeptide H		PILON_KLF1_TARGETS_DN		BLALOCK_ALZHEIMERS_DISEASE_UP									YOSHIMURA_MAPK8_TARGETS_UP									PUJANA_BRCA1_PCC_NETWORK																																													LOPEZ_MBD_TARGETS		DODD_NASOPHARYNGEAL_CARCINOMA_DN														WAKABAYASHI_ADIPOGENESIS_PPARG_RXRA_BOUND_8D												KRIEG_HYPOXIA_NOT_VIA_KDM3A					
23048	FNBP1	formin binding protein 1		PILON_KLF1_TARGETS_DN		BLALOCK_ALZHEIMERS_DISEASE_UP											ONKEN_UVEAL_MELANOMA_UP	RODRIGUES_THYROID_CARCINOMA_POORLY_DIFFERENTIATED_DN				CREIGHTON_ENDOCRINE_THERAPY_RESISTANCE_5			MARTENS_BOUND_BY_PML_RARA_FUSION												LEE_BMP2_TARGETS_UP										BAELDE_DIABETIC_NEPHROPATHY_DN							NUYTTEN_NIPP1_TARGETS_DN			BRUINS_UVC_RESPONSE_VIA_TP53_GROUP_A			GRESHOCK_CANCER_COPY_NUMBER_UP														GEORGES_TARGETS_OF_MIR192_AND_MIR215			RODRIGUES_THYROID_CARCINOMA_ANAPLASTIC_DN																				KRIEG_HYPOXIA_NOT_VIA_KDM3A	RIGGI_EWING_SARCOMA_PROGENITOR_UP				
6195	RPS6KA1	ribosomal protein S6 kinase, 90kDa, polypeptide 1		PILON_KLF1_TARGETS_DN		BLALOCK_ALZHEIMERS_DISEASE_UP																			MARTENS_BOUND_BY_PML_RARA_FUSION																					LASTOWSKA_NEUROBLASTOMA_COPY_NUMBER_DN													CREIGHTON_ENDOCRINE_THERAPY_RESISTANCE_3										LOPEZ_MBD_TARGETS																																	
7009	TMBIM6	transmembrane BAX inhibitor motif containing 6		PILON_KLF1_TARGETS_DN		BLALOCK_ALZHEIMERS_DISEASE_UP																				BLALOCK_ALZHEIMERS_DISEASE_DN																						BRUINS_UVC_RESPONSE_LATE					MILI_PSEUDOPODIA_HAPTOTAXIS_DN						CREIGHTON_ENDOCRINE_THERAPY_RESISTANCE_3																					CHARAFE_BREAST_CANCER_LUMINAL_VS_MESENCHYMAL_UP								GRADE_COLON_CANCER_UP														
54476	RNF216	ring finger protein 216		PILON_KLF1_TARGETS_DN		BLALOCK_ALZHEIMERS_DISEASE_UP																																																																																																
7431	VIM	vimentin		PILON_KLF1_TARGETS_DN			MEISSNER_BRAIN_HCP_WITH_H3K4ME3_AND_H3K27ME3		CUI_TCF21_TARGETS_2_DN		KOINUMA_TARGETS_OF_SMAD2_OR_SMAD3				YOSHIMURA_MAPK8_TARGETS_UP	BENPORATH_NANOG_TARGETS		RODRIGUES_THYROID_CARCINOMA_POORLY_DIFFERENTIATED_DN												CHEN_METABOLIC_SYNDROM_NETWORK								LIM_MAMMARY_STEM_CELL_UP	CHICAS_RB1_TARGETS_CONFLUENT		CHARAFE_BREAST_CANCER_LUMINAL_VS_MESENCHYMAL_DN		BENPORATH_SOX2_TARGETS				BAELDE_DIABETIC_NEPHROPATHY_DN					FLECHNER_BIOPSY_KIDNEY_TRANSPLANT_OK_VS_DONOR_UP																																													KRIEG_HYPOXIA_NOT_VIA_KDM3A					
55959	SULF2	sulfatase 2		PILON_KLF1_TARGETS_DN			MEISSNER_BRAIN_HCP_WITH_H3K4ME3_AND_H3K27ME3		CUI_TCF21_TARGETS_2_DN		KOINUMA_TARGETS_OF_SMAD2_OR_SMAD3														MARTENS_BOUND_BY_PML_RARA_FUSION			DELACROIX_RAR_BOUND_ES							RAO_BOUND_BY_SALL4																																			MOHANKUMAR_TLX1_TARGETS_UP																									YAMAZAKI_TCEB3_TARGETS_DN	HAMAI_APOPTOSIS_VIA_TRAIL_UP						
2313	FLI1	Friend leukemia virus integration 1		PILON_KLF1_TARGETS_DN			MEISSNER_BRAIN_HCP_WITH_H3K4ME3_AND_H3K27ME3		CUI_TCF21_TARGETS_2_DN			ZWANG_TRANSIENTLY_UP_BY_1ST_EGF_PULSE_ONLY									PUJANA_ATM_PCC_NETWORK		PEREZ_TP53_TARGETS								KINSEY_TARGETS_OF_EWSR1_FLII_FUSION_UP		BENPORATH_ES_WITH_H3K27ME3								CHARAFE_BREAST_CANCER_LUMINAL_VS_MESENCHYMAL_DN	BENPORATH_EED_TARGETS													ZHENG_BOUND_BY_FOXP3					GRESHOCK_CANCER_COPY_NUMBER_UP									LOPEZ_MBD_TARGETS			BENPORATH_SUZ12_TARGETS																		MARSON_BOUND_BY_FOXP3_UNSTIMULATED												
388753	C1orf31	chromosome 1 open reading frame 31		PILON_KLF1_TARGETS_DN			MEISSNER_BRAIN_HCP_WITH_H3K4ME3_AND_H3K27ME3																								KINSEY_TARGETS_OF_EWSR1_FLII_FUSION_UP																																																															LEE_BMP2_TARGETS_DN								
9368	SLC9A3R1	solute carrier family 9 (sodium/hydrogen exchanger), member 3 regulator 1		PILON_KLF1_TARGETS_DN			MEISSNER_BRAIN_HCP_WITH_H3K4ME3_AND_H3K27ME3																																															NUYTTEN_NIPP1_TARGETS_DN														DODD_NASOPHARYNGEAL_CARCINOMA_UP	LOPEZ_MBD_TARGETS											CHARAFE_BREAST_CANCER_LUMINAL_VS_MESENCHYMAL_UP									SMID_BREAST_CANCER_BASAL_DN		ONKEN_UVEAL_MELANOMA_DN											
1997	ELF1	E74-like factor 1 (ets domain transcription factor)		PILON_KLF1_TARGETS_DN				GOBERT_OLIGODENDROCYTE_DIFFERENTIATION_DN	CUI_TCF21_TARGETS_2_DN				DAZARD_RESPONSE_TO_UV_NHEK_DN								PUJANA_ATM_PCC_NETWORK			PUJANA_BRCA1_PCC_NETWORK					BUYTAERT_PHOTODYNAMIC_THERAPY_STRESS_UP																										ZHENG_BOUND_BY_FOXP3																																		SMID_BREAST_CANCER_BASAL_DN	MARSON_BOUND_BY_FOXP3_UNSTIMULATED												
51571	FAM49B	family with sequence similarity 49, member B		PILON_KLF1_TARGETS_DN				GOBERT_OLIGODENDROCYTE_DIFFERENTIATION_DN	CUI_TCF21_TARGETS_2_DN								ONKEN_UVEAL_MELANOMA_UP			DUTERTRE_ESTRADIOL_RESPONSE_24HR_DN										CHEN_METABOLIC_SYNDROM_NETWORK	KINSEY_TARGETS_OF_EWSR1_FLII_FUSION_UP																	BRUINS_UVC_RESPONSE_LATE																							DODD_NASOPHARYNGEAL_CARCINOMA_DN														WAKABAYASHI_ADIPOGENESIS_PPARG_RXRA_BOUND_8D																	
55852	TEX2	testis expressed 2		PILON_KLF1_TARGETS_DN				GOBERT_OLIGODENDROCYTE_DIFFERENTIATION_DN	CUI_TCF21_TARGETS_2_DN									RODRIGUES_THYROID_CARCINOMA_POORLY_DIFFERENTIATED_DN																														BRUINS_UVC_RESPONSE_LATE					MILI_PSEUDOPODIA_HAPTOTAXIS_DN																							SENESE_HDAC3_TARGETS_DN	RODRIGUES_THYROID_CARCINOMA_ANAPLASTIC_DN						DAVICIONI_MOLECULAR_ARMS_VS_ERMS_UP																			
378938	MALAT1	metastasis associated lung adenocarcinoma transcript 1 (non-protein coding)		PILON_KLF1_TARGETS_DN				GOBERT_OLIGODENDROCYTE_DIFFERENTIATION_DN			KOINUMA_TARGETS_OF_SMAD2_OR_SMAD3	ZWANG_TRANSIENTLY_UP_BY_1ST_EGF_PULSE_ONLY						RODRIGUES_THYROID_CARCINOMA_POORLY_DIFFERENTIATED_DN																											GOZGIT_ESR1_TARGETS_DN																				KRIGE_RESPONSE_TO_TOSEDOSTAT_6HR_UP	MILI_PSEUDOPODIA_CHEMOTAXIS_DN																																RIGGI_EWING_SARCOMA_PROGENITOR_UP				
11138	TBC1D8	TBC1 domain family, member 8 (with GRAM domain)		PILON_KLF1_TARGETS_DN				GOBERT_OLIGODENDROCYTE_DIFFERENTIATION_DN					DAZARD_RESPONSE_TO_UV_NHEK_DN																							MASSARWEH_TAMOXIFEN_RESISTANCE_UP														GRAESSMANN_APOPTOSIS_BY_DOXORUBICIN_UP	DAZARD_UV_RESPONSE_CLUSTER_G6								CREIGHTON_ENDOCRINE_THERAPY_RESISTANCE_3				ZWANG_CLASS_1_TRANSIENTLY_INDUCED_BY_EGF																																		KRIEG_HYPOXIA_NOT_VIA_KDM3A			LINDGREN_BLADDER_CANCER_CLUSTER_2B		
950	SCARB2	scavenger receptor class B, member 2		PILON_KLF1_TARGETS_DN				GOBERT_OLIGODENDROCYTE_DIFFERENTIATION_DN						DIAZ_CHRONIC_MEYLOGENOUS_LEUKEMIA_UP	YOSHIMURA_MAPK8_TARGETS_UP			RODRIGUES_THYROID_CARCINOMA_POORLY_DIFFERENTIATED_DN																			LEE_BMP2_TARGETS_UP			NUYTTEN_EZH2_TARGETS_UP								BRUINS_UVC_RESPONSE_LATE																					LOPEZ_MBD_TARGETS																WAKABAYASHI_ADIPOGENESIS_PPARG_RXRA_BOUND_8D						ONKEN_UVEAL_MELANOMA_DN											
29896	TRA2A	transformer 2 alpha homolog (Drosophila)		PILON_KLF1_TARGETS_DN				GOBERT_OLIGODENDROCYTE_DIFFERENTIATION_DN						DIAZ_CHRONIC_MEYLOGENOUS_LEUKEMIA_UP			ONKEN_UVEAL_MELANOMA_UP	RODRIGUES_THYROID_CARCINOMA_POORLY_DIFFERENTIATED_DN		DUTERTRE_ESTRADIOL_RESPONSE_24HR_DN	PUJANA_ATM_PCC_NETWORK			PUJANA_BRCA1_PCC_NETWORK								SCHLOSSER_SERUM_RESPONSE_DN											BENPORATH_SOX2_TARGETS							GRAESSMANN_APOPTOSIS_BY_DOXORUBICIN_UP		FLECHNER_BIOPSY_KIDNEY_TRANSPLANT_OK_VS_DONOR_UP										FOSTER_TOLERANT_MACROPHAGE_DN			KRIGE_RESPONSE_TO_TOSEDOSTAT_6HR_UP	MILI_PSEUDOPODIA_CHEMOTAXIS_DN													RAO_BOUND_BY_SALL4_ISOFORM_B											MARSON_BOUND_BY_FOXP3_UNSTIMULATED				LEE_BMP2_TARGETS_DN								
23400	ATP13A2	ATPase type 13A2		PILON_KLF1_TARGETS_DN				GOBERT_OLIGODENDROCYTE_DIFFERENTIATION_DN																		BLALOCK_ALZHEIMERS_DISEASE_DN				CHEN_METABOLIC_SYNDROM_NETWORK																LASTOWSKA_NEUROBLASTOMA_COPY_NUMBER_DN				GRAESSMANN_APOPTOSIS_BY_DOXORUBICIN_UP																																																				
221035	REEP3	receptor accessory protein 3		PILON_KLF1_TARGETS_DN				GOBERT_OLIGODENDROCYTE_DIFFERENTIATION_DN																			WONG_ADULT_TISSUE_STEM_MODULE	DELACROIX_RAR_BOUND_ES							RAO_BOUND_BY_SALL4											LASTOWSKA_NEUROBLASTOMA_COPY_NUMBER_DN							MILI_PSEUDOPODIA_HAPTOTAXIS_DN	NUYTTEN_NIPP1_TARGETS_DN	ZHENG_BOUND_BY_FOXP3								ZWANG_CLASS_1_TRANSIENTLY_INDUCED_BY_EGF																																							
55125	CEP192	centrosomal protein 192kDa		PILON_KLF1_TARGETS_DN				GOBERT_OLIGODENDROCYTE_DIFFERENTIATION_DN																																																															DODD_NASOPHARYNGEAL_CARCINOMA_DN																							LEE_BMP2_TARGETS_DN		HAMAI_APOPTOSIS_VIA_TRAIL_UP						
805	CALM2	calmodulin 2 (phosphorylase kinase, delta)		PILON_KLF1_TARGETS_DN					CUI_TCF21_TARGETS_2_DN		KOINUMA_TARGETS_OF_SMAD2_OR_SMAD3					BENPORATH_NANOG_TARGETS																SCHLOSSER_SERUM_RESPONSE_DN											BENPORATH_SOX2_TARGETS				BAELDE_DIABETIC_NEPHROPATHY_DN	BRUINS_UVC_RESPONSE_LATE																																																						
2934	GSN	gelsolin		PILON_KLF1_TARGETS_DN					CUI_TCF21_TARGETS_2_DN			ZWANG_TRANSIENTLY_UP_BY_1ST_EGF_PULSE_ONLY						RODRIGUES_THYROID_CARCINOMA_POORLY_DIFFERENTIATED_DN				CREIGHTON_ENDOCRINE_THERAPY_RESISTANCE_5								CHEN_METABOLIC_SYNDROM_NETWORK			BENPORATH_ES_WITH_H3K27ME3					LIM_MAMMARY_STEM_CELL_UP	CHICAS_RB1_TARGETS_CONFLUENT						GOZGIT_ESR1_TARGETS_DN				ENK_UV_RESPONSE_EPIDERMIS_DN	GRAESSMANN_APOPTOSIS_BY_DOXORUBICIN_UP		FLECHNER_BIOPSY_KIDNEY_TRANSPLANT_OK_VS_DONOR_UP															DOUGLAS_BMI1_TARGETS_UP	DODD_NASOPHARYNGEAL_CARCINOMA_UP									RODRIGUES_THYROID_CARCINOMA_ANAPLASTIC_DN	SWEET_LUNG_CANCER_KRAS_DN				SCHAEFFER_PROSTATE_DEVELOPMENT_48HR_UP			WAKABAYASHI_ADIPOGENESIS_PPARG_RXRA_BOUND_8D												KRIEG_HYPOXIA_NOT_VIA_KDM3A			LINDGREN_BLADDER_CANCER_CLUSTER_2B		
10659	CELF2	CUGBP, Elav-like family member 2		PILON_KLF1_TARGETS_DN					CUI_TCF21_TARGETS_2_DN							BENPORATH_NANOG_TARGETS	ONKEN_UVEAL_MELANOMA_UP						PEREZ_TP53_TARGETS		MARTENS_BOUND_BY_PML_RARA_FUSION												LEE_BMP2_TARGETS_UP																		ZHENG_BOUND_BY_FOXP3	MARTINEZ_RB1_TARGETS_UP																																								HAMAI_APOPTOSIS_VIA_TRAIL_UP				LINDGREN_BLADDER_CANCER_CLUSTER_2B		
5504	PPP1R2	protein phosphatase 1, regulatory (inhibitor) subunit 2		PILON_KLF1_TARGETS_DN					CUI_TCF21_TARGETS_2_DN							BENPORATH_NANOG_TARGETS					PUJANA_ATM_PCC_NETWORK			PUJANA_BRCA1_PCC_NETWORK		BLALOCK_ALZHEIMERS_DISEASE_DN					KINSEY_TARGETS_OF_EWSR1_FLII_FUSION_UP	SCHLOSSER_SERUM_RESPONSE_DN											BENPORATH_SOX2_TARGETS									FLECHNER_BIOPSY_KIDNEY_TRANSPLANT_OK_VS_DONOR_UP											ZWANG_CLASS_1_TRANSIENTLY_INDUCED_BY_EGF																													YAGI_AML_WITH_11Q23_REARRANGED										
23678	SGK3	serum/glucocorticoid regulated kinase family, member 3		PILON_KLF1_TARGETS_DN					CUI_TCF21_TARGETS_2_DN							BENPORATH_NANOG_TARGETS																											BENPORATH_SOX2_TARGETS																			FOSTER_TOLERANT_MACROPHAGE_DN																																								
10129	FRY	furry homolog (Drosophila)		PILON_KLF1_TARGETS_DN					CUI_TCF21_TARGETS_2_DN								ONKEN_UVEAL_MELANOMA_UP						PEREZ_TP53_TARGETS																CHICAS_RB1_TARGETS_CONFLUENT								BAELDE_DIABETIC_NEPHROPATHY_DN		ENK_UV_RESPONSE_EPIDERMIS_DN										CREIGHTON_ENDOCRINE_THERAPY_RESISTANCE_3																		RODRIGUES_THYROID_CARCINOMA_ANAPLASTIC_DN						DAVICIONI_MOLECULAR_ARMS_VS_ERMS_UP						SMID_BREAST_CANCER_BASAL_DN													
23196	FAM120A	family with sequence similarity 120A		PILON_KLF1_TARGETS_DN					CUI_TCF21_TARGETS_2_DN												PUJANA_ATM_PCC_NETWORK			PUJANA_BRCA1_PCC_NETWORK																														NUYTTEN_NIPP1_TARGETS_DN																																																
4208	MEF2C	myocyte enhancer factor 2C		PILON_KLF1_TARGETS_DN					CUI_TCF21_TARGETS_2_DN																	BLALOCK_ALZHEIMERS_DISEASE_DN								IVANOVA_HEMATOPOIESIS_STEM_CELL_AND_PROGENITOR				LIM_MAMMARY_STEM_CELL_UP																			BRUINS_UVC_RESPONSE_VIA_TP53_GROUP_A											DODD_NASOPHARYNGEAL_CARCINOMA_UP					CASORELLI_ACUTE_PROMYELOCYTIC_LEUKEMIA_DN				RODRIGUES_THYROID_CARCINOMA_ANAPLASTIC_DN	SWEET_LUNG_CANCER_KRAS_DN														YAGI_AML_WITH_11Q23_REARRANGED										
64123	ELTD1	EGF, latrophilin and seven transmembrane domain containing 1		PILON_KLF1_TARGETS_DN					CUI_TCF21_TARGETS_2_DN																		WONG_ADULT_TISSUE_STEM_MODULE							IVANOVA_HEMATOPOIESIS_STEM_CELL_AND_PROGENITOR																							BRUINS_UVC_RESPONSE_VIA_TP53_GROUP_A																																													
10116	FEM1B	fem-1 homolog b (C. elegans)		PILON_KLF1_TARGETS_DN							KOINUMA_TARGETS_OF_SMAD2_OR_SMAD3		DAZARD_RESPONSE_TO_UV_NHEK_DN	DIAZ_CHRONIC_MEYLOGENOUS_LEUKEMIA_UP														DELACROIX_RAR_BOUND_ES	BUYTAERT_PHOTODYNAMIC_THERAPY_STRESS_UP		KINSEY_TARGETS_OF_EWSR1_FLII_FUSION_UP													SCHAEFFER_PROSTATE_DEVELOPMENT_48HR_DN					ENK_UV_RESPONSE_EPIDERMIS_DN								BRUINS_UVC_RESPONSE_VIA_TP53_GROUP_A																CASORELLI_ACUTE_PROMYELOCYTIC_LEUKEMIA_DN			SENESE_HDAC3_TARGETS_DN			RAO_BOUND_BY_SALL4_ISOFORM_B	CHARAFE_BREAST_CANCER_LUMINAL_VS_MESENCHYMAL_UP													MARTORIATI_MDM4_TARGETS_FETAL_LIVER_DN									
54407	SLC38A2	solute carrier family 38, member 2		PILON_KLF1_TARGETS_DN							KOINUMA_TARGETS_OF_SMAD2_OR_SMAD3			DIAZ_CHRONIC_MEYLOGENOUS_LEUKEMIA_UP															BUYTAERT_PHOTODYNAMIC_THERAPY_STRESS_UP						RAO_BOUND_BY_SALL4								BENPORATH_SOX2_TARGETS										MILI_PSEUDOPODIA_HAPTOTAXIS_DN	NUYTTEN_NIPP1_TARGETS_DN									ZWANG_CLASS_1_TRANSIENTLY_INDUCED_BY_EGF		KRIGE_RESPONSE_TO_TOSEDOSTAT_6HR_UP	MILI_PSEUDOPODIA_CHEMOTAXIS_DN																		BYSTRYKH_HEMATOPOIESIS_STEM_CELL_QTL_TRANS									MARTORIATI_MDM4_TARGETS_FETAL_LIVER_DN			HAMAI_APOPTOSIS_VIA_TRAIL_UP	KRIEG_HYPOXIA_NOT_VIA_KDM3A					
3309	HSPA5	heat shock 70kDa protein 5 (glucose-regulated protein, 78kDa)		PILON_KLF1_TARGETS_DN							KOINUMA_TARGETS_OF_SMAD2_OR_SMAD3					BENPORATH_NANOG_TARGETS										BLALOCK_ALZHEIMERS_DISEASE_DN						SCHLOSSER_SERUM_RESPONSE_DN				MASSARWEH_TAMOXIFEN_RESISTANCE_UP				NUYTTEN_EZH2_TARGETS_UP							BAELDE_DIABETIC_NEPHROPATHY_DN					FLECHNER_BIOPSY_KIDNEY_TRANSPLANT_OK_VS_DONOR_UP	MILI_PSEUDOPODIA_HAPTOTAXIS_DN													MILI_PSEUDOPODIA_CHEMOTAXIS_DN																			WAKABAYASHI_ADIPOGENESIS_PPARG_RXRA_BOUND_8D									LEE_BMP2_TARGETS_DN								
3685	ITGAV	integrin, alpha V (vitronectin receptor, alpha polypeptide, antigen CD51)		PILON_KLF1_TARGETS_DN							KOINUMA_TARGETS_OF_SMAD2_OR_SMAD3									DUTERTRE_ESTRADIOL_RESPONSE_24HR_DN																					CHARAFE_BREAST_CANCER_LUMINAL_VS_MESENCHYMAL_DN						BAELDE_DIABETIC_NEPHROPATHY_DN		ENK_UV_RESPONSE_EPIDERMIS_DN							MARTINEZ_RB1_TARGETS_UP						FOSTER_TOLERANT_MACROPHAGE_DN			KRIGE_RESPONSE_TO_TOSEDOSTAT_6HR_UP						DODD_NASOPHARYNGEAL_CARCINOMA_DN			GEORGES_TARGETS_OF_MIR192_AND_MIR215										BYSTRYKH_HEMATOPOIESIS_STEM_CELL_QTL_TRANS						MARSON_BOUND_BY_FOXP3_UNSTIMULATED		YAGI_AML_WITH_11Q23_REARRANGED				HAMAI_APOPTOSIS_VIA_TRAIL_UP						
55038	CDCA4	cell division cycle associated 4		PILON_KLF1_TARGETS_DN							KOINUMA_TARGETS_OF_SMAD2_OR_SMAD3																				KINSEY_TARGETS_OF_EWSR1_FLII_FUSION_UP																																											GEORGES_TARGETS_OF_MIR192_AND_MIR215										BYSTRYKH_HEMATOPOIESIS_STEM_CELL_QTL_TRANS																		
4801	NFYB	nuclear transcription factor Y, beta		PILON_KLF1_TARGETS_DN								ZWANG_TRANSIENTLY_UP_BY_1ST_EGF_PULSE_ONLY		DIAZ_CHRONIC_MEYLOGENOUS_LEUKEMIA_UP							PUJANA_ATM_PCC_NETWORK			PUJANA_BRCA1_PCC_NETWORK							KINSEY_TARGETS_OF_EWSR1_FLII_FUSION_UP	SCHLOSSER_SERUM_RESPONSE_DN																		GRAESSMANN_APOPTOSIS_BY_DOXORUBICIN_UP				NUYTTEN_NIPP1_TARGETS_DN																	DODD_NASOPHARYNGEAL_CARCINOMA_DN																															
23548	TTC33	tetratricopeptide repeat domain 33		PILON_KLF1_TARGETS_DN								ZWANG_TRANSIENTLY_UP_BY_1ST_EGF_PULSE_ONLY		DIAZ_CHRONIC_MEYLOGENOUS_LEUKEMIA_UP															BUYTAERT_PHOTODYNAMIC_THERAPY_STRESS_UP		KINSEY_TARGETS_OF_EWSR1_FLII_FUSION_UP																																																																							
1021	CDK6	cyclin-dependent kinase 6		PILON_KLF1_TARGETS_DN								ZWANG_TRANSIENTLY_UP_BY_1ST_EGF_PULSE_ONLY				BENPORATH_NANOG_TARGETS				DUTERTRE_ESTRADIOL_RESPONSE_24HR_DN																MASSARWEH_TAMOXIFEN_RESISTANCE_UP					CHARAFE_BREAST_CANCER_LUMINAL_VS_MESENCHYMAL_DN		BENPORATH_SOX2_TARGETS		GOZGIT_ESR1_TARGETS_DN									NUYTTEN_NIPP1_TARGETS_DN						GRESHOCK_CANCER_COPY_NUMBER_UP					KRIGE_RESPONSE_TO_TOSEDOSTAT_6HR_UP																																		CHEMNITZ_RESPONSE_TO_PROSTAGLANDIN_E2_DN		MONNIER_POSTRADIATION_TUMOR_ESCAPE_UP	JAATINEN_HEMATOPOIETIC_STEM_CELL_UP
23151	GRAMD4	GRAM domain containing 4		PILON_KLF1_TARGETS_DN								ZWANG_TRANSIENTLY_UP_BY_1ST_EGF_PULSE_ONLY									PUJANA_ATM_PCC_NETWORK	CREIGHTON_ENDOCRINE_THERAPY_RESISTANCE_5	PEREZ_TP53_TARGETS	PUJANA_BRCA1_PCC_NETWORK												MASSARWEH_TAMOXIFEN_RESISTANCE_UP																	MILI_PSEUDOPODIA_HAPTOTAXIS_DN						CREIGHTON_ENDOCRINE_THERAPY_RESISTANCE_3																		RODRIGUES_THYROID_CARCINOMA_ANAPLASTIC_DN			CHARAFE_BREAST_CANCER_LUMINAL_VS_MESENCHYMAL_UP							KOYAMA_SEMA3B_TARGETS_DN															
64225	ATL2	atlastin GTPase 2		PILON_KLF1_TARGETS_DN								ZWANG_TRANSIENTLY_UP_BY_1ST_EGF_PULSE_ONLY																			KINSEY_TARGETS_OF_EWSR1_FLII_FUSION_UP																																								DODD_NASOPHARYNGEAL_CARCINOMA_DN																															
51170	HSD17B11	hydroxysteroid (17-beta) dehydrogenase 11		PILON_KLF1_TARGETS_DN								ZWANG_TRANSIENTLY_UP_BY_1ST_EGF_PULSE_ONLY																							RAO_BOUND_BY_SALL4		LEE_BMP2_TARGETS_UP				CHARAFE_BREAST_CANCER_LUMINAL_VS_MESENCHYMAL_DN																																													MARTINEZ_TP53_TARGETS_DN																
2117	ETV3	ets variant 3		PILON_KLF1_TARGETS_DN								ZWANG_TRANSIENTLY_UP_BY_1ST_EGF_PULSE_ONLY																																											ZHENG_BOUND_BY_FOXP3							FOSTER_TOLERANT_MACROPHAGE_DN																							WAKABAYASHI_ADIPOGENESIS_PPARG_RXRA_BOUND_8D					MARSON_BOUND_BY_FOXP3_UNSTIMULATED												
23102	TBC1D2B	TBC1 domain family, member 2B		PILON_KLF1_TARGETS_DN								ZWANG_TRANSIENTLY_UP_BY_1ST_EGF_PULSE_ONLY																																																																																	MARTORIATI_MDM4_TARGETS_FETAL_LIVER_DN									
55628	ZNF407	zinc finger protein 407		PILON_KLF1_TARGETS_DN								ZWANG_TRANSIENTLY_UP_BY_1ST_EGF_PULSE_ONLY																																																																																				HAMAI_APOPTOSIS_VIA_TRAIL_UP						
23515	MORC3	MORC family CW-type zinc finger 3		PILON_KLF1_TARGETS_DN									DAZARD_RESPONSE_TO_UV_NHEK_DN																BUYTAERT_PHOTODYNAMIC_THERAPY_STRESS_UP			SCHLOSSER_SERUM_RESPONSE_DN								NUYTTEN_EZH2_TARGETS_UP							BAELDE_DIABETIC_NEPHROPATHY_DN					FLECHNER_BIOPSY_KIDNEY_TRANSPLANT_OK_VS_DONOR_UP																																																		
3295	HSD17B4	hydroxysteroid (17-beta) dehydrogenase 4		PILON_KLF1_TARGETS_DN										DIAZ_CHRONIC_MEYLOGENOUS_LEUKEMIA_UP	YOSHIMURA_MAPK8_TARGETS_UP																																		ENK_UV_RESPONSE_EPIDERMIS_DN	GRAESSMANN_APOPTOSIS_BY_DOXORUBICIN_UP		FLECHNER_BIOPSY_KIDNEY_TRANSPLANT_OK_VS_DONOR_UP																		MOHANKUMAR_TLX1_TARGETS_UP			CASORELLI_ACUTE_PROMYELOCYTIC_LEUKEMIA_DN															GRADE_COLON_CANCER_UP														
27339	PRPF19	PRP19/PSO4 pre-mRNA processing factor 19 homolog (S. cerevisiae)		PILON_KLF1_TARGETS_DN										DIAZ_CHRONIC_MEYLOGENOUS_LEUKEMIA_UP		BENPORATH_NANOG_TARGETS					PUJANA_ATM_PCC_NETWORK			PUJANA_BRCA1_PCC_NETWORK		BLALOCK_ALZHEIMERS_DISEASE_DN								IVANOVA_HEMATOPOIESIS_STEM_CELL_AND_PROGENITOR									BENPORATH_SOX2_TARGETS																																																		MARTORIATI_MDM4_TARGETS_FETAL_LIVER_DN									
8519	IFITM1	interferon induced transmembrane protein 1 (9-27)		PILON_KLF1_TARGETS_DN										DIAZ_CHRONIC_MEYLOGENOUS_LEUKEMIA_UP			ONKEN_UVEAL_MELANOMA_UP											DELACROIX_RAR_BOUND_ES							RAO_BOUND_BY_SALL4		LEE_BMP2_TARGETS_UP			NUYTTEN_EZH2_TARGETS_UP							BAELDE_DIABETIC_NEPHROPATHY_DN																						LOPEZ_MBD_TARGETS																			GRADE_COLON_CANCER_UP										RIGGI_EWING_SARCOMA_PROGENITOR_UP		LINDGREN_BLADDER_CANCER_CLUSTER_2B		
10728	PTGES3	prostaglandin E synthase 3 (cytosolic)		PILON_KLF1_TARGETS_DN										DIAZ_CHRONIC_MEYLOGENOUS_LEUKEMIA_UP					SCHAEFFER_PROSTATE_DEVELOPMENT_6HR_DN					PUJANA_BRCA1_PCC_NETWORK		BLALOCK_ALZHEIMERS_DISEASE_DN																										FLECHNER_BIOPSY_KIDNEY_TRANSPLANT_OK_VS_DONOR_UP																	LOPEZ_MBD_TARGETS																		KOYAMA_SEMA3B_TARGETS_DN															
10146	G3BP1	GTPase activating protein (SH3 domain) binding protein 1		PILON_KLF1_TARGETS_DN										DIAZ_CHRONIC_MEYLOGENOUS_LEUKEMIA_UP							PUJANA_ATM_PCC_NETWORK			PUJANA_BRCA1_PCC_NETWORK							KINSEY_TARGETS_OF_EWSR1_FLII_FUSION_UP												BENPORATH_SOX2_TARGETS							GRAESSMANN_APOPTOSIS_BY_DOXORUBICIN_UP		FLECHNER_BIOPSY_KIDNEY_TRANSPLANT_OK_VS_DONOR_UP									ENK_UV_RESPONSE_KERATINOCYTE_DN										DODD_NASOPHARYNGEAL_CARCINOMA_DN		CASORELLI_ACUTE_PROMYELOCYTIC_LEUKEMIA_DN											BYSTRYKH_HEMATOPOIESIS_STEM_CELL_QTL_TRANS										LEE_BMP2_TARGETS_DN	YAMAZAKI_TCEB3_TARGETS_DN							
9525	VPS4B	vacuolar protein sorting 4 homolog B (S. cerevisiae)		PILON_KLF1_TARGETS_DN										DIAZ_CHRONIC_MEYLOGENOUS_LEUKEMIA_UP							PUJANA_ATM_PCC_NETWORK								BUYTAERT_PHOTODYNAMIC_THERAPY_STRESS_UP																																																																									
6728	SRP19	signal recognition particle 19kDa		PILON_KLF1_TARGETS_DN										DIAZ_CHRONIC_MEYLOGENOUS_LEUKEMIA_UP										PUJANA_BRCA1_PCC_NETWORK		BLALOCK_ALZHEIMERS_DISEASE_DN						SCHLOSSER_SERUM_RESPONSE_DN																																																										MARSON_BOUND_BY_FOXP3_UNSTIMULATED												
9440	MED17	mediator complex subunit 17		PILON_KLF1_TARGETS_DN										DIAZ_CHRONIC_MEYLOGENOUS_LEUKEMIA_UP												BLALOCK_ALZHEIMERS_DISEASE_DN			BUYTAERT_PHOTODYNAMIC_THERAPY_STRESS_UP		KINSEY_TARGETS_OF_EWSR1_FLII_FUSION_UP												BENPORATH_SOX2_TARGETS			LASTOWSKA_NEUROBLASTOMA_COPY_NUMBER_DN			ENK_UV_RESPONSE_EPIDERMIS_DN																KRIGE_RESPONSE_TO_TOSEDOSTAT_6HR_UP																																					
10257	ABCC4	ATP-binding cassette, sub-family C (CFTR/MRP), member 4		PILON_KLF1_TARGETS_DN										DIAZ_CHRONIC_MEYLOGENOUS_LEUKEMIA_UP												BLALOCK_ALZHEIMERS_DISEASE_DN				CHEN_METABOLIC_SYNDROM_NETWORK											CHARAFE_BREAST_CANCER_LUMINAL_VS_MESENCHYMAL_DN								ENK_UV_RESPONSE_EPIDERMIS_DN																KRIGE_RESPONSE_TO_TOSEDOSTAT_6HR_UP								CASORELLI_ACUTE_PROMYELOCYTIC_LEUKEMIA_DN									SCHAEFFER_PROSTATE_DEVELOPMENT_48HR_UP			WAKABAYASHI_ADIPOGENESIS_PPARG_RXRA_BOUND_8D																	
9908	G3BP2	GTPase activating protein (SH3 domain) binding protein 2		PILON_KLF1_TARGETS_DN										DIAZ_CHRONIC_MEYLOGENOUS_LEUKEMIA_UP												BLALOCK_ALZHEIMERS_DISEASE_DN																																			ENK_UV_RESPONSE_KERATINOCYTE_DN												CASORELLI_ACUTE_PROMYELOCYTIC_LEUKEMIA_DN												WAKABAYASHI_ADIPOGENESIS_PPARG_RXRA_BOUND_8D																MONNIER_POSTRADIATION_TUMOR_ESCAPE_UP	
4809	NHP2L1	NHP2 non-histone chromosome protein 2-like 1 (S. cerevisiae)		PILON_KLF1_TARGETS_DN										DIAZ_CHRONIC_MEYLOGENOUS_LEUKEMIA_UP												BLALOCK_ALZHEIMERS_DISEASE_DN																																															CASORELLI_ACUTE_PROMYELOCYTIC_LEUKEMIA_DN																					LEE_BMP2_TARGETS_DN								
6760	SS18	synovial sarcoma translocation, chromosome 18		PILON_KLF1_TARGETS_DN										DIAZ_CHRONIC_MEYLOGENOUS_LEUKEMIA_UP																	KINSEY_TARGETS_OF_EWSR1_FLII_FUSION_UP																													GRESHOCK_CANCER_COPY_NUMBER_UP							DOUGLAS_BMI1_TARGETS_UP							GEORGES_TARGETS_OF_MIR192_AND_MIR215																	ONKEN_UVEAL_MELANOMA_DN											
832	CAPZB	capping protein (actin filament) muscle Z-line, beta		PILON_KLF1_TARGETS_DN										DIAZ_CHRONIC_MEYLOGENOUS_LEUKEMIA_UP																									CHICAS_RB1_TARGETS_CONFLUENT							LASTOWSKA_NEUROBLASTOMA_COPY_NUMBER_DN										MARTINEZ_RB1_TARGETS_UP													LOPEZ_MBD_TARGETS																																	
9559	VPS26A	vacuolar protein sorting 26 homolog A (S. pombe)		PILON_KLF1_TARGETS_DN										DIAZ_CHRONIC_MEYLOGENOUS_LEUKEMIA_UP																																LASTOWSKA_NEUROBLASTOMA_COPY_NUMBER_DN	BAELDE_DIABETIC_NEPHROPATHY_DN							NUYTTEN_NIPP1_TARGETS_DN																																										HAMAI_APOPTOSIS_VIA_TRAIL_UP						
1355	COX15	COX15 homolog, cytochrome c oxidase assembly protein (yeast)		PILON_KLF1_TARGETS_DN										DIAZ_CHRONIC_MEYLOGENOUS_LEUKEMIA_UP																																LASTOWSKA_NEUROBLASTOMA_COPY_NUMBER_DN																																																								
211	ALAS1	aminolevulinate, delta-, synthase 1		PILON_KLF1_TARGETS_DN										DIAZ_CHRONIC_MEYLOGENOUS_LEUKEMIA_UP																																				GRAESSMANN_APOPTOSIS_BY_DOXORUBICIN_UP						MARTINEZ_RB1_TARGETS_UP			CREIGHTON_ENDOCRINE_THERAPY_RESISTANCE_3										LOPEZ_MBD_TARGETS															BYSTRYKH_HEMATOPOIESIS_STEM_CELL_QTL_TRANS																		
1345	COX6C	cytochrome c oxidase subunit VIc		PILON_KLF1_TARGETS_DN											YOSHIMURA_MAPK8_TARGETS_UP		ONKEN_UVEAL_MELANOMA_UP							PUJANA_BRCA1_PCC_NETWORK		BLALOCK_ALZHEIMERS_DISEASE_DN						SCHLOSSER_SERUM_RESPONSE_DN																												GRESHOCK_CANCER_COPY_NUMBER_UP																																										
2268	FGR	Gardner-Rasheed feline sarcoma viral (v-fgr) oncogene homolog		PILON_KLF1_TARGETS_DN											YOSHIMURA_MAPK8_TARGETS_UP										MARTENS_BOUND_BY_PML_RARA_FUSION																					LASTOWSKA_NEUROBLASTOMA_COPY_NUMBER_DN																																																								
103910	MYL12B	myosin, light chain 12B, regulatory		PILON_KLF1_TARGETS_DN											YOSHIMURA_MAPK8_TARGETS_UP											BLALOCK_ALZHEIMERS_DISEASE_DN				CHEN_METABOLIC_SYNDROM_NETWORK																																						DODD_NASOPHARYNGEAL_CARCINOMA_UP	LOPEZ_MBD_TARGETS										RAO_BOUND_BY_SALL4_ISOFORM_B																	HAMAI_APOPTOSIS_VIA_TRAIL_UP						
3117	HLA-DQA1	major histocompatibility complex, class II, DQ alpha 1		PILON_KLF1_TARGETS_DN											YOSHIMURA_MAPK8_TARGETS_UP															CHEN_METABOLIC_SYNDROM_NETWORK																						FLECHNER_BIOPSY_KIDNEY_TRANSPLANT_OK_VS_DONOR_UP				MARTINEZ_RB1_TARGETS_UP																																														
63899	NSUN3	NOP2/Sun domain family, member 3		PILON_KLF1_TARGETS_DN												BENPORATH_NANOG_TARGETS																											BENPORATH_SOX2_TARGETS																										LOPEZ_MBD_TARGETS																																	
81611	ANP32E	acidic (leucine-rich) nuclear phosphoprotein 32 family, member E		PILON_KLF1_TARGETS_DN													ONKEN_UVEAL_MELANOMA_UP				PUJANA_ATM_PCC_NETWORK			PUJANA_BRCA1_PCC_NETWORK	MARTENS_BOUND_BY_PML_RARA_FUSION						KINSEY_TARGETS_OF_EWSR1_FLII_FUSION_UP	SCHLOSSER_SERUM_RESPONSE_DN																						NUYTTEN_NIPP1_TARGETS_DN																MOHANKUMAR_TLX1_TARGETS_UP						SENESE_HDAC3_TARGETS_DN																	MARTORIATI_MDM4_TARGETS_FETAL_LIVER_DN	LEE_BMP2_TARGETS_DN								
55151	TMEM38B	transmembrane protein 38B		PILON_KLF1_TARGETS_DN													ONKEN_UVEAL_MELANOMA_UP														KINSEY_TARGETS_OF_EWSR1_FLII_FUSION_UP									NUYTTEN_EZH2_TARGETS_UP																															DODD_NASOPHARYNGEAL_CARCINOMA_DN																															JAATINEN_HEMATOPOIETIC_STEM_CELL_UP
51559	NT5DC3	5'-nucleotidase domain containing 3		PILON_KLF1_TARGETS_DN													ONKEN_UVEAL_MELANOMA_UP																																	GRAESSMANN_APOPTOSIS_BY_DOXORUBICIN_UP													ZWANG_CLASS_1_TRANSIENTLY_INDUCED_BY_EGF																																							
217	ALDH2	aldehyde dehydrogenase 2 family (mitochondrial)		PILON_KLF1_TARGETS_DN														RODRIGUES_THYROID_CARCINOMA_POORLY_DIFFERENTIATED_DN							MARTENS_BOUND_BY_PML_RARA_FUSION	BLALOCK_ALZHEIMERS_DISEASE_DN																							ENK_UV_RESPONSE_EPIDERMIS_DN	GRAESSMANN_APOPTOSIS_BY_DOXORUBICIN_UP								LIU_PROSTATE_CANCER_DN																																					YAMAZAKI_TCEB3_TARGETS_DN	HAMAI_APOPTOSIS_VIA_TRAIL_UP				LINDGREN_BLADDER_CANCER_CLUSTER_2B		
473	RERE	arginine-glutamic acid dipeptide (RE) repeats		PILON_KLF1_TARGETS_DN														RODRIGUES_THYROID_CARCINOMA_POORLY_DIFFERENTIATED_DN																			LEE_BMP2_TARGETS_UP									LASTOWSKA_NEUROBLASTOMA_COPY_NUMBER_DN						FLECHNER_BIOPSY_KIDNEY_TRANSPLANT_OK_VS_DONOR_UP																DODD_NASOPHARYNGEAL_CARCINOMA_UP									RODRIGUES_THYROID_CARCINOMA_ANAPLASTIC_DN																									
53373	TPCN1	two pore segment channel 1		PILON_KLF1_TARGETS_DN														RODRIGUES_THYROID_CARCINOMA_POORLY_DIFFERENTIATED_DN																						NUYTTEN_EZH2_TARGETS_UP										GRAESSMANN_APOPTOSIS_BY_DOXORUBICIN_UP									CREIGHTON_ENDOCRINE_THERAPY_RESISTANCE_3									DODD_NASOPHARYNGEAL_CARCINOMA_UP																																		
7531	YWHAE	tyrosine 3-monooxygenase/tryptophan 5-monooxygenase activation protein, epsilon polypeptide		PILON_KLF1_TARGETS_DN															SCHAEFFER_PROSTATE_DEVELOPMENT_6HR_DN					PUJANA_BRCA1_PCC_NETWORK		BLALOCK_ALZHEIMERS_DISEASE_DN					KINSEY_TARGETS_OF_EWSR1_FLII_FUSION_UP																BAELDE_DIABETIC_NEPHROPATHY_DN					FLECHNER_BIOPSY_KIDNEY_TRANSPLANT_OK_VS_DONOR_UP																	LOPEZ_MBD_TARGETS																						ONKEN_UVEAL_MELANOMA_DN											
54622	ARL15	ADP-ribosylation factor-like 15		PILON_KLF1_TARGETS_DN																DUTERTRE_ESTRADIOL_RESPONSE_24HR_DN																																											ZWANG_CLASS_1_TRANSIENTLY_INDUCED_BY_EGF																											MARSON_BOUND_BY_FOXP3_UNSTIMULATED												
1794	DOCK2	dedicator of cytokinesis 2		PILON_KLF1_TARGETS_DN																	PUJANA_ATM_PCC_NETWORK			PUJANA_BRCA1_PCC_NETWORK						CHEN_METABOLIC_SYNDROM_NETWORK		SCHLOSSER_SERUM_RESPONSE_DN																BRUINS_UVC_RESPONSE_LATE																																																				LINDGREN_BLADDER_CANCER_CLUSTER_2B		
81875	ISG20L2	interferon stimulated exonuclease gene 20kDa-like 2		PILON_KLF1_TARGETS_DN																	PUJANA_ATM_PCC_NETWORK			PUJANA_BRCA1_PCC_NETWORK							KINSEY_TARGETS_OF_EWSR1_FLII_FUSION_UP	SCHLOSSER_SERUM_RESPONSE_DN																																						MOHANKUMAR_TLX1_TARGETS_UP	DODD_NASOPHARYNGEAL_CARCINOMA_DN									CHARAFE_BREAST_CANCER_LUMINAL_VS_MESENCHYMAL_UP													MARTORIATI_MDM4_TARGETS_FETAL_LIVER_DN	LEE_BMP2_TARGETS_DN								
9589	WTAP	Wilms tumor 1 associated protein		PILON_KLF1_TARGETS_DN																	PUJANA_ATM_PCC_NETWORK			PUJANA_BRCA1_PCC_NETWORK								SCHLOSSER_SERUM_RESPONSE_DN			RAO_BOUND_BY_SALL4													BRUINS_UVC_RESPONSE_LATE															ZWANG_CLASS_1_TRANSIENTLY_INDUCED_BY_EGF												FORTSCHEGGER_PHF8_TARGETS_DN																						KRIEG_HYPOXIA_NOT_VIA_KDM3A					
10907	TXNL4A	thioredoxin-like 4A		PILON_KLF1_TARGETS_DN																	PUJANA_ATM_PCC_NETWORK			PUJANA_BRCA1_PCC_NETWORK																												FLECHNER_BIOPSY_KIDNEY_TRANSPLANT_OK_VS_DONOR_UP												MARTINEZ_RB1_AND_TP53_TARGETS_DN	KRIGE_RESPONSE_TO_TOSEDOSTAT_6HR_UP						DODD_NASOPHARYNGEAL_CARCINOMA_DN															MARTINEZ_TP53_TARGETS_DN																
5901	RAN	RAN, member RAS oncogene family		PILON_KLF1_TARGETS_DN																	PUJANA_ATM_PCC_NETWORK			PUJANA_BRCA1_PCC_NETWORK																												FLECHNER_BIOPSY_KIDNEY_TRANSPLANT_OK_VS_DONOR_UP																	LOPEZ_MBD_TARGETS		DODD_NASOPHARYNGEAL_CARCINOMA_DN													BYSTRYKH_HEMATOPOIESIS_STEM_CELL_QTL_TRANS										LEE_BMP2_TARGETS_DN	YAMAZAKI_TCEB3_TARGETS_DN							
10658	CELF1	CUGBP, Elav-like family member 1		PILON_KLF1_TARGETS_DN																	PUJANA_ATM_PCC_NETWORK								BUYTAERT_PHOTODYNAMIC_THERAPY_STRESS_UP																																			MARTINEZ_RB1_AND_TP53_TARGETS_DN						MOHANKUMAR_TLX1_TARGETS_UP					FORTSCHEGGER_PHF8_TARGETS_DN											MARTINEZ_TP53_TARGETS_DN							MARTORIATI_MDM4_TARGETS_FETAL_LIVER_DN									
22838	RNF44	ring finger protein 44		PILON_KLF1_TARGETS_DN																	PUJANA_ATM_PCC_NETWORK								BUYTAERT_PHOTODYNAMIC_THERAPY_STRESS_UP																																																																									
7046	TGFBR1	transforming growth factor, beta receptor 1		PILON_KLF1_TARGETS_DN																	PUJANA_ATM_PCC_NETWORK																																					LIU_PROSTATE_CANCER_DN							KRIGE_RESPONSE_TO_TOSEDOSTAT_6HR_UP										FORTSCHEGGER_PHF8_TARGETS_DN																		MARTORIATI_MDM4_TARGETS_FETAL_LIVER_DN							LINDGREN_BLADDER_CANCER_CLUSTER_2B		
4126	MANBA	mannosidase, beta A, lysosomal		PILON_KLF1_TARGETS_DN																			PEREZ_TP53_TARGETS							CHEN_METABOLIC_SYNDROM_NETWORK		SCHLOSSER_SERUM_RESPONSE_DN					LEE_BMP2_TARGETS_UP																																													SCHAEFFER_PROSTATE_DEVELOPMENT_48HR_UP								MARSON_BOUND_BY_FOXP3_UNSTIMULATED					YAMAZAKI_TCEB3_TARGETS_DN							
54331	GNG2	guanine nucleotide binding protein (G protein), gamma 2		PILON_KLF1_TARGETS_DN																			PEREZ_TP53_TARGETS														LEE_BMP2_TARGETS_UP				CHARAFE_BREAST_CANCER_LUMINAL_VS_MESENCHYMAL_DN														ZHENG_BOUND_BY_FOXP3																							SWEET_LUNG_CANCER_KRAS_DN												MARSON_BOUND_BY_FOXP3_UNSTIMULATED			MARTORIATI_MDM4_TARGETS_FETAL_LIVER_DN		YAMAZAKI_TCEB3_TARGETS_DN							
84961	FBXL20	F-box and leucine-rich repeat protein 20		PILON_KLF1_TARGETS_DN																			PEREZ_TP53_TARGETS														LEE_BMP2_TARGETS_UP													GRAESSMANN_APOPTOSIS_BY_DOXORUBICIN_UP																																																				
7416	VDAC1	voltage-dependent anion channel 1		PILON_KLF1_TARGETS_DN																				PUJANA_BRCA1_PCC_NETWORK		BLALOCK_ALZHEIMERS_DISEASE_DN																																															CASORELLI_ACUTE_PROMYELOCYTIC_LEUKEMIA_DN																						YAMAZAKI_TCEB3_TARGETS_DN		KRIEG_HYPOXIA_NOT_VIA_KDM3A					
57580	PREX1	phosphatidylinositol-3,4,5-trisphosphate-dependent Rac exchange factor 1		PILON_KLF1_TARGETS_DN																					MARTENS_BOUND_BY_PML_RARA_FUSION											MASSARWEH_TAMOXIFEN_RESISTANCE_UP								SCHAEFFER_PROSTATE_DEVELOPMENT_48HR_DN										NUYTTEN_NIPP1_TARGETS_DN											KRIGE_RESPONSE_TO_TOSEDOSTAT_6HR_UP															CHARAFE_BREAST_CANCER_LUMINAL_VS_MESENCHYMAL_UP																		RIGGI_EWING_SARCOMA_PROGENITOR_UP		LINDGREN_BLADDER_CANCER_CLUSTER_2B		
9489	PGS1	phosphatidylglycerophosphate synthase 1		PILON_KLF1_TARGETS_DN																						BLALOCK_ALZHEIMERS_DISEASE_DN				CHEN_METABOLIC_SYNDROM_NETWORK																																																									KOYAMA_SEMA3B_TARGETS_DN														MONNIER_POSTRADIATION_TUMOR_ESCAPE_UP	
53335	BCL11A	B-cell CLL/lymphoma 11A (zinc finger protein)		PILON_KLF1_TARGETS_DN																						BLALOCK_ALZHEIMERS_DISEASE_DN																							ENK_UV_RESPONSE_EPIDERMIS_DN											GRESHOCK_CANCER_COPY_NUMBER_UP					KRIGE_RESPONSE_TO_TOSEDOSTAT_6HR_UP																		DAVICIONI_MOLECULAR_ARMS_VS_ERMS_UP										MARTORIATI_MDM4_TARGETS_FETAL_LIVER_DN						CHEMNITZ_RESPONSE_TO_PROSTAGLANDIN_E2_DN			JAATINEN_HEMATOPOIETIC_STEM_CELL_UP
5550	PREP	prolyl endopeptidase		PILON_KLF1_TARGETS_DN																						BLALOCK_ALZHEIMERS_DISEASE_DN																																																																		YAGI_AML_WITH_11Q23_REARRANGED										
55763	EXOC1	exocyst complex component 1		PILON_KLF1_TARGETS_DN																						BLALOCK_ALZHEIMERS_DISEASE_DN																																																																						HAMAI_APOPTOSIS_VIA_TRAIL_UP						
10148	EBI3	Epstein-Barr virus induced 3		PILON_KLF1_TARGETS_DN																							WONG_ADULT_TISSUE_STEM_MODULE			CHEN_METABOLIC_SYNDROM_NETWORK																																													FORTSCHEGGER_PHF8_TARGETS_DN	SENESE_HDAC3_TARGETS_DN																								LINDGREN_BLADDER_CANCER_CLUSTER_2B		
64407	RGS18	regulator of G-protein signaling 18		PILON_KLF1_TARGETS_DN																							WONG_ADULT_TISSUE_STEM_MODULE			CHEN_METABOLIC_SYNDROM_NETWORK																																																																				RIGGI_EWING_SARCOMA_PROGENITOR_UP				
121536	AEBP2	AE binding protein 2		PILON_KLF1_TARGETS_DN																								DELACROIX_RAR_BOUND_ES							RAO_BOUND_BY_SALL4																											FOSTER_TOLERANT_MACROPHAGE_DN														SENESE_HDAC3_TARGETS_DN																										
9860	LRIG2	leucine-rich repeats and immunoglobulin-like domains 2		PILON_KLF1_TARGETS_DN																									BUYTAERT_PHOTODYNAMIC_THERAPY_STRESS_UP																																		ZWANG_CLASS_1_TRANSIENTLY_INDUCED_BY_EGF																																							
51199	NIN	ninein (GSK3B interacting protein)		PILON_KLF1_TARGETS_DN																										CHEN_METABOLIC_SYNDROM_NETWORK			BENPORATH_ES_WITH_H3K27ME3							NUYTTEN_EZH2_TARGETS_UP																				GRESHOCK_CANCER_COPY_NUMBER_UP												BENPORATH_SUZ12_TARGETS		GEORGES_TARGETS_OF_MIR192_AND_MIR215																				LEE_BMP2_TARGETS_DN		HAMAI_APOPTOSIS_VIA_TRAIL_UP						
64834	ELOVL1	ELOVL fatty acid elongase 1		PILON_KLF1_TARGETS_DN																										CHEN_METABOLIC_SYNDROM_NETWORK																LASTOWSKA_NEUROBLASTOMA_COPY_NUMBER_DN							MILI_PSEUDOPODIA_HAPTOTAXIS_DN													MILI_PSEUDOPODIA_CHEMOTAXIS_DN								GEORGES_TARGETS_OF_MIR192_AND_MIR215																												
91012	CERS5	ceramide synthase 5		PILON_KLF1_TARGETS_DN																										CHEN_METABOLIC_SYNDROM_NETWORK																							MILI_PSEUDOPODIA_HAPTOTAXIS_DN																																																	
55691	FRMD4A	FERM domain containing 4A		PILON_KLF1_TARGETS_DN																										CHEN_METABOLIC_SYNDROM_NETWORK																																FOSTER_TOLERANT_MACROPHAGE_DN					DOUGLAS_BMI1_TARGETS_UP			MOHANKUMAR_TLX1_TARGETS_UP	DODD_NASOPHARYNGEAL_CARCINOMA_DN																															
63933	CCDC90A	coiled-coil domain containing 90A		PILON_KLF1_TARGETS_DN																											KINSEY_TARGETS_OF_EWSR1_FLII_FUSION_UP													SCHAEFFER_PROSTATE_DEVELOPMENT_48HR_DN																																																						RIGGI_EWING_SARCOMA_PROGENITOR_UP				
6885	MAP3K7	mitogen-activated protein kinase kinase kinase 7		PILON_KLF1_TARGETS_DN																											KINSEY_TARGETS_OF_EWSR1_FLII_FUSION_UP																	BRUINS_UVC_RESPONSE_LATE																																				BYSTRYKH_HEMATOPOIESIS_STEM_CELL_QTL_TRANS										LEE_BMP2_TARGETS_DN							MONNIER_POSTRADIATION_TUMOR_ESCAPE_UP	
79968	WDR76	WD repeat domain 76		PILON_KLF1_TARGETS_DN																											KINSEY_TARGETS_OF_EWSR1_FLII_FUSION_UP																							NUYTTEN_NIPP1_TARGETS_DN																				GEORGES_TARGETS_OF_MIR192_AND_MIR215																				LEE_BMP2_TARGETS_DN								
154807	VKORC1L1	vitamin K epoxide reductase complex, subunit 1-like 1		PILON_KLF1_TARGETS_DN																											KINSEY_TARGETS_OF_EWSR1_FLII_FUSION_UP																																																									GRADE_COLON_CANCER_UP						LEE_BMP2_TARGETS_DN								
6856	SYPL1	synaptophysin-like 1		PILON_KLF1_TARGETS_DN																												SCHLOSSER_SERUM_RESPONSE_DN																				FLECHNER_BIOPSY_KIDNEY_TRANSPLANT_OK_VS_DONOR_UP									ENK_UV_RESPONSE_KERATINOCYTE_DN																								WAKABAYASHI_ADIPOGENESIS_PPARG_RXRA_BOUND_8D		KOYAMA_SEMA3B_TARGETS_DN			MARSON_BOUND_BY_FOXP3_UNSTIMULATED												JAATINEN_HEMATOPOIETIC_STEM_CELL_UP
9615	GDA	guanine deaminase		PILON_KLF1_TARGETS_DN																																	LEE_BMP2_TARGETS_UP					BENPORATH_EED_TARGETS																				FOSTER_TOLERANT_MACROPHAGE_DN						DODD_NASOPHARYNGEAL_CARCINOMA_UP				BENPORATH_SUZ12_TARGETS																														
88455	ANKRD13A	ankyrin repeat domain 13A		PILON_KLF1_TARGETS_DN																																			CHICAS_RB1_TARGETS_CONFLUENT																								ZWANG_CLASS_1_TRANSIENTLY_INDUCED_BY_EGF											GEORGES_TARGETS_OF_MIR192_AND_MIR215	FORTSCHEGGER_PHF8_TARGETS_DN		RODRIGUES_THYROID_CARCINOMA_ANAPLASTIC_DN																								MONNIER_POSTRADIATION_TUMOR_ESCAPE_UP	
64645	HIAT1	hippocampus abundant transcript 1		PILON_KLF1_TARGETS_DN																																				NUYTTEN_EZH2_TARGETS_UP													MILI_PSEUDOPODIA_HAPTOTAXIS_DN																		DODD_NASOPHARYNGEAL_CARCINOMA_DN													BYSTRYKH_HEMATOPOIESIS_STEM_CELL_QTL_TRANS																		
9616	RNF7	ring finger protein 7		PILON_KLF1_TARGETS_DN																																				NUYTTEN_EZH2_TARGETS_UP																									KRIGE_RESPONSE_TO_TOSEDOSTAT_6HR_UP																							GRADE_COLON_CANCER_UP			ONKEN_UVEAL_MELANOMA_DN											
23094	SIPA1L3	signal-induced proliferation-associated 1 like 3		PILON_KLF1_TARGETS_DN																																				NUYTTEN_EZH2_TARGETS_UP																																																														
79707	NOL9	nucleolar protein 9		PILON_KLF1_TARGETS_DN																																					CHARAFE_BREAST_CANCER_LUMINAL_VS_MESENCHYMAL_DN					LASTOWSKA_NEUROBLASTOMA_COPY_NUMBER_DN											BRUINS_UVC_RESPONSE_VIA_TP53_GROUP_A																																					LEE_BMP2_TARGETS_DN								
231	AKR1B1	aldo-keto reductase family 1, member B1 (aldose reductase)		PILON_KLF1_TARGETS_DN																																					CHARAFE_BREAST_CANCER_LUMINAL_VS_MESENCHYMAL_DN									GRAESSMANN_APOPTOSIS_BY_DOXORUBICIN_UP								LIU_PROSTATE_CANCER_DN															CASORELLI_ACUTE_PROMYELOCYTIC_LEUKEMIA_DN											BYSTRYKH_HEMATOPOIESIS_STEM_CELL_QTL_TRANS			KOYAMA_SEMA3B_TARGETS_DN					YAGI_AML_WITH_11Q23_REARRANGED		LEE_BMP2_TARGETS_DN	YAMAZAKI_TCEB3_TARGETS_DN						MONNIER_POSTRADIATION_TUMOR_ESCAPE_UP	
84912	SLC35B4	solute carrier family 35, member B4		PILON_KLF1_TARGETS_DN																																					CHARAFE_BREAST_CANCER_LUMINAL_VS_MESENCHYMAL_DN												MILI_PSEUDOPODIA_HAPTOTAXIS_DN		ZHENG_BOUND_BY_FOXP3																			GEORGES_TARGETS_OF_MIR192_AND_MIR215											WAKABAYASHI_ADIPOGENESIS_PPARG_RXRA_BOUND_8D					MARSON_BOUND_BY_FOXP3_UNSTIMULATED											MONNIER_POSTRADIATION_TUMOR_ESCAPE_UP	
26099	C1orf144	chromosome 1 open reading frame 144		PILON_KLF1_TARGETS_DN																																										LASTOWSKA_NEUROBLASTOMA_COPY_NUMBER_DN																														SENESE_HDAC3_TARGETS_DN																		LEE_BMP2_TARGETS_DN								
84243	ZDHHC18	zinc finger, DHHC-type containing 18		PILON_KLF1_TARGETS_DN																																										LASTOWSKA_NEUROBLASTOMA_COPY_NUMBER_DN																																							WAKABAYASHI_ADIPOGENESIS_PPARG_RXRA_BOUND_8D																	
6188	RPS3	ribosomal protein S3		PILON_KLF1_TARGETS_DN																																										LASTOWSKA_NEUROBLASTOMA_COPY_NUMBER_DN																																										GRADE_COLON_CANCER_UP														
79657	RPAP3	RNA polymerase II associated protein 3		PILON_KLF1_TARGETS_DN																																												BRUINS_UVC_RESPONSE_LATE																										GEORGES_TARGETS_OF_MIR192_AND_MIR215																						HAMAI_APOPTOSIS_VIA_TRAIL_UP						
54815	GATAD2A	GATA zinc finger domain containing 2A		PILON_KLF1_TARGETS_DN																																												BRUINS_UVC_RESPONSE_LATE																											FORTSCHEGGER_PHF8_TARGETS_DN																										MONNIER_POSTRADIATION_TUMOR_ESCAPE_UP	
10960	LMAN2	lectin, mannose-binding 2		PILON_KLF1_TARGETS_DN																																														GRAESSMANN_APOPTOSIS_BY_DOXORUBICIN_UP			MILI_PSEUDOPODIA_HAPTOTAXIS_DN				BRUINS_UVC_RESPONSE_VIA_TP53_GROUP_A																CASORELLI_ACUTE_PROMYELOCYTIC_LEUKEMIA_DN																	MARSON_BOUND_BY_FOXP3_UNSTIMULATED												
137964	AGPAT6	1-acylglycerol-3-phosphate O-acyltransferase 6 (lysophosphatidic acid acyltransferase, zeta)		PILON_KLF1_TARGETS_DN																																														GRAESSMANN_APOPTOSIS_BY_DOXORUBICIN_UP																				MOHANKUMAR_TLX1_TARGETS_UP															WAKABAYASHI_ADIPOGENESIS_PPARG_RXRA_BOUND_8D																	
93487	MAPK1IP1L	mitogen-activated protein kinase 1 interacting protein 1-like		PILON_KLF1_TARGETS_DN																																																FLECHNER_BIOPSY_KIDNEY_TRANSPLANT_OK_VS_DONOR_UP															DOUGLAS_BMI1_TARGETS_UP								FORTSCHEGGER_PHF8_TARGETS_DN																		MARTORIATI_MDM4_TARGETS_FETAL_LIVER_DN									
84629	TNRC18	trinucleotide repeat containing 18		PILON_KLF1_TARGETS_DN																																																	MILI_PSEUDOPODIA_HAPTOTAXIS_DN															DODD_NASOPHARYNGEAL_CARCINOMA_UP																																		
79813	EHMT1	euchromatic histone-lysine N-methyltransferase 1		PILON_KLF1_TARGETS_DN																																																					BRUINS_UVC_RESPONSE_VIA_TP53_GROUP_A																																													
10562	OLFM4	olfactomedin 4		PILON_KLF1_TARGETS_DN																																																							CREIGHTON_ENDOCRINE_THERAPY_RESISTANCE_3																																											
63877	FAM204A	family with sequence similarity 204, member A		PILON_KLF1_TARGETS_DN																																																													KRIGE_RESPONSE_TO_TOSEDOSTAT_6HR_UP														RAO_BOUND_BY_SALL4_ISOFORM_B																							
51329	ARL6IP4	ADP-ribosylation-like factor 6 interacting protein 4		PILON_KLF1_TARGETS_DN																																																																	LOPEZ_MBD_TARGETS				CASORELLI_ACUTE_PROMYELOCYTIC_LEUKEMIA_DN											BYSTRYKH_HEMATOPOIESIS_STEM_CELL_QTL_TRANS																		
55379	LRRC59	leucine rich repeat containing 59		PILON_KLF1_TARGETS_DN																																																																		MOHANKUMAR_TLX1_TARGETS_UP																							MARTORIATI_MDM4_TARGETS_FETAL_LIVER_DN	LEE_BMP2_TARGETS_DN							MONNIER_POSTRADIATION_TUMOR_ESCAPE_UP	
57721	METTL14	methyltransferase like 14		PILON_KLF1_TARGETS_DN																																																																		MOHANKUMAR_TLX1_TARGETS_UP																																
55048	VPS37C	vacuolar protein sorting 37 homolog C (S. cerevisiae)		PILON_KLF1_TARGETS_DN																																																																					CASORELLI_ACUTE_PROMYELOCYTIC_LEUKEMIA_DN											BYSTRYKH_HEMATOPOIESIS_STEM_CELL_QTL_TRANS																		
11113	CIT	citron (rho-interacting, serine/threonine kinase 21)		PILON_KLF1_TARGETS_DN																																																																						GEORGES_TARGETS_OF_MIR192_AND_MIR215																												
9476	NAPSA	napsin A aspartic peptidase		PILON_KLF1_TARGETS_DN																																																																														SCHAEFFER_PROSTATE_DEVELOPMENT_48HR_UP																				
51078	THAP4	THAP domain containing 4		PILON_KLF1_TARGETS_DN																																																																																																		
221937	FOXK1	forkhead box K1		PILON_KLF1_TARGETS_DN																																																																																																		
4782	NFIC	nuclear factor I/C (CCAAT-binding transcription factor)			GRAESSMANN_APOPTOSIS_BY_DOXORUBICIN_DN	BLALOCK_ALZHEIMERS_DISEASE_UP		GOBERT_OLIGODENDROCYTE_DIFFERENTIATION_DN							YOSHIMURA_MAPK8_TARGETS_UP																		BENPORATH_ES_WITH_H3K27ME3											SCHAEFFER_PROSTATE_DEVELOPMENT_48HR_DN																												BENPORATH_SUZ12_TARGETS																														
4643	MYO1E	myosin IE			GRAESSMANN_APOPTOSIS_BY_DOXORUBICIN_DN	BLALOCK_ALZHEIMERS_DISEASE_UP			CUI_TCF21_TARGETS_2_DN											DUTERTRE_ESTRADIOL_RESPONSE_24HR_DN										CHEN_METABOLIC_SYNDROM_NETWORK										NUYTTEN_EZH2_TARGETS_UP							BAELDE_DIABETIC_NEPHROPATHY_DN										BRUINS_UVC_RESPONSE_VIA_TP53_GROUP_A						ZWANG_CLASS_1_TRANSIENTLY_INDUCED_BY_EGF																				DAVICIONI_MOLECULAR_ARMS_VS_ERMS_UP							MARSON_BOUND_BY_FOXP3_UNSTIMULATED												
4855	NOTCH4	notch 4			GRAESSMANN_APOPTOSIS_BY_DOXORUBICIN_DN	BLALOCK_ALZHEIMERS_DISEASE_UP			CUI_TCF21_TARGETS_2_DN																			DELACROIX_RAR_BOUND_ES																																																		SWEET_LUNG_CANCER_KRAS_DN																								
3572	IL6ST	interleukin 6 signal transducer (gp130, oncostatin M receptor)			GRAESSMANN_APOPTOSIS_BY_DOXORUBICIN_DN	BLALOCK_ALZHEIMERS_DISEASE_UP			CUI_TCF21_TARGETS_2_DN																							SCHLOSSER_SERUM_RESPONSE_DN			RAO_BOUND_BY_SALL4			LIM_MAMMARY_STEM_CELL_UP		NUYTTEN_EZH2_TARGETS_UP												FLECHNER_BIOPSY_KIDNEY_TRANSPLANT_OK_VS_DONOR_UP	MILI_PSEUDOPODIA_HAPTOTAXIS_DN	NUYTTEN_NIPP1_TARGETS_DN	ZHENG_BOUND_BY_FOXP3	MARTINEZ_RB1_TARGETS_UP							ZWANG_CLASS_1_TRANSIENTLY_INDUCED_BY_EGF			MILI_PSEUDOPODIA_CHEMOTAXIS_DN	DOUGLAS_BMI1_TARGETS_UP							GEORGES_TARGETS_OF_MIR192_AND_MIR215				SWEET_LUNG_CANCER_KRAS_DN						BYSTRYKH_HEMATOPOIESIS_STEM_CELL_QTL_TRANS					SMID_BREAST_CANCER_BASAL_DN				MARTORIATI_MDM4_TARGETS_FETAL_LIVER_DN									
51082	POLR1D	polymerase (RNA) I polypeptide D, 16kDa			GRAESSMANN_APOPTOSIS_BY_DOXORUBICIN_DN	BLALOCK_ALZHEIMERS_DISEASE_UP					KOINUMA_TARGETS_OF_SMAD2_OR_SMAD3			DIAZ_CHRONIC_MEYLOGENOUS_LEUKEMIA_UP																																																							LOPEZ_MBD_TARGETS																			GRADE_COLON_CANCER_UP			ONKEN_UVEAL_MELANOMA_DN											
5108	PCM1	pericentriolar material 1			GRAESSMANN_APOPTOSIS_BY_DOXORUBICIN_DN	BLALOCK_ALZHEIMERS_DISEASE_UP						ZWANG_TRANSIENTLY_UP_BY_1ST_EGF_PULSE_ONLY		DIAZ_CHRONIC_MEYLOGENOUS_LEUKEMIA_UP																																										MARTINEZ_RB1_TARGETS_UP				GRESHOCK_CANCER_COPY_NUMBER_UP																																				HAMAI_APOPTOSIS_VIA_TRAIL_UP						
60685	ZFAND3	zinc finger, AN1-type domain 3			GRAESSMANN_APOPTOSIS_BY_DOXORUBICIN_DN	BLALOCK_ALZHEIMERS_DISEASE_UP						ZWANG_TRANSIENTLY_UP_BY_1ST_EGF_PULSE_ONLY																									LEE_BMP2_TARGETS_UP																																																																	
3145	HMBS	hydroxymethylbilane synthase			GRAESSMANN_APOPTOSIS_BY_DOXORUBICIN_DN	BLALOCK_ALZHEIMERS_DISEASE_UP								DIAZ_CHRONIC_MEYLOGENOUS_LEUKEMIA_UP	YOSHIMURA_MAPK8_TARGETS_UP													DELACROIX_RAR_BOUND_ES																		LASTOWSKA_NEUROBLASTOMA_COPY_NUMBER_DN																								MOHANKUMAR_TLX1_TARGETS_UP																																
26528	DAZAP1	DAZ associated protein 1			GRAESSMANN_APOPTOSIS_BY_DOXORUBICIN_DN	BLALOCK_ALZHEIMERS_DISEASE_UP								DIAZ_CHRONIC_MEYLOGENOUS_LEUKEMIA_UP					SCHAEFFER_PROSTATE_DEVELOPMENT_6HR_DN																																														KRIGE_RESPONSE_TO_TOSEDOSTAT_6HR_UP				LOPEZ_MBD_TARGETS																			GRADE_COLON_CANCER_UP														
9918	NCAPD2	non-SMC condensin I complex, subunit D2			GRAESSMANN_APOPTOSIS_BY_DOXORUBICIN_DN	BLALOCK_ALZHEIMERS_DISEASE_UP										BENPORATH_NANOG_TARGETS					PUJANA_ATM_PCC_NETWORK			PUJANA_BRCA1_PCC_NETWORK							KINSEY_TARGETS_OF_EWSR1_FLII_FUSION_UP																	BRUINS_UVC_RESPONSE_LATE								MARTINEZ_RB1_TARGETS_UP								MARTINEZ_RB1_AND_TP53_TARGETS_DN																							KOYAMA_SEMA3B_TARGETS_DN			MARSON_BOUND_BY_FOXP3_UNSTIMULATED												
9215	LARGE	like-glycosyltransferase			GRAESSMANN_APOPTOSIS_BY_DOXORUBICIN_DN	BLALOCK_ALZHEIMERS_DISEASE_UP										BENPORATH_NANOG_TARGETS										BLALOCK_ALZHEIMERS_DISEASE_DN	WONG_ADULT_TISSUE_STEM_MODULE			CHEN_METABOLIC_SYNDROM_NETWORK													BENPORATH_SOX2_TARGETS	SCHAEFFER_PROSTATE_DEVELOPMENT_48HR_DN	GOZGIT_ESR1_TARGETS_DN								MILI_PSEUDOPODIA_HAPTOTAXIS_DN																	MOHANKUMAR_TLX1_TARGETS_UP																																
26353	HSPB8	heat shock 22kDa protein 8			GRAESSMANN_APOPTOSIS_BY_DOXORUBICIN_DN	BLALOCK_ALZHEIMERS_DISEASE_UP											ONKEN_UVEAL_MELANOMA_UP										WONG_ADULT_TISSUE_STEM_MODULE	DELACROIX_RAR_BOUND_ES																					ENK_UV_RESPONSE_EPIDERMIS_DN									LIU_PROSTATE_CANCER_DN										DODD_NASOPHARYNGEAL_CARCINOMA_UP		MOHANKUMAR_TLX1_TARGETS_UP																			SMID_BREAST_CANCER_BASAL_DN									RIGGI_EWING_SARCOMA_PROGENITOR_UP				
79071	ELOVL6	ELOVL fatty acid elongase 6			GRAESSMANN_APOPTOSIS_BY_DOXORUBICIN_DN	BLALOCK_ALZHEIMERS_DISEASE_UP											ONKEN_UVEAL_MELANOMA_UP										WONG_ADULT_TISSUE_STEM_MODULE							IVANOVA_HEMATOPOIESIS_STEM_CELL_AND_PROGENITOR										SCHAEFFER_PROSTATE_DEVELOPMENT_48HR_DN												MARTINEZ_RB1_TARGETS_UP								MARTINEZ_RB1_AND_TP53_TARGETS_DN									CASORELLI_ACUTE_PROMYELOCYTIC_LEUKEMIA_DN													MARTINEZ_TP53_TARGETS_DN															MONNIER_POSTRADIATION_TUMOR_ESCAPE_UP	
4598	MVK	mevalonate kinase			GRAESSMANN_APOPTOSIS_BY_DOXORUBICIN_DN	BLALOCK_ALZHEIMERS_DISEASE_UP															PUJANA_ATM_PCC_NETWORK			PUJANA_BRCA1_PCC_NETWORK																																																																														
8828	NRP2	neuropilin 2			GRAESSMANN_APOPTOSIS_BY_DOXORUBICIN_DN	BLALOCK_ALZHEIMERS_DISEASE_UP															PUJANA_ATM_PCC_NETWORK									CHEN_METABOLIC_SYNDROM_NETWORK								LIM_MAMMARY_STEM_CELL_UP						SCHAEFFER_PROSTATE_DEVELOPMENT_48HR_DN									MILI_PSEUDOPODIA_HAPTOTAXIS_DN													MILI_PSEUDOPODIA_CHEMOTAXIS_DN																									ONKEN_UVEAL_MELANOMA_DN									LINDGREN_BLADDER_CANCER_CLUSTER_2B		
7067	THRA	thyroid hormone receptor, alpha			GRAESSMANN_APOPTOSIS_BY_DOXORUBICIN_DN	BLALOCK_ALZHEIMERS_DISEASE_UP															PUJANA_ATM_PCC_NETWORK											SCHLOSSER_SERUM_RESPONSE_DN					LEE_BMP2_TARGETS_UP																											MARTINEZ_RB1_AND_TP53_TARGETS_DN				DODD_NASOPHARYNGEAL_CARCINOMA_UP	LOPEZ_MBD_TARGETS																	MARTINEZ_TP53_TARGETS_DN																
5727	PTCH1	patched 1			GRAESSMANN_APOPTOSIS_BY_DOXORUBICIN_DN	BLALOCK_ALZHEIMERS_DISEASE_UP																						DELACROIX_RAR_BOUND_ES											CHICAS_RB1_TARGETS_CONFLUENT														MILI_PSEUDOPODIA_HAPTOTAXIS_DN				BRUINS_UVC_RESPONSE_VIA_TP53_GROUP_A																					SWEET_LUNG_CANCER_KRAS_DN																	YAMAZAKI_TCEB3_TARGETS_DN							
860	RUNX2	runt-related transcription factor 2			GRAESSMANN_APOPTOSIS_BY_DOXORUBICIN_DN	BLALOCK_ALZHEIMERS_DISEASE_UP																										SCHLOSSER_SERUM_RESPONSE_DN	BENPORATH_ES_WITH_H3K27ME3	IVANOVA_HEMATOPOIESIS_STEM_CELL_AND_PROGENITOR						NUYTTEN_EZH2_TARGETS_UP	CHARAFE_BREAST_CANCER_LUMINAL_VS_MESENCHYMAL_DN	BENPORATH_EED_TARGETS			GOZGIT_ESR1_TARGETS_DN																																																							LINDGREN_BLADDER_CANCER_CLUSTER_2B		JAATINEN_HEMATOPOIETIC_STEM_CELL_UP
81628	TSC22D4	TSC22 domain family, member 4			GRAESSMANN_APOPTOSIS_BY_DOXORUBICIN_DN	BLALOCK_ALZHEIMERS_DISEASE_UP																																																																																		GRADE_COLON_CANCER_UP		MARSON_BOUND_BY_FOXP3_UNSTIMULATED												
23150	FRMD4B	FERM domain containing 4B			GRAESSMANN_APOPTOSIS_BY_DOXORUBICIN_DN		MEISSNER_BRAIN_HCP_WITH_H3K4ME3_AND_H3K27ME3	GOBERT_OLIGODENDROCYTE_DIFFERENTIATION_DN									ONKEN_UVEAL_MELANOMA_UP																				LEE_BMP2_TARGETS_UP															FLECHNER_BIOPSY_KIDNEY_TRANSPLANT_OK_VS_DONOR_UP			ZHENG_BOUND_BY_FOXP3	MARTINEZ_RB1_TARGETS_UP			CREIGHTON_ENDOCRINE_THERAPY_RESISTANCE_3					MARTINEZ_RB1_AND_TP53_TARGETS_DN				DODD_NASOPHARYNGEAL_CARCINOMA_UP									RODRIGUES_THYROID_CARCINOMA_ANAPLASTIC_DN				ZWANG_CLASS_3_TRANSIENTLY_INDUCED_BY_EGF					MARTINEZ_TP53_TARGETS_DN													CHEMNITZ_RESPONSE_TO_PROSTAGLANDIN_E2_DN			JAATINEN_HEMATOPOIETIC_STEM_CELL_UP
2549	GAB1	GRB2-associated binding protein 1			GRAESSMANN_APOPTOSIS_BY_DOXORUBICIN_DN		MEISSNER_BRAIN_HCP_WITH_H3K4ME3_AND_H3K27ME3	GOBERT_OLIGODENDROCYTE_DIFFERENTIATION_DN												DUTERTRE_ESTRADIOL_RESPONSE_24HR_DN		CREIGHTON_ENDOCRINE_THERAPY_RESISTANCE_5	PEREZ_TP53_TARGETS													MASSARWEH_TAMOXIFEN_RESISTANCE_UP																																DODD_NASOPHARYNGEAL_CARCINOMA_UP																																		
80303	EFHD1	EF-hand domain family, member D1			GRAESSMANN_APOPTOSIS_BY_DOXORUBICIN_DN		MEISSNER_BRAIN_HCP_WITH_H3K4ME3_AND_H3K27ME3	GOBERT_OLIGODENDROCYTE_DIFFERENTIATION_DN												DUTERTRE_ESTRADIOL_RESPONSE_24HR_DN																																															DOUGLAS_BMI1_TARGETS_UP													CHARAFE_BREAST_CANCER_LUMINAL_VS_MESENCHYMAL_UP				BYSTRYKH_HEMATOPOIESIS_STEM_CELL_QTL_TRANS			KOYAMA_SEMA3B_TARGETS_DN											RIGGI_EWING_SARCOMA_PROGENITOR_UP		LINDGREN_BLADDER_CANCER_CLUSTER_2B		
2150	F2RL1	coagulation factor II (thrombin) receptor-like 1			GRAESSMANN_APOPTOSIS_BY_DOXORUBICIN_DN		MEISSNER_BRAIN_HCP_WITH_H3K4ME3_AND_H3K27ME3				KOINUMA_TARGETS_OF_SMAD2_OR_SMAD3			DIAZ_CHRONIC_MEYLOGENOUS_LEUKEMIA_UP	YOSHIMURA_MAPK8_TARGETS_UP														BUYTAERT_PHOTODYNAMIC_THERAPY_STRESS_UP	CHEN_METABOLIC_SYNDROM_NETWORK					RAO_BOUND_BY_SALL4				CHICAS_RB1_TARGETS_CONFLUENT										ENK_UV_RESPONSE_EPIDERMIS_DN			FLECHNER_BIOPSY_KIDNEY_TRANSPLANT_OK_VS_DONOR_UP			ZHENG_BOUND_BY_FOXP3																										ZWANG_CLASS_3_TRANSIENTLY_INDUCED_BY_EGF																					JAATINEN_HEMATOPOIETIC_STEM_CELL_UP
1749	DLX5	distal-less homeobox 5			GRAESSMANN_APOPTOSIS_BY_DOXORUBICIN_DN		MEISSNER_BRAIN_HCP_WITH_H3K4ME3_AND_H3K27ME3								YOSHIMURA_MAPK8_TARGETS_UP																		BENPORATH_ES_WITH_H3K27ME3				LEE_BMP2_TARGETS_UP					BENPORATH_EED_TARGETS																									DOUGLAS_BMI1_TARGETS_UP																																			
56243	KIAA1217	KIAA1217			GRAESSMANN_APOPTOSIS_BY_DOXORUBICIN_DN		MEISSNER_BRAIN_HCP_WITH_H3K4ME3_AND_H3K27ME3									BENPORATH_NANOG_TARGETS		RODRIGUES_THYROID_CARCINOMA_POORLY_DIFFERENTIATED_DN		DUTERTRE_ESTRADIOL_RESPONSE_24HR_DN			PEREZ_TP53_TARGETS													MASSARWEH_TAMOXIFEN_RESISTANCE_UP				NUYTTEN_EZH2_TARGETS_UP																							ZWANG_CLASS_1_TRANSIENTLY_INDUCED_BY_EGF														RODRIGUES_THYROID_CARCINOMA_ANAPLASTIC_DN							BYSTRYKH_HEMATOPOIESIS_STEM_CELL_QTL_TRANS														RIGGI_EWING_SARCOMA_PROGENITOR_UP				
79977	GRHL2	grainyhead-like 2 (Drosophila)			GRAESSMANN_APOPTOSIS_BY_DOXORUBICIN_DN		MEISSNER_BRAIN_HCP_WITH_H3K4ME3_AND_H3K27ME3									BENPORATH_NANOG_TARGETS		RODRIGUES_THYROID_CARCINOMA_POORLY_DIFFERENTIATED_DN					PEREZ_TP53_TARGETS																				BENPORATH_SOX2_TARGETS		GOZGIT_ESR1_TARGETS_DN									NUYTTEN_NIPP1_TARGETS_DN																										CHARAFE_BREAST_CANCER_LUMINAL_VS_MESENCHYMAL_UP																						
26011	ODZ4	odz, odd Oz/ten-m homolog 4 (Drosophila)			GRAESSMANN_APOPTOSIS_BY_DOXORUBICIN_DN		MEISSNER_BRAIN_HCP_WITH_H3K4ME3_AND_H3K27ME3												SCHAEFFER_PROSTATE_DEVELOPMENT_6HR_DN																				CHICAS_RB1_TARGETS_CONFLUENT							LASTOWSKA_NEUROBLASTOMA_COPY_NUMBER_DN										MARTINEZ_RB1_TARGETS_UP	BRUINS_UVC_RESPONSE_VIA_TP53_GROUP_A							MARTINEZ_RB1_AND_TP53_TARGETS_DN		MILI_PSEUDOPODIA_CHEMOTAXIS_DN																			WAKABAYASHI_ADIPOGENESIS_PPARG_RXRA_BOUND_8D	MARTINEZ_TP53_TARGETS_DN																
79774	GRTP1	growth hormone regulated TBC protein 1			GRAESSMANN_APOPTOSIS_BY_DOXORUBICIN_DN		MEISSNER_BRAIN_HCP_WITH_H3K4ME3_AND_H3K27ME3																PEREZ_TP53_TARGETS					DELACROIX_RAR_BOUND_ES																																																																										
84171	LOXL4	lysyl oxidase-like 4			GRAESSMANN_APOPTOSIS_BY_DOXORUBICIN_DN		MEISSNER_BRAIN_HCP_WITH_H3K4ME3_AND_H3K27ME3																																CHICAS_RB1_TARGETS_CONFLUENT															NUYTTEN_NIPP1_TARGETS_DN														DODD_NASOPHARYNGEAL_CARCINOMA_UP									RODRIGUES_THYROID_CARCINOMA_ANAPLASTIC_DN																									
55788	LMBRD1	LMBR1 domain containing 1			GRAESSMANN_APOPTOSIS_BY_DOXORUBICIN_DN			GOBERT_OLIGODENDROCYTE_DIFFERENTIATION_DN	CUI_TCF21_TARGETS_2_DN											DUTERTRE_ESTRADIOL_RESPONSE_24HR_DN																																							CREIGHTON_ENDOCRINE_THERAPY_RESISTANCE_3							MILI_PSEUDOPODIA_CHEMOTAXIS_DN																			WAKABAYASHI_ADIPOGENESIS_PPARG_RXRA_BOUND_8D																	
817	CAMK2D	calcium/calmodulin-dependent protein kinase II delta			GRAESSMANN_APOPTOSIS_BY_DOXORUBICIN_DN			GOBERT_OLIGODENDROCYTE_DIFFERENTIATION_DN	CUI_TCF21_TARGETS_2_DN																														CHICAS_RB1_TARGETS_CONFLUENT																		BRUINS_UVC_RESPONSE_VIA_TP53_GROUP_A					FOSTER_TOLERANT_MACROPHAGE_DN	ZWANG_CLASS_1_TRANSIENTLY_INDUCED_BY_EGF																											MARSON_BOUND_BY_FOXP3_UNSTIMULATED											MONNIER_POSTRADIATION_TUMOR_ESCAPE_UP	
23327	NEDD4L	neural precursor cell expressed, developmentally down-regulated 4-like			GRAESSMANN_APOPTOSIS_BY_DOXORUBICIN_DN			GOBERT_OLIGODENDROCYTE_DIFFERENTIATION_DN			KOINUMA_TARGETS_OF_SMAD2_OR_SMAD3					BENPORATH_NANOG_TARGETS				DUTERTRE_ESTRADIOL_RESPONSE_24HR_DN																							BENPORATH_SOX2_TARGETS										MILI_PSEUDOPODIA_HAPTOTAXIS_DN										ZWANG_CLASS_1_TRANSIENTLY_INDUCED_BY_EGF			MILI_PSEUDOPODIA_CHEMOTAXIS_DN		DODD_NASOPHARYNGEAL_CARCINOMA_UP							FORTSCHEGGER_PHF8_TARGETS_DN									BYSTRYKH_HEMATOPOIESIS_STEM_CELL_QTL_TRANS					SMID_BREAST_CANCER_BASAL_DN													
1627	DBN1	drebrin 1			GRAESSMANN_APOPTOSIS_BY_DOXORUBICIN_DN			GOBERT_OLIGODENDROCYTE_DIFFERENTIATION_DN							YOSHIMURA_MAPK8_TARGETS_UP					DUTERTRE_ESTRADIOL_RESPONSE_24HR_DN																																													KRIGE_RESPONSE_TO_TOSEDOSTAT_6HR_UP																																					
3797	KIF3C	kinesin family member 3C			GRAESSMANN_APOPTOSIS_BY_DOXORUBICIN_DN			GOBERT_OLIGODENDROCYTE_DIFFERENTIATION_DN							YOSHIMURA_MAPK8_TARGETS_UP											BLALOCK_ALZHEIMERS_DISEASE_DN			BUYTAERT_PHOTODYNAMIC_THERAPY_STRESS_UP												CHARAFE_BREAST_CANCER_LUMINAL_VS_MESENCHYMAL_DN																																		FORTSCHEGGER_PHF8_TARGETS_DN																											
23112	TNRC6B	trinucleotide repeat containing 6B			GRAESSMANN_APOPTOSIS_BY_DOXORUBICIN_DN			GOBERT_OLIGODENDROCYTE_DIFFERENTIATION_DN										RODRIGUES_THYROID_CARCINOMA_POORLY_DIFFERENTIATED_DN	SCHAEFFER_PROSTATE_DEVELOPMENT_6HR_DN																																				ZHENG_BOUND_BY_FOXP3										KRIGE_RESPONSE_TO_TOSEDOSTAT_6HR_UP																																					
94015	TTYH2	tweety homolog 2 (Drosophila)			GRAESSMANN_APOPTOSIS_BY_DOXORUBICIN_DN			GOBERT_OLIGODENDROCYTE_DIFFERENTIATION_DN													PUJANA_ATM_PCC_NETWORK		PEREZ_TP53_TARGETS	PUJANA_BRCA1_PCC_NETWORK														LIM_MAMMARY_STEM_CELL_UP																NUYTTEN_NIPP1_TARGETS_DN																															WAKABAYASHI_ADIPOGENESIS_PPARG_RXRA_BOUND_8D																	
51621	KLF13	Kruppel-like factor 13			GRAESSMANN_APOPTOSIS_BY_DOXORUBICIN_DN			GOBERT_OLIGODENDROCYTE_DIFFERENTIATION_DN																	MARTENS_BOUND_BY_PML_RARA_FUSION																							BRUINS_UVC_RESPONSE_LATE																			DOUGLAS_BMI1_TARGETS_UP														ZWANG_CLASS_3_TRANSIENTLY_INDUCED_BY_EGF																KRIEG_HYPOXIA_NOT_VIA_KDM3A					
1122	CHML	choroideremia-like (Rab escort protein 2)			GRAESSMANN_APOPTOSIS_BY_DOXORUBICIN_DN			GOBERT_OLIGODENDROCYTE_DIFFERENTIATION_DN																															CHICAS_RB1_TARGETS_CONFLUENT																																			GEORGES_TARGETS_OF_MIR192_AND_MIR215																												
115294	PCMTD1	protein-L-isoaspartate (D-aspartate) O-methyltransferase domain containing 1			GRAESSMANN_APOPTOSIS_BY_DOXORUBICIN_DN				CUI_TCF21_TARGETS_2_DN			ZWANG_TRANSIENTLY_UP_BY_1ST_EGF_PULSE_ONLY						RODRIGUES_THYROID_CARCINOMA_POORLY_DIFFERENTIATED_DN																IVANOVA_HEMATOPOIESIS_STEM_CELL_AND_PROGENITOR																				NUYTTEN_NIPP1_TARGETS_DN											KRIGE_RESPONSE_TO_TOSEDOSTAT_6HR_UP																																					
9788	MTSS1	metastasis suppressor 1			GRAESSMANN_APOPTOSIS_BY_DOXORUBICIN_DN				CUI_TCF21_TARGETS_2_DN								ONKEN_UVEAL_MELANOMA_UP											DELACROIX_RAR_BOUND_ES								MASSARWEH_TAMOXIFEN_RESISTANCE_UP		LIM_MAMMARY_STEM_CELL_UP	CHICAS_RB1_TARGETS_CONFLUENT			BENPORATH_EED_TARGETS	BENPORATH_SOX2_TARGETS		GOZGIT_ESR1_TARGETS_DN		BAELDE_DIABETIC_NEPHROPATHY_DN																					DODD_NASOPHARYNGEAL_CARCINOMA_UP						GEORGES_TARGETS_OF_MIR192_AND_MIR215																												
283131	NEAT1	nuclear paraspeckle assembly transcript 1 (non-protein coding)			GRAESSMANN_APOPTOSIS_BY_DOXORUBICIN_DN				CUI_TCF21_TARGETS_2_DN									RODRIGUES_THYROID_CARCINOMA_POORLY_DIFFERENTIATED_DN																			LEE_BMP2_TARGETS_UP								GOZGIT_ESR1_TARGETS_DN	LASTOWSKA_NEUROBLASTOMA_COPY_NUMBER_DN							MILI_PSEUDOPODIA_HAPTOTAXIS_DN				BRUINS_UVC_RESPONSE_VIA_TP53_GROUP_A								KRIGE_RESPONSE_TO_TOSEDOSTAT_6HR_UP	MILI_PSEUDOPODIA_CHEMOTAXIS_DN			LOPEZ_MBD_TARGETS																																MONNIER_POSTRADIATION_TUMOR_ESCAPE_UP	
3092	HIP1	huntingtin interacting protein 1			GRAESSMANN_APOPTOSIS_BY_DOXORUBICIN_DN				CUI_TCF21_TARGETS_2_DN																MARTENS_BOUND_BY_PML_RARA_FUSION																																			GRESHOCK_CANCER_COPY_NUMBER_UP					KRIGE_RESPONSE_TO_TOSEDOSTAT_6HR_UP		DOUGLAS_BMI1_TARGETS_UP				DODD_NASOPHARYNGEAL_CARCINOMA_DN																					YAGI_AML_WITH_11Q23_REARRANGED										
80267	EDEM3	ER degradation enhancer, mannosidase alpha-like 3			GRAESSMANN_APOPTOSIS_BY_DOXORUBICIN_DN				CUI_TCF21_TARGETS_2_DN																						KINSEY_TARGETS_OF_EWSR1_FLII_FUSION_UP																																																																							
11217	AKAP2	A kinase (PRKA) anchor protein 2			GRAESSMANN_APOPTOSIS_BY_DOXORUBICIN_DN				CUI_TCF21_TARGETS_2_DN																													LIM_MAMMARY_STEM_CELL_UP																													DOUGLAS_BMI1_TARGETS_UP																		WAKABAYASHI_ADIPOGENESIS_PPARG_RXRA_BOUND_8D												KRIEG_HYPOXIA_NOT_VIA_KDM3A					
91894	C11orf52	chromosome 11 open reading frame 52			GRAESSMANN_APOPTOSIS_BY_DOXORUBICIN_DN				CUI_TCF21_TARGETS_2_DN																																				GOZGIT_ESR1_TARGETS_DN			BRUINS_UVC_RESPONSE_LATE																				DODD_NASOPHARYNGEAL_CARCINOMA_UP												CHARAFE_BREAST_CANCER_LUMINAL_VS_MESENCHYMAL_UP																			CHEMNITZ_RESPONSE_TO_PROSTAGLANDIN_E2_DN			
5867	RAB4A	RAB4A, member RAS oncogene family			GRAESSMANN_APOPTOSIS_BY_DOXORUBICIN_DN						KOINUMA_TARGETS_OF_SMAD2_OR_SMAD3	ZWANG_TRANSIENTLY_UP_BY_1ST_EGF_PULSE_ONLY		DIAZ_CHRONIC_MEYLOGENOUS_LEUKEMIA_UP	YOSHIMURA_MAPK8_TARGETS_UP																																							NUYTTEN_NIPP1_TARGETS_DN										MARTINEZ_RB1_AND_TP53_TARGETS_DN																		SCHAEFFER_PROSTATE_DEVELOPMENT_48HR_UP				MARTINEZ_TP53_TARGETS_DN	KOYAMA_SEMA3B_TARGETS_DN				ONKEN_UVEAL_MELANOMA_DN											
6925	TCF4	transcription factor 4			GRAESSMANN_APOPTOSIS_BY_DOXORUBICIN_DN						KOINUMA_TARGETS_OF_SMAD2_OR_SMAD3	ZWANG_TRANSIENTLY_UP_BY_1ST_EGF_PULSE_ONLY						RODRIGUES_THYROID_CARCINOMA_POORLY_DIFFERENTIATED_DN				CREIGHTON_ENDOCRINE_THERAPY_RESISTANCE_5					WONG_ADULT_TISSUE_STEM_MODULE											LIM_MAMMARY_STEM_CELL_UP		NUYTTEN_EZH2_TARGETS_UP				SCHAEFFER_PROSTATE_DEVELOPMENT_48HR_DN	GOZGIT_ESR1_TARGETS_DN			BRUINS_UVC_RESPONSE_LATE	ENK_UV_RESPONSE_EPIDERMIS_DN													FOSTER_TOLERANT_MACROPHAGE_DN			KRIGE_RESPONSE_TO_TOSEDOSTAT_6HR_UP								CASORELLI_ACUTE_PROMYELOCYTIC_LEUKEMIA_DN			SENESE_HDAC3_TARGETS_DN	RODRIGUES_THYROID_CARCINOMA_ANAPLASTIC_DN	SWEET_LUNG_CANCER_KRAS_DN						BYSTRYKH_HEMATOPOIESIS_STEM_CELL_QTL_TRANS			KOYAMA_SEMA3B_TARGETS_DN			MARSON_BOUND_BY_FOXP3_UNSTIMULATED			MARTORIATI_MDM4_TARGETS_FETAL_LIVER_DN			HAMAI_APOPTOSIS_VIA_TRAIL_UP		RIGGI_EWING_SARCOMA_PROGENITOR_UP		LINDGREN_BLADDER_CANCER_CLUSTER_2B		
9275	BCL7B	B-cell CLL/lymphoma 7B			GRAESSMANN_APOPTOSIS_BY_DOXORUBICIN_DN						KOINUMA_TARGETS_OF_SMAD2_OR_SMAD3	ZWANG_TRANSIENTLY_UP_BY_1ST_EGF_PULSE_ONLY												PUJANA_BRCA1_PCC_NETWORK		BLALOCK_ALZHEIMERS_DISEASE_DN																																											LOPEZ_MBD_TARGETS							SENESE_HDAC3_TARGETS_DN								BYSTRYKH_HEMATOPOIESIS_STEM_CELL_QTL_TRANS															CHEMNITZ_RESPONSE_TO_PROSTAGLANDIN_E2_DN			
9569	GTF2IRD1	GTF2I repeat domain containing 1			GRAESSMANN_APOPTOSIS_BY_DOXORUBICIN_DN						KOINUMA_TARGETS_OF_SMAD2_OR_SMAD3	ZWANG_TRANSIENTLY_UP_BY_1ST_EGF_PULSE_ONLY																	BUYTAERT_PHOTODYNAMIC_THERAPY_STRESS_UP																																			MARTINEZ_RB1_AND_TP53_TARGETS_DN																						MARTINEZ_TP53_TARGETS_DN		GRADE_COLON_CANCER_UP														
51141	INSIG2	insulin induced gene 2			GRAESSMANN_APOPTOSIS_BY_DOXORUBICIN_DN						KOINUMA_TARGETS_OF_SMAD2_OR_SMAD3		DAZARD_RESPONSE_TO_UV_NHEK_DN								PUJANA_ATM_PCC_NETWORK														RAO_BOUND_BY_SALL4					NUYTTEN_EZH2_TARGETS_UP											DAZARD_UV_RESPONSE_CLUSTER_G6												ZWANG_CLASS_1_TRANSIENTLY_INDUCED_BY_EGF																																		KRIEG_HYPOXIA_NOT_VIA_KDM3A					
7534	YWHAZ	tyrosine 3-monooxygenase/tryptophan 5-monooxygenase activation protein, zeta polypeptide			GRAESSMANN_APOPTOSIS_BY_DOXORUBICIN_DN						KOINUMA_TARGETS_OF_SMAD2_OR_SMAD3			DIAZ_CHRONIC_MEYLOGENOUS_LEUKEMIA_UP			ONKEN_UVEAL_MELANOMA_UP		SCHAEFFER_PROSTATE_DEVELOPMENT_6HR_DN							BLALOCK_ALZHEIMERS_DISEASE_DN														NUYTTEN_EZH2_TARGETS_UP							BAELDE_DIABETIC_NEPHROPATHY_DN																																											MARSON_BOUND_BY_FOXP3_UNSTIMULATED										LINDGREN_BLADDER_CANCER_CLUSTER_2B		
857	CAV1	caveolin 1, caveolae protein, 22kDa			GRAESSMANN_APOPTOSIS_BY_DOXORUBICIN_DN						KOINUMA_TARGETS_OF_SMAD2_OR_SMAD3					BENPORATH_NANOG_TARGETS											WONG_ADULT_TISSUE_STEM_MODULE				KINSEY_TARGETS_OF_EWSR1_FLII_FUSION_UP							LIM_MAMMARY_STEM_CELL_UP	CHICAS_RB1_TARGETS_CONFLUENT		CHARAFE_BREAST_CANCER_LUMINAL_VS_MESENCHYMAL_DN							BRUINS_UVC_RESPONSE_LATE						NUYTTEN_NIPP1_TARGETS_DN				LIU_PROSTATE_CANCER_DN				FOSTER_TOLERANT_MACROPHAGE_DN									DODD_NASOPHARYNGEAL_CARCINOMA_DN				FORTSCHEGGER_PHF8_TARGETS_DN			SWEET_LUNG_CANCER_KRAS_DN									KOYAMA_SEMA3B_TARGETS_DN				ONKEN_UVEAL_MELANOMA_DN									LINDGREN_BLADDER_CANCER_CLUSTER_2B		
51474	LIMA1	LIM domain and actin binding 1			GRAESSMANN_APOPTOSIS_BY_DOXORUBICIN_DN						KOINUMA_TARGETS_OF_SMAD2_OR_SMAD3								SCHAEFFER_PROSTATE_DEVELOPMENT_6HR_DN	DUTERTRE_ESTRADIOL_RESPONSE_24HR_DN		CREIGHTON_ENDOCRINE_THERAPY_RESISTANCE_5														MASSARWEH_TAMOXIFEN_RESISTANCE_UP		LIM_MAMMARY_STEM_CELL_UP		NUYTTEN_EZH2_TARGETS_UP									ENK_UV_RESPONSE_EPIDERMIS_DN																																															HAMAI_APOPTOSIS_VIA_TRAIL_UP						
4188	MDFI	MyoD family inhibitor			GRAESSMANN_APOPTOSIS_BY_DOXORUBICIN_DN						KOINUMA_TARGETS_OF_SMAD2_OR_SMAD3								SCHAEFFER_PROSTATE_DEVELOPMENT_6HR_DN		PUJANA_ATM_PCC_NETWORK									CHEN_METABOLIC_SYNDROM_NETWORK																																																				SCHAEFFER_PROSTATE_DEVELOPMENT_48HR_UP																				
22883	CLSTN1	calsyntenin 1			GRAESSMANN_APOPTOSIS_BY_DOXORUBICIN_DN						KOINUMA_TARGETS_OF_SMAD2_OR_SMAD3																										LEE_BMP2_TARGETS_UP									LASTOWSKA_NEUROBLASTOMA_COPY_NUMBER_DN							MILI_PSEUDOPODIA_HAPTOTAXIS_DN													MILI_PSEUDOPODIA_CHEMOTAXIS_DN								GEORGES_TARGETS_OF_MIR192_AND_MIR215																									CHEMNITZ_RESPONSE_TO_PROSTAGLANDIN_E2_DN			
134429	STARD4	StAR-related lipid transfer (START) domain containing 4			GRAESSMANN_APOPTOSIS_BY_DOXORUBICIN_DN						KOINUMA_TARGETS_OF_SMAD2_OR_SMAD3																													NUYTTEN_EZH2_TARGETS_UP																MARTINEZ_RB1_TARGETS_UP		LIU_PROSTATE_CANCER_DN	CREIGHTON_ENDOCRINE_THERAPY_RESISTANCE_3										LOPEZ_MBD_TARGETS																								MARTORIATI_MDM4_TARGETS_FETAL_LIVER_DN				KRIEG_HYPOXIA_NOT_VIA_KDM3A			LINDGREN_BLADDER_CANCER_CLUSTER_2B		
10451	VAV3	vav 3 guanine nucleotide exchange factor			GRAESSMANN_APOPTOSIS_BY_DOXORUBICIN_DN							ZWANG_TRANSIENTLY_UP_BY_1ST_EGF_PULSE_ONLY		DIAZ_CHRONIC_MEYLOGENOUS_LEUKEMIA_UP																			BENPORATH_ES_WITH_H3K27ME3				LEE_BMP2_TARGETS_UP								GOZGIT_ESR1_TARGETS_DN				ENK_UV_RESPONSE_EPIDERMIS_DN									LIU_PROSTATE_CANCER_DN																					RAO_BOUND_BY_SALL4_ISOFORM_B	CHARAFE_BREAST_CANCER_LUMINAL_VS_MESENCHYMAL_UP									SMID_BREAST_CANCER_BASAL_DN													JAATINEN_HEMATOPOIETIC_STEM_CELL_UP
26960	NBEA	neurobeachin			GRAESSMANN_APOPTOSIS_BY_DOXORUBICIN_DN							ZWANG_TRANSIENTLY_UP_BY_1ST_EGF_PULSE_ONLY								DUTERTRE_ESTRADIOL_RESPONSE_24HR_DN							WONG_ADULT_TISSUE_STEM_MODULE																	SCHAEFFER_PROSTATE_DEVELOPMENT_48HR_DN	GOZGIT_ESR1_TARGETS_DN																							DODD_NASOPHARYNGEAL_CARCINOMA_UP																					SMID_BREAST_CANCER_BASAL_DN													
5981	RFC1	replication factor C (activator 1) 1, 145kDa			GRAESSMANN_APOPTOSIS_BY_DOXORUBICIN_DN							ZWANG_TRANSIENTLY_UP_BY_1ST_EGF_PULSE_ONLY									PUJANA_ATM_PCC_NETWORK			PUJANA_BRCA1_PCC_NETWORK							KINSEY_TARGETS_OF_EWSR1_FLII_FUSION_UP																									MARTINEZ_RB1_TARGETS_UP															DODD_NASOPHARYNGEAL_CARCINOMA_DN				FORTSCHEGGER_PHF8_TARGETS_DN																					HAMAI_APOPTOSIS_VIA_TRAIL_UP	KRIEG_HYPOXIA_NOT_VIA_KDM3A					
54014	BRWD1	bromodomain and WD repeat domain containing 1			GRAESSMANN_APOPTOSIS_BY_DOXORUBICIN_DN							ZWANG_TRANSIENTLY_UP_BY_1ST_EGF_PULSE_ONLY										CREIGHTON_ENDOCRINE_THERAPY_RESISTANCE_5	PEREZ_TP53_TARGETS					DELACROIX_RAR_BOUND_ES	BUYTAERT_PHOTODYNAMIC_THERAPY_STRESS_UP																									NUYTTEN_NIPP1_TARGETS_DN																							RODRIGUES_THYROID_CARCINOMA_ANAPLASTIC_DN																									
64097	EPB41L4A	erythrocyte membrane protein band 4.1 like 4A			GRAESSMANN_APOPTOSIS_BY_DOXORUBICIN_DN							ZWANG_TRANSIENTLY_UP_BY_1ST_EGF_PULSE_ONLY										CREIGHTON_ENDOCRINE_THERAPY_RESISTANCE_5											BENPORATH_ES_WITH_H3K27ME3			MASSARWEH_TAMOXIFEN_RESISTANCE_UP						BENPORATH_EED_TARGETS																														BENPORATH_SUZ12_TARGETS								CHARAFE_BREAST_CANCER_LUMINAL_VS_MESENCHYMAL_UP																						
9169	SCAF11	SR-related CTD-associated factor 11			GRAESSMANN_APOPTOSIS_BY_DOXORUBICIN_DN								DAZARD_RESPONSE_TO_UV_NHEK_DN	DIAZ_CHRONIC_MEYLOGENOUS_LEUKEMIA_UP							PUJANA_ATM_PCC_NETWORK																															FLECHNER_BIOPSY_KIDNEY_TRANSPLANT_OK_VS_DONOR_UP				MARTINEZ_RB1_TARGETS_UP					ENK_UV_RESPONSE_KERATINOCYTE_DN			MARTINEZ_RB1_AND_TP53_TARGETS_DN	KRIGE_RESPONSE_TO_TOSEDOSTAT_6HR_UP																					MARTINEZ_TP53_TARGETS_DN										HAMAI_APOPTOSIS_VIA_TRAIL_UP						
5213	PFKM	phosphofructokinase, muscle			GRAESSMANN_APOPTOSIS_BY_DOXORUBICIN_DN									DIAZ_CHRONIC_MEYLOGENOUS_LEUKEMIA_UP	YOSHIMURA_MAPK8_TARGETS_UP											BLALOCK_ALZHEIMERS_DISEASE_DN																																			ENK_UV_RESPONSE_KERATINOCYTE_DN								LOPEZ_MBD_TARGETS	MOHANKUMAR_TLX1_TARGETS_UP			CASORELLI_ACUTE_PROMYELOCYTIC_LEUKEMIA_DN																													
64083	GOLPH3	golgi phosphoprotein 3 (coat-protein)			GRAESSMANN_APOPTOSIS_BY_DOXORUBICIN_DN									DIAZ_CHRONIC_MEYLOGENOUS_LEUKEMIA_UP			ONKEN_UVEAL_MELANOMA_UP		SCHAEFFER_PROSTATE_DEVELOPMENT_6HR_DN			CREIGHTON_ENDOCRINE_THERAPY_RESISTANCE_5																											ENK_UV_RESPONSE_EPIDERMIS_DN										CREIGHTON_ENDOCRINE_THERAPY_RESISTANCE_3																															MARSON_BOUND_BY_FOXP3_UNSTIMULATED												
3093	UBE2K	ubiquitin-conjugating enzyme E2K			GRAESSMANN_APOPTOSIS_BY_DOXORUBICIN_DN									DIAZ_CHRONIC_MEYLOGENOUS_LEUKEMIA_UP			ONKEN_UVEAL_MELANOMA_UP							PUJANA_BRCA1_PCC_NETWORK																		BENPORATH_EED_TARGETS						BRUINS_UVC_RESPONSE_LATE																						MOHANKUMAR_TLX1_TARGETS_UP						SENESE_HDAC3_TARGETS_DN																										
5214	PFKP	phosphofructokinase, platelet			GRAESSMANN_APOPTOSIS_BY_DOXORUBICIN_DN									DIAZ_CHRONIC_MEYLOGENOUS_LEUKEMIA_UP			ONKEN_UVEAL_MELANOMA_UP													CHEN_METABOLIC_SYNDROM_NETWORK	KINSEY_TARGETS_OF_EWSR1_FLII_FUSION_UP										CHARAFE_BREAST_CANCER_LUMINAL_VS_MESENCHYMAL_DN																																CASORELLI_ACUTE_PROMYELOCYTIC_LEUKEMIA_DN																								KRIEG_HYPOXIA_NOT_VIA_KDM3A					
1660	DHX9	DEAH (Asp-Glu-Ala-His) box polypeptide 9			GRAESSMANN_APOPTOSIS_BY_DOXORUBICIN_DN									DIAZ_CHRONIC_MEYLOGENOUS_LEUKEMIA_UP							PUJANA_ATM_PCC_NETWORK			PUJANA_BRCA1_PCC_NETWORK								SCHLOSSER_SERUM_RESPONSE_DN																				FLECHNER_BIOPSY_KIDNEY_TRANSPLANT_OK_VS_DONOR_UP									ENK_UV_RESPONSE_KERATINOCYTE_DN						DOUGLAS_BMI1_TARGETS_UP						CASORELLI_ACUTE_PROMYELOCYTIC_LEUKEMIA_DN											BYSTRYKH_HEMATOPOIESIS_STEM_CELL_QTL_TRANS				GRADE_COLON_CANCER_UP					MARTORIATI_MDM4_TARGETS_FETAL_LIVER_DN								MONNIER_POSTRADIATION_TUMOR_ESCAPE_UP	
1718	DHCR24	24-dehydrocholesterol reductase			GRAESSMANN_APOPTOSIS_BY_DOXORUBICIN_DN									DIAZ_CHRONIC_MEYLOGENOUS_LEUKEMIA_UP								CREIGHTON_ENDOCRINE_THERAPY_RESISTANCE_5																	CHICAS_RB1_TARGETS_CONFLUENT										ENK_UV_RESPONSE_EPIDERMIS_DN					NUYTTEN_NIPP1_TARGETS_DN					CREIGHTON_ENDOCRINE_THERAPY_RESISTANCE_3									DODD_NASOPHARYNGEAL_CARCINOMA_UP					CASORELLI_ACUTE_PROMYELOCYTIC_LEUKEMIA_DN	GEORGES_TARGETS_OF_MIR192_AND_MIR215															SMID_BREAST_CANCER_BASAL_DN						YAMAZAKI_TCEB3_TARGETS_DN							
8894	EIF2S2	eukaryotic translation initiation factor 2, subunit 2 beta, 38kDa			GRAESSMANN_APOPTOSIS_BY_DOXORUBICIN_DN									DIAZ_CHRONIC_MEYLOGENOUS_LEUKEMIA_UP										PUJANA_BRCA1_PCC_NETWORK							KINSEY_TARGETS_OF_EWSR1_FLII_FUSION_UP	SCHLOSSER_SERUM_RESPONSE_DN																																					LOPEZ_MBD_TARGETS		DODD_NASOPHARYNGEAL_CARCINOMA_DN		CASORELLI_ACUTE_PROMYELOCYTIC_LEUKEMIA_DN																			YAGI_AML_WITH_11Q23_REARRANGED		LEE_BMP2_TARGETS_DN		HAMAI_APOPTOSIS_VIA_TRAIL_UP						
10438	C1D	C1D nuclear receptor corepressor			GRAESSMANN_APOPTOSIS_BY_DOXORUBICIN_DN									DIAZ_CHRONIC_MEYLOGENOUS_LEUKEMIA_UP										PUJANA_BRCA1_PCC_NETWORK								SCHLOSSER_SERUM_RESPONSE_DN																				FLECHNER_BIOPSY_KIDNEY_TRANSPLANT_OK_VS_DONOR_UP				MARTINEZ_RB1_TARGETS_UP					ENK_UV_RESPONSE_KERATINOCYTE_DN			MARTINEZ_RB1_AND_TP53_TARGETS_DN																						MARTINEZ_TP53_TARGETS_DN																
10951	CBX1	chromobox homolog 1			GRAESSMANN_APOPTOSIS_BY_DOXORUBICIN_DN									DIAZ_CHRONIC_MEYLOGENOUS_LEUKEMIA_UP																		SCHLOSSER_SERUM_RESPONSE_DN		IVANOVA_HEMATOPOIESIS_STEM_CELL_AND_PROGENITOR																GRAESSMANN_APOPTOSIS_BY_DOXORUBICIN_UP											ENK_UV_RESPONSE_KERATINOCYTE_DN										DODD_NASOPHARYNGEAL_CARCINOMA_DN								RAO_BOUND_BY_SALL4_ISOFORM_B													YAGI_AML_WITH_11Q23_REARRANGED										
9562	MINPP1	multiple inositol-polyphosphate phosphatase 1			GRAESSMANN_APOPTOSIS_BY_DOXORUBICIN_DN									DIAZ_CHRONIC_MEYLOGENOUS_LEUKEMIA_UP																		SCHLOSSER_SERUM_RESPONSE_DN														LASTOWSKA_NEUROBLASTOMA_COPY_NUMBER_DN						FLECHNER_BIOPSY_KIDNEY_TRANSPLANT_OK_VS_DONOR_UP	MILI_PSEUDOPODIA_HAPTOTAXIS_DN									FOSTER_TOLERANT_MACROPHAGE_DN									DODD_NASOPHARYNGEAL_CARCINOMA_DN																															
6821	SUOX	sulfite oxidase			GRAESSMANN_APOPTOSIS_BY_DOXORUBICIN_DN									DIAZ_CHRONIC_MEYLOGENOUS_LEUKEMIA_UP																																																																		CHARAFE_BREAST_CANCER_LUMINAL_VS_MESENCHYMAL_UP		SCHAEFFER_PROSTATE_DEVELOPMENT_48HR_UP																				
4763	NF1	neurofibromin 1			GRAESSMANN_APOPTOSIS_BY_DOXORUBICIN_DN										YOSHIMURA_MAPK8_TARGETS_UP		ONKEN_UVEAL_MELANOMA_UP	RODRIGUES_THYROID_CARCINOMA_POORLY_DIFFERENTIATED_DN				CREIGHTON_ENDOCRINE_THERAPY_RESISTANCE_5																																						GRESHOCK_CANCER_COPY_NUMBER_UP								DODD_NASOPHARYNGEAL_CARCINOMA_UP			DODD_NASOPHARYNGEAL_CARCINOMA_DN						RODRIGUES_THYROID_CARCINOMA_ANAPLASTIC_DN						DAVICIONI_MOLECULAR_ARMS_VS_ERMS_UP						SMID_BREAST_CANCER_BASAL_DN													
808	CALM3	calmodulin 3 (phosphorylase kinase, delta)			GRAESSMANN_APOPTOSIS_BY_DOXORUBICIN_DN										YOSHIMURA_MAPK8_TARGETS_UP				SCHAEFFER_PROSTATE_DEVELOPMENT_6HR_DN							BLALOCK_ALZHEIMERS_DISEASE_DN				CHEN_METABOLIC_SYNDROM_NETWORK		SCHLOSSER_SERUM_RESPONSE_DN																																																																						
6508	SLC4A3	solute carrier family 4, anion exchanger, member 3			GRAESSMANN_APOPTOSIS_BY_DOXORUBICIN_DN										YOSHIMURA_MAPK8_TARGETS_UP											BLALOCK_ALZHEIMERS_DISEASE_DN				CHEN_METABOLIC_SYNDROM_NETWORK								LIM_MAMMARY_STEM_CELL_UP																																																																
4771	NF2	neurofibromin 2 (merlin)			GRAESSMANN_APOPTOSIS_BY_DOXORUBICIN_DN										YOSHIMURA_MAPK8_TARGETS_UP											BLALOCK_ALZHEIMERS_DISEASE_DN						SCHLOSSER_SERUM_RESPONSE_DN													GOZGIT_ESR1_TARGETS_DN									NUYTTEN_NIPP1_TARGETS_DN						GRESHOCK_CANCER_COPY_NUMBER_UP															FORTSCHEGGER_PHF8_TARGETS_DN	SENESE_HDAC3_TARGETS_DN														MARSON_BOUND_BY_FOXP3_UNSTIMULATED												
3984	LIMK1	LIM domain kinase 1			GRAESSMANN_APOPTOSIS_BY_DOXORUBICIN_DN										YOSHIMURA_MAPK8_TARGETS_UP																									NUYTTEN_EZH2_TARGETS_UP																	BRUINS_UVC_RESPONSE_VIA_TP53_GROUP_A																											BYSTRYKH_HEMATOPOIESIS_STEM_CELL_QTL_TRANS										LEE_BMP2_TARGETS_DN								
65084	TMEM135	transmembrane protein 135			GRAESSMANN_APOPTOSIS_BY_DOXORUBICIN_DN											BENPORATH_NANOG_TARGETS						CREIGHTON_ENDOCRINE_THERAPY_RESISTANCE_5						DELACROIX_RAR_BOUND_ES						IVANOVA_HEMATOPOIESIS_STEM_CELL_AND_PROGENITOR		MASSARWEH_TAMOXIFEN_RESISTANCE_UP										LASTOWSKA_NEUROBLASTOMA_COPY_NUMBER_DN																			KRIGE_RESPONSE_TO_TOSEDOSTAT_6HR_UP																																					
65117	RSRC2	arginine/serine-rich coiled-coil 2			GRAESSMANN_APOPTOSIS_BY_DOXORUBICIN_DN											BENPORATH_NANOG_TARGETS									MARTENS_BOUND_BY_PML_RARA_FUSION				BUYTAERT_PHOTODYNAMIC_THERAPY_STRESS_UP														BENPORATH_SOX2_TARGETS									FLECHNER_BIOPSY_KIDNEY_TRANSPLANT_OK_VS_DONOR_UP																																									MARTORIATI_MDM4_TARGETS_FETAL_LIVER_DN			HAMAI_APOPTOSIS_VIA_TRAIL_UP					MONNIER_POSTRADIATION_TUMOR_ESCAPE_UP	
25925	ZNF521	zinc finger protein 521			GRAESSMANN_APOPTOSIS_BY_DOXORUBICIN_DN											BENPORATH_NANOG_TARGETS											WONG_ADULT_TISSUE_STEM_MODULE			CHEN_METABOLIC_SYNDROM_NETWORK				IVANOVA_HEMATOPOIESIS_STEM_CELL_AND_PROGENITOR			LEE_BMP2_TARGETS_UP							SCHAEFFER_PROSTATE_DEVELOPMENT_48HR_DN																																																										JAATINEN_HEMATOPOIETIC_STEM_CELL_UP
56916	SMARCAD1	SWI/SNF-related, matrix-associated actin-dependent regulator of chromatin, subfamily a, containing DEAD/H box 1			GRAESSMANN_APOPTOSIS_BY_DOXORUBICIN_DN											BENPORATH_NANOG_TARGETS																											BENPORATH_SOX2_TARGETS							GRAESSMANN_APOPTOSIS_BY_DOXORUBICIN_UP																					DODD_NASOPHARYNGEAL_CARCINOMA_DN													BYSTRYKH_HEMATOPOIESIS_STEM_CELL_QTL_TRANS												HAMAI_APOPTOSIS_VIA_TRAIL_UP						
60412	EXOC4	exocyst complex component 4			GRAESSMANN_APOPTOSIS_BY_DOXORUBICIN_DN											BENPORATH_NANOG_TARGETS																																		GRAESSMANN_APOPTOSIS_BY_DOXORUBICIN_UP																																					KOYAMA_SEMA3B_TARGETS_DN												CHEMNITZ_RESPONSE_TO_PROSTAGLANDIN_E2_DN			
32	ACACB	acetyl-CoA carboxylase beta			GRAESSMANN_APOPTOSIS_BY_DOXORUBICIN_DN												ONKEN_UVEAL_MELANOMA_UP	RODRIGUES_THYROID_CARCINOMA_POORLY_DIFFERENTIATED_DN																			LEE_BMP2_TARGETS_UP																					LIU_PROSTATE_CANCER_DN																															SMID_BREAST_CANCER_BASAL_DN									RIGGI_EWING_SARCOMA_PROGENITOR_UP				
10579	TACC2	transforming, acidic coiled-coil containing protein 2			GRAESSMANN_APOPTOSIS_BY_DOXORUBICIN_DN												ONKEN_UVEAL_MELANOMA_UP									BLALOCK_ALZHEIMERS_DISEASE_DN										MASSARWEH_TAMOXIFEN_RESISTANCE_UP													ENK_UV_RESPONSE_EPIDERMIS_DN										CREIGHTON_ENDOCRINE_THERAPY_RESISTANCE_3									DODD_NASOPHARYNGEAL_CARCINOMA_UP							FORTSCHEGGER_PHF8_TARGETS_DN		RODRIGUES_THYROID_CARCINOMA_ANAPLASTIC_DN																									
6709	SPTAN1	spectrin, alpha, non-erythrocytic 1 (alpha-fodrin)			GRAESSMANN_APOPTOSIS_BY_DOXORUBICIN_DN												ONKEN_UVEAL_MELANOMA_UP													CHEN_METABOLIC_SYNDROM_NETWORK																			ENK_UV_RESPONSE_EPIDERMIS_DN																				LOPEZ_MBD_TARGETS									SWEET_LUNG_CANCER_KRAS_DN																								
51303	FKBP11	FK506 binding protein 11, 19 kDa			GRAESSMANN_APOPTOSIS_BY_DOXORUBICIN_DN												ONKEN_UVEAL_MELANOMA_UP																	IVANOVA_HEMATOPOIESIS_STEM_CELL_AND_PROGENITOR																			MILI_PSEUDOPODIA_HAPTOTAXIS_DN																						FORTSCHEGGER_PHF8_TARGETS_DN		RODRIGUES_THYROID_CARCINOMA_ANAPLASTIC_DN																									
22985	ACIN1	apoptotic chromatin condensation inducer 1			GRAESSMANN_APOPTOSIS_BY_DOXORUBICIN_DN												ONKEN_UVEAL_MELANOMA_UP																										BENPORATH_SOX2_TARGETS																								DOUGLAS_BMI1_TARGETS_UP						CASORELLI_ACUTE_PROMYELOCYTIC_LEUKEMIA_DN															GRADE_COLON_CANCER_UP														
10079	ATP9A	ATPase, class II, type 9A			GRAESSMANN_APOPTOSIS_BY_DOXORUBICIN_DN												ONKEN_UVEAL_MELANOMA_UP																												GOZGIT_ESR1_TARGETS_DN		BAELDE_DIABETIC_NEPHROPATHY_DN																ZWANG_CLASS_1_TRANSIENTLY_INDUCED_BY_EGF																																							JAATINEN_HEMATOPOIETIC_STEM_CELL_UP
1281	COL3A1	collagen, type III, alpha 1			GRAESSMANN_APOPTOSIS_BY_DOXORUBICIN_DN													RODRIGUES_THYROID_CARCINOMA_POORLY_DIFFERENTIATED_DN																					CHICAS_RB1_TARGETS_CONFLUENT						GOZGIT_ESR1_TARGETS_DN		BAELDE_DIABETIC_NEPHROPATHY_DN					FLECHNER_BIOPSY_KIDNEY_TRANSPLANT_OK_VS_DONOR_UP																			DODD_NASOPHARYNGEAL_CARCINOMA_DN					SENESE_HDAC3_TARGETS_DN		SWEET_LUNG_CANCER_KRAS_DN																								
3191	HNRNPL	heterogeneous nuclear ribonucleoprotein L			GRAESSMANN_APOPTOSIS_BY_DOXORUBICIN_DN														SCHAEFFER_PROSTATE_DEVELOPMENT_6HR_DN		PUJANA_ATM_PCC_NETWORK			PUJANA_BRCA1_PCC_NETWORK							KINSEY_TARGETS_OF_EWSR1_FLII_FUSION_UP												BENPORATH_SOX2_TARGETS																										LOPEZ_MBD_TARGETS																WAKABAYASHI_ADIPOGENESIS_PPARG_RXRA_BOUND_8D					MARSON_BOUND_BY_FOXP3_UNSTIMULATED												
6497	SKI	v-ski sarcoma viral oncogene homolog (avian)			GRAESSMANN_APOPTOSIS_BY_DOXORUBICIN_DN														SCHAEFFER_PROSTATE_DEVELOPMENT_6HR_DN						MARTENS_BOUND_BY_PML_RARA_FUSION		WONG_ADULT_TISSUE_STEM_MODULE											LIM_MAMMARY_STEM_CELL_UP																NUYTTEN_NIPP1_TARGETS_DN																MOHANKUMAR_TLX1_TARGETS_UP																																
51319	RSRC1	arginine/serine-rich coiled-coil 1			GRAESSMANN_APOPTOSIS_BY_DOXORUBICIN_DN														SCHAEFFER_PROSTATE_DEVELOPMENT_6HR_DN																													BRUINS_UVC_RESPONSE_LATE																							DODD_NASOPHARYNGEAL_CARCINOMA_DN			GEORGES_TARGETS_OF_MIR192_AND_MIR215																												
27044	SND1	staphylococcal nuclease and tudor domain containing 1			GRAESSMANN_APOPTOSIS_BY_DOXORUBICIN_DN														SCHAEFFER_PROSTATE_DEVELOPMENT_6HR_DN																																																				DODD_NASOPHARYNGEAL_CARCINOMA_DN																	GRADE_COLON_CANCER_UP														
55671	SMEK1	SMEK homolog 1, suppressor of mek1 (Dictyostelium)			GRAESSMANN_APOPTOSIS_BY_DOXORUBICIN_DN														SCHAEFFER_PROSTATE_DEVELOPMENT_6HR_DN																																																																																			
10282	BET1	blocked early in transport 1 homolog (S. cerevisiae)			GRAESSMANN_APOPTOSIS_BY_DOXORUBICIN_DN																PUJANA_ATM_PCC_NETWORK			PUJANA_BRCA1_PCC_NETWORK		BLALOCK_ALZHEIMERS_DISEASE_DN			BUYTAERT_PHOTODYNAMIC_THERAPY_STRESS_UP			SCHLOSSER_SERUM_RESPONSE_DN																BRUINS_UVC_RESPONSE_LATE													ENK_UV_RESPONSE_KERATINOCYTE_DN						DOUGLAS_BMI1_TARGETS_UP									SENESE_HDAC3_TARGETS_DN								BYSTRYKH_HEMATOPOIESIS_STEM_CELL_QTL_TRANS	WAKABAYASHI_ADIPOGENESIS_PPARG_RXRA_BOUND_8D																	
60528	ELAC2	elaC homolog 2 (E. coli)			GRAESSMANN_APOPTOSIS_BY_DOXORUBICIN_DN																PUJANA_ATM_PCC_NETWORK			PUJANA_BRCA1_PCC_NETWORK							KINSEY_TARGETS_OF_EWSR1_FLII_FUSION_UP													SCHAEFFER_PROSTATE_DEVELOPMENT_48HR_DN																	ENK_UV_RESPONSE_KERATINOCYTE_DN																																	LEE_BMP2_TARGETS_DN							MONNIER_POSTRADIATION_TUMOR_ESCAPE_UP	
6146	RPL22	ribosomal protein L22			GRAESSMANN_APOPTOSIS_BY_DOXORUBICIN_DN																PUJANA_ATM_PCC_NETWORK			PUJANA_BRCA1_PCC_NETWORK													LEE_BMP2_TARGETS_UP															FLECHNER_BIOPSY_KIDNEY_TRANSPLANT_OK_VS_DONOR_UP								GRESHOCK_CANCER_COPY_NUMBER_UP											DODD_NASOPHARYNGEAL_CARCINOMA_DN				FORTSCHEGGER_PHF8_TARGETS_DN													GRADE_COLON_CANCER_UP			ONKEN_UVEAL_MELANOMA_DN											
57060	PCBP4	poly(rC) binding protein 4			GRAESSMANN_APOPTOSIS_BY_DOXORUBICIN_DN																PUJANA_ATM_PCC_NETWORK			PUJANA_BRCA1_PCC_NETWORK														LIM_MAMMARY_STEM_CELL_UP																													DOUGLAS_BMI1_TARGETS_UP																										MARTORIATI_MDM4_TARGETS_FETAL_LIVER_DN									
120526	DNAJC24	DnaJ (Hsp40) homolog, subfamily C, member 24			GRAESSMANN_APOPTOSIS_BY_DOXORUBICIN_DN																PUJANA_ATM_PCC_NETWORK			PUJANA_BRCA1_PCC_NETWORK																								BRUINS_UVC_RESPONSE_LATE																																																						
11163	NUDT4	nudix (nucleoside diphosphate linked moiety X)-type motif 4			GRAESSMANN_APOPTOSIS_BY_DOXORUBICIN_DN																	CREIGHTON_ENDOCRINE_THERAPY_RESISTANCE_5						DELACROIX_RAR_BOUND_ES	BUYTAERT_PHOTODYNAMIC_THERAPY_STRESS_UP		KINSEY_TARGETS_OF_EWSR1_FLII_FUSION_UP					MASSARWEH_TAMOXIFEN_RESISTANCE_UP							BENPORATH_SOX2_TARGETS					BRUINS_UVC_RESPONSE_LATE						NUYTTEN_NIPP1_TARGETS_DN																																			SMID_BREAST_CANCER_BASAL_DN	MARSON_BOUND_BY_FOXP3_UNSTIMULATED			MARTORIATI_MDM4_TARGETS_FETAL_LIVER_DN									
55699	IARS2	isoleucyl-tRNA synthetase 2, mitochondrial			GRAESSMANN_APOPTOSIS_BY_DOXORUBICIN_DN																			PUJANA_BRCA1_PCC_NETWORK																																														MOHANKUMAR_TLX1_TARGETS_UP																																
25875	LETMD1	LETM1 domain containing 1			GRAESSMANN_APOPTOSIS_BY_DOXORUBICIN_DN																				MARTENS_BOUND_BY_PML_RARA_FUSION	BLALOCK_ALZHEIMERS_DISEASE_DN																					BAELDE_DIABETIC_NEPHROPATHY_DN																		KRIGE_RESPONSE_TO_TOSEDOSTAT_6HR_UP	MILI_PSEUDOPODIA_CHEMOTAXIS_DN																			WAKABAYASHI_ADIPOGENESIS_PPARG_RXRA_BOUND_8D						ONKEN_UVEAL_MELANOMA_DN										MONNIER_POSTRADIATION_TUMOR_ESCAPE_UP	
602	BCL3	B-cell CLL/lymphoma 3			GRAESSMANN_APOPTOSIS_BY_DOXORUBICIN_DN																				MARTENS_BOUND_BY_PML_RARA_FUSION			DELACROIX_RAR_BOUND_ES																					ENK_UV_RESPONSE_EPIDERMIS_DN											GRESHOCK_CANCER_COPY_NUMBER_UP		FOSTER_TOLERANT_MACROPHAGE_DN			KRIGE_RESPONSE_TO_TOSEDOSTAT_6HR_UP																ZWANG_CLASS_3_TRANSIENTLY_INDUCED_BY_EGF																					
2805	GOT1	glutamic-oxaloacetic transaminase 1, soluble (aspartate aminotransferase 1)			GRAESSMANN_APOPTOSIS_BY_DOXORUBICIN_DN																					BLALOCK_ALZHEIMERS_DISEASE_DN					KINSEY_TARGETS_OF_EWSR1_FLII_FUSION_UP																					FLECHNER_BIOPSY_KIDNEY_TRANSPLANT_OK_VS_DONOR_UP									ENK_UV_RESPONSE_KERATINOCYTE_DN								LOPEZ_MBD_TARGETS				CASORELLI_ACUTE_PROMYELOCYTIC_LEUKEMIA_DN																													
4692	NDN	necdin homolog (mouse)			GRAESSMANN_APOPTOSIS_BY_DOXORUBICIN_DN																						WONG_ADULT_TISSUE_STEM_MODULE							IVANOVA_HEMATOPOIESIS_STEM_CELL_AND_PROGENITOR				LIM_MAMMARY_STEM_CELL_UP									BAELDE_DIABETIC_NEPHROPATHY_DN																				DOUGLAS_BMI1_TARGETS_UP						CASORELLI_ACUTE_PROMYELOCYTIC_LEUKEMIA_DN					SWEET_LUNG_CANCER_KRAS_DN													ONKEN_UVEAL_MELANOMA_DN											JAATINEN_HEMATOPOIETIC_STEM_CELL_UP
155368	WBSCR27	Williams Beuren syndrome chromosome region 27			GRAESSMANN_APOPTOSIS_BY_DOXORUBICIN_DN																							DELACROIX_RAR_BOUND_ES									LEE_BMP2_TARGETS_UP																															DODD_NASOPHARYNGEAL_CARCINOMA_UP														SCHAEFFER_PROSTATE_DEVELOPMENT_48HR_UP								MARSON_BOUND_BY_FOXP3_UNSTIMULATED												
58155	PTBP2	polypyrimidine tract binding protein 2			GRAESSMANN_APOPTOSIS_BY_DOXORUBICIN_DN																								BUYTAERT_PHOTODYNAMIC_THERAPY_STRESS_UP											NUYTTEN_EZH2_TARGETS_UP																															DODD_NASOPHARYNGEAL_CARCINOMA_DN			GEORGES_TARGETS_OF_MIR192_AND_MIR215									DAVICIONI_MOLECULAR_ARMS_VS_ERMS_UP																			
7189	TRAF6	TNF receptor-associated factor 6			GRAESSMANN_APOPTOSIS_BY_DOXORUBICIN_DN																								BUYTAERT_PHOTODYNAMIC_THERAPY_STRESS_UP																				ENK_UV_RESPONSE_EPIDERMIS_DN														ZWANG_CLASS_1_TRANSIENTLY_INDUCED_BY_EGF																					BYSTRYKH_HEMATOPOIESIS_STEM_CELL_QTL_TRANS																		
685	BTC	betacellulin			GRAESSMANN_APOPTOSIS_BY_DOXORUBICIN_DN																									CHEN_METABOLIC_SYNDROM_NETWORK				IVANOVA_HEMATOPOIESIS_STEM_CELL_AND_PROGENITOR																						MARTINEZ_RB1_TARGETS_UP												DODD_NASOPHARYNGEAL_CARCINOMA_UP						GEORGES_TARGETS_OF_MIR192_AND_MIR215																												
100506736	SLFN12L	schlafen family member 12-like			GRAESSMANN_APOPTOSIS_BY_DOXORUBICIN_DN																									CHEN_METABOLIC_SYNDROM_NETWORK																																																						BYSTRYKH_HEMATOPOIESIS_STEM_CELL_QTL_TRANS																		
197131	UBR1	ubiquitin protein ligase E3 component n-recognin 1			GRAESSMANN_APOPTOSIS_BY_DOXORUBICIN_DN																										KINSEY_TARGETS_OF_EWSR1_FLII_FUSION_UP												BENPORATH_SOX2_TARGETS																																FORTSCHEGGER_PHF8_TARGETS_DN															MARSON_BOUND_BY_FOXP3_UNSTIMULATED												
5756	TWF1	twinfilin, actin-binding protein, homolog 1 (Drosophila)			GRAESSMANN_APOPTOSIS_BY_DOXORUBICIN_DN																											SCHLOSSER_SERUM_RESPONSE_DN																				FLECHNER_BIOPSY_KIDNEY_TRANSPLANT_OK_VS_DONOR_UP					BRUINS_UVC_RESPONSE_VIA_TP53_GROUP_A																			SENESE_HDAC3_TARGETS_DN															ONKEN_UVEAL_MELANOMA_DN											
2561	GABRB2	gamma-aminobutyric acid (GABA) A receptor, beta 2			GRAESSMANN_APOPTOSIS_BY_DOXORUBICIN_DN																												BENPORATH_ES_WITH_H3K27ME3	IVANOVA_HEMATOPOIESIS_STEM_CELL_AND_PROGENITOR								BENPORATH_EED_TARGETS		SCHAEFFER_PROSTATE_DEVELOPMENT_48HR_DN																																																										
25959	KANK2	KN motif and ankyrin repeat domains 2			GRAESSMANN_APOPTOSIS_BY_DOXORUBICIN_DN																													IVANOVA_HEMATOPOIESIS_STEM_CELL_AND_PROGENITOR			LEE_BMP2_TARGETS_UP				CHARAFE_BREAST_CANCER_LUMINAL_VS_MESENCHYMAL_DN																	LIU_PROSTATE_CANCER_DN																																	ONKEN_UVEAL_MELANOMA_DN		MARTORIATI_MDM4_TARGETS_FETAL_LIVER_DN									
79816	TLE6	transducin-like enhancer of split 6 (E(sp1) homolog, Drosophila)			GRAESSMANN_APOPTOSIS_BY_DOXORUBICIN_DN																													IVANOVA_HEMATOPOIESIS_STEM_CELL_AND_PROGENITOR																																			LOPEZ_MBD_TARGETS													SCHAEFFER_PROSTATE_DEVELOPMENT_48HR_UP																				
57449	PLEKHG5	pleckstrin homology domain containing, family G (with RhoGef domain) member 5			GRAESSMANN_APOPTOSIS_BY_DOXORUBICIN_DN																														RAO_BOUND_BY_SALL4																																																																			
309	ANXA6	annexin A6			GRAESSMANN_APOPTOSIS_BY_DOXORUBICIN_DN																																LEE_BMP2_TARGETS_UP		CHICAS_RB1_TARGETS_CONFLUENT									BRUINS_UVC_RESPONSE_LATE																																																				LINDGREN_BLADDER_CANCER_CLUSTER_2B		
9853	RUSC2	RUN and SH3 domain containing 2			GRAESSMANN_APOPTOSIS_BY_DOXORUBICIN_DN																																	LIM_MAMMARY_STEM_CELL_UP																									ZWANG_CLASS_1_TRANSIENTLY_INDUCED_BY_EGF			MILI_PSEUDOPODIA_CHEMOTAXIS_DN													RAO_BOUND_BY_SALL4_ISOFORM_B																							
55892	MYNN	myoneurin			GRAESSMANN_APOPTOSIS_BY_DOXORUBICIN_DN																																						BENPORATH_SOX2_TARGETS												ZHENG_BOUND_BY_FOXP3																DODD_NASOPHARYNGEAL_CARCINOMA_DN													BYSTRYKH_HEMATOPOIESIS_STEM_CELL_QTL_TRANS						MARSON_BOUND_BY_FOXP3_UNSTIMULATED												
57522	SRGAP1	SLIT-ROBO Rho GTPase activating protein 1			GRAESSMANN_APOPTOSIS_BY_DOXORUBICIN_DN																																								GOZGIT_ESR1_TARGETS_DN																		ZWANG_CLASS_1_TRANSIENTLY_INDUCED_BY_EGF																									GRADE_COLON_CANCER_UP														
79624	C6orf211	chromosome 6 open reading frame 211			GRAESSMANN_APOPTOSIS_BY_DOXORUBICIN_DN																																								GOZGIT_ESR1_TARGETS_DN																									MOHANKUMAR_TLX1_TARGETS_UP																			SMID_BREAST_CANCER_BASAL_DN		ONKEN_UVEAL_MELANOMA_DN					HAMAI_APOPTOSIS_VIA_TRAIL_UP						
119032	C10orf32	chromosome 10 open reading frame 32			GRAESSMANN_APOPTOSIS_BY_DOXORUBICIN_DN																																									LASTOWSKA_NEUROBLASTOMA_COPY_NUMBER_DN								NUYTTEN_NIPP1_TARGETS_DN																							RODRIGUES_THYROID_CARCINOMA_ANAPLASTIC_DN																									
338657	CCDC84	coiled-coil domain containing 84			GRAESSMANN_APOPTOSIS_BY_DOXORUBICIN_DN																																									LASTOWSKA_NEUROBLASTOMA_COPY_NUMBER_DN																																																								
55160	ARHGEF10L	Rho guanine nucleotide exchange factor (GEF) 10-like			GRAESSMANN_APOPTOSIS_BY_DOXORUBICIN_DN																																									LASTOWSKA_NEUROBLASTOMA_COPY_NUMBER_DN																																																								
8720	MBTPS1	membrane-bound transcription factor peptidase, site 1			GRAESSMANN_APOPTOSIS_BY_DOXORUBICIN_DN																																												ENK_UV_RESPONSE_EPIDERMIS_DN																				LOPEZ_MBD_TARGETS																						ONKEN_UVEAL_MELANOMA_DN											
126969	SLC44A3	solute carrier family 44, member 3			GRAESSMANN_APOPTOSIS_BY_DOXORUBICIN_DN																																																						CREIGHTON_ENDOCRINE_THERAPY_RESISTANCE_3																												KOYAMA_SEMA3B_TARGETS_DN															
140465	MYL6B	myosin, light chain 6B, alkali, smooth muscle and non-muscle			GRAESSMANN_APOPTOSIS_BY_DOXORUBICIN_DN																																																													MILI_PSEUDOPODIA_CHEMOTAXIS_DN																								MARSON_BOUND_BY_FOXP3_UNSTIMULATED												
57472	CNOT6	CCR4-NOT transcription complex, subunit 6			GRAESSMANN_APOPTOSIS_BY_DOXORUBICIN_DN																																																														DOUGLAS_BMI1_TARGETS_UP								FORTSCHEGGER_PHF8_TARGETS_DN																											
8192	CLPP	ClpP caseinolytic peptidase, ATP-dependent, proteolytic subunit homolog (E. coli)			GRAESSMANN_APOPTOSIS_BY_DOXORUBICIN_DN																																																														DOUGLAS_BMI1_TARGETS_UP																																			
55005	RMND1	required for meiotic nuclear division 1 homolog (S. cerevisiae)			GRAESSMANN_APOPTOSIS_BY_DOXORUBICIN_DN																																																																										RAO_BOUND_BY_SALL4_ISOFORM_B										SMID_BREAST_CANCER_BASAL_DN													
2997	GYS1	glycogen synthase 1 (muscle)			GRAESSMANN_APOPTOSIS_BY_DOXORUBICIN_DN																																																																															BYSTRYKH_HEMATOPOIESIS_STEM_CELL_QTL_TRANS													KRIEG_HYPOXIA_NOT_VIA_KDM3A					
171425	CLYBL	citrate lyase beta like			GRAESSMANN_APOPTOSIS_BY_DOXORUBICIN_DN																																																																																										YAMAZAKI_TCEB3_TARGETS_DN							
54995	OXSM	3-oxoacyl-ACP synthase, mitochondrial			GRAESSMANN_APOPTOSIS_BY_DOXORUBICIN_DN																																																																																																	
9278	ZBTB22	zinc finger and BTB domain containing 22			GRAESSMANN_APOPTOSIS_BY_DOXORUBICIN_DN																																																																																																	
4616	GADD45B	growth arrest and DNA-damage-inducible, beta				BLALOCK_ALZHEIMERS_DISEASE_UP	MEISSNER_BRAIN_HCP_WITH_H3K4ME3_AND_H3K27ME3	GOBERT_OLIGODENDROCYTE_DIFFERENTIATION_DN										RODRIGUES_THYROID_CARCINOMA_POORLY_DIFFERENTIATED_DN												CHEN_METABOLIC_SYNDROM_NETWORK				IVANOVA_HEMATOPOIESIS_STEM_CELL_AND_PROGENITOR																													ZWANG_CLASS_1_TRANSIENTLY_INDUCED_BY_EGF						LOPEZ_MBD_TARGETS							SENESE_HDAC3_TARGETS_DN		SWEET_LUNG_CANCER_KRAS_DN																						LINDGREN_BLADDER_CANCER_CLUSTER_2B		
6405	SEMA3F	sema domain, immunoglobulin domain (Ig), short basic domain, secreted, (semaphorin) 3F				BLALOCK_ALZHEIMERS_DISEASE_UP	MEISSNER_BRAIN_HCP_WITH_H3K4ME3_AND_H3K27ME3	GOBERT_OLIGODENDROCYTE_DIFFERENTIATION_DN																																																					ENK_UV_RESPONSE_KERATINOCYTE_DN					MILI_PSEUDOPODIA_CHEMOTAXIS_DN														CHARAFE_BREAST_CANCER_LUMINAL_VS_MESENCHYMAL_UP																						
3707	ITPKB	inositol-trisphosphate 3-kinase B				BLALOCK_ALZHEIMERS_DISEASE_UP	MEISSNER_BRAIN_HCP_WITH_H3K4ME3_AND_H3K27ME3		CUI_TCF21_TARGETS_2_DN						YOSHIMURA_MAPK8_TARGETS_UP								PEREZ_TP53_TARGETS																																							FOSTER_TOLERANT_MACROPHAGE_DN			KRIGE_RESPONSE_TO_TOSEDOSTAT_6HR_UP							BENPORATH_SUZ12_TARGETS						SWEET_LUNG_CANCER_KRAS_DN													ONKEN_UVEAL_MELANOMA_DN											
3693	ITGB5	integrin, beta 5				BLALOCK_ALZHEIMERS_DISEASE_UP	MEISSNER_BRAIN_HCP_WITH_H3K4ME3_AND_H3K27ME3		CUI_TCF21_TARGETS_2_DN										SCHAEFFER_PROSTATE_DEVELOPMENT_6HR_DN								WONG_ADULT_TISSUE_STEM_MODULE										LEE_BMP2_TARGETS_UP			NUYTTEN_EZH2_TARGETS_UP							BAELDE_DIABETIC_NEPHROPATHY_DN														ENK_UV_RESPONSE_KERATINOCYTE_DN						DOUGLAS_BMI1_TARGETS_UP																														KRIEG_HYPOXIA_NOT_VIA_KDM3A					
284119	PTRF	polymerase I and transcript release factor				BLALOCK_ALZHEIMERS_DISEASE_UP	MEISSNER_BRAIN_HCP_WITH_H3K4ME3_AND_H3K27ME3		CUI_TCF21_TARGETS_2_DN																					CHEN_METABOLIC_SYNDROM_NETWORK									CHICAS_RB1_TARGETS_CONFLUENT		CHARAFE_BREAST_CANCER_LUMINAL_VS_MESENCHYMAL_DN									GRAESSMANN_APOPTOSIS_BY_DOXORUBICIN_UP								LIU_PROSTATE_CANCER_DN															CASORELLI_ACUTE_PROMYELOCYTIC_LEUKEMIA_DN			SENESE_HDAC3_TARGETS_DN		SWEET_LUNG_CANCER_KRAS_DN							WAKABAYASHI_ADIPOGENESIS_PPARG_RXRA_BOUND_8D												KRIEG_HYPOXIA_NOT_VIA_KDM3A			LINDGREN_BLADDER_CANCER_CLUSTER_2B		
552	AVPR1A	arginine vasopressin receptor 1A				BLALOCK_ALZHEIMERS_DISEASE_UP	MEISSNER_BRAIN_HCP_WITH_H3K4ME3_AND_H3K27ME3		CUI_TCF21_TARGETS_2_DN																					CHEN_METABOLIC_SYNDROM_NETWORK														SCHAEFFER_PROSTATE_DEVELOPMENT_48HR_DN												MARTINEZ_RB1_TARGETS_UP																												BYSTRYKH_HEMATOPOIESIS_STEM_CELL_QTL_TRANS																		
7262	PHLDA2	pleckstrin homology-like domain, family A, member 2				BLALOCK_ALZHEIMERS_DISEASE_UP	MEISSNER_BRAIN_HCP_WITH_H3K4ME3_AND_H3K27ME3				KOINUMA_TARGETS_OF_SMAD2_OR_SMAD3						ONKEN_UVEAL_MELANOMA_UP										WONG_ADULT_TISSUE_STEM_MODULE													NUYTTEN_EZH2_TARGETS_UP										GRAESSMANN_APOPTOSIS_BY_DOXORUBICIN_UP				NUYTTEN_NIPP1_TARGETS_DN									ZWANG_CLASS_1_TRANSIENTLY_INDUCED_BY_EGF													SENESE_HDAC3_TARGETS_DN																		LEE_BMP2_TARGETS_DN								
302	ANXA2	annexin A2				BLALOCK_ALZHEIMERS_DISEASE_UP	MEISSNER_BRAIN_HCP_WITH_H3K4ME3_AND_H3K27ME3				KOINUMA_TARGETS_OF_SMAD2_OR_SMAD3									DUTERTRE_ESTRADIOL_RESPONSE_24HR_DN										CHEN_METABOLIC_SYNDROM_NETWORK									CHICAS_RB1_TARGETS_CONFLUENT	NUYTTEN_EZH2_TARGETS_UP	CHARAFE_BREAST_CANCER_LUMINAL_VS_MESENCHYMAL_DN																	LIU_PROSTATE_CANCER_DN										DODD_NASOPHARYNGEAL_CARCINOMA_UP																																		
8795	TNFRSF10B	tumor necrosis factor receptor superfamily, member 10b				BLALOCK_ALZHEIMERS_DISEASE_UP	MEISSNER_BRAIN_HCP_WITH_H3K4ME3_AND_H3K27ME3					ZWANG_TRANSIENTLY_UP_BY_1ST_EGF_PULSE_ONLY										CREIGHTON_ENDOCRINE_THERAPY_RESISTANCE_5			MARTENS_BOUND_BY_PML_RARA_FUSION																							BRUINS_UVC_RESPONSE_LATE	ENK_UV_RESPONSE_EPIDERMIS_DN																KRIGE_RESPONSE_TO_TOSEDOSTAT_6HR_UP						DODD_NASOPHARYNGEAL_CARCINOMA_DN																															
5139	PDE3A	phosphodiesterase 3A, cGMP-inhibited				BLALOCK_ALZHEIMERS_DISEASE_UP	MEISSNER_BRAIN_HCP_WITH_H3K4ME3_AND_H3K27ME3								YOSHIMURA_MAPK8_TARGETS_UP				SCHAEFFER_PROSTATE_DEVELOPMENT_6HR_DN																																					MARTINEZ_RB1_TARGETS_UP								MARTINEZ_RB1_AND_TP53_TARGETS_DN																						MARTINEZ_TP53_TARGETS_DN																
6422	SFRP1	secreted frizzled-related protein 1				BLALOCK_ALZHEIMERS_DISEASE_UP	MEISSNER_BRAIN_HCP_WITH_H3K4ME3_AND_H3K27ME3									BENPORATH_NANOG_TARGETS											WONG_ADULT_TISSUE_STEM_MODULE						BENPORATH_ES_WITH_H3K27ME3						CHICAS_RB1_TARGETS_CONFLUENT		CHARAFE_BREAST_CANCER_LUMINAL_VS_MESENCHYMAL_DN	BENPORATH_EED_TARGETS	BENPORATH_SOX2_TARGETS					BRUINS_UVC_RESPONSE_LATE				FLECHNER_BIOPSY_KIDNEY_TRANSPLANT_OK_VS_DONOR_UP									ENK_UV_RESPONSE_KERATINOCYTE_DN											BENPORATH_SUZ12_TARGETS							RAO_BOUND_BY_SALL4_ISOFORM_B																							
80781	COL18A1	collagen, type XVIII, alpha 1				BLALOCK_ALZHEIMERS_DISEASE_UP	MEISSNER_BRAIN_HCP_WITH_H3K4ME3_AND_H3K27ME3										ONKEN_UVEAL_MELANOMA_UP						PEREZ_TP53_TARGETS				WONG_ADULT_TISSUE_STEM_MODULE										LEE_BMP2_TARGETS_UP	LIM_MAMMARY_STEM_CELL_UP							GOZGIT_ESR1_TARGETS_DN					GRAESSMANN_APOPTOSIS_BY_DOXORUBICIN_UP												FOSTER_TOLERANT_MACROPHAGE_DN		MARTINEZ_RB1_AND_TP53_TARGETS_DN																			DAVICIONI_MOLECULAR_ARMS_VS_ERMS_UP			MARTINEZ_TP53_TARGETS_DN		GRADE_COLON_CANCER_UP							YAMAZAKI_TCEB3_TARGETS_DN					LINDGREN_BLADDER_CANCER_CLUSTER_2B		
10365	KLF2	Kruppel-like factor 2 (lung)				BLALOCK_ALZHEIMERS_DISEASE_UP	MEISSNER_BRAIN_HCP_WITH_H3K4ME3_AND_H3K27ME3												SCHAEFFER_PROSTATE_DEVELOPMENT_6HR_DN						MARTENS_BOUND_BY_PML_RARA_FUSION		WONG_ADULT_TISSUE_STEM_MODULE	DELACROIX_RAR_BOUND_ES							RAO_BOUND_BY_SALL4														ENK_UV_RESPONSE_EPIDERMIS_DN					NUYTTEN_NIPP1_TARGETS_DN	ZHENG_BOUND_BY_FOXP3													DODD_NASOPHARYNGEAL_CARCINOMA_UP										SWEET_LUNG_CANCER_KRAS_DN																	YAMAZAKI_TCEB3_TARGETS_DN							
51176	LEF1	lymphoid enhancer-binding factor 1				BLALOCK_ALZHEIMERS_DISEASE_UP	MEISSNER_BRAIN_HCP_WITH_H3K4ME3_AND_H3K27ME3												SCHAEFFER_PROSTATE_DEVELOPMENT_6HR_DN												KINSEY_TARGETS_OF_EWSR1_FLII_FUSION_UP	SCHLOSSER_SERUM_RESPONSE_DN	BENPORATH_ES_WITH_H3K27ME3																						ZHENG_BOUND_BY_FOXP3																	BENPORATH_SUZ12_TARGETS												BYSTRYKH_HEMATOPOIESIS_STEM_CELL_QTL_TRANS														RIGGI_EWING_SARCOMA_PROGENITOR_UP		LINDGREN_BLADDER_CANCER_CLUSTER_2B		
4613	MYCN	v-myc myelocytomatosis viral related oncogene, neuroblastoma derived (avian)				BLALOCK_ALZHEIMERS_DISEASE_UP	MEISSNER_BRAIN_HCP_WITH_H3K4ME3_AND_H3K27ME3																				WONG_ADULT_TISSUE_STEM_MODULE	DELACROIX_RAR_BOUND_ES						IVANOVA_HEMATOPOIESIS_STEM_CELL_AND_PROGENITOR	RAO_BOUND_BY_SALL4		LEE_BMP2_TARGETS_UP							SCHAEFFER_PROSTATE_DEVELOPMENT_48HR_DN															CREIGHTON_ENDOCRINE_THERAPY_RESISTANCE_3	GRESHOCK_CANCER_COPY_NUMBER_UP																							DAVICIONI_MOLECULAR_ARMS_VS_ERMS_UP																			
8549	LGR5	leucine-rich repeat containing G protein-coupled receptor 5				BLALOCK_ALZHEIMERS_DISEASE_UP	MEISSNER_BRAIN_HCP_WITH_H3K4ME3_AND_H3K27ME3																				WONG_ADULT_TISSUE_STEM_MODULE						BENPORATH_ES_WITH_H3K27ME3									BENPORATH_EED_TARGETS														MARTINEZ_RB1_TARGETS_UP								MARTINEZ_RB1_AND_TP53_TARGETS_DN			DOUGLAS_BMI1_TARGETS_UP					BENPORATH_SUZ12_TARGETS														MARTINEZ_TP53_TARGETS_DN																
5740	PTGIS	prostaglandin I2 (prostacyclin) synthase				BLALOCK_ALZHEIMERS_DISEASE_UP	MEISSNER_BRAIN_HCP_WITH_H3K4ME3_AND_H3K27ME3																																CHICAS_RB1_TARGETS_CONFLUENT																																							SWEET_LUNG_CANCER_KRAS_DN																								
4646	MYO6	myosin VI				BLALOCK_ALZHEIMERS_DISEASE_UP		GOBERT_OLIGODENDROCYTE_DIFFERENTIATION_DN	CUI_TCF21_TARGETS_2_DN								ONKEN_UVEAL_MELANOMA_UP			DUTERTRE_ESTRADIOL_RESPONSE_24HR_DN			PEREZ_TP53_TARGETS																						GOZGIT_ESR1_TARGETS_DN				ENK_UV_RESPONSE_EPIDERMIS_DN																													SWEET_LUNG_CANCER_KRAS_DN		CHARAFE_BREAST_CANCER_LUMINAL_VS_MESENCHYMAL_UP				BYSTRYKH_HEMATOPOIESIS_STEM_CELL_QTL_TRANS					SMID_BREAST_CANCER_BASAL_DN			YAGI_AML_WITH_11Q23_REARRANGED				HAMAI_APOPTOSIS_VIA_TRAIL_UP						
89797	NAV2	neuron navigator 2				BLALOCK_ALZHEIMERS_DISEASE_UP		GOBERT_OLIGODENDROCYTE_DIFFERENTIATION_DN				ZWANG_TRANSIENTLY_UP_BY_1ST_EGF_PULSE_ONLY																	BUYTAERT_PHOTODYNAMIC_THERAPY_STRESS_UP				BENPORATH_ES_WITH_H3K27ME3						CHICAS_RB1_TARGETS_CONFLUENT			BENPORATH_EED_TARGETS														MARTINEZ_RB1_TARGETS_UP		LIU_PROSTATE_CANCER_DN						MARTINEZ_RB1_AND_TP53_TARGETS_DN								BENPORATH_SUZ12_TARGETS			FORTSCHEGGER_PHF8_TARGETS_DN											MARTINEZ_TP53_TARGETS_DN																
80176	SPSB1	splA/ryanodine receptor domain and SOCS box containing 1				BLALOCK_ALZHEIMERS_DISEASE_UP		GOBERT_OLIGODENDROCYTE_DIFFERENTIATION_DN				ZWANG_TRANSIENTLY_UP_BY_1ST_EGF_PULSE_ONLY																	BUYTAERT_PHOTODYNAMIC_THERAPY_STRESS_UP											NUYTTEN_EZH2_TARGETS_UP						LASTOWSKA_NEUROBLASTOMA_COPY_NUMBER_DN				GRAESSMANN_APOPTOSIS_BY_DOXORUBICIN_UP												FOSTER_TOLERANT_MACROPHAGE_DN																																								
1368	CPM	carboxypeptidase M				BLALOCK_ALZHEIMERS_DISEASE_UP		GOBERT_OLIGODENDROCYTE_DIFFERENTIATION_DN				ZWANG_TRANSIENTLY_UP_BY_1ST_EGF_PULSE_ONLY																					BENPORATH_ES_WITH_H3K27ME3						CHICAS_RB1_TARGETS_CONFLUENT										ENK_UV_RESPONSE_EPIDERMIS_DN																																	SCHAEFFER_PROSTATE_DEVELOPMENT_48HR_UP										YAGI_AML_WITH_11Q23_REARRANGED										
4601	MXI1	MAX interactor 1				BLALOCK_ALZHEIMERS_DISEASE_UP		GOBERT_OLIGODENDROCYTE_DIFFERENTIATION_DN						DIAZ_CHRONIC_MEYLOGENOUS_LEUKEMIA_UP	YOSHIMURA_MAPK8_TARGETS_UP			RODRIGUES_THYROID_CARCINOMA_POORLY_DIFFERENTIATED_DN					PEREZ_TP53_TARGETS						BUYTAERT_PHOTODYNAMIC_THERAPY_STRESS_UP											NUYTTEN_EZH2_TARGETS_UP														NUYTTEN_NIPP1_TARGETS_DN																				GEORGES_TARGETS_OF_MIR192_AND_MIR215																							KRIEG_HYPOXIA_NOT_VIA_KDM3A					
10755	GIPC1	GIPC PDZ domain containing family, member 1				BLALOCK_ALZHEIMERS_DISEASE_UP		GOBERT_OLIGODENDROCYTE_DIFFERENTIATION_DN							YOSHIMURA_MAPK8_TARGETS_UP				SCHAEFFER_PROSTATE_DEVELOPMENT_6HR_DN																																			NUYTTEN_NIPP1_TARGETS_DN																														BYSTRYKH_HEMATOPOIESIS_STEM_CELL_QTL_TRANS																		
6489	ST8SIA1	ST8 alpha-N-acetyl-neuraminide alpha-2,8-sialyltransferase 1				BLALOCK_ALZHEIMERS_DISEASE_UP		GOBERT_OLIGODENDROCYTE_DIFFERENTIATION_DN							YOSHIMURA_MAPK8_TARGETS_UP																											BENPORATH_EED_TARGETS													ZHENG_BOUND_BY_FOXP3																	BENPORATH_SUZ12_TARGETS							RAO_BOUND_BY_SALL4_ISOFORM_B																							
83439	TCF7L1	transcription factor 7-like 1 (T-cell specific, HMG-box)				BLALOCK_ALZHEIMERS_DISEASE_UP		GOBERT_OLIGODENDROCYTE_DIFFERENTIATION_DN								BENPORATH_NANOG_TARGETS				DUTERTRE_ESTRADIOL_RESPONSE_24HR_DN									BUYTAERT_PHOTODYNAMIC_THERAPY_STRESS_UP									LIM_MAMMARY_STEM_CELL_UP					BENPORATH_SOX2_TARGETS																																				RAO_BOUND_BY_SALL4_ISOFORM_B								KOYAMA_SEMA3B_TARGETS_DN											RIGGI_EWING_SARCOMA_PROGENITOR_UP				
1832	DSP	desmoplakin				BLALOCK_ALZHEIMERS_DISEASE_UP			CUI_TCF21_TARGETS_2_DN		KOINUMA_TARGETS_OF_SMAD2_OR_SMAD3																										LEE_BMP2_TARGETS_UP					BENPORATH_EED_TARGETS																									DOUGLAS_BMI1_TARGETS_UP																																			
4792	NFKBIA	nuclear factor of kappa light polypeptide gene enhancer in B-cells inhibitor, alpha				BLALOCK_ALZHEIMERS_DISEASE_UP			CUI_TCF21_TARGETS_2_DN			ZWANG_TRANSIENTLY_UP_BY_1ST_EGF_PULSE_ONLY						RODRIGUES_THYROID_CARCINOMA_POORLY_DIFFERENTIATED_DN									WONG_ADULT_TISSUE_STEM_MODULE		BUYTAERT_PHOTODYNAMIC_THERAPY_STRESS_UP											NUYTTEN_EZH2_TARGETS_UP																													LOPEZ_MBD_TARGETS									SWEET_LUNG_CANCER_KRAS_DN				SCHAEFFER_PROSTATE_DEVELOPMENT_48HR_UP					KOYAMA_SEMA3B_TARGETS_DN										KRIEG_HYPOXIA_NOT_VIA_KDM3A			LINDGREN_BLADDER_CANCER_CLUSTER_2B		
6446	SGK1	serum/glucocorticoid regulated kinase 1				BLALOCK_ALZHEIMERS_DISEASE_UP			CUI_TCF21_TARGETS_2_DN							BENPORATH_NANOG_TARGETS	ONKEN_UVEAL_MELANOMA_UP	RODRIGUES_THYROID_CARCINOMA_POORLY_DIFFERENTIATED_DN																						NUYTTEN_EZH2_TARGETS_UP	CHARAFE_BREAST_CANCER_LUMINAL_VS_MESENCHYMAL_DN				GOZGIT_ESR1_TARGETS_DN																		ZWANG_CLASS_1_TRANSIENTLY_INDUCED_BY_EGF						LOPEZ_MBD_TARGETS								RODRIGUES_THYROID_CARCINOMA_ANAPLASTIC_DN					SCHAEFFER_PROSTATE_DEVELOPMENT_48HR_UP																				
25819	CCRN4L	CCR4 carbon catabolite repression 4-like (S. cerevisiae)				BLALOCK_ALZHEIMERS_DISEASE_UP			CUI_TCF21_TARGETS_2_DN														PEREZ_TP53_TARGETS																	NUYTTEN_EZH2_TARGETS_UP										GRAESSMANN_APOPTOSIS_BY_DOXORUBICIN_UP												FOSTER_TOLERANT_MACROPHAGE_DN	ZWANG_CLASS_1_TRANSIENTLY_INDUCED_BY_EGF																												ONKEN_UVEAL_MELANOMA_DN			LEE_BMP2_TARGETS_DN								
7020	TFAP2A	transcription factor AP-2 alpha (activating enhancer binding protein 2 alpha)				BLALOCK_ALZHEIMERS_DISEASE_UP					KOINUMA_TARGETS_OF_SMAD2_OR_SMAD3	ZWANG_TRANSIENTLY_UP_BY_1ST_EGF_PULSE_ONLY								DUTERTRE_ESTRADIOL_RESPONSE_24HR_DN												SCHLOSSER_SERUM_RESPONSE_DN																																						MOHANKUMAR_TLX1_TARGETS_UP													DAVICIONI_MOLECULAR_ARMS_VS_ERMS_UP	BYSTRYKH_HEMATOPOIESIS_STEM_CELL_QTL_TRANS							ONKEN_UVEAL_MELANOMA_DN											
55740	ENAH	enabled homolog (Drosophila)				BLALOCK_ALZHEIMERS_DISEASE_UP					KOINUMA_TARGETS_OF_SMAD2_OR_SMAD3	ZWANG_TRANSIENTLY_UP_BY_1ST_EGF_PULSE_ONLY															WONG_ADULT_TISSUE_STEM_MODULE	DELACROIX_RAR_BOUND_ES		CHEN_METABOLIC_SYNDROM_NETWORK				IVANOVA_HEMATOPOIESIS_STEM_CELL_AND_PROGENITOR		MASSARWEH_TAMOXIFEN_RESISTANCE_UP									GOZGIT_ESR1_TARGETS_DN													LIU_PROSTATE_CANCER_DN							KRIGE_RESPONSE_TO_TOSEDOSTAT_6HR_UP													SWEET_LUNG_CANCER_KRAS_DN															MARTORIATI_MDM4_TARGETS_FETAL_LIVER_DN	LEE_BMP2_TARGETS_DN	YAMAZAKI_TCEB3_TARGETS_DN	HAMAI_APOPTOSIS_VIA_TRAIL_UP						
5292	PIM1	pim-1 oncogene				BLALOCK_ALZHEIMERS_DISEASE_UP					KOINUMA_TARGETS_OF_SMAD2_OR_SMAD3			DIAZ_CHRONIC_MEYLOGENOUS_LEUKEMIA_UP	YOSHIMURA_MAPK8_TARGETS_UP														BUYTAERT_PHOTODYNAMIC_THERAPY_STRESS_UP												CHARAFE_BREAST_CANCER_LUMINAL_VS_MESENCHYMAL_DN								ENK_UV_RESPONSE_EPIDERMIS_DN											GRESHOCK_CANCER_COPY_NUMBER_UP		FOSTER_TOLERANT_MACROPHAGE_DN	ZWANG_CLASS_1_TRANSIENTLY_INDUCED_BY_EGF										CASORELLI_ACUTE_PROMYELOCYTIC_LEUKEMIA_DN	GEORGES_TARGETS_OF_MIR192_AND_MIR215																		YAGI_AML_WITH_11Q23_REARRANGED	MARTORIATI_MDM4_TARGETS_FETAL_LIVER_DN		YAMAZAKI_TCEB3_TARGETS_DN							
5905	RANGAP1	Ran GTPase activating protein 1				BLALOCK_ALZHEIMERS_DISEASE_UP					KOINUMA_TARGETS_OF_SMAD2_OR_SMAD3			DIAZ_CHRONIC_MEYLOGENOUS_LEUKEMIA_UP		BENPORATH_NANOG_TARGETS			SCHAEFFER_PROSTATE_DEVELOPMENT_6HR_DN												KINSEY_TARGETS_OF_EWSR1_FLII_FUSION_UP																																		KRIGE_RESPONSE_TO_TOSEDOSTAT_6HR_UP				LOPEZ_MBD_TARGETS				CASORELLI_ACUTE_PROMYELOCYTIC_LEUKEMIA_DN																				MARTORIATI_MDM4_TARGETS_FETAL_LIVER_DN									
8140	SLC7A5	solute carrier family 7 (amino acid transporter light chain, L system), member 5				BLALOCK_ALZHEIMERS_DISEASE_UP					KOINUMA_TARGETS_OF_SMAD2_OR_SMAD3			DIAZ_CHRONIC_MEYLOGENOUS_LEUKEMIA_UP		BENPORATH_NANOG_TARGETS								PUJANA_BRCA1_PCC_NETWORK	MARTENS_BOUND_BY_PML_RARA_FUSION														CHICAS_RB1_TARGETS_CONFLUENT				BENPORATH_SOX2_TARGETS						ENK_UV_RESPONSE_EPIDERMIS_DN				MILI_PSEUDOPODIA_HAPTOTAXIS_DN											MARTINEZ_RB1_AND_TP53_TARGETS_DN							DODD_NASOPHARYNGEAL_CARCINOMA_DN					SENESE_HDAC3_TARGETS_DN		SWEET_LUNG_CANCER_KRAS_DN								MARTINEZ_TP53_TARGETS_DN											KRIEG_HYPOXIA_NOT_VIA_KDM3A					
9289	GPR56	G protein-coupled receptor 56				BLALOCK_ALZHEIMERS_DISEASE_UP					KOINUMA_TARGETS_OF_SMAD2_OR_SMAD3			DIAZ_CHRONIC_MEYLOGENOUS_LEUKEMIA_UP			ONKEN_UVEAL_MELANOMA_UP						PEREZ_TP53_TARGETS				WONG_ADULT_TISSUE_STEM_MODULE							IVANOVA_HEMATOPOIESIS_STEM_CELL_AND_PROGENITOR											GOZGIT_ESR1_TARGETS_DN									NUYTTEN_NIPP1_TARGETS_DN		MARTINEZ_RB1_TARGETS_UP								MARTINEZ_RB1_AND_TP53_TARGETS_DN																CHARAFE_BREAST_CANCER_LUMINAL_VS_MESENCHYMAL_UP		SCHAEFFER_PROSTATE_DEVELOPMENT_48HR_UP				MARTINEZ_TP53_TARGETS_DN										HAMAI_APOPTOSIS_VIA_TRAIL_UP						
3371	TNC	tenascin C				BLALOCK_ALZHEIMERS_DISEASE_UP					KOINUMA_TARGETS_OF_SMAD2_OR_SMAD3				YOSHIMURA_MAPK8_TARGETS_UP	BENPORATH_NANOG_TARGETS											WONG_ADULT_TISSUE_STEM_MODULE			CHEN_METABOLIC_SYNDROM_NETWORK										NUYTTEN_EZH2_TARGETS_UP			BENPORATH_SOX2_TARGETS					BRUINS_UVC_RESPONSE_LATE									BRUINS_UVC_RESPONSE_VIA_TP53_GROUP_A				ENK_UV_RESPONSE_KERATINOCYTE_DN	FOSTER_TOLERANT_MACROPHAGE_DN	ZWANG_CLASS_1_TRANSIENTLY_INDUCED_BY_EGF						LOPEZ_MBD_TARGETS																								MARTORIATI_MDM4_TARGETS_FETAL_LIVER_DN					RIGGI_EWING_SARCOMA_PROGENITOR_UP		LINDGREN_BLADDER_CANCER_CLUSTER_2B		
10163	WASF2	WAS protein family, member 2				BLALOCK_ALZHEIMERS_DISEASE_UP					KOINUMA_TARGETS_OF_SMAD2_OR_SMAD3								SCHAEFFER_PROSTATE_DEVELOPMENT_6HR_DN																																																																					GRADE_COLON_CANCER_UP		MARSON_BOUND_BY_FOXP3_UNSTIMULATED												
10913	EDAR	ectodysplasin A receptor				BLALOCK_ALZHEIMERS_DISEASE_UP					KOINUMA_TARGETS_OF_SMAD2_OR_SMAD3												PEREZ_TP53_TARGETS																																													DODD_NASOPHARYNGEAL_CARCINOMA_UP																															CHEMNITZ_RESPONSE_TO_PROSTAGLANDIN_E2_DN			
5091	PC	pyruvate carboxylase				BLALOCK_ALZHEIMERS_DISEASE_UP					KOINUMA_TARGETS_OF_SMAD2_OR_SMAD3																																													MARTINEZ_RB1_TARGETS_UP																													WAKABAYASHI_ADIPOGENESIS_PPARG_RXRA_BOUND_8D																MONNIER_POSTRADIATION_TUMOR_ESCAPE_UP	
687	KLF9	Kruppel-like factor 9				BLALOCK_ALZHEIMERS_DISEASE_UP						ZWANG_TRANSIENTLY_UP_BY_1ST_EGF_PULSE_ONLY	DAZARD_RESPONSE_TO_UV_NHEK_DN									CREIGHTON_ENDOCRINE_THERAPY_RESISTANCE_5					WONG_ADULT_TISSUE_STEM_MODULE		BUYTAERT_PHOTODYNAMIC_THERAPY_STRESS_UP								LEE_BMP2_TARGETS_UP								GOZGIT_ESR1_TARGETS_DN												BRUINS_UVC_RESPONSE_VIA_TP53_GROUP_A				ENK_UV_RESPONSE_KERATINOCYTE_DN				KRIGE_RESPONSE_TO_TOSEDOSTAT_6HR_UP												RODRIGUES_THYROID_CARCINOMA_ANAPLASTIC_DN	SWEET_LUNG_CANCER_KRAS_DN	RAO_BOUND_BY_SALL4_ISOFORM_B			SCHAEFFER_PROSTATE_DEVELOPMENT_48HR_UP		BYSTRYKH_HEMATOPOIESIS_STEM_CELL_QTL_TRANS																		
5467	PPARD	peroxisome proliferator-activated receptor delta				BLALOCK_ALZHEIMERS_DISEASE_UP						ZWANG_TRANSIENTLY_UP_BY_1ST_EGF_PULSE_ONLY			YOSHIMURA_MAPK8_TARGETS_UP			RODRIGUES_THYROID_CARCINOMA_POORLY_DIFFERENTIATED_DN																																																										SENESE_HDAC3_TARGETS_DN																										
26232	FBXO2	F-box protein 2				BLALOCK_ALZHEIMERS_DISEASE_UP						ZWANG_TRANSIENTLY_UP_BY_1ST_EGF_PULSE_ONLY			YOSHIMURA_MAPK8_TARGETS_UP																																			GRAESSMANN_APOPTOSIS_BY_DOXORUBICIN_UP								LIU_PROSTATE_CANCER_DN											LOPEZ_MBD_TARGETS																																	
27303	RBMS3	RNA binding motif, single stranded interacting protein 3				BLALOCK_ALZHEIMERS_DISEASE_UP						ZWANG_TRANSIENTLY_UP_BY_1ST_EGF_PULSE_ONLY						RODRIGUES_THYROID_CARCINOMA_POORLY_DIFFERENTIATED_DN	SCHAEFFER_PROSTATE_DEVELOPMENT_6HR_DN											CHEN_METABOLIC_SYNDROM_NETWORK										NUYTTEN_EZH2_TARGETS_UP	CHARAFE_BREAST_CANCER_LUMINAL_VS_MESENCHYMAL_DN			SCHAEFFER_PROSTATE_DEVELOPMENT_48HR_DN		LASTOWSKA_NEUROBLASTOMA_COPY_NUMBER_DN		BRUINS_UVC_RESPONSE_LATE																												SENESE_HDAC3_TARGETS_DN	RODRIGUES_THYROID_CARCINOMA_ANAPLASTIC_DN																									
4059	BCAM	basal cell adhesion molecule (Lutheran blood group)				BLALOCK_ALZHEIMERS_DISEASE_UP						ZWANG_TRANSIENTLY_UP_BY_1ST_EGF_PULSE_ONLY						RODRIGUES_THYROID_CARCINOMA_POORLY_DIFFERENTIATED_DN				CREIGHTON_ENDOCRINE_THERAPY_RESISTANCE_5										SCHLOSSER_SERUM_RESPONSE_DN				MASSARWEH_TAMOXIFEN_RESISTANCE_UP											BAELDE_DIABETIC_NEPHROPATHY_DN																													SENESE_HDAC3_TARGETS_DN	RODRIGUES_THYROID_CARCINOMA_ANAPLASTIC_DN												SMID_BREAST_CANCER_BASAL_DN													
55227	LRRC1	leucine rich repeat containing 1				BLALOCK_ALZHEIMERS_DISEASE_UP						ZWANG_TRANSIENTLY_UP_BY_1ST_EGF_PULSE_ONLY								DUTERTRE_ESTRADIOL_RESPONSE_24HR_DN														IVANOVA_HEMATOPOIESIS_STEM_CELL_AND_PROGENITOR		MASSARWEH_TAMOXIFEN_RESISTANCE_UP																																																							ONKEN_UVEAL_MELANOMA_DN											
4051	CYP4F3	cytochrome P450, family 4, subfamily F, polypeptide 3				BLALOCK_ALZHEIMERS_DISEASE_UP						ZWANG_TRANSIENTLY_UP_BY_1ST_EGF_PULSE_ONLY											PEREZ_TP53_TARGETS																																		BRUINS_UVC_RESPONSE_VIA_TP53_GROUP_A																																													
10928	RALBP1	ralA binding protein 1				BLALOCK_ALZHEIMERS_DISEASE_UP								DIAZ_CHRONIC_MEYLOGENOUS_LEUKEMIA_UP	YOSHIMURA_MAPK8_TARGETS_UP						PUJANA_ATM_PCC_NETWORK											SCHLOSSER_SERUM_RESPONSE_DN									CHARAFE_BREAST_CANCER_LUMINAL_VS_MESENCHYMAL_DN											FLECHNER_BIOPSY_KIDNEY_TRANSPLANT_OK_VS_DONOR_UP		NUYTTEN_NIPP1_TARGETS_DN																																										HAMAI_APOPTOSIS_VIA_TRAIL_UP						
51747	LUC7L3	LUC7-like 3 (S. cerevisiae)				BLALOCK_ALZHEIMERS_DISEASE_UP								DIAZ_CHRONIC_MEYLOGENOUS_LEUKEMIA_UP			ONKEN_UVEAL_MELANOMA_UP																														BAELDE_DIABETIC_NEPHROPATHY_DN					FLECHNER_BIOPSY_KIDNEY_TRANSPLANT_OK_VS_DONOR_UP									ENK_UV_RESPONSE_KERATINOCYTE_DN										DODD_NASOPHARYNGEAL_CARCINOMA_DN		CASORELLI_ACUTE_PROMYELOCYTIC_LEUKEMIA_DN														KOYAMA_SEMA3B_TARGETS_DN									HAMAI_APOPTOSIS_VIA_TRAIL_UP					MONNIER_POSTRADIATION_TUMOR_ESCAPE_UP	
6513	SLC2A1	solute carrier family 2 (facilitated glucose transporter), member 1				BLALOCK_ALZHEIMERS_DISEASE_UP								DIAZ_CHRONIC_MEYLOGENOUS_LEUKEMIA_UP							PUJANA_ATM_PCC_NETWORK																			NUYTTEN_EZH2_TARGETS_UP													MILI_PSEUDOPODIA_HAPTOTAXIS_DN								ENK_UV_RESPONSE_KERATINOCYTE_DN					MILI_PSEUDOPODIA_CHEMOTAXIS_DN	DOUGLAS_BMI1_TARGETS_UP		LOPEZ_MBD_TARGETS												ZWANG_CLASS_3_TRANSIENTLY_INDUCED_BY_EGF														YAMAZAKI_TCEB3_TARGETS_DN		KRIEG_HYPOXIA_NOT_VIA_KDM3A					
4000	LMNA	lamin A/C				BLALOCK_ALZHEIMERS_DISEASE_UP								DIAZ_CHRONIC_MEYLOGENOUS_LEUKEMIA_UP																CHEN_METABOLIC_SYNDROM_NETWORK									CHICAS_RB1_TARGETS_CONFLUENT					SCHAEFFER_PROSTATE_DEVELOPMENT_48HR_DN	GOZGIT_ESR1_TARGETS_DN																	FOSTER_TOLERANT_MACROPHAGE_DN											CASORELLI_ACUTE_PROMYELOCYTIC_LEUKEMIA_DN											BYSTRYKH_HEMATOPOIESIS_STEM_CELL_QTL_TRANS	WAKABAYASHI_ADIPOGENESIS_PPARG_RXRA_BOUND_8D																	
10726	NUDC	nuclear distribution gene C homolog (A. nidulans)				BLALOCK_ALZHEIMERS_DISEASE_UP								DIAZ_CHRONIC_MEYLOGENOUS_LEUKEMIA_UP																																LASTOWSKA_NEUROBLASTOMA_COPY_NUMBER_DN																											CASORELLI_ACUTE_PROMYELOCYTIC_LEUKEMIA_DN																													
56259	CTNNBL1	catenin, beta like 1				BLALOCK_ALZHEIMERS_DISEASE_UP								DIAZ_CHRONIC_MEYLOGENOUS_LEUKEMIA_UP																																																											CASORELLI_ACUTE_PROMYELOCYTIC_LEUKEMIA_DN												WAKABAYASHI_ADIPOGENESIS_PPARG_RXRA_BOUND_8D									LEE_BMP2_TARGETS_DN								
8131	NPRL3	nitrogen permease regulator-like 3 (S. cerevisiae)				BLALOCK_ALZHEIMERS_DISEASE_UP								DIAZ_CHRONIC_MEYLOGENOUS_LEUKEMIA_UP																																																																														YAGI_AML_WITH_11Q23_REARRANGED										
2066	ERBB4	v-erb-a erythroblastic leukemia viral oncogene homolog 4 (avian)				BLALOCK_ALZHEIMERS_DISEASE_UP									YOSHIMURA_MAPK8_TARGETS_UP							CREIGHTON_ENDOCRINE_THERAPY_RESISTANCE_5											BENPORATH_ES_WITH_H3K27ME3			MASSARWEH_TAMOXIFEN_RESISTANCE_UP						BENPORATH_EED_TARGETS			GOZGIT_ESR1_TARGETS_DN		BAELDE_DIABETIC_NEPHROPATHY_DN																									BENPORATH_SUZ12_TARGETS																	SMID_BREAST_CANCER_BASAL_DN													
5276	SERPINI2	serpin peptidase inhibitor, clade I (pancpin), member 2				BLALOCK_ALZHEIMERS_DISEASE_UP									YOSHIMURA_MAPK8_TARGETS_UP																	SCHLOSSER_SERUM_RESPONSE_DN																																																																						
8787	RGS9	regulator of G-protein signaling 9				BLALOCK_ALZHEIMERS_DISEASE_UP									YOSHIMURA_MAPK8_TARGETS_UP																		BENPORATH_ES_WITH_H3K27ME3																																											SENESE_HDAC3_TARGETS_DN																										
4916	NTRK3	neurotrophic tyrosine kinase, receptor, type 3				BLALOCK_ALZHEIMERS_DISEASE_UP									YOSHIMURA_MAPK8_TARGETS_UP																			IVANOVA_HEMATOPOIESIS_STEM_CELL_AND_PROGENITOR																										GRESHOCK_CANCER_COPY_NUMBER_UP										MOHANKUMAR_TLX1_TARGETS_UP		BENPORATH_SUZ12_TARGETS											DAVICIONI_MOLECULAR_ARMS_VS_ERMS_UP																			
22808	MRAS	muscle RAS oncogene homolog				BLALOCK_ALZHEIMERS_DISEASE_UP									YOSHIMURA_MAPK8_TARGETS_UP																									NUYTTEN_EZH2_TARGETS_UP																		LIU_PROSTATE_CANCER_DN																													KOYAMA_SEMA3B_TARGETS_DN															
6915	TBXA2R	thromboxane A2 receptor				BLALOCK_ALZHEIMERS_DISEASE_UP									YOSHIMURA_MAPK8_TARGETS_UP																																														ENK_UV_RESPONSE_KERATINOCYTE_DN																															YAGI_AML_WITH_11Q23_REARRANGED						RIGGI_EWING_SARCOMA_PROGENITOR_UP				
6678	SPARC	secreted protein, acidic, cysteine-rich (osteonectin)				BLALOCK_ALZHEIMERS_DISEASE_UP										BENPORATH_NANOG_TARGETS	ONKEN_UVEAL_MELANOMA_UP										WONG_ADULT_TISSUE_STEM_MODULE			CHEN_METABOLIC_SYNDROM_NETWORK								LIM_MAMMARY_STEM_CELL_UP	CHICAS_RB1_TARGETS_CONFLUENT		CHARAFE_BREAST_CANCER_LUMINAL_VS_MESENCHYMAL_DN											FLECHNER_BIOPSY_KIDNEY_TRANSPLANT_OK_VS_DONOR_UP	MILI_PSEUDOPODIA_HAPTOTAXIS_DN					LIU_PROSTATE_CANCER_DN											LOPEZ_MBD_TARGETS		DODD_NASOPHARYNGEAL_CARCINOMA_DN				FORTSCHEGGER_PHF8_TARGETS_DN	SENESE_HDAC3_TARGETS_DN		SWEET_LUNG_CANCER_KRAS_DN																						LINDGREN_BLADDER_CANCER_CLUSTER_2B		
1106	CHD2	chromodomain helicase DNA binding protein 2				BLALOCK_ALZHEIMERS_DISEASE_UP										BENPORATH_NANOG_TARGETS		RODRIGUES_THYROID_CARCINOMA_POORLY_DIFFERENTIATED_DN																	RAO_BOUND_BY_SALL4																				ZHENG_BOUND_BY_FOXP3										KRIGE_RESPONSE_TO_TOSEDOSTAT_6HR_UP															CHARAFE_BREAST_CANCER_LUMINAL_VS_MESENCHYMAL_UP																						
688	KLF5	Kruppel-like factor 5 (intestinal)				BLALOCK_ALZHEIMERS_DISEASE_UP										BENPORATH_NANOG_TARGETS				DUTERTRE_ESTRADIOL_RESPONSE_24HR_DN									BUYTAERT_PHOTODYNAMIC_THERAPY_STRESS_UP														BENPORATH_SOX2_TARGETS							GRAESSMANN_APOPTOSIS_BY_DOXORUBICIN_UP				NUYTTEN_NIPP1_TARGETS_DN														DODD_NASOPHARYNGEAL_CARCINOMA_UP																							ONKEN_UVEAL_MELANOMA_DN			LEE_BMP2_TARGETS_DN								
9100	USP10	ubiquitin specific peptidase 10				BLALOCK_ALZHEIMERS_DISEASE_UP										BENPORATH_NANOG_TARGETS					PUJANA_ATM_PCC_NETWORK			PUJANA_BRCA1_PCC_NETWORK		BLALOCK_ALZHEIMERS_DISEASE_DN					KINSEY_TARGETS_OF_EWSR1_FLII_FUSION_UP																																																															LEE_BMP2_TARGETS_DN								
6942	TCF20	transcription factor 20 (AR1)				BLALOCK_ALZHEIMERS_DISEASE_UP										BENPORATH_NANOG_TARGETS					PUJANA_ATM_PCC_NETWORK			PUJANA_BRCA1_PCC_NETWORK					BUYTAERT_PHOTODYNAMIC_THERAPY_STRESS_UP			SCHLOSSER_SERUM_RESPONSE_DN								NUYTTEN_EZH2_TARGETS_UP			BENPORATH_SOX2_TARGETS													MARTINEZ_RB1_TARGETS_UP								MARTINEZ_RB1_AND_TP53_TARGETS_DN																						MARTINEZ_TP53_TARGETS_DN		GRADE_COLON_CANCER_UP														
7753	ZNF202	zinc finger protein 202				BLALOCK_ALZHEIMERS_DISEASE_UP										BENPORATH_NANOG_TARGETS								PUJANA_BRCA1_PCC_NETWORK					BUYTAERT_PHOTODYNAMIC_THERAPY_STRESS_UP																	LASTOWSKA_NEUROBLASTOMA_COPY_NUMBER_DN																																			ZWANG_CLASS_3_TRANSIENTLY_INDUCED_BY_EGF																					
1454	CSNK1E	casein kinase 1, epsilon				BLALOCK_ALZHEIMERS_DISEASE_UP										BENPORATH_NANOG_TARGETS																				MASSARWEH_TAMOXIFEN_RESISTANCE_UP						BENPORATH_EED_TARGETS	BENPORATH_SOX2_TARGETS																																						ZWANG_CLASS_3_TRANSIENTLY_INDUCED_BY_EGF			BYSTRYKH_HEMATOPOIESIS_STEM_CELL_QTL_TRANS				GRADE_COLON_CANCER_UP														
6302	TSPAN31	tetraspanin 31				BLALOCK_ALZHEIMERS_DISEASE_UP											ONKEN_UVEAL_MELANOMA_UP	RODRIGUES_THYROID_CARCINOMA_POORLY_DIFFERENTIATED_DN																																			MILI_PSEUDOPODIA_HAPTOTAXIS_DN												KRIGE_RESPONSE_TO_TOSEDOSTAT_6HR_UP											SENESE_HDAC3_TARGETS_DN																										
753	C18orf1	chromosome 18 open reading frame 1				BLALOCK_ALZHEIMERS_DISEASE_UP											ONKEN_UVEAL_MELANOMA_UP			DUTERTRE_ESTRADIOL_RESPONSE_24HR_DN			PEREZ_TP53_TARGETS									SCHLOSSER_SERUM_RESPONSE_DN																							ZHENG_BOUND_BY_FOXP3																																		SMID_BREAST_CANCER_BASAL_DN													
3431	SP110	SP110 nuclear body protein				BLALOCK_ALZHEIMERS_DISEASE_UP											ONKEN_UVEAL_MELANOMA_UP				PUJANA_ATM_PCC_NETWORK																								GOZGIT_ESR1_TARGETS_DN					GRAESSMANN_APOPTOSIS_BY_DOXORUBICIN_UP														MARTINEZ_RB1_AND_TP53_TARGETS_DN																						MARTINEZ_TP53_TARGETS_DN																
3418	IDH2	isocitrate dehydrogenase 2 (NADP+), mitochondrial				BLALOCK_ALZHEIMERS_DISEASE_UP											ONKEN_UVEAL_MELANOMA_UP					CREIGHTON_ENDOCRINE_THERAPY_RESISTANCE_5														MASSARWEH_TAMOXIFEN_RESISTANCE_UP			CHICAS_RB1_TARGETS_CONFLUENT																				CREIGHTON_ENDOCRINE_THERAPY_RESISTANCE_3																					CHARAFE_BREAST_CANCER_LUMINAL_VS_MESENCHYMAL_UP																						
57720	GPR107	G protein-coupled receptor 107				BLALOCK_ALZHEIMERS_DISEASE_UP											ONKEN_UVEAL_MELANOMA_UP												BUYTAERT_PHOTODYNAMIC_THERAPY_STRESS_UP																									NUYTTEN_NIPP1_TARGETS_DN					CREIGHTON_ENDOCRINE_THERAPY_RESISTANCE_3																													GRADE_COLON_CANCER_UP														
5757	PTMA	prothymosin, alpha				BLALOCK_ALZHEIMERS_DISEASE_UP													SCHAEFFER_PROSTATE_DEVELOPMENT_6HR_DN		PUJANA_ATM_PCC_NETWORK			PUJANA_BRCA1_PCC_NETWORK							KINSEY_TARGETS_OF_EWSR1_FLII_FUSION_UP	SCHLOSSER_SERUM_RESPONSE_DN																				FLECHNER_BIOPSY_KIDNEY_TRANSPLANT_OK_VS_DONOR_UP									ENK_UV_RESPONSE_KERATINOCYTE_DN																											GRADE_COLON_CANCER_UP														
10912	GADD45G	growth arrest and DNA-damage-inducible, gamma				BLALOCK_ALZHEIMERS_DISEASE_UP													SCHAEFFER_PROSTATE_DEVELOPMENT_6HR_DN								WONG_ADULT_TISSUE_STEM_MODULE	DELACROIX_RAR_BOUND_ES								MASSARWEH_TAMOXIFEN_RESISTANCE_UP						BENPORATH_EED_TARGETS	BENPORATH_SOX2_TARGETS																			FOSTER_TOLERANT_MACROPHAGE_DN										BENPORATH_SUZ12_TARGETS										SCHAEFFER_PROSTATE_DEVELOPMENT_48HR_UP	DAVICIONI_MOLECULAR_ARMS_VS_ERMS_UP																			
54434	SSH1	slingshot homolog 1 (Drosophila)				BLALOCK_ALZHEIMERS_DISEASE_UP													SCHAEFFER_PROSTATE_DEVELOPMENT_6HR_DN												KINSEY_TARGETS_OF_EWSR1_FLII_FUSION_UP							LIM_MAMMARY_STEM_CELL_UP															MILI_PSEUDOPODIA_HAPTOTAXIS_DN												KRIGE_RESPONSE_TO_TOSEDOSTAT_6HR_UP																																					
10421	CD2BP2	CD2 (cytoplasmic tail) binding protein 2				BLALOCK_ALZHEIMERS_DISEASE_UP													SCHAEFFER_PROSTATE_DEVELOPMENT_6HR_DN																													BRUINS_UVC_RESPONSE_LATE																									CASORELLI_ACUTE_PROMYELOCYTIC_LEUKEMIA_DN																													
11078	TRIOBP	TRIO and F-actin binding protein				BLALOCK_ALZHEIMERS_DISEASE_UP													SCHAEFFER_PROSTATE_DEVELOPMENT_6HR_DN																																														KRIGE_RESPONSE_TO_TOSEDOSTAT_6HR_UP																																KRIEG_HYPOXIA_NOT_VIA_KDM3A		CHEMNITZ_RESPONSE_TO_PROSTAGLANDIN_E2_DN			
19	ABCA1	ATP-binding cassette, sub-family A (ABC1), member 1				BLALOCK_ALZHEIMERS_DISEASE_UP														DUTERTRE_ESTRADIOL_RESPONSE_24HR_DN			PEREZ_TP53_TARGETS				WONG_ADULT_TISSUE_STEM_MODULE		BUYTAERT_PHOTODYNAMIC_THERAPY_STRESS_UP							MASSARWEH_TAMOXIFEN_RESISTANCE_UP	LEE_BMP2_TARGETS_UP																	NUYTTEN_NIPP1_TARGETS_DN																								SWEET_LUNG_CANCER_KRAS_DN																								
2201	FBN2	fibrillin 2				BLALOCK_ALZHEIMERS_DISEASE_UP														DUTERTRE_ESTRADIOL_RESPONSE_24HR_DN													BENPORATH_ES_WITH_H3K27ME3						CHICAS_RB1_TARGETS_CONFLUENT			BENPORATH_EED_TARGETS																	CREIGHTON_ENDOCRINE_THERAPY_RESISTANCE_3					MARTINEZ_RB1_AND_TP53_TARGETS_DN								BENPORATH_SUZ12_TARGETS														MARTINEZ_TP53_TARGETS_DN																
5101	PCDH9	protocadherin 9				BLALOCK_ALZHEIMERS_DISEASE_UP														DUTERTRE_ESTRADIOL_RESPONSE_24HR_DN																																						LIU_PROSTATE_CANCER_DN										DODD_NASOPHARYNGEAL_CARCINOMA_UP														SCHAEFFER_PROSTATE_DEVELOPMENT_48HR_UP																RIGGI_EWING_SARCOMA_PROGENITOR_UP				
3705	ITPK1	inositol-tetrakisphosphate 1-kinase				BLALOCK_ALZHEIMERS_DISEASE_UP															PUJANA_ATM_PCC_NETWORK			PUJANA_BRCA1_PCC_NETWORK				DELACROIX_RAR_BOUND_ES			KINSEY_TARGETS_OF_EWSR1_FLII_FUSION_UP																																					DODD_NASOPHARYNGEAL_CARCINOMA_UP		MOHANKUMAR_TLX1_TARGETS_UP					FORTSCHEGGER_PHF8_TARGETS_DN				RAO_BOUND_BY_SALL4_ISOFORM_B	CHARAFE_BREAST_CANCER_LUMINAL_VS_MESENCHYMAL_UP																						
11129	CLASRP	CLK4-associating serine/arginine rich protein				BLALOCK_ALZHEIMERS_DISEASE_UP															PUJANA_ATM_PCC_NETWORK			PUJANA_BRCA1_PCC_NETWORK										IVANOVA_HEMATOPOIESIS_STEM_CELL_AND_PROGENITOR																GRAESSMANN_APOPTOSIS_BY_DOXORUBICIN_UP			MILI_PSEUDOPODIA_HAPTOTAXIS_DN																																																	
10238	DCAF7	DDB1 and CUL4 associated factor 7				BLALOCK_ALZHEIMERS_DISEASE_UP															PUJANA_ATM_PCC_NETWORK			PUJANA_BRCA1_PCC_NETWORK																								BRUINS_UVC_RESPONSE_LATE																						MOHANKUMAR_TLX1_TARGETS_UP					FORTSCHEGGER_PHF8_TARGETS_DN	SENESE_HDAC3_TARGETS_DN												GRADE_COLON_CANCER_UP									KRIEG_HYPOXIA_NOT_VIA_KDM3A					
6125	RPL5	ribosomal protein L5				BLALOCK_ALZHEIMERS_DISEASE_UP															PUJANA_ATM_PCC_NETWORK			PUJANA_BRCA1_PCC_NETWORK																																									KRIGE_RESPONSE_TO_TOSEDOSTAT_6HR_UP																										ONKEN_UVEAL_MELANOMA_DN											
51367	POP5	processing of precursor 5, ribonuclease P/MRP subunit (S. cerevisiae)				BLALOCK_ALZHEIMERS_DISEASE_UP															PUJANA_ATM_PCC_NETWORK			PUJANA_BRCA1_PCC_NETWORK																																																																				YAGI_AML_WITH_11Q23_REARRANGED										
5939	RBMS2	RNA binding motif, single stranded interacting protein 2				BLALOCK_ALZHEIMERS_DISEASE_UP															PUJANA_ATM_PCC_NETWORK																								GOZGIT_ESR1_TARGETS_DN																									MOHANKUMAR_TLX1_TARGETS_UP																													CHEMNITZ_RESPONSE_TO_PROSTAGLANDIN_E2_DN			
7477	WNT7B	wingless-type MMTV integration site family, member 7B				BLALOCK_ALZHEIMERS_DISEASE_UP																	PEREZ_TP53_TARGETS																											GRAESSMANN_APOPTOSIS_BY_DOXORUBICIN_UP																																																				
4176	MCM7	minichromosome maintenance complex component 7				BLALOCK_ALZHEIMERS_DISEASE_UP																		PUJANA_BRCA1_PCC_NETWORK							KINSEY_TARGETS_OF_EWSR1_FLII_FUSION_UP																																								DODD_NASOPHARYNGEAL_CARCINOMA_DN		CASORELLI_ACUTE_PROMYELOCYTIC_LEUKEMIA_DN												WAKABAYASHI_ADIPOGENESIS_PPARG_RXRA_BOUND_8D			GRADE_COLON_CANCER_UP		MARSON_BOUND_BY_FOXP3_UNSTIMULATED				LEE_BMP2_TARGETS_DN								
5929	RBBP5	retinoblastoma binding protein 5				BLALOCK_ALZHEIMERS_DISEASE_UP																		PUJANA_BRCA1_PCC_NETWORK							KINSEY_TARGETS_OF_EWSR1_FLII_FUSION_UP																																																																							
22913	RALY	RNA binding protein, autoantigenic (hnRNP-associated with lethal yellow homolog (mouse))				BLALOCK_ALZHEIMERS_DISEASE_UP																		PUJANA_BRCA1_PCC_NETWORK																																																	CASORELLI_ACUTE_PROMYELOCYTIC_LEUKEMIA_DN															GRADE_COLON_CANCER_UP														
9862	MED24	mediator complex subunit 24				BLALOCK_ALZHEIMERS_DISEASE_UP																		PUJANA_BRCA1_PCC_NETWORK																																																												BYSTRYKH_HEMATOPOIESIS_STEM_CELL_QTL_TRANS					SMID_BREAST_CANCER_BASAL_DN	MARSON_BOUND_BY_FOXP3_UNSTIMULATED												
5829	PXN	paxillin				BLALOCK_ALZHEIMERS_DISEASE_UP																			MARTENS_BOUND_BY_PML_RARA_FUSION						KINSEY_TARGETS_OF_EWSR1_FLII_FUSION_UP							LIM_MAMMARY_STEM_CELL_UP	CHICAS_RB1_TARGETS_CONFLUENT																													DODD_NASOPHARYNGEAL_CARCINOMA_UP							FORTSCHEGGER_PHF8_TARGETS_DN																											
6169	RPL38	ribosomal protein L38				BLALOCK_ALZHEIMERS_DISEASE_UP																				BLALOCK_ALZHEIMERS_DISEASE_DN																																																														GRADE_COLON_CANCER_UP														
51704	GPRC5B	G protein-coupled receptor, family C, group 5, member B				BLALOCK_ALZHEIMERS_DISEASE_UP																					WONG_ADULT_TISSUE_STEM_MODULE		BUYTAERT_PHOTODYNAMIC_THERAPY_STRESS_UP										CHICAS_RB1_TARGETS_CONFLUENT	NUYTTEN_EZH2_TARGETS_UP	CHARAFE_BREAST_CANCER_LUMINAL_VS_MESENCHYMAL_DN												MILI_PSEUDOPODIA_HAPTOTAXIS_DN	NUYTTEN_NIPP1_TARGETS_DN									ZWANG_CLASS_1_TRANSIENTLY_INDUCED_BY_EGF			MILI_PSEUDOPODIA_CHEMOTAXIS_DN	DOUGLAS_BMI1_TARGETS_UP															SCHAEFFER_PROSTATE_DEVELOPMENT_48HR_UP			WAKABAYASHI_ADIPOGENESIS_PPARG_RXRA_BOUND_8D												KRIEG_HYPOXIA_NOT_VIA_KDM3A					
587	BCAT2	branched chain amino-acid transaminase 2, mitochondrial				BLALOCK_ALZHEIMERS_DISEASE_UP																						DELACROIX_RAR_BOUND_ES																																	ENK_UV_RESPONSE_KERATINOCYTE_DN									MOHANKUMAR_TLX1_TARGETS_UP															WAKABAYASHI_ADIPOGENESIS_PPARG_RXRA_BOUND_8D																	
58528	RRAGD	Ras-related GTP binding D				BLALOCK_ALZHEIMERS_DISEASE_UP																							BUYTAERT_PHOTODYNAMIC_THERAPY_STRESS_UP								LEE_BMP2_TARGETS_UP																																								RODRIGUES_THYROID_CARCINOMA_ANAPLASTIC_DN						DAVICIONI_MOLECULAR_ARMS_VS_ERMS_UP								ONKEN_UVEAL_MELANOMA_DN							RIGGI_EWING_SARCOMA_PROGENITOR_UP				
51526	C20orf111	chromosome 20 open reading frame 111				BLALOCK_ALZHEIMERS_DISEASE_UP																							BUYTAERT_PHOTODYNAMIC_THERAPY_STRESS_UP																		BAELDE_DIABETIC_NEPHROPATHY_DN			GRAESSMANN_APOPTOSIS_BY_DOXORUBICIN_UP																																																		LINDGREN_BLADDER_CANCER_CLUSTER_2B		
4134	MAP4	microtubule-associated protein 4				BLALOCK_ALZHEIMERS_DISEASE_UP																								CHEN_METABOLIC_SYNDROM_NETWORK																		BRUINS_UVC_RESPONSE_LATE									BRUINS_UVC_RESPONSE_VIA_TP53_GROUP_A				ENK_UV_RESPONSE_KERATINOCYTE_DN			MARTINEZ_RB1_AND_TP53_TARGETS_DN														SWEET_LUNG_CANCER_KRAS_DN								MARTINEZ_TP53_TARGETS_DN																
10318	TNIP1	TNFAIP3 interacting protein 1				BLALOCK_ALZHEIMERS_DISEASE_UP																								CHEN_METABOLIC_SYNDROM_NETWORK																		BRUINS_UVC_RESPONSE_LATE																											FORTSCHEGGER_PHF8_TARGETS_DN										WAKABAYASHI_ADIPOGENESIS_PPARG_RXRA_BOUND_8D												KRIEG_HYPOXIA_NOT_VIA_KDM3A					
6457	SH3GL3	SH3-domain GRB2-like 3				BLALOCK_ALZHEIMERS_DISEASE_UP																									KINSEY_TARGETS_OF_EWSR1_FLII_FUSION_UP												BENPORATH_SOX2_TARGETS																									DODD_NASOPHARYNGEAL_CARCINOMA_UP																														RIGGI_EWING_SARCOMA_PROGENITOR_UP				
10278	EFS	embryonal Fyn-associated substrate				BLALOCK_ALZHEIMERS_DISEASE_UP																										SCHLOSSER_SERUM_RESPONSE_DN					LEE_BMP2_TARGETS_UP												ENK_UV_RESPONSE_EPIDERMIS_DN									LIU_PROSTATE_CANCER_DN																																												
1002	CDH4	cadherin 4, type 1, R-cadherin (retinal)				BLALOCK_ALZHEIMERS_DISEASE_UP																											BENPORATH_ES_WITH_H3K27ME3					LIM_MAMMARY_STEM_CELL_UP																																																												RIGGI_EWING_SARCOMA_PROGENITOR_UP				
2781	GNAZ	guanine nucleotide binding protein (G protein), alpha z polypeptide				BLALOCK_ALZHEIMERS_DISEASE_UP																												IVANOVA_HEMATOPOIESIS_STEM_CELL_AND_PROGENITOR						NUYTTEN_EZH2_TARGETS_UP																	BRUINS_UVC_RESPONSE_VIA_TP53_GROUP_A										DOUGLAS_BMI1_TARGETS_UP		LOPEZ_MBD_TARGETS																																	
60468	BACH2	BTB and CNC homology 1, basic leucine zipper transcription factor 2				BLALOCK_ALZHEIMERS_DISEASE_UP																																		NUYTTEN_EZH2_TARGETS_UP		BENPORATH_EED_TARGETS														MARTINEZ_RB1_TARGETS_UP								MARTINEZ_RB1_AND_TP53_TARGETS_DN																						MARTINEZ_TP53_TARGETS_DN																
6932	TCF7	transcription factor 7 (T-cell specific, HMG-box)				BLALOCK_ALZHEIMERS_DISEASE_UP																																		NUYTTEN_EZH2_TARGETS_UP										GRAESSMANN_APOPTOSIS_BY_DOXORUBICIN_UP						MARTINEZ_RB1_TARGETS_UP																		GEORGES_TARGETS_OF_MIR192_AND_MIR215																					YAMAZAKI_TCEB3_TARGETS_DN					LINDGREN_BLADDER_CANCER_CLUSTER_2B		
79776	ZFHX4	zinc finger homeobox 4				BLALOCK_ALZHEIMERS_DISEASE_UP																																		NUYTTEN_EZH2_TARGETS_UP																																																														
56996	SLC12A9	solute carrier family 12 (potassium/chloride transporters), member 9				BLALOCK_ALZHEIMERS_DISEASE_UP																																												GRAESSMANN_APOPTOSIS_BY_DOXORUBICIN_UP															KRIGE_RESPONSE_TO_TOSEDOSTAT_6HR_UP	MILI_PSEUDOPODIA_CHEMOTAXIS_DN																						GRADE_COLON_CANCER_UP														
5175	PECAM1	platelet/endothelial cell adhesion molecule				BLALOCK_ALZHEIMERS_DISEASE_UP																																																NUYTTEN_NIPP1_TARGETS_DN		MARTINEZ_RB1_TARGETS_UP	BRUINS_UVC_RESPONSE_VIA_TP53_GROUP_A																					SWEET_LUNG_CANCER_KRAS_DN																						LINDGREN_BLADDER_CANCER_CLUSTER_2B		
2524	FUT2	fucosyltransferase 2 (secretor status included)				BLALOCK_ALZHEIMERS_DISEASE_UP																																																		MARTINEZ_RB1_TARGETS_UP												DODD_NASOPHARYNGEAL_CARCINOMA_UP																																		
23743	BHMT2	betaine--homocysteine S-methyltransferase 2				BLALOCK_ALZHEIMERS_DISEASE_UP																																																			BRUINS_UVC_RESPONSE_VIA_TP53_GROUP_A																																													
29916	SNX11	sorting nexin 11				BLALOCK_ALZHEIMERS_DISEASE_UP																																																					CREIGHTON_ENDOCRINE_THERAPY_RESISTANCE_3																																											
2178	FANCE	Fanconi anemia, complementation group E				BLALOCK_ALZHEIMERS_DISEASE_UP																																																						GRESHOCK_CANCER_COPY_NUMBER_UP																																										
3916	LAMP1	lysosomal-associated membrane protein 1				BLALOCK_ALZHEIMERS_DISEASE_UP																																																																			CASORELLI_ACUTE_PROMYELOCYTIC_LEUKEMIA_DN															GRADE_COLON_CANCER_UP			ONKEN_UVEAL_MELANOMA_DN											
10298	PAK4	p21 protein (Cdc42/Rac)-activated kinase 4				BLALOCK_ALZHEIMERS_DISEASE_UP																																																																						SENESE_HDAC3_TARGETS_DN																										
6746	SSR2	signal sequence receptor, beta (translocon-associated protein beta)				BLALOCK_ALZHEIMERS_DISEASE_UP																																																																																	KOYAMA_SEMA3B_TARGETS_DN	GRADE_COLON_CANCER_UP														
3141	HLCS	holocarboxylase synthetase (biotin-(proprionyl-CoA-carboxylase (ATP-hydrolysing)) ligase)				BLALOCK_ALZHEIMERS_DISEASE_UP																																																																																																
7179	TPTE	transmembrane phosphatase with tensin homology				BLALOCK_ALZHEIMERS_DISEASE_UP																																																																																																
51548	SIRT6	sirtuin 6				BLALOCK_ALZHEIMERS_DISEASE_UP																																																																																																
5627	PROS1	protein S (alpha)					MEISSNER_BRAIN_HCP_WITH_H3K4ME3_AND_H3K27ME3	GOBERT_OLIGODENDROCYTE_DIFFERENTIATION_DN	CUI_TCF21_TARGETS_2_DN			ZWANG_TRANSIENTLY_UP_BY_1ST_EGF_PULSE_ONLY																										LIM_MAMMARY_STEM_CELL_UP			CHARAFE_BREAST_CANCER_LUMINAL_VS_MESENCHYMAL_DN								ENK_UV_RESPONSE_EPIDERMIS_DN																								CASORELLI_ACUTE_PROMYELOCYTIC_LEUKEMIA_DN								ZWANG_CLASS_3_TRANSIENTLY_INDUCED_BY_EGF	SCHAEFFER_PROSTATE_DEVELOPMENT_48HR_UP														HAMAI_APOPTOSIS_VIA_TRAIL_UP				LINDGREN_BLADDER_CANCER_CLUSTER_2B		
5654	HTRA1	HtrA serine peptidase 1					MEISSNER_BRAIN_HCP_WITH_H3K4ME3_AND_H3K27ME3	GOBERT_OLIGODENDROCYTE_DIFFERENTIATION_DN	CUI_TCF21_TARGETS_2_DN								ONKEN_UVEAL_MELANOMA_UP										WONG_ADULT_TISSUE_STEM_MODULE			CHEN_METABOLIC_SYNDROM_NETWORK							LEE_BMP2_TARGETS_UP	LIM_MAMMARY_STEM_CELL_UP			CHARAFE_BREAST_CANCER_LUMINAL_VS_MESENCHYMAL_DN	BENPORATH_EED_TARGETS					BAELDE_DIABETIC_NEPHROPATHY_DN																									BENPORATH_SUZ12_TARGETS												BYSTRYKH_HEMATOPOIESIS_STEM_CELL_QTL_TRANS																		
2036	EPB41L1	erythrocyte membrane protein band 4.1-like 1					MEISSNER_BRAIN_HCP_WITH_H3K4ME3_AND_H3K27ME3	GOBERT_OLIGODENDROCYTE_DIFFERENTIATION_DN				ZWANG_TRANSIENTLY_UP_BY_1ST_EGF_PULSE_ONLY																																	GOZGIT_ESR1_TARGETS_DN																							DODD_NASOPHARYNGEAL_CARCINOMA_UP							FORTSCHEGGER_PHF8_TARGETS_DN																			LEE_BMP2_TARGETS_DN							MONNIER_POSTRADIATION_TUMOR_ESCAPE_UP	
4094	MAF	v-maf musculoaponeurotic fibrosarcoma oncogene homolog (avian)					MEISSNER_BRAIN_HCP_WITH_H3K4ME3_AND_H3K27ME3	GOBERT_OLIGODENDROCYTE_DIFFERENTIATION_DN										RODRIGUES_THYROID_CARCINOMA_POORLY_DIFFERENTIATED_DN					PEREZ_TP53_TARGETS														LEE_BMP2_TARGETS_UP					BENPORATH_EED_TARGETS			GOZGIT_ESR1_TARGETS_DN							FLECHNER_BIOPSY_KIDNEY_TRANSPLANT_OK_VS_DONOR_UP								GRESHOCK_CANCER_COPY_NUMBER_UP												BENPORATH_SUZ12_TARGETS										SCHAEFFER_PROSTATE_DEVELOPMENT_48HR_UP		BYSTRYKH_HEMATOPOIESIS_STEM_CELL_QTL_TRANS									MARTORIATI_MDM4_TARGETS_FETAL_LIVER_DN							LINDGREN_BLADDER_CANCER_CLUSTER_2B		
928	CD9	CD9 molecule					MEISSNER_BRAIN_HCP_WITH_H3K4ME3_AND_H3K27ME3	GOBERT_OLIGODENDROCYTE_DIFFERENTIATION_DN																						CHEN_METABOLIC_SYNDROM_NETWORK		SCHLOSSER_SERUM_RESPONSE_DN							CHICAS_RB1_TARGETS_CONFLUENT													FLECHNER_BIOPSY_KIDNEY_TRANSPLANT_OK_VS_DONOR_UP	MILI_PSEUDOPODIA_HAPTOTAXIS_DN													MILI_PSEUDOPODIA_CHEMOTAXIS_DN									FORTSCHEGGER_PHF8_TARGETS_DN																											
54437	SEMA5B	sema domain, seven thrombospondin repeats (type 1 and type 1-like), transmembrane domain (TM) and short cytoplasmic domain, (semaphorin) 5B					MEISSNER_BRAIN_HCP_WITH_H3K4ME3_AND_H3K27ME3	GOBERT_OLIGODENDROCYTE_DIFFERENTIATION_DN																							KINSEY_TARGETS_OF_EWSR1_FLII_FUSION_UP			IVANOVA_HEMATOPOIESIS_STEM_CELL_AND_PROGENITOR										SCHAEFFER_PROSTATE_DEVELOPMENT_48HR_DN													BRUINS_UVC_RESPONSE_VIA_TP53_GROUP_A																																								KRIEG_HYPOXIA_NOT_VIA_KDM3A					
976	CD97	CD97 molecule					MEISSNER_BRAIN_HCP_WITH_H3K4ME3_AND_H3K27ME3		CUI_TCF21_TARGETS_2_DN								ONKEN_UVEAL_MELANOMA_UP										WONG_ADULT_TISSUE_STEM_MODULE	DELACROIX_RAR_BOUND_ES		CHEN_METABOLIC_SYNDROM_NETWORK											CHARAFE_BREAST_CANCER_LUMINAL_VS_MESENCHYMAL_DN																																					SWEET_LUNG_CANCER_KRAS_DN																						LINDGREN_BLADDER_CANCER_CLUSTER_2B		
81035	COLEC12	collectin sub-family member 12					MEISSNER_BRAIN_HCP_WITH_H3K4ME3_AND_H3K27ME3		CUI_TCF21_TARGETS_2_DN													CREIGHTON_ENDOCRINE_THERAPY_RESISTANCE_5								CHEN_METABOLIC_SYNDROM_NETWORK			BENPORATH_ES_WITH_H3K27ME3			MASSARWEH_TAMOXIFEN_RESISTANCE_UP						BENPORATH_EED_TARGETS						BRUINS_UVC_RESPONSE_LATE																								BENPORATH_SUZ12_TARGETS																												LINDGREN_BLADDER_CANCER_CLUSTER_2B		
3680	ITGA9	integrin, alpha 9					MEISSNER_BRAIN_HCP_WITH_H3K4ME3_AND_H3K27ME3		CUI_TCF21_TARGETS_2_DN														PEREZ_TP53_TARGETS															LIM_MAMMARY_STEM_CELL_UP																		MARTINEZ_RB1_TARGETS_UP	BRUINS_UVC_RESPONSE_VIA_TP53_GROUP_A	LIU_PROSTATE_CANCER_DN																					RAO_BOUND_BY_SALL4_ISOFORM_B											MARSON_BOUND_BY_FOXP3_UNSTIMULATED												JAATINEN_HEMATOPOIETIC_STEM_CELL_UP
126669	SHE	Src homology 2 domain containing E					MEISSNER_BRAIN_HCP_WITH_H3K4ME3_AND_H3K27ME3		CUI_TCF21_TARGETS_2_DN														PEREZ_TP53_TARGETS															LIM_MAMMARY_STEM_CELL_UP																																								SWEET_LUNG_CANCER_KRAS_DN																								
651746	ANKRD33B	ankyrin repeat domain 33B					MEISSNER_BRAIN_HCP_WITH_H3K4ME3_AND_H3K27ME3		CUI_TCF21_TARGETS_2_DN																MARTENS_BOUND_BY_PML_RARA_FUSION					CHEN_METABOLIC_SYNDROM_NETWORK											CHARAFE_BREAST_CANCER_LUMINAL_VS_MESENCHYMAL_DN																BRUINS_UVC_RESPONSE_VIA_TP53_GROUP_A																					SWEET_LUNG_CANCER_KRAS_DN									KOYAMA_SEMA3B_TARGETS_DN														MONNIER_POSTRADIATION_TUMOR_ESCAPE_UP	
3142	HLX	H2.0-like homeobox					MEISSNER_BRAIN_HCP_WITH_H3K4ME3_AND_H3K27ME3		CUI_TCF21_TARGETS_2_DN																		WONG_ADULT_TISSUE_STEM_MODULE						BENPORATH_ES_WITH_H3K27ME3									BENPORATH_EED_TARGETS																														BENPORATH_SUZ12_TARGETS															KOYAMA_SEMA3B_TARGETS_DN															
5592	PRKG1	protein kinase, cGMP-dependent, type I					MEISSNER_BRAIN_HCP_WITH_H3K4ME3_AND_H3K27ME3		CUI_TCF21_TARGETS_2_DN																								BENPORATH_ES_WITH_H3K27ME3									BENPORATH_EED_TARGETS																														BENPORATH_SUZ12_TARGETS					RODRIGUES_THYROID_CARCINOMA_ANAPLASTIC_DN																									
26084	ARHGEF26	Rho guanine nucleotide exchange factor (GEF) 26					MEISSNER_BRAIN_HCP_WITH_H3K4ME3_AND_H3K27ME3		CUI_TCF21_TARGETS_2_DN																												LEE_BMP2_TARGETS_UP																				BRUINS_UVC_RESPONSE_VIA_TP53_GROUP_A																									SCHAEFFER_PROSTATE_DEVELOPMENT_48HR_UP																				
639	PRDM1	PR domain containing 1, with ZNF domain					MEISSNER_BRAIN_HCP_WITH_H3K4ME3_AND_H3K27ME3		CUI_TCF21_TARGETS_2_DN																													LIM_MAMMARY_STEM_CELL_UP																	ZHENG_BOUND_BY_FOXP3																																	GRADE_COLON_CANCER_UP														
163782	KANK4	KN motif and ankyrin repeat domains 4					MEISSNER_BRAIN_HCP_WITH_H3K4ME3_AND_H3K27ME3		CUI_TCF21_TARGETS_2_DN																													LIM_MAMMARY_STEM_CELL_UP																																																																
10763	NES	nestin					MEISSNER_BRAIN_HCP_WITH_H3K4ME3_AND_H3K27ME3		CUI_TCF21_TARGETS_2_DN																														CHICAS_RB1_TARGETS_CONFLUENT																																																													LINDGREN_BLADDER_CANCER_CLUSTER_2B		
201501	ZBTB7C	zinc finger and BTB domain containing 7C					MEISSNER_BRAIN_HCP_WITH_H3K4ME3_AND_H3K27ME3		CUI_TCF21_TARGETS_2_DN																																																											DODD_NASOPHARYNGEAL_CARCINOMA_UP																																		
10018	BCL2L11	BCL2-like 11 (apoptosis facilitator)					MEISSNER_BRAIN_HCP_WITH_H3K4ME3_AND_H3K27ME3				KOINUMA_TARGETS_OF_SMAD2_OR_SMAD3	ZWANG_TRANSIENTLY_UP_BY_1ST_EGF_PULSE_ONLY						RODRIGUES_THYROID_CARCINOMA_POORLY_DIFFERENTIATED_DN			PUJANA_ATM_PCC_NETWORK		PEREZ_TP53_TARGETS	PUJANA_BRCA1_PCC_NETWORK													LEE_BMP2_TARGETS_UP	LIM_MAMMARY_STEM_CELL_UP												GRAESSMANN_APOPTOSIS_BY_DOXORUBICIN_UP																				MOHANKUMAR_TLX1_TARGETS_UP	DODD_NASOPHARYNGEAL_CARCINOMA_DN																	GRADE_COLON_CANCER_UP														
57822	GRHL3	grainyhead-like 3 (Drosophila)					MEISSNER_BRAIN_HCP_WITH_H3K4ME3_AND_H3K27ME3				KOINUMA_TARGETS_OF_SMAD2_OR_SMAD3	ZWANG_TRANSIENTLY_UP_BY_1ST_EGF_PULSE_ONLY								DUTERTRE_ESTRADIOL_RESPONSE_24HR_DN								DELACROIX_RAR_BOUND_ES					BENPORATH_ES_WITH_H3K27ME3																																			DODD_NASOPHARYNGEAL_CARCINOMA_UP											RAO_BOUND_BY_SALL4_ISOFORM_B																							
54897	CASZ1	castor zinc finger 1					MEISSNER_BRAIN_HCP_WITH_H3K4ME3_AND_H3K27ME3				KOINUMA_TARGETS_OF_SMAD2_OR_SMAD3	ZWANG_TRANSIENTLY_UP_BY_1ST_EGF_PULSE_ONLY																					BENPORATH_ES_WITH_H3K27ME3									BENPORATH_EED_TARGETS																										DODD_NASOPHARYNGEAL_CARCINOMA_UP				BENPORATH_SUZ12_TARGETS								CHARAFE_BREAST_CANCER_LUMINAL_VS_MESENCHYMAL_UP																						
80149	ZC3H12A	zinc finger CCCH-type containing 12A					MEISSNER_BRAIN_HCP_WITH_H3K4ME3_AND_H3K27ME3				KOINUMA_TARGETS_OF_SMAD2_OR_SMAD3														MARTENS_BOUND_BY_PML_RARA_FUSION				BUYTAERT_PHOTODYNAMIC_THERAPY_STRESS_UP																																							DODD_NASOPHARYNGEAL_CARCINOMA_UP													ZWANG_CLASS_3_TRANSIENTLY_INDUCED_BY_EGF																					
9644	SH3PXD2A	SH3 and PX domains 2A					MEISSNER_BRAIN_HCP_WITH_H3K4ME3_AND_H3K27ME3				KOINUMA_TARGETS_OF_SMAD2_OR_SMAD3														MARTENS_BOUND_BY_PML_RARA_FUSION																					LASTOWSKA_NEUROBLASTOMA_COPY_NUMBER_DN												LIU_PROSTATE_CANCER_DN	CREIGHTON_ENDOCRINE_THERAPY_RESISTANCE_3						KRIGE_RESPONSE_TO_TOSEDOSTAT_6HR_UP		DOUGLAS_BMI1_TARGETS_UP																																			
1969	EPHA2	EPH receptor A2					MEISSNER_BRAIN_HCP_WITH_H3K4ME3_AND_H3K27ME3				KOINUMA_TARGETS_OF_SMAD2_OR_SMAD3																														CHARAFE_BREAST_CANCER_LUMINAL_VS_MESENCHYMAL_DN								ENK_UV_RESPONSE_EPIDERMIS_DN	GRAESSMANN_APOPTOSIS_BY_DOXORUBICIN_UP				NUYTTEN_NIPP1_TARGETS_DN				LIU_PROSTATE_CANCER_DN										DODD_NASOPHARYNGEAL_CARCINOMA_UP													ZWANG_CLASS_3_TRANSIENTLY_INDUCED_BY_EGF																KRIEG_HYPOXIA_NOT_VIA_KDM3A					
2065	ERBB3	v-erb-b2 erythroblastic leukemia viral oncogene homolog 3 (avian)					MEISSNER_BRAIN_HCP_WITH_H3K4ME3_AND_H3K27ME3					ZWANG_TRANSIENTLY_UP_BY_1ST_EGF_PULSE_ONLY	DAZARD_RESPONSE_TO_UV_NHEK_DN		YOSHIMURA_MAPK8_TARGETS_UP			RODRIGUES_THYROID_CARCINOMA_POORLY_DIFFERENTIATED_DN																																GRAESSMANN_APOPTOSIS_BY_DOXORUBICIN_UP		FLECHNER_BIOPSY_KIDNEY_TRANSPLANT_OK_VS_DONOR_UP																												CHARAFE_BREAST_CANCER_LUMINAL_VS_MESENCHYMAL_UP									SMID_BREAST_CANCER_BASAL_DN		ONKEN_UVEAL_MELANOMA_DN											
11001	SLC27A2	solute carrier family 27 (fatty acid transporter), member 2					MEISSNER_BRAIN_HCP_WITH_H3K4ME3_AND_H3K27ME3					ZWANG_TRANSIENTLY_UP_BY_1ST_EGF_PULSE_ONLY		DIAZ_CHRONIC_MEYLOGENOUS_LEUKEMIA_UP	YOSHIMURA_MAPK8_TARGETS_UP																		BENPORATH_ES_WITH_H3K27ME3									BENPORATH_EED_TARGETS			GOZGIT_ESR1_TARGETS_DN														CREIGHTON_ENDOCRINE_THERAPY_RESISTANCE_3									DODD_NASOPHARYNGEAL_CARCINOMA_UP				BENPORATH_SUZ12_TARGETS	CASORELLI_ACUTE_PROMYELOCYTIC_LEUKEMIA_DN						RAO_BOUND_BY_SALL4_ISOFORM_B										SMID_BREAST_CANCER_BASAL_DN			YAGI_AML_WITH_11Q23_REARRANGED										JAATINEN_HEMATOPOIETIC_STEM_CELL_UP
445	ASS1	argininosuccinate synthase 1					MEISSNER_BRAIN_HCP_WITH_H3K4ME3_AND_H3K27ME3					ZWANG_TRANSIENTLY_UP_BY_1ST_EGF_PULSE_ONLY			YOSHIMURA_MAPK8_TARGETS_UP		ONKEN_UVEAL_MELANOMA_UP												BUYTAERT_PHOTODYNAMIC_THERAPY_STRESS_UP			SCHLOSSER_SERUM_RESPONSE_DN							CHICAS_RB1_TARGETS_CONFLUENT										ENK_UV_RESPONSE_EPIDERMIS_DN	GRAESSMANN_APOPTOSIS_BY_DOXORUBICIN_UP															KRIGE_RESPONSE_TO_TOSEDOSTAT_6HR_UP			DODD_NASOPHARYNGEAL_CARCINOMA_UP															DAVICIONI_MOLECULAR_ARMS_VS_ERMS_UP											LEE_BMP2_TARGETS_DN							MONNIER_POSTRADIATION_TUMOR_ESCAPE_UP	
1464	CSPG4	chondroitin sulfate proteoglycan 4					MEISSNER_BRAIN_HCP_WITH_H3K4ME3_AND_H3K27ME3					ZWANG_TRANSIENTLY_UP_BY_1ST_EGF_PULSE_ONLY					ONKEN_UVEAL_MELANOMA_UP						PEREZ_TP53_TARGETS															LIM_MAMMARY_STEM_CELL_UP																												MILI_PSEUDOPODIA_CHEMOTAXIS_DN																			WAKABAYASHI_ADIPOGENESIS_PPARG_RXRA_BOUND_8D							YAGI_AML_WITH_11Q23_REARRANGED										
9537	TP53I11	tumor protein p53 inducible protein 11					MEISSNER_BRAIN_HCP_WITH_H3K4ME3_AND_H3K27ME3					ZWANG_TRANSIENTLY_UP_BY_1ST_EGF_PULSE_ONLY									PUJANA_ATM_PCC_NETWORK		PEREZ_TP53_TARGETS				WONG_ADULT_TISSUE_STEM_MODULE							IVANOVA_HEMATOPOIESIS_STEM_CELL_AND_PROGENITOR																																	DOUGLAS_BMI1_TARGETS_UP																																			
29842	TFCP2L1	transcription factor CP2-like 1					MEISSNER_BRAIN_HCP_WITH_H3K4ME3_AND_H3K27ME3					ZWANG_TRANSIENTLY_UP_BY_1ST_EGF_PULSE_ONLY																							RAO_BOUND_BY_SALL4		LEE_BMP2_TARGETS_UP											BRUINS_UVC_RESPONSE_LATE		GRAESSMANN_APOPTOSIS_BY_DOXORUBICIN_UP								LIU_PROSTATE_CANCER_DN																GEORGES_TARGETS_OF_MIR192_AND_MIR215								SCHAEFFER_PROSTATE_DEVELOPMENT_48HR_UP		BYSTRYKH_HEMATOPOIESIS_STEM_CELL_QTL_TRANS																		
115572	FAM46B	family with sequence similarity 46, member B					MEISSNER_BRAIN_HCP_WITH_H3K4ME3_AND_H3K27ME3					ZWANG_TRANSIENTLY_UP_BY_1ST_EGF_PULSE_ONLY																																																								DODD_NASOPHARYNGEAL_CARCINOMA_UP							FORTSCHEGGER_PHF8_TARGETS_DN	SENESE_HDAC3_TARGETS_DN																										
80221	ACSF2	acyl-CoA synthetase family member 2					MEISSNER_BRAIN_HCP_WITH_H3K4ME3_AND_H3K27ME3					ZWANG_TRANSIENTLY_UP_BY_1ST_EGF_PULSE_ONLY																																																																																										JAATINEN_HEMATOPOIETIC_STEM_CELL_UP
18	ABAT	4-aminobutyrate aminotransferase					MEISSNER_BRAIN_HCP_WITH_H3K4ME3_AND_H3K27ME3						DAZARD_RESPONSE_TO_UV_NHEK_DN		YOSHIMURA_MAPK8_TARGETS_UP			RODRIGUES_THYROID_CARCINOMA_POORLY_DIFFERENTIATED_DN								BLALOCK_ALZHEIMERS_DISEASE_DN						SCHLOSSER_SERUM_RESPONSE_DN							CHICAS_RB1_TARGETS_CONFLUENT						GOZGIT_ESR1_TARGETS_DN							FLECHNER_BIOPSY_KIDNEY_TRANSPLANT_OK_VS_DONOR_UP																DODD_NASOPHARYNGEAL_CARCINOMA_UP									RODRIGUES_THYROID_CARCINOMA_ANAPLASTIC_DN			CHARAFE_BREAST_CANCER_LUMINAL_VS_MESENCHYMAL_UP			DAVICIONI_MOLECULAR_ARMS_VS_ERMS_UP						SMID_BREAST_CANCER_BASAL_DN													
5774	PTPN3	protein tyrosine phosphatase, non-receptor type 3					MEISSNER_BRAIN_HCP_WITH_H3K4ME3_AND_H3K27ME3						DAZARD_RESPONSE_TO_UV_NHEK_DN																														BENPORATH_SOX2_TARGETS																CREIGHTON_ENDOCRINE_THERAPY_RESISTANCE_3									DODD_NASOPHARYNGEAL_CARCINOMA_UP																																		
8324	FZD7	frizzled family receptor 7					MEISSNER_BRAIN_HCP_WITH_H3K4ME3_AND_H3K27ME3							DIAZ_CHRONIC_MEYLOGENOUS_LEUKEMIA_UP		BENPORATH_NANOG_TARGETS	ONKEN_UVEAL_MELANOMA_UP			DUTERTRE_ESTRADIOL_RESPONSE_24HR_DN									BUYTAERT_PHOTODYNAMIC_THERAPY_STRESS_UP								LEE_BMP2_TARGETS_UP				CHARAFE_BREAST_CANCER_LUMINAL_VS_MESENCHYMAL_DN		BENPORATH_SOX2_TARGETS						ENK_UV_RESPONSE_EPIDERMIS_DN	GRAESSMANN_APOPTOSIS_BY_DOXORUBICIN_UP			MILI_PSEUDOPODIA_HAPTOTAXIS_DN					LIU_PROSTATE_CANCER_DN						MARTINEZ_RB1_AND_TP53_TARGETS_DN		MILI_PSEUDOPODIA_CHEMOTAXIS_DN					DODD_NASOPHARYNGEAL_CARCINOMA_DN			GEORGES_TARGETS_OF_MIR192_AND_MIR215												MARTINEZ_TP53_TARGETS_DN	KOYAMA_SEMA3B_TARGETS_DN			MARSON_BOUND_BY_FOXP3_UNSTIMULATED												
999	CDH1	cadherin 1, type 1, E-cadherin (epithelial)					MEISSNER_BRAIN_HCP_WITH_H3K4ME3_AND_H3K27ME3							DIAZ_CHRONIC_MEYLOGENOUS_LEUKEMIA_UP		BENPORATH_NANOG_TARGETS	ONKEN_UVEAL_MELANOMA_UP											DELACROIX_RAR_BOUND_ES									LEE_BMP2_TARGETS_UP																				BRUINS_UVC_RESPONSE_VIA_TP53_GROUP_A			GRESHOCK_CANCER_COPY_NUMBER_UP																				CHARAFE_BREAST_CANCER_LUMINAL_VS_MESENCHYMAL_UP		SCHAEFFER_PROSTATE_DEVELOPMENT_48HR_UP		BYSTRYKH_HEMATOPOIESIS_STEM_CELL_QTL_TRANS											YAMAZAKI_TCEB3_TARGETS_DN	HAMAI_APOPTOSIS_VIA_TRAIL_UP						
655	BMP7	bone morphogenetic protein 7					MEISSNER_BRAIN_HCP_WITH_H3K4ME3_AND_H3K27ME3								YOSHIMURA_MAPK8_TARGETS_UP	BENPORATH_NANOG_TARGETS				DUTERTRE_ESTRADIOL_RESPONSE_24HR_DN		CREIGHTON_ENDOCRINE_THERAPY_RESISTANCE_5	PEREZ_TP53_TARGETS	PUJANA_BRCA1_PCC_NETWORK													LEE_BMP2_TARGETS_UP	LIM_MAMMARY_STEM_CELL_UP					BENPORATH_SOX2_TARGETS				BAELDE_DIABETIC_NEPHROPATHY_DN																				DOUGLAS_BMI1_TARGETS_UP																									YAGI_AML_WITH_11Q23_REARRANGED				HAMAI_APOPTOSIS_VIA_TRAIL_UP						
4488	MSX2	msh homeobox 2					MEISSNER_BRAIN_HCP_WITH_H3K4ME3_AND_H3K27ME3								YOSHIMURA_MAPK8_TARGETS_UP					DUTERTRE_ESTRADIOL_RESPONSE_24HR_DN			PEREZ_TP53_TARGETS							CHEN_METABOLIC_SYNDROM_NETWORK			BENPORATH_ES_WITH_H3K27ME3									BENPORATH_EED_TARGETS		SCHAEFFER_PROSTATE_DEVELOPMENT_48HR_DN																				MARTINEZ_RB1_AND_TP53_TARGETS_DN			DOUGLAS_BMI1_TARGETS_UP													CHARAFE_BREAST_CANCER_LUMINAL_VS_MESENCHYMAL_UP						MARTINEZ_TP53_TARGETS_DN			SMID_BREAST_CANCER_BASAL_DN													
3363	HTR7	5-hydroxytryptamine (serotonin) receptor 7 (adenylate cyclase-coupled)					MEISSNER_BRAIN_HCP_WITH_H3K4ME3_AND_H3K27ME3								YOSHIMURA_MAPK8_TARGETS_UP						PUJANA_ATM_PCC_NETWORK			PUJANA_BRCA1_PCC_NETWORK									BENPORATH_ES_WITH_H3K27ME3									BENPORATH_EED_TARGETS			GOZGIT_ESR1_TARGETS_DN																											BENPORATH_SUZ12_TARGETS																														
9118	INA	internexin neuronal intermediate filament protein, alpha					MEISSNER_BRAIN_HCP_WITH_H3K4ME3_AND_H3K27ME3								YOSHIMURA_MAPK8_TARGETS_UP											BLALOCK_ALZHEIMERS_DISEASE_DN							BENPORATH_ES_WITH_H3K27ME3									BENPORATH_EED_TARGETS				LASTOWSKA_NEUROBLASTOMA_COPY_NUMBER_DN																					DOUGLAS_BMI1_TARGETS_UP					BENPORATH_SUZ12_TARGETS							RAO_BOUND_BY_SALL4_ISOFORM_B								KOYAMA_SEMA3B_TARGETS_DN															
29953	TRHDE	thyrotropin-releasing hormone degrading enzyme					MEISSNER_BRAIN_HCP_WITH_H3K4ME3_AND_H3K27ME3								YOSHIMURA_MAPK8_TARGETS_UP																KINSEY_TARGETS_OF_EWSR1_FLII_FUSION_UP											BENPORATH_EED_TARGETS																														BENPORATH_SUZ12_TARGETS																										RIGGI_EWING_SARCOMA_PROGENITOR_UP				
131096	KCNH8	potassium voltage-gated channel, subfamily H (eag-related), member 8					MEISSNER_BRAIN_HCP_WITH_H3K4ME3_AND_H3K27ME3								YOSHIMURA_MAPK8_TARGETS_UP																																																																																							
3748	KCNC3	potassium voltage-gated channel, Shaw-related subfamily, member 3					MEISSNER_BRAIN_HCP_WITH_H3K4ME3_AND_H3K27ME3								YOSHIMURA_MAPK8_TARGETS_UP																																																																																							
9814	SFI1	Sfi1 homolog, spindle assembly associated (yeast)					MEISSNER_BRAIN_HCP_WITH_H3K4ME3_AND_H3K27ME3									BENPORATH_NANOG_TARGETS	ONKEN_UVEAL_MELANOMA_UP				PUJANA_ATM_PCC_NETWORK			PUJANA_BRCA1_PCC_NETWORK																										GRAESSMANN_APOPTOSIS_BY_DOXORUBICIN_UP																MILI_PSEUDOPODIA_CHEMOTAXIS_DN														CHARAFE_BREAST_CANCER_LUMINAL_VS_MESENCHYMAL_UP												YAGI_AML_WITH_11Q23_REARRANGED										
6385	SDC4	syndecan 4					MEISSNER_BRAIN_HCP_WITH_H3K4ME3_AND_H3K27ME3									BENPORATH_NANOG_TARGETS																					LEE_BMP2_TARGETS_UP		CHICAS_RB1_TARGETS_CONFLUENT								BAELDE_DIABETIC_NEPHROPATHY_DN															FOSTER_TOLERANT_MACROPHAGE_DN	ZWANG_CLASS_1_TRANSIENTLY_INDUCED_BY_EGF						LOPEZ_MBD_TARGETS																						ONKEN_UVEAL_MELANOMA_DN											
53826	FXYD6	FXYD domain containing ion transport regulator 6					MEISSNER_BRAIN_HCP_WITH_H3K4ME3_AND_H3K27ME3										ONKEN_UVEAL_MELANOMA_UP								MARTENS_BOUND_BY_PML_RARA_FUSION	BLALOCK_ALZHEIMERS_DISEASE_DN											LEE_BMP2_TARGETS_UP																					LIU_PROSTATE_CANCER_DN																																						HAMAI_APOPTOSIS_VIA_TRAIL_UP						
55268	ECHDC2	enoyl CoA hydratase domain containing 2					MEISSNER_BRAIN_HCP_WITH_H3K4ME3_AND_H3K27ME3											RODRIGUES_THYROID_CARCINOMA_POORLY_DIFFERENTIATED_DN																														BRUINS_UVC_RESPONSE_LATE																													RODRIGUES_THYROID_CARCINOMA_ANAPLASTIC_DN																									
6241	RRM2	ribonucleotide reductase M2					MEISSNER_BRAIN_HCP_WITH_H3K4ME3_AND_H3K27ME3												SCHAEFFER_PROSTATE_DEVELOPMENT_6HR_DN					PUJANA_BRCA1_PCC_NETWORK							KINSEY_TARGETS_OF_EWSR1_FLII_FUSION_UP																							NUYTTEN_NIPP1_TARGETS_DN	ZHENG_BOUND_BY_FOXP3														LOPEZ_MBD_TARGETS	MOHANKUMAR_TLX1_TARGETS_UP	DODD_NASOPHARYNGEAL_CARCINOMA_DN		CASORELLI_ACUTE_PROMYELOCYTIC_LEUKEMIA_DN															GRADE_COLON_CANCER_UP						LEE_BMP2_TARGETS_DN								
7475	WNT6	wingless-type MMTV integration site family, member 6					MEISSNER_BRAIN_HCP_WITH_H3K4ME3_AND_H3K27ME3												SCHAEFFER_PROSTATE_DEVELOPMENT_6HR_DN														BENPORATH_ES_WITH_H3K27ME3	IVANOVA_HEMATOPOIESIS_STEM_CELL_AND_PROGENITOR								BENPORATH_EED_TARGETS															BRUINS_UVC_RESPONSE_VIA_TP53_GROUP_A															BENPORATH_SUZ12_TARGETS			FORTSCHEGGER_PHF8_TARGETS_DN				RAO_BOUND_BY_SALL4_ISOFORM_B			SCHAEFFER_PROSTATE_DEVELOPMENT_48HR_UP												LEE_BMP2_TARGETS_DN								
57713	SFMBT2	Scm-like with four mbt domains 2					MEISSNER_BRAIN_HCP_WITH_H3K4ME3_AND_H3K27ME3													DUTERTRE_ESTRADIOL_RESPONSE_24HR_DN		CREIGHTON_ENDOCRINE_THERAPY_RESISTANCE_5														MASSARWEH_TAMOXIFEN_RESISTANCE_UP																																																																		
84059	GPR98	G protein-coupled receptor 98					MEISSNER_BRAIN_HCP_WITH_H3K4ME3_AND_H3K27ME3													DUTERTRE_ESTRADIOL_RESPONSE_24HR_DN			PEREZ_TP53_TARGETS																																																																															
3912	LAMB1	laminin, beta 1					MEISSNER_BRAIN_HCP_WITH_H3K4ME3_AND_H3K27ME3													DUTERTRE_ESTRADIOL_RESPONSE_24HR_DN							WONG_ADULT_TISSUE_STEM_MODULE						BENPORATH_ES_WITH_H3K27ME3					LIM_MAMMARY_STEM_CELL_UP			CHARAFE_BREAST_CANCER_LUMINAL_VS_MESENCHYMAL_DN												MILI_PSEUDOPODIA_HAPTOTAXIS_DN					LIU_PROSTATE_CANCER_DN													DODD_NASOPHARYNGEAL_CARCINOMA_DN							SWEET_LUNG_CANCER_KRAS_DN																								
4605	MYBL2	v-myb myeloblastosis viral oncogene homolog (avian)-like 2					MEISSNER_BRAIN_HCP_WITH_H3K4ME3_AND_H3K27ME3														PUJANA_ATM_PCC_NETWORK			PUJANA_BRCA1_PCC_NETWORK				DELACROIX_RAR_BOUND_ES			KINSEY_TARGETS_OF_EWSR1_FLII_FUSION_UP																																	MARTINEZ_RB1_AND_TP53_TARGETS_DN					LOPEZ_MBD_TARGETS							SENESE_HDAC3_TARGETS_DN										MARTINEZ_TP53_TARGETS_DN									YAMAZAKI_TCEB3_TARGETS_DN		KRIEG_HYPOXIA_NOT_VIA_KDM3A				MONNIER_POSTRADIATION_TUMOR_ESCAPE_UP	
5077	PAX3	paired box 3					MEISSNER_BRAIN_HCP_WITH_H3K4ME3_AND_H3K27ME3														PUJANA_ATM_PCC_NETWORK			PUJANA_BRCA1_PCC_NETWORK									BENPORATH_ES_WITH_H3K27ME3									BENPORATH_EED_TARGETS															BRUINS_UVC_RESPONSE_VIA_TP53_GROUP_A			GRESHOCK_CANCER_COPY_NUMBER_UP												BENPORATH_SUZ12_TARGETS																														
239	ALOX12	arachidonate 12-lipoxygenase					MEISSNER_BRAIN_HCP_WITH_H3K4ME3_AND_H3K27ME3														PUJANA_ATM_PCC_NETWORK			PUJANA_BRCA1_PCC_NETWORK																										GRAESSMANN_APOPTOSIS_BY_DOXORUBICIN_UP																																SCHAEFFER_PROSTATE_DEVELOPMENT_48HR_UP					KOYAMA_SEMA3B_TARGETS_DN															
6870	TACR3	tachykinin receptor 3					MEISSNER_BRAIN_HCP_WITH_H3K4ME3_AND_H3K27ME3														PUJANA_ATM_PCC_NETWORK			PUJANA_BRCA1_PCC_NETWORK																																																																														
638	BIK	BCL2-interacting killer (apoptosis-inducing)					MEISSNER_BRAIN_HCP_WITH_H3K4ME3_AND_H3K27ME3															CREIGHTON_ENDOCRINE_THERAPY_RESISTANCE_5	PEREZ_TP53_TARGETS																															NUYTTEN_NIPP1_TARGETS_DN																										CHARAFE_BREAST_CANCER_LUMINAL_VS_MESENCHYMAL_UP									SMID_BREAST_CANCER_BASAL_DN													
123036	TC2N	tandem C2 domains, nuclear					MEISSNER_BRAIN_HCP_WITH_H3K4ME3_AND_H3K27ME3															CREIGHTON_ENDOCRINE_THERAPY_RESISTANCE_5																							GOZGIT_ESR1_TARGETS_DN														CREIGHTON_ENDOCRINE_THERAPY_RESISTANCE_3					MARTINEZ_RB1_AND_TP53_TARGETS_DN																CHARAFE_BREAST_CANCER_LUMINAL_VS_MESENCHYMAL_UP						MARTINEZ_TP53_TARGETS_DN																
116113	FOXP4	forkhead box P4					MEISSNER_BRAIN_HCP_WITH_H3K4ME3_AND_H3K27ME3																PEREZ_TP53_TARGETS					DELACROIX_RAR_BOUND_ES																																		FOSTER_TOLERANT_MACROPHAGE_DN																									KOYAMA_SEMA3B_TARGETS_DN												CHEMNITZ_RESPONSE_TO_PROSTAGLANDIN_E2_DN			
79899	PRR5L	proline rich 5 like					MEISSNER_BRAIN_HCP_WITH_H3K4ME3_AND_H3K27ME3																PEREZ_TP53_TARGETS							CHEN_METABOLIC_SYNDROM_NETWORK	KINSEY_TARGETS_OF_EWSR1_FLII_FUSION_UP													SCHAEFFER_PROSTATE_DEVELOPMENT_48HR_DN				BRUINS_UVC_RESPONSE_LATE														FOSTER_TOLERANT_MACROPHAGE_DN																									KOYAMA_SEMA3B_TARGETS_DN											RIGGI_EWING_SARCOMA_PROGENITOR_UP				
9480	ONECUT2	one cut homeobox 2					MEISSNER_BRAIN_HCP_WITH_H3K4ME3_AND_H3K27ME3																PEREZ_TP53_TARGETS										BENPORATH_ES_WITH_H3K27ME3									BENPORATH_EED_TARGETS		SCHAEFFER_PROSTATE_DEVELOPMENT_48HR_DN																												BENPORATH_SUZ12_TARGETS																														
2899	GRIK3	glutamate receptor, ionotropic, kainate 3					MEISSNER_BRAIN_HCP_WITH_H3K4ME3_AND_H3K27ME3																PEREZ_TP53_TARGETS										BENPORATH_ES_WITH_H3K27ME3									BENPORATH_EED_TARGETS			GOZGIT_ESR1_TARGETS_DN																											BENPORATH_SUZ12_TARGETS																														
80326	WNT10A	wingless-type MMTV integration site family, member 10A					MEISSNER_BRAIN_HCP_WITH_H3K4ME3_AND_H3K27ME3																PEREZ_TP53_TARGETS										BENPORATH_ES_WITH_H3K27ME3									BENPORATH_EED_TARGETS															BRUINS_UVC_RESPONSE_VIA_TP53_GROUP_A															BENPORATH_SUZ12_TARGETS																														
56934	CA10	carbonic anhydrase X					MEISSNER_BRAIN_HCP_WITH_H3K4ME3_AND_H3K27ME3																PEREZ_TP53_TARGETS										BENPORATH_ES_WITH_H3K27ME3									BENPORATH_EED_TARGETS																														BENPORATH_SUZ12_TARGETS																														
55532	SLC30A10	solute carrier family 30, member 10					MEISSNER_BRAIN_HCP_WITH_H3K4ME3_AND_H3K27ME3																PEREZ_TP53_TARGETS										BENPORATH_ES_WITH_H3K27ME3																																							BENPORATH_SUZ12_TARGETS																														
121551	BTBD11	BTB (POZ) domain containing 11					MEISSNER_BRAIN_HCP_WITH_H3K4ME3_AND_H3K27ME3																PEREZ_TP53_TARGETS															LIM_MAMMARY_STEM_CELL_UP										BRUINS_UVC_RESPONSE_LATE									BRUINS_UVC_RESPONSE_VIA_TP53_GROUP_A																				RODRIGUES_THYROID_CARCINOMA_ANAPLASTIC_DN																									
162979	ZNF296	zinc finger protein 296					MEISSNER_BRAIN_HCP_WITH_H3K4ME3_AND_H3K27ME3																PEREZ_TP53_TARGETS																											GRAESSMANN_APOPTOSIS_BY_DOXORUBICIN_UP																																															KRIEG_HYPOXIA_NOT_VIA_KDM3A					
11173	ADAMTS7	ADAM metallopeptidase with thrombospondin type 1 motif, 7					MEISSNER_BRAIN_HCP_WITH_H3K4ME3_AND_H3K27ME3																PEREZ_TP53_TARGETS																											GRAESSMANN_APOPTOSIS_BY_DOXORUBICIN_UP																																																				
100	ADA	adenosine deaminase					MEISSNER_BRAIN_HCP_WITH_H3K4ME3_AND_H3K27ME3																	PUJANA_BRCA1_PCC_NETWORK										IVANOVA_HEMATOPOIESIS_STEM_CELL_AND_PROGENITOR																GRAESSMANN_APOPTOSIS_BY_DOXORUBICIN_UP																	DOUGLAS_BMI1_TARGETS_UP		LOPEZ_MBD_TARGETS		DODD_NASOPHARYNGEAL_CARCINOMA_DN																					YAGI_AML_WITH_11Q23_REARRANGED										
51085	MLXIPL	MLX interacting protein-like					MEISSNER_BRAIN_HCP_WITH_H3K4ME3_AND_H3K27ME3																		MARTENS_BOUND_BY_PML_RARA_FUSION								BENPORATH_ES_WITH_H3K27ME3	IVANOVA_HEMATOPOIESIS_STEM_CELL_AND_PROGENITOR																																																																				
4162	MCAM	melanoma cell adhesion molecule					MEISSNER_BRAIN_HCP_WITH_H3K4ME3_AND_H3K27ME3																		MARTENS_BOUND_BY_PML_RARA_FUSION													LIM_MAMMARY_STEM_CELL_UP			CHARAFE_BREAST_CANCER_LUMINAL_VS_MESENCHYMAL_DN													NUYTTEN_NIPP1_TARGETS_DN				LIU_PROSTATE_CANCER_DN									DOUGLAS_BMI1_TARGETS_UP				DODD_NASOPHARYNGEAL_CARCINOMA_DN			GEORGES_TARGETS_OF_MIR192_AND_MIR215		SENESE_HDAC3_TARGETS_DN	RODRIGUES_THYROID_CARCINOMA_ANAPLASTIC_DN														ONKEN_UVEAL_MELANOMA_DN							RIGGI_EWING_SARCOMA_PROGENITOR_UP		LINDGREN_BLADDER_CANCER_CLUSTER_2B		
2262	GPC5	glypican 5					MEISSNER_BRAIN_HCP_WITH_H3K4ME3_AND_H3K27ME3																			BLALOCK_ALZHEIMERS_DISEASE_DN							BENPORATH_ES_WITH_H3K27ME3									BENPORATH_EED_TARGETS															BRUINS_UVC_RESPONSE_VIA_TP53_GROUP_A															BENPORATH_SUZ12_TARGETS																														
3754	KCNF1	potassium voltage-gated channel, subfamily F, member 1					MEISSNER_BRAIN_HCP_WITH_H3K4ME3_AND_H3K27ME3																			BLALOCK_ALZHEIMERS_DISEASE_DN							BENPORATH_ES_WITH_H3K27ME3																																																																					
23544	SEZ6L	seizure related 6 homolog (mouse)-like					MEISSNER_BRAIN_HCP_WITH_H3K4ME3_AND_H3K27ME3																			BLALOCK_ALZHEIMERS_DISEASE_DN																																																																												
10418	SPON1	spondin 1, extracellular matrix protein					MEISSNER_BRAIN_HCP_WITH_H3K4ME3_AND_H3K27ME3																				WONG_ADULT_TISSUE_STEM_MODULE						BENPORATH_ES_WITH_H3K27ME3				LEE_BMP2_TARGETS_UP					BENPORATH_EED_TARGETS														MARTINEZ_RB1_TARGETS_UP		LIU_PROSTATE_CANCER_DN						MARTINEZ_RB1_AND_TP53_TARGETS_DN								BENPORATH_SUZ12_TARGETS																														
83850	ESYT3	extended synaptotagmin-like protein 3					MEISSNER_BRAIN_HCP_WITH_H3K4ME3_AND_H3K27ME3																				WONG_ADULT_TISSUE_STEM_MODULE															BENPORATH_EED_TARGETS														MARTINEZ_RB1_TARGETS_UP																BENPORATH_SUZ12_TARGETS																														
3710	ITPR3	inositol 1,4,5-trisphosphate receptor, type 3					MEISSNER_BRAIN_HCP_WITH_H3K4ME3_AND_H3K27ME3																							CHEN_METABOLIC_SYNDROM_NETWORK	KINSEY_TARGETS_OF_EWSR1_FLII_FUSION_UP																						MILI_PSEUDOPODIA_HAPTOTAXIS_DN				BRUINS_UVC_RESPONSE_VIA_TP53_GROUP_A							MARTINEZ_RB1_AND_TP53_TARGETS_DN																						MARTINEZ_TP53_TARGETS_DN		GRADE_COLON_CANCER_UP														
182	JAG1	jagged 1					MEISSNER_BRAIN_HCP_WITH_H3K4ME3_AND_H3K27ME3																									SCHLOSSER_SERUM_RESPONSE_DN				MASSARWEH_TAMOXIFEN_RESISTANCE_UP	LEE_BMP2_TARGETS_UP	LIM_MAMMARY_STEM_CELL_UP	CHICAS_RB1_TARGETS_CONFLUENT		CHARAFE_BREAST_CANCER_LUMINAL_VS_MESENCHYMAL_DN				GOZGIT_ESR1_TARGETS_DN																				KRIGE_RESPONSE_TO_TOSEDOSTAT_6HR_UP																ZWANG_CLASS_3_TRANSIENTLY_INDUCED_BY_EGF						KOYAMA_SEMA3B_TARGETS_DN									HAMAI_APOPTOSIS_VIA_TRAIL_UP		RIGGI_EWING_SARCOMA_PROGENITOR_UP				
29091	STXBP6	syntaxin binding protein 6 (amisyn)					MEISSNER_BRAIN_HCP_WITH_H3K4ME3_AND_H3K27ME3																										BENPORATH_ES_WITH_H3K27ME3				LEE_BMP2_TARGETS_UP		CHICAS_RB1_TARGETS_CONFLUENT			BENPORATH_EED_TARGETS		SCHAEFFER_PROSTATE_DEVELOPMENT_48HR_DN																												BENPORATH_SUZ12_TARGETS	CASORELLI_ACUTE_PROMYELOCYTIC_LEUKEMIA_DN		FORTSCHEGGER_PHF8_TARGETS_DN	SENESE_HDAC3_TARGETS_DN	RODRIGUES_THYROID_CARCINOMA_ANAPLASTIC_DN																						CHEMNITZ_RESPONSE_TO_PROSTAGLANDIN_E2_DN	LINDGREN_BLADDER_CANCER_CLUSTER_2B		
222663	SCUBE3	signal peptide, CUB domain, EGF-like 3					MEISSNER_BRAIN_HCP_WITH_H3K4ME3_AND_H3K27ME3																										BENPORATH_ES_WITH_H3K27ME3						CHICAS_RB1_TARGETS_CONFLUENT			BENPORATH_EED_TARGETS																																																												
5069	PAPPA	pregnancy-associated plasma protein A, pappalysin 1					MEISSNER_BRAIN_HCP_WITH_H3K4ME3_AND_H3K27ME3																										BENPORATH_ES_WITH_H3K27ME3								CHARAFE_BREAST_CANCER_LUMINAL_VS_MESENCHYMAL_DN	BENPORATH_EED_TARGETS		SCHAEFFER_PROSTATE_DEVELOPMENT_48HR_DN																							DOUGLAS_BMI1_TARGETS_UP					BENPORATH_SUZ12_TARGETS																											CHEMNITZ_RESPONSE_TO_PROSTAGLANDIN_E2_DN	LINDGREN_BLADDER_CANCER_CLUSTER_2B		
84913	ATOH8	atonal homolog 8 (Drosophila)					MEISSNER_BRAIN_HCP_WITH_H3K4ME3_AND_H3K27ME3																										BENPORATH_ES_WITH_H3K27ME3									BENPORATH_EED_TARGETS																														BENPORATH_SUZ12_TARGETS					RODRIGUES_THYROID_CARCINOMA_ANAPLASTIC_DN																									
84504	NKX6-2	NK6 homeobox 2					MEISSNER_BRAIN_HCP_WITH_H3K4ME3_AND_H3K27ME3																										BENPORATH_ES_WITH_H3K27ME3									BENPORATH_EED_TARGETS																														BENPORATH_SUZ12_TARGETS																														
55118	CRTAC1	cartilage acidic protein 1					MEISSNER_BRAIN_HCP_WITH_H3K4ME3_AND_H3K27ME3																										BENPORATH_ES_WITH_H3K27ME3									BENPORATH_EED_TARGETS																														BENPORATH_SUZ12_TARGETS																														
7101	NR2E1	nuclear receptor subfamily 2, group E, member 1					MEISSNER_BRAIN_HCP_WITH_H3K4ME3_AND_H3K27ME3																										BENPORATH_ES_WITH_H3K27ME3									BENPORATH_EED_TARGETS																																																												
266727	MDGA1	MAM domain containing glycosylphosphatidylinositol anchor 1					MEISSNER_BRAIN_HCP_WITH_H3K4ME3_AND_H3K27ME3																											IVANOVA_HEMATOPOIESIS_STEM_CELL_AND_PROGENITOR								BENPORATH_EED_TARGETS																																																												
115265	DDIT4L	DNA-damage-inducible transcript 4-like					MEISSNER_BRAIN_HCP_WITH_H3K4ME3_AND_H3K27ME3																														LEE_BMP2_TARGETS_UP													GRAESSMANN_APOPTOSIS_BY_DOXORUBICIN_UP																																SCHAEFFER_PROSTATE_DEVELOPMENT_48HR_UP																				
92369	SPSB4	splA/ryanodine receptor domain and SOCS box containing 4					MEISSNER_BRAIN_HCP_WITH_H3K4ME3_AND_H3K27ME3																														LEE_BMP2_TARGETS_UP																																																																	
342667	STAC2	SH3 and cysteine rich domain 2					MEISSNER_BRAIN_HCP_WITH_H3K4ME3_AND_H3K27ME3																															LIM_MAMMARY_STEM_CELL_UP												GRAESSMANN_APOPTOSIS_BY_DOXORUBICIN_UP																																																				
57628	DPP10	dipeptidyl-peptidase 10 (non-functional)					MEISSNER_BRAIN_HCP_WITH_H3K4ME3_AND_H3K27ME3																																					SCHAEFFER_PROSTATE_DEVELOPMENT_48HR_DN																																			RAO_BOUND_BY_SALL4_ISOFORM_B																							
6615	SNAI1	snail homolog 1 (Drosophila)					MEISSNER_BRAIN_HCP_WITH_H3K4ME3_AND_H3K27ME3																																														MILI_PSEUDOPODIA_HAPTOTAXIS_DN																														DAVICIONI_MOLECULAR_ARMS_VS_ERMS_UP											LEE_BMP2_TARGETS_DN								
63976	PRDM16	PR domain containing 16					MEISSNER_BRAIN_HCP_WITH_H3K4ME3_AND_H3K27ME3																																																		BRUINS_UVC_RESPONSE_VIA_TP53_GROUP_A			GRESHOCK_CANCER_COPY_NUMBER_UP																																										JAATINEN_HEMATOPOIETIC_STEM_CELL_UP
202243	CCDC125	coiled-coil domain containing 125					MEISSNER_BRAIN_HCP_WITH_H3K4ME3_AND_H3K27ME3																																																		BRUINS_UVC_RESPONSE_VIA_TP53_GROUP_A																																													
64093	SMOC1	SPARC related modular calcium binding 1					MEISSNER_BRAIN_HCP_WITH_H3K4ME3_AND_H3K27ME3																																																			LIU_PROSTATE_CANCER_DN																								SCHAEFFER_PROSTATE_DEVELOPMENT_48HR_UP																				
56978	PRDM8	PR domain containing 8					MEISSNER_BRAIN_HCP_WITH_H3K4ME3_AND_H3K27ME3																																																												DOUGLAS_BMI1_TARGETS_UP																																			
259173	ALS2CL	ALS2 C-terminal like					MEISSNER_BRAIN_HCP_WITH_H3K4ME3_AND_H3K27ME3																																																													DODD_NASOPHARYNGEAL_CARCINOMA_UP																																		
4920	ROR2	receptor tyrosine kinase-like orphan receptor 2					MEISSNER_BRAIN_HCP_WITH_H3K4ME3_AND_H3K27ME3																																																														LOPEZ_MBD_TARGETS																			GRADE_COLON_CANCER_UP														
9096	TBX18	T-box 18					MEISSNER_BRAIN_HCP_WITH_H3K4ME3_AND_H3K27ME3																																																																								RAO_BOUND_BY_SALL4_ISOFORM_B																							
147381	CBLN2	cerebellin 2 precursor					MEISSNER_BRAIN_HCP_WITH_H3K4ME3_AND_H3K27ME3																																																																											SCHAEFFER_PROSTATE_DEVELOPMENT_48HR_UP																				
136227	EMID2	EMI domain containing 2					MEISSNER_BRAIN_HCP_WITH_H3K4ME3_AND_H3K27ME3																																																																													BYSTRYKH_HEMATOPOIESIS_STEM_CELL_QTL_TRANS																		
392617	ELFN1	extracellular leucine-rich repeat and fibronectin type III domain containing 1					MEISSNER_BRAIN_HCP_WITH_H3K4ME3_AND_H3K27ME3																																																																																KOYAMA_SEMA3B_TARGETS_DN															
10718	NRG3	neuregulin 3					MEISSNER_BRAIN_HCP_WITH_H3K4ME3_AND_H3K27ME3																																																																																															
80036	TRPM3	transient receptor potential cation channel, subfamily M, member 3					MEISSNER_BRAIN_HCP_WITH_H3K4ME3_AND_H3K27ME3																																																																																															
138046	RALYL	RALY RNA binding protein-like					MEISSNER_BRAIN_HCP_WITH_H3K4ME3_AND_H3K27ME3																																																																																															
2103	ESRRB	estrogen-related receptor beta					MEISSNER_BRAIN_HCP_WITH_H3K4ME3_AND_H3K27ME3																																																																																															
10150	MBNL2	muscleblind-like 2 (Drosophila)						GOBERT_OLIGODENDROCYTE_DIFFERENTIATION_DN	CUI_TCF21_TARGETS_2_DN		KOINUMA_TARGETS_OF_SMAD2_OR_SMAD3			DIAZ_CHRONIC_MEYLOGENOUS_LEUKEMIA_UP								CREIGHTON_ENDOCRINE_THERAPY_RESISTANCE_5							BUYTAERT_PHOTODYNAMIC_THERAPY_STRESS_UP																			BRUINS_UVC_RESPONSE_LATE						NUYTTEN_NIPP1_TARGETS_DN											KRIGE_RESPONSE_TO_TOSEDOSTAT_6HR_UP																ZWANG_CLASS_3_TRANSIENTLY_INDUCED_BY_EGF										ONKEN_UVEAL_MELANOMA_DN		MARTORIATI_MDM4_TARGETS_FETAL_LIVER_DN									
23284	LPHN3	latrophilin 3						GOBERT_OLIGODENDROCYTE_DIFFERENTIATION_DN	CUI_TCF21_TARGETS_2_DN			ZWANG_TRANSIENTLY_UP_BY_1ST_EGF_PULSE_ONLY														BLALOCK_ALZHEIMERS_DISEASE_DN							BENPORATH_ES_WITH_H3K27ME3									BENPORATH_EED_TARGETS		SCHAEFFER_PROSTATE_DEVELOPMENT_48HR_DN																												BENPORATH_SUZ12_TARGETS																														
84898	PLXDC2	plexin domain containing 2						GOBERT_OLIGODENDROCYTE_DIFFERENTIATION_DN	CUI_TCF21_TARGETS_2_DN			ZWANG_TRANSIENTLY_UP_BY_1ST_EGF_PULSE_ONLY															WONG_ADULT_TISSUE_STEM_MODULE			CHEN_METABOLIC_SYNDROM_NETWORK				IVANOVA_HEMATOPOIESIS_STEM_CELL_AND_PROGENITOR														BRUINS_UVC_RESPONSE_LATE																																																						
56994	CHPT1	choline phosphotransferase 1						GOBERT_OLIGODENDROCYTE_DIFFERENTIATION_DN	CUI_TCF21_TARGETS_2_DN					DIAZ_CHRONIC_MEYLOGENOUS_LEUKEMIA_UP				RODRIGUES_THYROID_CARCINOMA_POORLY_DIFFERENTIATED_DN	SCHAEFFER_PROSTATE_DEVELOPMENT_6HR_DN																													BRUINS_UVC_RESPONSE_LATE						NUYTTEN_NIPP1_TARGETS_DN		MARTINEZ_RB1_TARGETS_UP																		GEORGES_TARGETS_OF_MIR192_AND_MIR215			RODRIGUES_THYROID_CARCINOMA_ANAPLASTIC_DN								WAKABAYASHI_ADIPOGENESIS_PPARG_RXRA_BOUND_8D																	
57458	TMCC3	transmembrane and coiled-coil domain family 3						GOBERT_OLIGODENDROCYTE_DIFFERENTIATION_DN	CUI_TCF21_TARGETS_2_DN									RODRIGUES_THYROID_CARCINOMA_POORLY_DIFFERENTIATED_DN																			LEE_BMP2_TARGETS_UP																			MARTINEZ_RB1_TARGETS_UP								MARTINEZ_RB1_AND_TP53_TARGETS_DN																					WAKABAYASHI_ADIPOGENESIS_PPARG_RXRA_BOUND_8D	MARTINEZ_TP53_TARGETS_DN																
26503	SLC17A5	solute carrier family 17 (anion/sugar transporter), member 5						GOBERT_OLIGODENDROCYTE_DIFFERENTIATION_DN	CUI_TCF21_TARGETS_2_DN											DUTERTRE_ESTRADIOL_RESPONSE_24HR_DN									BUYTAERT_PHOTODYNAMIC_THERAPY_STRESS_UP					IVANOVA_HEMATOPOIESIS_STEM_CELL_AND_PROGENITOR			LEE_BMP2_TARGETS_UP																																								RODRIGUES_THYROID_CARCINOMA_ANAPLASTIC_DN													MARSON_BOUND_BY_FOXP3_UNSTIMULATED												
9911	TMCC2	transmembrane and coiled-coil domain family 2						GOBERT_OLIGODENDROCYTE_DIFFERENTIATION_DN	CUI_TCF21_TARGETS_2_DN														PEREZ_TP53_TARGETS		MARTENS_BOUND_BY_PML_RARA_FUSION																									GRAESSMANN_APOPTOSIS_BY_DOXORUBICIN_UP																																																				
221981	THSD7A	thrombospondin, type I, domain containing 7A						GOBERT_OLIGODENDROCYTE_DIFFERENTIATION_DN	CUI_TCF21_TARGETS_2_DN																																						BAELDE_DIABETIC_NEPHROPATHY_DN																																																							
399687	MYO18A	myosin XVIIIA						GOBERT_OLIGODENDROCYTE_DIFFERENTIATION_DN	CUI_TCF21_TARGETS_2_DN																																																																		FORTSCHEGGER_PHF8_TARGETS_DN																											
23603	CORO1C	coronin, actin binding protein, 1C						GOBERT_OLIGODENDROCYTE_DIFFERENTIATION_DN			KOINUMA_TARGETS_OF_SMAD2_OR_SMAD3			DIAZ_CHRONIC_MEYLOGENOUS_LEUKEMIA_UP																									CHICAS_RB1_TARGETS_CONFLUENT	NUYTTEN_EZH2_TARGETS_UP	CHARAFE_BREAST_CANCER_LUMINAL_VS_MESENCHYMAL_DN								ENK_UV_RESPONSE_EPIDERMIS_DN									LIU_PROSTATE_CANCER_DN												MOHANKUMAR_TLX1_TARGETS_UP																																
1107	CHD3	chromodomain helicase DNA binding protein 3						GOBERT_OLIGODENDROCYTE_DIFFERENTIATION_DN			KOINUMA_TARGETS_OF_SMAD2_OR_SMAD3						ONKEN_UVEAL_MELANOMA_UP		SCHAEFFER_PROSTATE_DEVELOPMENT_6HR_DN																		LEE_BMP2_TARGETS_UP										BAELDE_DIABETIC_NEPHROPATHY_DN																				DOUGLAS_BMI1_TARGETS_UP																																			
126321	C19orf28	chromosome 19 open reading frame 28						GOBERT_OLIGODENDROCYTE_DIFFERENTIATION_DN			KOINUMA_TARGETS_OF_SMAD2_OR_SMAD3																													NUYTTEN_EZH2_TARGETS_UP																													LOPEZ_MBD_TARGETS																		KOYAMA_SEMA3B_TARGETS_DN										KRIEG_HYPOXIA_NOT_VIA_KDM3A					
55062	WIPI1	WD repeat domain, phosphoinositide interacting 1						GOBERT_OLIGODENDROCYTE_DIFFERENTIATION_DN				ZWANG_TRANSIENTLY_UP_BY_1ST_EGF_PULSE_ONLY					ONKEN_UVEAL_MELANOMA_UP					CREIGHTON_ENDOCRINE_THERAPY_RESISTANCE_5							BUYTAERT_PHOTODYNAMIC_THERAPY_STRESS_UP							MASSARWEH_TAMOXIFEN_RESISTANCE_UP	LEE_BMP2_TARGETS_UP								GOZGIT_ESR1_TARGETS_DN					GRAESSMANN_APOPTOSIS_BY_DOXORUBICIN_UP									CREIGHTON_ENDOCRINE_THERAPY_RESISTANCE_3																FORTSCHEGGER_PHF8_TARGETS_DN																											
23492	CBX7	chromobox homolog 7						GOBERT_OLIGODENDROCYTE_DIFFERENTIATION_DN				ZWANG_TRANSIENTLY_UP_BY_1ST_EGF_PULSE_ONLY						RODRIGUES_THYROID_CARCINOMA_POORLY_DIFFERENTIATED_DN																																																		DODD_NASOPHARYNGEAL_CARCINOMA_UP									RODRIGUES_THYROID_CARCINOMA_ANAPLASTIC_DN		RAO_BOUND_BY_SALL4_ISOFORM_B								KOYAMA_SEMA3B_TARGETS_DN				ONKEN_UVEAL_MELANOMA_DN				YAMAZAKI_TCEB3_TARGETS_DN							
5154	PDGFA	platelet-derived growth factor alpha polypeptide						GOBERT_OLIGODENDROCYTE_DIFFERENTIATION_DN				ZWANG_TRANSIENTLY_UP_BY_1ST_EGF_PULSE_ONLY															WONG_ADULT_TISSUE_STEM_MODULE										LEE_BMP2_TARGETS_UP	LIM_MAMMARY_STEM_CELL_UP			CHARAFE_BREAST_CANCER_LUMINAL_VS_MESENCHYMAL_DN						BAELDE_DIABETIC_NEPHROPATHY_DN			GRAESSMANN_APOPTOSIS_BY_DOXORUBICIN_UP																	DOUGLAS_BMI1_TARGETS_UP															SCHAEFFER_PROSTATE_DEVELOPMENT_48HR_UP																RIGGI_EWING_SARCOMA_PROGENITOR_UP				
151963	MB21D2	Mab-21 domain containing 2						GOBERT_OLIGODENDROCYTE_DIFFERENTIATION_DN				ZWANG_TRANSIENTLY_UP_BY_1ST_EGF_PULSE_ONLY																																	GOZGIT_ESR1_TARGETS_DN												BRUINS_UVC_RESPONSE_VIA_TP53_GROUP_A																																					LEE_BMP2_TARGETS_DN								
63971	KIF13A	kinesin family member 13A						GOBERT_OLIGODENDROCYTE_DIFFERENTIATION_DN				ZWANG_TRANSIENTLY_UP_BY_1ST_EGF_PULSE_ONLY																																																																			RAO_BOUND_BY_SALL4_ISOFORM_B																						MONNIER_POSTRADIATION_TUMOR_ESCAPE_UP	
9712	USP6NL	USP6 N-terminal like						GOBERT_OLIGODENDROCYTE_DIFFERENTIATION_DN					DAZARD_RESPONSE_TO_UV_NHEK_DN										PEREZ_TP53_TARGETS								KINSEY_TARGETS_OF_EWSR1_FLII_FUSION_UP																								ZHENG_BOUND_BY_FOXP3				CREIGHTON_ENDOCRINE_THERAPY_RESISTANCE_3				ZWANG_CLASS_1_TRANSIENTLY_INDUCED_BY_EGF																			SCHAEFFER_PROSTATE_DEVELOPMENT_48HR_UP			WAKABAYASHI_ADIPOGENESIS_PPARG_RXRA_BOUND_8D					MARSON_BOUND_BY_FOXP3_UNSTIMULATED												
5189	PEX1	peroxisomal biogenesis factor 1						GOBERT_OLIGODENDROCYTE_DIFFERENTIATION_DN						DIAZ_CHRONIC_MEYLOGENOUS_LEUKEMIA_UP		BENPORATH_NANOG_TARGETS										BLALOCK_ALZHEIMERS_DISEASE_DN								IVANOVA_HEMATOPOIESIS_STEM_CELL_AND_PROGENITOR																															KRIGE_RESPONSE_TO_TOSEDOSTAT_6HR_UP																							GRADE_COLON_CANCER_UP														
10507	SEMA4D	sema domain, immunoglobulin domain (Ig), transmembrane domain (TM) and short cytoplasmic domain, (semaphorin) 4D						GOBERT_OLIGODENDROCYTE_DIFFERENTIATION_DN						DIAZ_CHRONIC_MEYLOGENOUS_LEUKEMIA_UP									PEREZ_TP53_TARGETS							CHEN_METABOLIC_SYNDROM_NETWORK																			ENK_UV_RESPONSE_EPIDERMIS_DN																				LOPEZ_MBD_TARGETS					GEORGES_TARGETS_OF_MIR192_AND_MIR215																		YAGI_AML_WITH_11Q23_REARRANGED										
84978	FRMD5	FERM domain containing 5						GOBERT_OLIGODENDROCYTE_DIFFERENTIATION_DN							YOSHIMURA_MAPK8_TARGETS_UP								PEREZ_TP53_TARGETS								KINSEY_TARGETS_OF_EWSR1_FLII_FUSION_UP								CHICAS_RB1_TARGETS_CONFLUENT	NUYTTEN_EZH2_TARGETS_UP																	BRUINS_UVC_RESPONSE_VIA_TP53_GROUP_A																																													
8522	GAS7	growth arrest-specific 7						GOBERT_OLIGODENDROCYTE_DIFFERENTIATION_DN							YOSHIMURA_MAPK8_TARGETS_UP										MARTENS_BOUND_BY_PML_RARA_FUSION							SCHLOSSER_SERUM_RESPONSE_DN																												GRESHOCK_CANCER_COPY_NUMBER_UP					KRIGE_RESPONSE_TO_TOSEDOSTAT_6HR_UP				LOPEZ_MBD_TARGETS			BENPORATH_SUZ12_TARGETS																				YAGI_AML_WITH_11Q23_REARRANGED		LEE_BMP2_TARGETS_DN								
2353	FOS	FBJ murine osteosarcoma viral oncogene homolog						GOBERT_OLIGODENDROCYTE_DIFFERENTIATION_DN							YOSHIMURA_MAPK8_TARGETS_UP												WONG_ADULT_TISSUE_STEM_MODULE		BUYTAERT_PHOTODYNAMIC_THERAPY_STRESS_UP	CHEN_METABOLIC_SYNDROM_NETWORK												BENPORATH_EED_TARGETS								GRAESSMANN_APOPTOSIS_BY_DOXORUBICIN_UP							BRUINS_UVC_RESPONSE_VIA_TP53_GROUP_A				ENK_UV_RESPONSE_KERATINOCYTE_DN	FOSTER_TOLERANT_MACROPHAGE_DN				MILI_PSEUDOPODIA_CHEMOTAXIS_DN								GEORGES_TARGETS_OF_MIR192_AND_MIR215			RODRIGUES_THYROID_CARCINOMA_ANAPLASTIC_DN				ZWANG_CLASS_3_TRANSIENTLY_INDUCED_BY_EGF			BYSTRYKH_HEMATOPOIESIS_STEM_CELL_QTL_TRANS														RIGGI_EWING_SARCOMA_PROGENITOR_UP				
4045	LSAMP	limbic system-associated membrane protein						GOBERT_OLIGODENDROCYTE_DIFFERENTIATION_DN							YOSHIMURA_MAPK8_TARGETS_UP																																											LIU_PROSTATE_CANCER_DN																																												
84826	SFT2D3	SFT2 domain containing 3						GOBERT_OLIGODENDROCYTE_DIFFERENTIATION_DN								BENPORATH_NANOG_TARGETS																																																																																						
125058	TBC1D16	TBC1 domain family, member 16						GOBERT_OLIGODENDROCYTE_DIFFERENTIATION_DN									ONKEN_UVEAL_MELANOMA_UP		SCHAEFFER_PROSTATE_DEVELOPMENT_6HR_DN											CHEN_METABOLIC_SYNDROM_NETWORK				IVANOVA_HEMATOPOIESIS_STEM_CELL_AND_PROGENITOR																																	DOUGLAS_BMI1_TARGETS_UP																																			
65983	GRAMD3	GRAM domain containing 3						GOBERT_OLIGODENDROCYTE_DIFFERENTIATION_DN										RODRIGUES_THYROID_CARCINOMA_POORLY_DIFFERENTIATED_DN		DUTERTRE_ESTRADIOL_RESPONSE_24HR_DN		CREIGHTON_ENDOCRINE_THERAPY_RESISTANCE_5																																					CREIGHTON_ENDOCRINE_THERAPY_RESISTANCE_3				ZWANG_CLASS_1_TRANSIENTLY_INDUCED_BY_EGF																														MARTORIATI_MDM4_TARGETS_FETAL_LIVER_DN									
157285	SGK223	homolog of rat pragma of Rnd2						GOBERT_OLIGODENDROCYTE_DIFFERENTIATION_DN										RODRIGUES_THYROID_CARCINOMA_POORLY_DIFFERENTIATED_DN										DELACROIX_RAR_BOUND_ES											CHICAS_RB1_TARGETS_CONFLUENT																ZHENG_BOUND_BY_FOXP3																						RODRIGUES_THYROID_CARCINOMA_ANAPLASTIC_DN																									
79956	ERMP1	endoplasmic reticulum metallopeptidase 1						GOBERT_OLIGODENDROCYTE_DIFFERENTIATION_DN										RODRIGUES_THYROID_CARCINOMA_POORLY_DIFFERENTIATED_DN												CHEN_METABOLIC_SYNDROM_NETWORK																							MILI_PSEUDOPODIA_HAPTOTAXIS_DN						CREIGHTON_ENDOCRINE_THERAPY_RESISTANCE_3															GEORGES_TARGETS_OF_MIR192_AND_MIR215								SCHAEFFER_PROSTATE_DEVELOPMENT_48HR_UP																				JAATINEN_HEMATOPOIETIC_STEM_CELL_UP
283659	PRTG	protogenin						GOBERT_OLIGODENDROCYTE_DIFFERENTIATION_DN										RODRIGUES_THYROID_CARCINOMA_POORLY_DIFFERENTIATED_DN																IVANOVA_HEMATOPOIESIS_STEM_CELL_AND_PROGENITOR										SCHAEFFER_PROSTATE_DEVELOPMENT_48HR_DN																																																										
55664	CDC37L1	cell division cycle 37 homolog (S. cerevisiae)-like 1						GOBERT_OLIGODENDROCYTE_DIFFERENTIATION_DN											SCHAEFFER_PROSTATE_DEVELOPMENT_6HR_DN																	MASSARWEH_TAMOXIFEN_RESISTANCE_UP	LEE_BMP2_TARGETS_UP																																																													RIGGI_EWING_SARCOMA_PROGENITOR_UP				
10057	ABCC5	ATP-binding cassette, sub-family C (CFTR/MRP), member 5						GOBERT_OLIGODENDROCYTE_DIFFERENTIATION_DN												DUTERTRE_ESTRADIOL_RESPONSE_24HR_DN		CREIGHTON_ENDOCRINE_THERAPY_RESISTANCE_5	PEREZ_TP53_TARGETS						BUYTAERT_PHOTODYNAMIC_THERAPY_STRESS_UP	CHEN_METABOLIC_SYNDROM_NETWORK						MASSARWEH_TAMOXIFEN_RESISTANCE_UP																	MILI_PSEUDOPODIA_HAPTOTAXIS_DN			MARTINEZ_RB1_TARGETS_UP					ENK_UV_RESPONSE_KERATINOCYTE_DN				KRIGE_RESPONSE_TO_TOSEDOSTAT_6HR_UP	MILI_PSEUDOPODIA_CHEMOTAXIS_DN			LOPEZ_MBD_TARGETS																																	
23677	SH3BP4	SH3-domain binding protein 4						GOBERT_OLIGODENDROCYTE_DIFFERENTIATION_DN												DUTERTRE_ESTRADIOL_RESPONSE_24HR_DN		CREIGHTON_ENDOCRINE_THERAPY_RESISTANCE_5														MASSARWEH_TAMOXIFEN_RESISTANCE_UP			CHICAS_RB1_TARGETS_CONFLUENT																																			GEORGES_TARGETS_OF_MIR192_AND_MIR215					RAO_BOUND_BY_SALL4_ISOFORM_B		ZWANG_CLASS_3_TRANSIENTLY_INDUCED_BY_EGF						KOYAMA_SEMA3B_TARGETS_DN															JAATINEN_HEMATOPOIETIC_STEM_CELL_UP
4685	NCAM2	neural cell adhesion molecule 2						GOBERT_OLIGODENDROCYTE_DIFFERENTIATION_DN														CREIGHTON_ENDOCRINE_THERAPY_RESISTANCE_5					WONG_ADULT_TISSUE_STEM_MODULE							IVANOVA_HEMATOPOIESIS_STEM_CELL_AND_PROGENITOR											GOZGIT_ESR1_TARGETS_DN																									MOHANKUMAR_TLX1_TARGETS_UP																																
10014	HDAC5	histone deacetylase 5						GOBERT_OLIGODENDROCYTE_DIFFERENTIATION_DN															PEREZ_TP53_TARGETS						BUYTAERT_PHOTODYNAMIC_THERAPY_STRESS_UP								LEE_BMP2_TARGETS_UP												ENK_UV_RESPONSE_EPIDERMIS_DN																			DODD_NASOPHARYNGEAL_CARCINOMA_UP	LOPEZ_MBD_TARGETS														DAVICIONI_MOLECULAR_ARMS_VS_ERMS_UP																			
23041	MON2	MON2 homolog (S. cerevisiae)						GOBERT_OLIGODENDROCYTE_DIFFERENTIATION_DN															PEREZ_TP53_TARGETS																																																																		SMID_BREAST_CANCER_BASAL_DN													
283450	C12orf51	chromosome 12 open reading frame 51						GOBERT_OLIGODENDROCYTE_DIFFERENTIATION_DN															PEREZ_TP53_TARGETS																																																																															
2217	FCGRT	Fc fragment of IgG, receptor, transporter, alpha						GOBERT_OLIGODENDROCYTE_DIFFERENTIATION_DN																	MARTENS_BOUND_BY_PML_RARA_FUSION						KINSEY_TARGETS_OF_EWSR1_FLII_FUSION_UP						LEE_BMP2_TARGETS_UP																																																													RIGGI_EWING_SARCOMA_PROGENITOR_UP				
80256	KIAA1539	KIAA1539						GOBERT_OLIGODENDROCYTE_DIFFERENTIATION_DN																	MARTENS_BOUND_BY_PML_RARA_FUSION																									GRAESSMANN_APOPTOSIS_BY_DOXORUBICIN_UP																																																				
8577	TMEFF1	transmembrane protein with EGF-like and two follistatin-like domains 1						GOBERT_OLIGODENDROCYTE_DIFFERENTIATION_DN																		BLALOCK_ALZHEIMERS_DISEASE_DN		DELACROIX_RAR_BOUND_ES							RAO_BOUND_BY_SALL4																																DOUGLAS_BMI1_TARGETS_UP				DODD_NASOPHARYNGEAL_CARCINOMA_DN			GEORGES_TARGETS_OF_MIR192_AND_MIR215				SWEET_LUNG_CANCER_KRAS_DN													ONKEN_UVEAL_MELANOMA_DN											
8655	DYNLL1	dynein, light chain, LC8-type 1						GOBERT_OLIGODENDROCYTE_DIFFERENTIATION_DN																		BLALOCK_ALZHEIMERS_DISEASE_DN				CHEN_METABOLIC_SYNDROM_NETWORK																						FLECHNER_BIOPSY_KIDNEY_TRANSPLANT_OK_VS_DONOR_UP																																				GRADE_COLON_CANCER_UP														
5521	PPP2R2B	protein phosphatase 2, regulatory subunit B, beta						GOBERT_OLIGODENDROCYTE_DIFFERENTIATION_DN																		BLALOCK_ALZHEIMERS_DISEASE_DN												LIM_MAMMARY_STEM_CELL_UP																			BRUINS_UVC_RESPONSE_VIA_TP53_GROUP_A																		FORTSCHEGGER_PHF8_TARGETS_DN																											
22924	MAPRE3	microtubule-associated protein, RP/EB family, member 3						GOBERT_OLIGODENDROCYTE_DIFFERENTIATION_DN																		BLALOCK_ALZHEIMERS_DISEASE_DN																			GOZGIT_ESR1_TARGETS_DN					GRAESSMANN_APOPTOSIS_BY_DOXORUBICIN_UP																																																				
10026	PIGK	phosphatidylinositol glycan anchor biosynthesis, class K						GOBERT_OLIGODENDROCYTE_DIFFERENTIATION_DN																		BLALOCK_ALZHEIMERS_DISEASE_DN																				LASTOWSKA_NEUROBLASTOMA_COPY_NUMBER_DN							MILI_PSEUDOPODIA_HAPTOTAXIS_DN																	MOHANKUMAR_TLX1_TARGETS_UP					FORTSCHEGGER_PHF8_TARGETS_DN															MARSON_BOUND_BY_FOXP3_UNSTIMULATED												
4248	MGAT3	mannosyl (beta-1,4-)-glycoprotein beta-1,4-N-acetylglucosaminyltransferase						GOBERT_OLIGODENDROCYTE_DIFFERENTIATION_DN																				DELACROIX_RAR_BOUND_ES						IVANOVA_HEMATOPOIESIS_STEM_CELL_AND_PROGENITOR																																							CASORELLI_ACUTE_PROMYELOCYTIC_LEUKEMIA_DN						RAO_BOUND_BY_SALL4_ISOFORM_B																							
22839	DLGAP4	discs, large (Drosophila) homolog-associated protein 4						GOBERT_OLIGODENDROCYTE_DIFFERENTIATION_DN																					BUYTAERT_PHOTODYNAMIC_THERAPY_STRESS_UP																																						DOUGLAS_BMI1_TARGETS_UP																					GRADE_COLON_CANCER_UP														
56895	AGPAT4	1-acylglycerol-3-phosphate O-acyltransferase 4 (lysophosphatidic acid acyltransferase, delta)						GOBERT_OLIGODENDROCYTE_DIFFERENTIATION_DN																						CHEN_METABOLIC_SYNDROM_NETWORK								LIM_MAMMARY_STEM_CELL_UP																																					FORTSCHEGGER_PHF8_TARGETS_DN																											
153020	RASGEF1B	RasGEF domain family, member 1B						GOBERT_OLIGODENDROCYTE_DIFFERENTIATION_DN																						CHEN_METABOLIC_SYNDROM_NETWORK																																																																								
1528	CYB5A	cytochrome b5 type A (microsomal)						GOBERT_OLIGODENDROCYTE_DIFFERENTIATION_DN																							KINSEY_TARGETS_OF_EWSR1_FLII_FUSION_UP								CHICAS_RB1_TARGETS_CONFLUENT	NUYTTEN_EZH2_TARGETS_UP																			CREIGHTON_ENDOCRINE_THERAPY_RESISTANCE_3																					CHARAFE_BREAST_CANCER_LUMINAL_VS_MESENCHYMAL_UP					WAKABAYASHI_ADIPOGENESIS_PPARG_RXRA_BOUND_8D				SMID_BREAST_CANCER_BASAL_DN													
57689	LRRC4C	leucine rich repeat containing 4C						GOBERT_OLIGODENDROCYTE_DIFFERENTIATION_DN																							KINSEY_TARGETS_OF_EWSR1_FLII_FUSION_UP																																													SENESE_HDAC3_TARGETS_DN																						RIGGI_EWING_SARCOMA_PROGENITOR_UP				
84623	KIRREL3	kin of IRRE like 3 (Drosophila)						GOBERT_OLIGODENDROCYTE_DIFFERENTIATION_DN																									BENPORATH_ES_WITH_H3K27ME3									BENPORATH_EED_TARGETS															BRUINS_UVC_RESPONSE_VIA_TP53_GROUP_A															BENPORATH_SUZ12_TARGETS																														
1124	CHN2	chimerin (chimaerin) 2						GOBERT_OLIGODENDROCYTE_DIFFERENTIATION_DN																									BENPORATH_ES_WITH_H3K27ME3									BENPORATH_EED_TARGETS																	CREIGHTON_ENDOCRINE_THERAPY_RESISTANCE_3																					CHARAFE_BREAST_CANCER_LUMINAL_VS_MESENCHYMAL_UP									SMID_BREAST_CANCER_BASAL_DN													
83988	NCALD	neurocalcin delta						GOBERT_OLIGODENDROCYTE_DIFFERENTIATION_DN																													LEE_BMP2_TARGETS_UP																				BRUINS_UVC_RESPONSE_VIA_TP53_GROUP_A		CREIGHTON_ENDOCRINE_THERAPY_RESISTANCE_3																																											
114818	KLHL29	kelch-like 29 (Drosophila)						GOBERT_OLIGODENDROCYTE_DIFFERENTIATION_DN																														LIM_MAMMARY_STEM_CELL_UP			CHARAFE_BREAST_CANCER_LUMINAL_VS_MESENCHYMAL_DN																	LIU_PROSTATE_CANCER_DN																																				LEE_BMP2_TARGETS_DN								
975	CD81	CD81 molecule						GOBERT_OLIGODENDROCYTE_DIFFERENTIATION_DN																															CHICAS_RB1_TARGETS_CONFLUENT														MILI_PSEUDOPODIA_HAPTOTAXIS_DN																																							YAGI_AML_WITH_11Q23_REARRANGED										
114134	SLC2A13	solute carrier family 2 (facilitated glucose transporter), member 13						GOBERT_OLIGODENDROCYTE_DIFFERENTIATION_DN																																NUYTTEN_EZH2_TARGETS_UP																			CREIGHTON_ENDOCRINE_THERAPY_RESISTANCE_3																																								CHEMNITZ_RESPONSE_TO_PROSTAGLANDIN_E2_DN			
84056	KATNAL1	katanin p60 subunit A-like 1						GOBERT_OLIGODENDROCYTE_DIFFERENTIATION_DN																																	CHARAFE_BREAST_CANCER_LUMINAL_VS_MESENCHYMAL_DN																																																													
22891	ZNF365	zinc finger protein 365						GOBERT_OLIGODENDROCYTE_DIFFERENTIATION_DN																																		BENPORATH_EED_TARGETS																					ZWANG_CLASS_1_TRANSIENTLY_INDUCED_BY_EGF									BENPORATH_SUZ12_TARGETS																														
85458	DIXDC1	DIX domain containing 1						GOBERT_OLIGODENDROCYTE_DIFFERENTIATION_DN																																				SCHAEFFER_PROSTATE_DEVELOPMENT_48HR_DN				BRUINS_UVC_RESPONSE_LATE																				DODD_NASOPHARYNGEAL_CARCINOMA_UP															DAVICIONI_MOLECULAR_ARMS_VS_ERMS_UP																			
118813	ZFYVE27	zinc finger, FYVE domain containing 27						GOBERT_OLIGODENDROCYTE_DIFFERENTIATION_DN																																						LASTOWSKA_NEUROBLASTOMA_COPY_NUMBER_DN							MILI_PSEUDOPODIA_HAPTOTAXIS_DN													MILI_PSEUDOPODIA_CHEMOTAXIS_DN																																			MONNIER_POSTRADIATION_TUMOR_ESCAPE_UP	
57224	NHSL1	NHS-like 1						GOBERT_OLIGODENDROCYTE_DIFFERENTIATION_DN																																																MARTINEZ_RB1_TARGETS_UP	BRUINS_UVC_RESPONSE_VIA_TP53_GROUP_A							MARTINEZ_RB1_AND_TP53_TARGETS_DN	KRIGE_RESPONSE_TO_TOSEDOSTAT_6HR_UP									GEORGES_TARGETS_OF_MIR192_AND_MIR215												MARTINEZ_TP53_TARGETS_DN																
28316	CDH20	cadherin 20, type 2						GOBERT_OLIGODENDROCYTE_DIFFERENTIATION_DN																																																	BRUINS_UVC_RESPONSE_VIA_TP53_GROUP_A																																													
4355	MPP2	membrane protein, palmitoylated 2 (MAGUK p55 subfamily member 2)						GOBERT_OLIGODENDROCYTE_DIFFERENTIATION_DN																																																																																		MARSON_BOUND_BY_FOXP3_UNSTIMULATED												
152404	IGSF11	immunoglobulin superfamily, member 11						GOBERT_OLIGODENDROCYTE_DIFFERENTIATION_DN																																																																																						LEE_BMP2_TARGETS_DN								
163404	LPPR5	lipid phosphate phosphatase-related protein type 5						GOBERT_OLIGODENDROCYTE_DIFFERENTIATION_DN																																																																																														
100505381	MMD2	Miyoshi muscular dystrophy 2						GOBERT_OLIGODENDROCYTE_DIFFERENTIATION_DN																																																																																														
127002	ATXN7L2	ataxin 7-like 2						GOBERT_OLIGODENDROCYTE_DIFFERENTIATION_DN																																																																																														
78999	LRFN4	leucine rich repeat and fibronectin type III domain containing 4						GOBERT_OLIGODENDROCYTE_DIFFERENTIATION_DN																																																																																														
253559	CADM2	cell adhesion molecule 2						GOBERT_OLIGODENDROCYTE_DIFFERENTIATION_DN																																																																																														
79178	THTPA	thiamine triphosphatase						GOBERT_OLIGODENDROCYTE_DIFFERENTIATION_DN																																																																																														
29951	PDZRN4	PDZ domain containing ring finger 4						GOBERT_OLIGODENDROCYTE_DIFFERENTIATION_DN																																																																																														
375449	MAST4	microtubule associated serine/threonine kinase family member 4							CUI_TCF21_TARGETS_2_DN		KOINUMA_TARGETS_OF_SMAD2_OR_SMAD3	ZWANG_TRANSIENTLY_UP_BY_1ST_EGF_PULSE_ONLY	DAZARD_RESPONSE_TO_UV_NHEK_DN																				BENPORATH_ES_WITH_H3K27ME3												GOZGIT_ESR1_TARGETS_DN						DAZARD_UV_RESPONSE_CLUSTER_G6															MILI_PSEUDOPODIA_CHEMOTAXIS_DN																							SMID_BREAST_CANCER_BASAL_DN													JAATINEN_HEMATOPOIETIC_STEM_CELL_UP
4783	NFIL3	nuclear factor, interleukin 3 regulated							CUI_TCF21_TARGETS_2_DN		KOINUMA_TARGETS_OF_SMAD2_OR_SMAD3	ZWANG_TRANSIENTLY_UP_BY_1ST_EGF_PULSE_ONLY					ONKEN_UVEAL_MELANOMA_UP												BUYTAERT_PHOTODYNAMIC_THERAPY_STRESS_UP																												BRUINS_UVC_RESPONSE_VIA_TP53_GROUP_A					FOSTER_TOLERANT_MACROPHAGE_DN			KRIGE_RESPONSE_TO_TOSEDOSTAT_6HR_UP																																KRIEG_HYPOXIA_NOT_VIA_KDM3A			LINDGREN_BLADDER_CANCER_CLUSTER_2B		
307	ANXA4	annexin A4							CUI_TCF21_TARGETS_2_DN		KOINUMA_TARGETS_OF_SMAD2_OR_SMAD3			DIAZ_CHRONIC_MEYLOGENOUS_LEUKEMIA_UP			ONKEN_UVEAL_MELANOMA_UP	RODRIGUES_THYROID_CARCINOMA_POORLY_DIFFERENTIATED_DN												CHEN_METABOLIC_SYNDROM_NETWORK										NUYTTEN_EZH2_TARGETS_UP												FLECHNER_BIOPSY_KIDNEY_TRANSPLANT_OK_VS_DONOR_UP																	LOPEZ_MBD_TARGETS																																	
4163	MCC	mutated in colorectal cancers							CUI_TCF21_TARGETS_2_DN			ZWANG_TRANSIENTLY_UP_BY_1ST_EGF_PULSE_ONLY				BENPORATH_NANOG_TARGETS					PUJANA_ATM_PCC_NETWORK		PEREZ_TP53_TARGETS																																																																														MONNIER_POSTRADIATION_TUMOR_ESCAPE_UP	
131583	FAM43A	family with sequence similarity 43, member A							CUI_TCF21_TARGETS_2_DN			ZWANG_TRANSIENTLY_UP_BY_1ST_EGF_PULSE_ONLY											PEREZ_TP53_TARGETS											IVANOVA_HEMATOPOIESIS_STEM_CELL_AND_PROGENITOR																GRAESSMANN_APOPTOSIS_BY_DOXORUBICIN_UP																																																RIGGI_EWING_SARCOMA_PROGENITOR_UP				
64854	USP46	ubiquitin specific peptidase 46							CUI_TCF21_TARGETS_2_DN			ZWANG_TRANSIENTLY_UP_BY_1ST_EGF_PULSE_ONLY																																			BAELDE_DIABETIC_NEPHROPATHY_DN																																												ONKEN_UVEAL_MELANOMA_DN			LEE_BMP2_TARGETS_DN								
9771	RAPGEF5	Rap guanine nucleotide exchange factor (GEF) 5							CUI_TCF21_TARGETS_2_DN				DAZARD_RESPONSE_TO_UV_NHEK_DN					RODRIGUES_THYROID_CARCINOMA_POORLY_DIFFERENTIATED_DN					PEREZ_TP53_TARGETS											IVANOVA_HEMATOPOIESIS_STEM_CELL_AND_PROGENITOR																											ENK_UV_RESPONSE_KERATINOCYTE_DN		ZWANG_CLASS_1_TRANSIENTLY_INDUCED_BY_EGF																																							
961	CD47	CD47 molecule							CUI_TCF21_TARGETS_2_DN					DIAZ_CHRONIC_MEYLOGENOUS_LEUKEMIA_UP				RODRIGUES_THYROID_CARCINOMA_POORLY_DIFFERENTIATED_DN		DUTERTRE_ESTRADIOL_RESPONSE_24HR_DN	PUJANA_ATM_PCC_NETWORK			PUJANA_BRCA1_PCC_NETWORK									BENPORATH_ES_WITH_H3K27ME3							NUYTTEN_EZH2_TARGETS_UP							BAELDE_DIABETIC_NEPHROPATHY_DN						MILI_PSEUDOPODIA_HAPTOTAXIS_DN				BRUINS_UVC_RESPONSE_VIA_TP53_GROUP_A																		FORTSCHEGGER_PHF8_TARGETS_DN			SWEET_LUNG_CANCER_KRAS_DN	RAO_BOUND_BY_SALL4_ISOFORM_B				DAVICIONI_MOLECULAR_ARMS_VS_ERMS_UP				KOYAMA_SEMA3B_TARGETS_DN															
11069	RAPGEF4	Rap guanine nucleotide exchange factor (GEF) 4							CUI_TCF21_TARGETS_2_DN						YOSHIMURA_MAPK8_TARGETS_UP		ONKEN_UVEAL_MELANOMA_UP									BLALOCK_ALZHEIMERS_DISEASE_DN							BENPORATH_ES_WITH_H3K27ME3																																							BENPORATH_SUZ12_TARGETS											DAVICIONI_MOLECULAR_ARMS_VS_ERMS_UP																			
256435	ST6GALNAC3	ST6 (alpha-N-acetyl-neuraminyl-2,3-beta-galactosyl-1,3)-N-acetylgalactosaminide alpha-2,6-sialyltransferase 3							CUI_TCF21_TARGETS_2_DN						YOSHIMURA_MAPK8_TARGETS_UP																																																														RODRIGUES_THYROID_CARCINOMA_ANAPLASTIC_DN																									
23216	TBC1D1	TBC1 (tre-2/USP6, BUB2, cdc16) domain family, member 1							CUI_TCF21_TARGETS_2_DN								ONKEN_UVEAL_MELANOMA_UP	RODRIGUES_THYROID_CARCINOMA_POORLY_DIFFERENTIATED_DN						PUJANA_BRCA1_PCC_NETWORK						CHEN_METABOLIC_SYNDROM_NETWORK		SCHLOSSER_SERUM_RESPONSE_DN									CHARAFE_BREAST_CANCER_LUMINAL_VS_MESENCHYMAL_DN					LASTOWSKA_NEUROBLASTOMA_COPY_NUMBER_DN		BRUINS_UVC_RESPONSE_LATE		GRAESSMANN_APOPTOSIS_BY_DOXORUBICIN_UP								LIU_PROSTATE_CANCER_DN				FOSTER_TOLERANT_MACROPHAGE_DN										BENPORATH_SUZ12_TARGETS					RODRIGUES_THYROID_CARCINOMA_ANAPLASTIC_DN																									
1827	RCAN1	regulator of calcineurin 1							CUI_TCF21_TARGETS_2_DN								ONKEN_UVEAL_MELANOMA_UP			DUTERTRE_ESTRADIOL_RESPONSE_24HR_DN									BUYTAERT_PHOTODYNAMIC_THERAPY_STRESS_UP							MASSARWEH_TAMOXIFEN_RESISTANCE_UP				NUYTTEN_EZH2_TARGETS_UP							BAELDE_DIABETIC_NEPHROPATHY_DN		ENK_UV_RESPONSE_EPIDERMIS_DN	GRAESSMANN_APOPTOSIS_BY_DOXORUBICIN_UP		FLECHNER_BIOPSY_KIDNEY_TRANSPLANT_OK_VS_DONOR_UP							CREIGHTON_ENDOCRINE_THERAPY_RESISTANCE_3			FOSTER_TOLERANT_MACROPHAGE_DN																	RAO_BOUND_BY_SALL4_ISOFORM_B		ZWANG_CLASS_3_TRANSIENTLY_INDUCED_BY_EGF																					
5793	PTPRG	protein tyrosine phosphatase, receptor type, G							CUI_TCF21_TARGETS_2_DN									RODRIGUES_THYROID_CARCINOMA_POORLY_DIFFERENTIATED_DN														SCHLOSSER_SERUM_RESPONSE_DN									CHARAFE_BREAST_CANCER_LUMINAL_VS_MESENCHYMAL_DN				GOZGIT_ESR1_TARGETS_DN			BRUINS_UVC_RESPONSE_LATE								MARTINEZ_RB1_TARGETS_UP																					RODRIGUES_THYROID_CARCINOMA_ANAPLASTIC_DN																MARTORIATI_MDM4_TARGETS_FETAL_LIVER_DN	LEE_BMP2_TARGETS_DN								
57659	ZBTB4	zinc finger and BTB domain containing 4							CUI_TCF21_TARGETS_2_DN									RODRIGUES_THYROID_CARCINOMA_POORLY_DIFFERENTIATED_DN																			LEE_BMP2_TARGETS_UP																																						FORTSCHEGGER_PHF8_TARGETS_DN																											
11037	STON1	stonin 1							CUI_TCF21_TARGETS_2_DN											DUTERTRE_ESTRADIOL_RESPONSE_24HR_DN																																	MILI_PSEUDOPODIA_HAPTOTAXIS_DN																				CASORELLI_ACUTE_PROMYELOCYTIC_LEUKEMIA_DN																													
2009	EML1	echinoderm microtubule associated protein like 1							CUI_TCF21_TARGETS_2_DN													CREIGHTON_ENDOCRINE_THERAPY_RESISTANCE_5	PEREZ_TP53_TARGETS							CHEN_METABOLIC_SYNDROM_NETWORK				IVANOVA_HEMATOPOIESIS_STEM_CELL_AND_PROGENITOR															ENK_UV_RESPONSE_EPIDERMIS_DN																									GEORGES_TARGETS_OF_MIR192_AND_MIR215	FORTSCHEGGER_PHF8_TARGETS_DN																											
388272	C16orf87	chromosome 16 open reading frame 87							CUI_TCF21_TARGETS_2_DN														PEREZ_TP53_TARGETS								KINSEY_TARGETS_OF_EWSR1_FLII_FUSION_UP																																																											MARSON_BOUND_BY_FOXP3_UNSTIMULATED												
152273	FGD5	FYVE, RhoGEF and PH domain containing 5							CUI_TCF21_TARGETS_2_DN														PEREZ_TP53_TARGETS											IVANOVA_HEMATOPOIESIS_STEM_CELL_AND_PROGENITOR												LASTOWSKA_NEUROBLASTOMA_COPY_NUMBER_DN												LIU_PROSTATE_CANCER_DN																																												JAATINEN_HEMATOPOIETIC_STEM_CELL_UP
1179	CLCA1	chloride channel accessory 1							CUI_TCF21_TARGETS_2_DN																		WONG_ADULT_TISSUE_STEM_MODULE				KINSEY_TARGETS_OF_EWSR1_FLII_FUSION_UP																								ZHENG_BOUND_BY_FOXP3																																											RIGGI_EWING_SARCOMA_PROGENITOR_UP				
51100	SH3GLB1	SH3-domain GRB2-like endophilin B1							CUI_TCF21_TARGETS_2_DN																		WONG_ADULT_TISSUE_STEM_MODULE					SCHLOSSER_SERUM_RESPONSE_DN									CHARAFE_BREAST_CANCER_LUMINAL_VS_MESENCHYMAL_DN					LASTOWSKA_NEUROBLASTOMA_COPY_NUMBER_DN												LIU_PROSTATE_CANCER_DN							KRIGE_RESPONSE_TO_TOSEDOSTAT_6HR_UP																		DAVICIONI_MOLECULAR_ARMS_VS_ERMS_UP		WAKABAYASHI_ADIPOGENESIS_PPARG_RXRA_BOUND_8D								MARTORIATI_MDM4_TARGETS_FETAL_LIVER_DN									
8436	SDPR	serum deprivation response							CUI_TCF21_TARGETS_2_DN																		WONG_ADULT_TISSUE_STEM_MODULE											LIM_MAMMARY_STEM_CELL_UP			CHARAFE_BREAST_CANCER_LUMINAL_VS_MESENCHYMAL_DN																																					SWEET_LUNG_CANCER_KRAS_DN			ZWANG_CLASS_3_TRANSIENTLY_INDUCED_BY_EGF																					
25960	GPR124	G protein-coupled receptor 124							CUI_TCF21_TARGETS_2_DN																			DELACROIX_RAR_BOUND_ES					BENPORATH_ES_WITH_H3K27ME3					LIM_MAMMARY_STEM_CELL_UP	CHICAS_RB1_TARGETS_CONFLUENT									BRUINS_UVC_RESPONSE_LATE					MILI_PSEUDOPODIA_HAPTOTAXIS_DN					LIU_PROSTATE_CANCER_DN									DOUGLAS_BMI1_TARGETS_UP					BENPORATH_SUZ12_TARGETS			FORTSCHEGGER_PHF8_TARGETS_DN		RODRIGUES_THYROID_CARCINOMA_ANAPLASTIC_DN																									
3988	LIPA	lipase A, lysosomal acid, cholesterol esterase							CUI_TCF21_TARGETS_2_DN																					CHEN_METABOLIC_SYNDROM_NETWORK									CHICAS_RB1_TARGETS_CONFLUENT	NUYTTEN_EZH2_TARGETS_UP													MILI_PSEUDOPODIA_HAPTOTAXIS_DN						CREIGHTON_ENDOCRINE_THERAPY_RESISTANCE_3															GEORGES_TARGETS_OF_MIR192_AND_MIR215																												
1602	DACH1	dachshund homolog 1 (Drosophila)							CUI_TCF21_TARGETS_2_DN																								BENPORATH_ES_WITH_H3K27ME3									BENPORATH_EED_TARGETS			GOZGIT_ESR1_TARGETS_DN																											BENPORATH_SUZ12_TARGETS																	SMID_BREAST_CANCER_BASAL_DN			YAGI_AML_WITH_11Q23_REARRANGED										
2917	GRM7	glutamate receptor, metabotropic 7							CUI_TCF21_TARGETS_2_DN																								BENPORATH_ES_WITH_H3K27ME3									BENPORATH_EED_TARGETS																										DODD_NASOPHARYNGEAL_CARCINOMA_UP				BENPORATH_SUZ12_TARGETS																														
389136	VGLL3	vestigial like 3 (Drosophila)							CUI_TCF21_TARGETS_2_DN																													LIM_MAMMARY_STEM_CELL_UP	CHICAS_RB1_TARGETS_CONFLUENT																																			GEORGES_TARGETS_OF_MIR192_AND_MIR215		SENESE_HDAC3_TARGETS_DN					ZWANG_CLASS_3_TRANSIENTLY_INDUCED_BY_EGF																					
653121	ZBTB8A	zinc finger and BTB domain containing 8A							CUI_TCF21_TARGETS_2_DN																																					LASTOWSKA_NEUROBLASTOMA_COPY_NUMBER_DN				GRAESSMANN_APOPTOSIS_BY_DOXORUBICIN_UP												FOSTER_TOLERANT_MACROPHAGE_DN																																								JAATINEN_HEMATOPOIETIC_STEM_CELL_UP
55276	PGM2	phosphoglucomutase 2							CUI_TCF21_TARGETS_2_DN																																					LASTOWSKA_NEUROBLASTOMA_COPY_NUMBER_DN																								MOHANKUMAR_TLX1_TARGETS_UP					FORTSCHEGGER_PHF8_TARGETS_DN			SWEET_LUNG_CANCER_KRAS_DN																			KRIEG_HYPOXIA_NOT_VIA_KDM3A					
170575	GIMAP1	GTPase, IMAP family member 1							CUI_TCF21_TARGETS_2_DN																																														ZHENG_BOUND_BY_FOXP3		BRUINS_UVC_RESPONSE_VIA_TP53_GROUP_A																																	MARSON_BOUND_BY_FOXP3_UNSTIMULATED												
2078	ERG	v-ets erythroblastosis virus E26 oncogene homolog (avian)							CUI_TCF21_TARGETS_2_DN																																																			GRESHOCK_CANCER_COPY_NUMBER_UP									LOPEZ_MBD_TARGETS			BENPORATH_SUZ12_TARGETS																				YAGI_AML_WITH_11Q23_REARRANGED										JAATINEN_HEMATOPOIETIC_STEM_CELL_UP
221395	GPR116	G protein-coupled receptor 116							CUI_TCF21_TARGETS_2_DN																																																																																											LINDGREN_BLADDER_CANCER_CLUSTER_2B		
445815	PALM2-AKAP2	PALM2-AKAP2 readthrough								DACOSTA_UV_RESPONSE_VIA_ERCC3_COMMON_DN			DAZARD_RESPONSE_TO_UV_NHEK_DN																																						DAZARD_UV_RESPONSE_CLUSTER_G6												ZWANG_CLASS_1_TRANSIENTLY_INDUCED_BY_EGF																																					LINDGREN_BLADDER_CANCER_CLUSTER_2B		
2196	FAT2	FAT tumor suppressor homolog 2 (Drosophila)									KOINUMA_TARGETS_OF_SMAD2_OR_SMAD3	ZWANG_TRANSIENTLY_UP_BY_1ST_EGF_PULSE_ONLY	DAZARD_RESPONSE_TO_UV_NHEK_DN		YOSHIMURA_MAPK8_TARGETS_UP																																				DAZARD_UV_RESPONSE_CLUSTER_G6										ENK_UV_RESPONSE_KERATINOCYTE_DN																																									
1366	CLDN7	claudin 7									KOINUMA_TARGETS_OF_SMAD2_OR_SMAD3	ZWANG_TRANSIENTLY_UP_BY_1ST_EGF_PULSE_ONLY			YOSHIMURA_MAPK8_TARGETS_UP				SCHAEFFER_PROSTATE_DEVELOPMENT_6HR_DN																		LEE_BMP2_TARGETS_UP																															DODD_NASOPHARYNGEAL_CARCINOMA_UP		MOHANKUMAR_TLX1_TARGETS_UP										CHARAFE_BREAST_CANCER_LUMINAL_VS_MESENCHYMAL_UP															YAMAZAKI_TCEB3_TARGETS_DN				CHEMNITZ_RESPONSE_TO_PROSTAGLANDIN_E2_DN			
114876	OSBPL1A	oxysterol binding protein-like 1A									KOINUMA_TARGETS_OF_SMAD2_OR_SMAD3	ZWANG_TRANSIENTLY_UP_BY_1ST_EGF_PULSE_ONLY				BENPORATH_NANOG_TARGETS											WONG_ADULT_TISSUE_STEM_MODULE												CHICAS_RB1_TARGETS_CONFLUENT				BENPORATH_SOX2_TARGETS																												DODD_NASOPHARYNGEAL_CARCINOMA_DN																								YAMAZAKI_TCEB3_TARGETS_DN	HAMAI_APOPTOSIS_VIA_TRAIL_UP						
23648	SSBP3	single stranded DNA binding protein 3									KOINUMA_TARGETS_OF_SMAD2_OR_SMAD3	ZWANG_TRANSIENTLY_UP_BY_1ST_EGF_PULSE_ONLY				BENPORATH_NANOG_TARGETS																			RAO_BOUND_BY_SALL4								BENPORATH_SOX2_TARGETS																										LOPEZ_MBD_TARGETS																					MARSON_BOUND_BY_FOXP3_UNSTIMULATED												
221037	JMJD1C	jumonji domain containing 1C									KOINUMA_TARGETS_OF_SMAD2_OR_SMAD3	ZWANG_TRANSIENTLY_UP_BY_1ST_EGF_PULSE_ONLY					ONKEN_UVEAL_MELANOMA_UP												BUYTAERT_PHOTODYNAMIC_THERAPY_STRESS_UP													BENPORATH_EED_TARGETS													ZHENG_BOUND_BY_FOXP3																																					YAGI_AML_WITH_11Q23_REARRANGED										
153090	DAB2IP	DAB2 interacting protein									KOINUMA_TARGETS_OF_SMAD2_OR_SMAD3	ZWANG_TRANSIENTLY_UP_BY_1ST_EGF_PULSE_ONLY											PEREZ_TP53_TARGETS				WONG_ADULT_TISSUE_STEM_MODULE																	SCHAEFFER_PROSTATE_DEVELOPMENT_48HR_DN														LIU_PROSTATE_CANCER_DN									DOUGLAS_BMI1_TARGETS_UP																		WAKABAYASHI_ADIPOGENESIS_PPARG_RXRA_BOUND_8D												KRIEG_HYPOXIA_NOT_VIA_KDM3A					
26040	SETBP1	SET binding protein 1									KOINUMA_TARGETS_OF_SMAD2_OR_SMAD3	ZWANG_TRANSIENTLY_UP_BY_1ST_EGF_PULSE_ONLY																												NUYTTEN_EZH2_TARGETS_UP																																			FORTSCHEGGER_PHF8_TARGETS_DN																											
9988	DMTF1	cyclin D binding myb-like transcription factor 1									KOINUMA_TARGETS_OF_SMAD2_OR_SMAD3		DAZARD_RESPONSE_TO_UV_NHEK_DN																BUYTAERT_PHOTODYNAMIC_THERAPY_STRESS_UP																																																							BYSTRYKH_HEMATOPOIESIS_STEM_CELL_QTL_TRANS															CHEMNITZ_RESPONSE_TO_PROSTAGLANDIN_E2_DN			
586	BCAT1	branched chain amino-acid transaminase 1, cytosolic									KOINUMA_TARGETS_OF_SMAD2_OR_SMAD3			DIAZ_CHRONIC_MEYLOGENOUS_LEUKEMIA_UP		BENPORATH_NANOG_TARGETS					PUJANA_ATM_PCC_NETWORK			PUJANA_BRCA1_PCC_NETWORK											RAO_BOUND_BY_SALL4		LEE_BMP2_TARGETS_UP				CHARAFE_BREAST_CANCER_LUMINAL_VS_MESENCHYMAL_DN		BENPORATH_SOX2_TARGETS	SCHAEFFER_PROSTATE_DEVELOPMENT_48HR_DN															CREIGHTON_ENDOCRINE_THERAPY_RESISTANCE_3																FORTSCHEGGER_PHF8_TARGETS_DN	SENESE_HDAC3_TARGETS_DN																									MONNIER_POSTRADIATION_TUMOR_ESCAPE_UP	JAATINEN_HEMATOPOIETIC_STEM_CELL_UP
29922	NME7	non-metastatic cells 7, protein expressed in (nucleoside-diphosphate kinase)									KOINUMA_TARGETS_OF_SMAD2_OR_SMAD3			DIAZ_CHRONIC_MEYLOGENOUS_LEUKEMIA_UP		BENPORATH_NANOG_TARGETS																											BENPORATH_SOX2_TARGETS		GOZGIT_ESR1_TARGETS_DN											MARTINEZ_RB1_TARGETS_UP			CREIGHTON_ENDOCRINE_THERAPY_RESISTANCE_3					MARTINEZ_RB1_AND_TP53_TARGETS_DN											FORTSCHEGGER_PHF8_TARGETS_DN		RODRIGUES_THYROID_CARCINOMA_ANAPLASTIC_DN									MARTINEZ_TP53_TARGETS_DN																
4301	MLLT4	myeloid/lymphoid or mixed-lineage leukemia (trithorax homolog, Drosophila); translocated to, 4									KOINUMA_TARGETS_OF_SMAD2_OR_SMAD3				YOSHIMURA_MAPK8_TARGETS_UP			RODRIGUES_THYROID_CARCINOMA_POORLY_DIFFERENTIATED_DN																														BRUINS_UVC_RESPONSE_LATE												GRESHOCK_CANCER_COPY_NUMBER_UP								DODD_NASOPHARYNGEAL_CARCINOMA_UP																																		
221785	ZNF498	zinc finger protein 498									KOINUMA_TARGETS_OF_SMAD2_OR_SMAD3				YOSHIMURA_MAPK8_TARGETS_UP																																																																																							
10904	BLCAP	bladder cancer associated protein									KOINUMA_TARGETS_OF_SMAD2_OR_SMAD3					BENPORATH_NANOG_TARGETS							PEREZ_TP53_TARGETS																	NUYTTEN_EZH2_TARGETS_UP										GRAESSMANN_APOPTOSIS_BY_DOXORUBICIN_UP																									FORTSCHEGGER_PHF8_TARGETS_DN								DAVICIONI_MOLECULAR_ARMS_VS_ERMS_UP																			
11057	ABHD2	abhydrolase domain containing 2									KOINUMA_TARGETS_OF_SMAD2_OR_SMAD3					BENPORATH_NANOG_TARGETS									MARTENS_BOUND_BY_PML_RARA_FUSION																				GOZGIT_ESR1_TARGETS_DN																		ZWANG_CLASS_1_TRANSIENTLY_INDUCED_BY_EGF		KRIGE_RESPONSE_TO_TOSEDOSTAT_6HR_UP			DODD_NASOPHARYNGEAL_CARCINOMA_UP	LOPEZ_MBD_TARGETS																					MARSON_BOUND_BY_FOXP3_UNSTIMULATED												
3728	JUP	junction plakoglobin									KOINUMA_TARGETS_OF_SMAD2_OR_SMAD3					BENPORATH_NANOG_TARGETS																											BENPORATH_SOX2_TARGETS							GRAESSMANN_APOPTOSIS_BY_DOXORUBICIN_UP				NUYTTEN_NIPP1_TARGETS_DN																										CHARAFE_BREAST_CANCER_LUMINAL_VS_MESENCHYMAL_UP																						JAATINEN_HEMATOPOIETIC_STEM_CELL_UP
6574	SLC20A1	solute carrier family 20 (phosphate transporter), member 1									KOINUMA_TARGETS_OF_SMAD2_OR_SMAD3						ONKEN_UVEAL_MELANOMA_UP					CREIGHTON_ENDOCRINE_THERAPY_RESISTANCE_5		PUJANA_BRCA1_PCC_NETWORK							KINSEY_TARGETS_OF_EWSR1_FLII_FUSION_UP					MASSARWEH_TAMOXIFEN_RESISTANCE_UP													ENK_UV_RESPONSE_EPIDERMIS_DN	GRAESSMANN_APOPTOSIS_BY_DOXORUBICIN_UP			MILI_PSEUDOPODIA_HAPTOTAXIS_DN	NUYTTEN_NIPP1_TARGETS_DN												MILI_PSEUDOPODIA_CHEMOTAXIS_DN				MOHANKUMAR_TLX1_TARGETS_UP											ZWANG_CLASS_3_TRANSIENTLY_INDUCED_BY_EGF									MARSON_BOUND_BY_FOXP3_UNSTIMULATED				LEE_BMP2_TARGETS_DN	YAMAZAKI_TCEB3_TARGETS_DN							
29	ABR	active BCR-related gene									KOINUMA_TARGETS_OF_SMAD2_OR_SMAD3						ONKEN_UVEAL_MELANOMA_UP						PEREZ_TP53_TARGETS							CHEN_METABOLIC_SYNDROM_NETWORK																			ENK_UV_RESPONSE_EPIDERMIS_DN																																											YAGI_AML_WITH_11Q23_REARRANGED										
27235	COQ2	coenzyme Q2 homolog, prenyltransferase (yeast)									KOINUMA_TARGETS_OF_SMAD2_OR_SMAD3						ONKEN_UVEAL_MELANOMA_UP															SCHLOSSER_SERUM_RESPONSE_DN																																																												YAGI_AML_WITH_11Q23_REARRANGED										
3632	INPP5A	inositol polyphosphate-5-phosphatase, 40kDa									KOINUMA_TARGETS_OF_SMAD2_OR_SMAD3							RODRIGUES_THYROID_CARCINOMA_POORLY_DIFFERENTIATED_DN				CREIGHTON_ENDOCRINE_THERAPY_RESISTANCE_5														MASSARWEH_TAMOXIFEN_RESISTANCE_UP										LASTOWSKA_NEUROBLASTOMA_COPY_NUMBER_DN			ENK_UV_RESPONSE_EPIDERMIS_DN										CREIGHTON_ENDOCRINE_THERAPY_RESISTANCE_3								DOUGLAS_BMI1_TARGETS_UP	DODD_NASOPHARYNGEAL_CARCINOMA_UP										SWEET_LUNG_CANCER_KRAS_DN						BYSTRYKH_HEMATOPOIESIS_STEM_CELL_QTL_TRANS																		
58499	ZNF462	zinc finger protein 462									KOINUMA_TARGETS_OF_SMAD2_OR_SMAD3								SCHAEFFER_PROSTATE_DEVELOPMENT_6HR_DN																																																																																			
4627	MYH9	myosin, heavy chain 9, non-muscle									KOINUMA_TARGETS_OF_SMAD2_OR_SMAD3									DUTERTRE_ESTRADIOL_RESPONSE_24HR_DN		CREIGHTON_ENDOCRINE_THERAPY_RESISTANCE_5			MARTENS_BOUND_BY_PML_RARA_FUSION														CHICAS_RB1_TARGETS_CONFLUENT								BAELDE_DIABETIC_NEPHROPATHY_DN					FLECHNER_BIOPSY_KIDNEY_TRANSPLANT_OK_VS_DONOR_UP								GRESHOCK_CANCER_COPY_NUMBER_UP																												GRADE_COLON_CANCER_UP				YAGI_AML_WITH_11Q23_REARRANGED					KRIEG_HYPOXIA_NOT_VIA_KDM3A					
6548	SLC9A1	solute carrier family 9 (sodium/hydrogen exchanger), member 1									KOINUMA_TARGETS_OF_SMAD2_OR_SMAD3									DUTERTRE_ESTRADIOL_RESPONSE_24HR_DN		CREIGHTON_ENDOCRINE_THERAPY_RESISTANCE_5			MARTENS_BOUND_BY_PML_RARA_FUSION																					LASTOWSKA_NEUROBLASTOMA_COPY_NUMBER_DN				GRAESSMANN_APOPTOSIS_BY_DOXORUBICIN_UP			MILI_PSEUDOPODIA_HAPTOTAXIS_DN															DODD_NASOPHARYNGEAL_CARCINOMA_UP																					SMID_BREAST_CANCER_BASAL_DN													
1364	CLDN4	claudin 4									KOINUMA_TARGETS_OF_SMAD2_OR_SMAD3									DUTERTRE_ESTRADIOL_RESPONSE_24HR_DN		CREIGHTON_ENDOCRINE_THERAPY_RESISTANCE_5																																																									RAO_BOUND_BY_SALL4_ISOFORM_B	CHARAFE_BREAST_CANCER_LUMINAL_VS_MESENCHYMAL_UP	ZWANG_CLASS_3_TRANSIENTLY_INDUCED_BY_EGF	SCHAEFFER_PROSTATE_DEVELOPMENT_48HR_UP													YAMAZAKI_TCEB3_TARGETS_DN				CHEMNITZ_RESPONSE_TO_PROSTAGLANDIN_E2_DN			
3801	KIFC3	kinesin family member C3									KOINUMA_TARGETS_OF_SMAD2_OR_SMAD3									DUTERTRE_ESTRADIOL_RESPONSE_24HR_DN															RAO_BOUND_BY_SALL4													BRUINS_UVC_RESPONSE_LATE		GRAESSMANN_APOPTOSIS_BY_DOXORUBICIN_UP																																		BYSTRYKH_HEMATOPOIESIS_STEM_CELL_QTL_TRANS			KOYAMA_SEMA3B_TARGETS_DN															
163259	DENND2C	DENN/MADD domain containing 2C									KOINUMA_TARGETS_OF_SMAD2_OR_SMAD3												PEREZ_TP53_TARGETS					DELACROIX_RAR_BOUND_ES			KINSEY_TARGETS_OF_EWSR1_FLII_FUSION_UP				RAO_BOUND_BY_SALL4	MASSARWEH_TAMOXIFEN_RESISTANCE_UP																											ZWANG_CLASS_1_TRANSIENTLY_INDUCED_BY_EGF					DODD_NASOPHARYNGEAL_CARCINOMA_UP																																		
3223	HOXC6	homeobox C6									KOINUMA_TARGETS_OF_SMAD2_OR_SMAD3												PEREZ_TP53_TARGETS										BENPORATH_ES_WITH_H3K27ME3									BENPORATH_EED_TARGETS			GOZGIT_ESR1_TARGETS_DN											MARTINEZ_RB1_TARGETS_UP								MARTINEZ_RB1_AND_TP53_TARGETS_DN						MOHANKUMAR_TLX1_TARGETS_UP	DODD_NASOPHARYNGEAL_CARCINOMA_DN	BENPORATH_SUZ12_TARGETS														MARTINEZ_TP53_TARGETS_DN																
64207	IRF2BPL	interferon regulatory factor 2 binding protein-like									KOINUMA_TARGETS_OF_SMAD2_OR_SMAD3												PEREZ_TP53_TARGETS											IVANOVA_HEMATOPOIESIS_STEM_CELL_AND_PROGENITOR	RAO_BOUND_BY_SALL4	MASSARWEH_TAMOXIFEN_RESISTANCE_UP								SCHAEFFER_PROSTATE_DEVELOPMENT_48HR_DN																					KRIGE_RESPONSE_TO_TOSEDOSTAT_6HR_UP																ZWANG_CLASS_3_TRANSIENTLY_INDUCED_BY_EGF				WAKABAYASHI_ADIPOGENESIS_PPARG_RXRA_BOUND_8D								MARTORIATI_MDM4_TARGETS_FETAL_LIVER_DN									
8548	BLZF1	basic leucine zipper nuclear factor 1									KOINUMA_TARGETS_OF_SMAD2_OR_SMAD3															BLALOCK_ALZHEIMERS_DISEASE_DN														NUYTTEN_EZH2_TARGETS_UP																																									ZWANG_CLASS_3_TRANSIENTLY_INDUCED_BY_EGF			BYSTRYKH_HEMATOPOIESIS_STEM_CELL_QTL_TRANS												HAMAI_APOPTOSIS_VIA_TRAIL_UP						
7082	TJP1	tight junction protein 1 (zona occludens 1)									KOINUMA_TARGETS_OF_SMAD2_OR_SMAD3																		BUYTAERT_PHOTODYNAMIC_THERAPY_STRESS_UP																																																	SWEET_LUNG_CANCER_KRAS_DN			ZWANG_CLASS_3_TRANSIENTLY_INDUCED_BY_EGF									MARSON_BOUND_BY_FOXP3_UNSTIMULATED	ONKEN_UVEAL_MELANOMA_DN											
64855	FAM129B	family with sequence similarity 129, member B									KOINUMA_TARGETS_OF_SMAD2_OR_SMAD3																			CHEN_METABOLIC_SYNDROM_NETWORK										NUYTTEN_EZH2_TARGETS_UP																												DODD_NASOPHARYNGEAL_CARCINOMA_UP																													KRIEG_HYPOXIA_NOT_VIA_KDM3A					
7022	TFAP2C	transcription factor AP-2 gamma (activating enhancer binding protein 2 gamma)									KOINUMA_TARGETS_OF_SMAD2_OR_SMAD3																								RAO_BOUND_BY_SALL4																												ZWANG_CLASS_1_TRANSIENTLY_INDUCED_BY_EGF									BENPORATH_SUZ12_TARGETS										SCHAEFFER_PROSTATE_DEVELOPMENT_48HR_UP													YAMAZAKI_TCEB3_TARGETS_DN							
55760	DHX32	DEAH (Asp-Glu-Ala-His) box polypeptide 32									KOINUMA_TARGETS_OF_SMAD2_OR_SMAD3																																																									DODD_NASOPHARYNGEAL_CARCINOMA_UP																																		
9328	GTF3C5	general transcription factor IIIC, polypeptide 5, 63kDa									KOINUMA_TARGETS_OF_SMAD2_OR_SMAD3																																																																																											
196441	ZFC3H1	zinc finger, C3H1-type containing										ZWANG_TRANSIENTLY_UP_BY_1ST_EGF_PULSE_ONLY	DAZARD_RESPONSE_TO_UV_NHEK_DN																																																																																									
55500	ETNK1	ethanolamine kinase 1										ZWANG_TRANSIENTLY_UP_BY_1ST_EGF_PULSE_ONLY		DIAZ_CHRONIC_MEYLOGENOUS_LEUKEMIA_UP		BENPORATH_NANOG_TARGETS							PEREZ_TP53_TARGETS				WONG_ADULT_TISSUE_STEM_MODULE				KINSEY_TARGETS_OF_EWSR1_FLII_FUSION_UP																	BRUINS_UVC_RESPONSE_LATE							ZHENG_BOUND_BY_FOXP3				CREIGHTON_ENDOCRINE_THERAPY_RESISTANCE_3			FOSTER_TOLERANT_MACROPHAGE_DN									DODD_NASOPHARYNGEAL_CARCINOMA_DN																							LEE_BMP2_TARGETS_DN								
5449	POU1F1	POU class 1 homeobox 1										ZWANG_TRANSIENTLY_UP_BY_1ST_EGF_PULSE_ONLY			YOSHIMURA_MAPK8_TARGETS_UP						PUJANA_ATM_PCC_NETWORK																																											MARTINEZ_RB1_AND_TP53_TARGETS_DN																						MARTINEZ_TP53_TARGETS_DN																
1123	CHN1	chimerin (chimaerin) 1										ZWANG_TRANSIENTLY_UP_BY_1ST_EGF_PULSE_ONLY			YOSHIMURA_MAPK8_TARGETS_UP											BLALOCK_ALZHEIMERS_DISEASE_DN													CHICAS_RB1_TARGETS_CONFLUENT																			LIU_PROSTATE_CANCER_DN		GRESHOCK_CANCER_COPY_NUMBER_UP										MOHANKUMAR_TLX1_TARGETS_UP	DODD_NASOPHARYNGEAL_CARCINOMA_DN																							LEE_BMP2_TARGETS_DN			KRIEG_HYPOXIA_NOT_VIA_KDM3A					
6623	SNCG	synuclein, gamma (breast cancer-specific protein 1)										ZWANG_TRANSIENTLY_UP_BY_1ST_EGF_PULSE_ONLY			YOSHIMURA_MAPK8_TARGETS_UP											BLALOCK_ALZHEIMERS_DISEASE_DN																								GRAESSMANN_APOPTOSIS_BY_DOXORUBICIN_UP						MARTINEZ_RB1_TARGETS_UP													LOPEZ_MBD_TARGETS																WAKABAYASHI_ADIPOGENESIS_PPARG_RXRA_BOUND_8D				SMID_BREAST_CANCER_BASAL_DN													
1365	CLDN3	claudin 3										ZWANG_TRANSIENTLY_UP_BY_1ST_EGF_PULSE_ONLY			YOSHIMURA_MAPK8_TARGETS_UP																						LEE_BMP2_TARGETS_UP								GOZGIT_ESR1_TARGETS_DN												BRUINS_UVC_RESPONSE_VIA_TP53_GROUP_A											DODD_NASOPHARYNGEAL_CARCINOMA_UP												CHARAFE_BREAST_CANCER_LUMINAL_VS_MESENCHYMAL_UP																						
5340	PLG	plasminogen										ZWANG_TRANSIENTLY_UP_BY_1ST_EGF_PULSE_ONLY			YOSHIMURA_MAPK8_TARGETS_UP																																																																														MARTORIATI_MDM4_TARGETS_FETAL_LIVER_DN									
6638	SNRPN	small nuclear ribonucleoprotein polypeptide N										ZWANG_TRANSIENTLY_UP_BY_1ST_EGF_PULSE_ONLY				BENPORATH_NANOG_TARGETS							PEREZ_TP53_TARGETS																				BENPORATH_SOX2_TARGETS																																																											
132625	ZFP42	zinc finger protein 42 homolog (mouse)										ZWANG_TRANSIENTLY_UP_BY_1ST_EGF_PULSE_ONLY				BENPORATH_NANOG_TARGETS																			RAO_BOUND_BY_SALL4																																																												YAMAZAKI_TCEB3_TARGETS_DN							
29035	C16orf72	chromosome 16 open reading frame 72										ZWANG_TRANSIENTLY_UP_BY_1ST_EGF_PULSE_ONLY				BENPORATH_NANOG_TARGETS																																																																																						
7849	PAX8	paired box 8										ZWANG_TRANSIENTLY_UP_BY_1ST_EGF_PULSE_ONLY						RODRIGUES_THYROID_CARCINOMA_POORLY_DIFFERENTIATED_DN											BUYTAERT_PHOTODYNAMIC_THERAPY_STRESS_UP				BENPORATH_ES_WITH_H3K27ME3									BENPORATH_EED_TARGETS																		GRESHOCK_CANCER_COPY_NUMBER_UP									LOPEZ_MBD_TARGETS			BENPORATH_SUZ12_TARGETS					RODRIGUES_THYROID_CARCINOMA_ANAPLASTIC_DN																						CHEMNITZ_RESPONSE_TO_PROSTAGLANDIN_E2_DN			
29123	ANKRD11	ankyrin repeat domain 11										ZWANG_TRANSIENTLY_UP_BY_1ST_EGF_PULSE_ONLY							SCHAEFFER_PROSTATE_DEVELOPMENT_6HR_DN						MARTENS_BOUND_BY_PML_RARA_FUSION																												MILI_PSEUDOPODIA_HAPTOTAXIS_DN		ZHENG_BOUND_BY_FOXP3											MILI_PSEUDOPODIA_CHEMOTAXIS_DN						BENPORATH_SUZ12_TARGETS																														
144100	PLEKHA7	pleckstrin homology domain containing, family A member 7										ZWANG_TRANSIENTLY_UP_BY_1ST_EGF_PULSE_ONLY										CREIGHTON_ENDOCRINE_THERAPY_RESISTANCE_5	PEREZ_TP53_TARGETS													MASSARWEH_TAMOXIFEN_RESISTANCE_UP				NUYTTEN_EZH2_TARGETS_UP					GOZGIT_ESR1_TARGETS_DN														CREIGHTON_ENDOCRINE_THERAPY_RESISTANCE_3																FORTSCHEGGER_PHF8_TARGETS_DN																								CHEMNITZ_RESPONSE_TO_PROSTAGLANDIN_E2_DN			
158219	TTC39B	tetratricopeptide repeat domain 39B										ZWANG_TRANSIENTLY_UP_BY_1ST_EGF_PULSE_ONLY										CREIGHTON_ENDOCRINE_THERAPY_RESISTANCE_5													RAO_BOUND_BY_SALL4															GRAESSMANN_APOPTOSIS_BY_DOXORUBICIN_UP					ZHENG_BOUND_BY_FOXP3													DODD_NASOPHARYNGEAL_CARCINOMA_UP																											YAMAZAKI_TCEB3_TARGETS_DN							
10103	TSPAN1	tetraspanin 1										ZWANG_TRANSIENTLY_UP_BY_1ST_EGF_PULSE_ONLY										CREIGHTON_ENDOCRINE_THERAPY_RESISTANCE_5														MASSARWEH_TAMOXIFEN_RESISTANCE_UP	LEE_BMP2_TARGETS_UP								GOZGIT_ESR1_TARGETS_DN														CREIGHTON_ENDOCRINE_THERAPY_RESISTANCE_3									DODD_NASOPHARYNGEAL_CARCINOMA_UP												CHARAFE_BREAST_CANCER_LUMINAL_VS_MESENCHYMAL_UP		SCHAEFFER_PROSTATE_DEVELOPMENT_48HR_UP							SMID_BREAST_CANCER_BASAL_DN										CHEMNITZ_RESPONSE_TO_PROSTAGLANDIN_E2_DN			
144811	LACC1	laccase (multicopper oxidoreductase) domain containing 1										ZWANG_TRANSIENTLY_UP_BY_1ST_EGF_PULSE_ONLY											PEREZ_TP53_TARGETS							CHEN_METABOLIC_SYNDROM_NETWORK																																			KRIGE_RESPONSE_TO_TOSEDOSTAT_6HR_UP																																					
729993	SHISA9	shisa homolog 9 (Xenopus laevis)										ZWANG_TRANSIENTLY_UP_BY_1ST_EGF_PULSE_ONLY											PEREZ_TP53_TARGETS													MASSARWEH_TAMOXIFEN_RESISTANCE_UP												BRUINS_UVC_RESPONSE_LATE																																																		RIGGI_EWING_SARCOMA_PROGENITOR_UP				
79632	FAM184A	family with sequence similarity 184, member A										ZWANG_TRANSIENTLY_UP_BY_1ST_EGF_PULSE_ONLY											PEREZ_TP53_TARGETS															LIM_MAMMARY_STEM_CELL_UP																														DODD_NASOPHARYNGEAL_CARCINOMA_UP																							ONKEN_UVEAL_MELANOMA_DN											
146223	CMTM4	CKLF-like MARVEL transmembrane domain containing 4										ZWANG_TRANSIENTLY_UP_BY_1ST_EGF_PULSE_ONLY											PEREZ_TP53_TARGETS																															NUYTTEN_NIPP1_TARGETS_DN																																																
147339	C18orf25	chromosome 18 open reading frame 25										ZWANG_TRANSIENTLY_UP_BY_1ST_EGF_PULSE_ONLY											PEREZ_TP53_TARGETS																																										KRIGE_RESPONSE_TO_TOSEDOSTAT_6HR_UP			DODD_NASOPHARYNGEAL_CARCINOMA_UP																																		
57476	GRAMD1B	GRAM domain containing 1B										ZWANG_TRANSIENTLY_UP_BY_1ST_EGF_PULSE_ONLY											PEREZ_TP53_TARGETS																																																																															
2683	B4GALT1	UDP-Gal:betaGlcNAc beta 1,4- galactosyltransferase, polypeptide 1										ZWANG_TRANSIENTLY_UP_BY_1ST_EGF_PULSE_ONLY													MARTENS_BOUND_BY_PML_RARA_FUSION											MASSARWEH_TAMOXIFEN_RESISTANCE_UP												BRUINS_UVC_RESPONSE_LATE					MILI_PSEUDOPODIA_HAPTOTAXIS_DN	NUYTTEN_NIPP1_TARGETS_DN																												SCHAEFFER_PROSTATE_DEVELOPMENT_48HR_UP								MARSON_BOUND_BY_FOXP3_UNSTIMULATED												
26047	CNTNAP2	contactin associated protein-like 2										ZWANG_TRANSIENTLY_UP_BY_1ST_EGF_PULSE_ONLY														BLALOCK_ALZHEIMERS_DISEASE_DN					KINSEY_TARGETS_OF_EWSR1_FLII_FUSION_UP																																				DOUGLAS_BMI1_TARGETS_UP				DODD_NASOPHARYNGEAL_CARCINOMA_DN																		SMID_BREAST_CANCER_BASAL_DN													
81849	ST6GALNAC5	ST6 (alpha-N-acetyl-neuraminyl-2,3-beta-galactosyl-1,3)-N-acetylgalactosaminide alpha-2,6-sialyltransferase 5										ZWANG_TRANSIENTLY_UP_BY_1ST_EGF_PULSE_ONLY														BLALOCK_ALZHEIMERS_DISEASE_DN																			GOZGIT_ESR1_TARGETS_DN			BRUINS_UVC_RESPONSE_LATE							ZHENG_BOUND_BY_FOXP3														LOPEZ_MBD_TARGETS																																	
1277	COL1A1	collagen, type I, alpha 1										ZWANG_TRANSIENTLY_UP_BY_1ST_EGF_PULSE_ONLY															WONG_ADULT_TISSUE_STEM_MODULE			CHEN_METABOLIC_SYNDROM_NETWORK									CHICAS_RB1_TARGETS_CONFLUENT									BRUINS_UVC_RESPONSE_LATE								MARTINEZ_RB1_TARGETS_UP				GRESHOCK_CANCER_COPY_NUMBER_UP				MARTINEZ_RB1_AND_TP53_TARGETS_DN				DODD_NASOPHARYNGEAL_CARCINOMA_UP			DODD_NASOPHARYNGEAL_CARCINOMA_DN					SENESE_HDAC3_TARGETS_DN		SWEET_LUNG_CANCER_KRAS_DN								MARTINEZ_TP53_TARGETS_DN							MARTORIATI_MDM4_TARGETS_FETAL_LIVER_DN									
403	ARL3	ADP-ribosylation factor-like 3										ZWANG_TRANSIENTLY_UP_BY_1ST_EGF_PULSE_ONLY															WONG_ADULT_TISSUE_STEM_MODULE							IVANOVA_HEMATOPOIESIS_STEM_CELL_AND_PROGENITOR												LASTOWSKA_NEUROBLASTOMA_COPY_NUMBER_DN		BRUINS_UVC_RESPONSE_LATE																																			DAVICIONI_MOLECULAR_ARMS_VS_ERMS_UP						SMID_BREAST_CANCER_BASAL_DN													
59342	SCPEP1	serine carboxypeptidase 1										ZWANG_TRANSIENTLY_UP_BY_1ST_EGF_PULSE_ONLY																		CHEN_METABOLIC_SYNDROM_NETWORK						MASSARWEH_TAMOXIFEN_RESISTANCE_UP									GOZGIT_ESR1_TARGETS_DN				ENK_UV_RESPONSE_EPIDERMIS_DN					NUYTTEN_NIPP1_TARGETS_DN			BRUINS_UVC_RESPONSE_VIA_TP53_GROUP_A	LIU_PROSTATE_CANCER_DN	CREIGHTON_ENDOCRINE_THERAPY_RESISTANCE_3							MILI_PSEUDOPODIA_CHEMOTAXIS_DN																																				
7941	PLA2G7	phospholipase A2, group VII (platelet-activating factor acetylhydrolase, plasma)										ZWANG_TRANSIENTLY_UP_BY_1ST_EGF_PULSE_ONLY																		CHEN_METABOLIC_SYNDROM_NETWORK								LIM_MAMMARY_STEM_CELL_UP				BENPORATH_EED_TARGETS												NUYTTEN_NIPP1_TARGETS_DN												MILI_PSEUDOPODIA_CHEMOTAXIS_DN					DODD_NASOPHARYNGEAL_CARCINOMA_DN								RAO_BOUND_BY_SALL4_ISOFORM_B																							
55809	TRERF1	transcriptional regulating factor 1										ZWANG_TRANSIENTLY_UP_BY_1ST_EGF_PULSE_ONLY																		CHEN_METABOLIC_SYNDROM_NETWORK																								NUYTTEN_NIPP1_TARGETS_DN																																																
84275	SLC25A33	solute carrier family 25, member 33										ZWANG_TRANSIENTLY_UP_BY_1ST_EGF_PULSE_ONLY																			KINSEY_TARGETS_OF_EWSR1_FLII_FUSION_UP											BENPORATH_EED_TARGETS								GRAESSMANN_APOPTOSIS_BY_DOXORUBICIN_UP																																SCHAEFFER_PROSTATE_DEVELOPMENT_48HR_UP																				
91750	LIN52	lin-52 homolog (C. elegans)										ZWANG_TRANSIENTLY_UP_BY_1ST_EGF_PULSE_ONLY																			KINSEY_TARGETS_OF_EWSR1_FLII_FUSION_UP																																																						WAKABAYASHI_ADIPOGENESIS_PPARG_RXRA_BOUND_8D																	
6586	SLIT3	slit homolog 3 (Drosophila)										ZWANG_TRANSIENTLY_UP_BY_1ST_EGF_PULSE_ONLY																				SCHLOSSER_SERUM_RESPONSE_DN	BENPORATH_ES_WITH_H3K27ME3					LIM_MAMMARY_STEM_CELL_UP										BRUINS_UVC_RESPONSE_LATE																MARTINEZ_RB1_AND_TP53_TARGETS_DN																						MARTINEZ_TP53_TARGETS_DN	KOYAMA_SEMA3B_TARGETS_DN		SMID_BREAST_CANCER_BASAL_DN													
79745	CLIP4	CAP-GLY domain containing linker protein family, member 4										ZWANG_TRANSIENTLY_UP_BY_1ST_EGF_PULSE_ONLY																					BENPORATH_ES_WITH_H3K27ME3	IVANOVA_HEMATOPOIESIS_STEM_CELL_AND_PROGENITOR								BENPORATH_EED_TARGETS																LIU_PROSTATE_CANCER_DN						MARTINEZ_RB1_AND_TP53_TARGETS_DN				DODD_NASOPHARYNGEAL_CARCINOMA_UP						GEORGES_TARGETS_OF_MIR192_AND_MIR215												MARTINEZ_TP53_TARGETS_DN																
114815	SORCS1	sortilin-related VPS10 domain containing receptor 1										ZWANG_TRANSIENTLY_UP_BY_1ST_EGF_PULSE_ONLY																					BENPORATH_ES_WITH_H3K27ME3					LIM_MAMMARY_STEM_CELL_UP				BENPORATH_EED_TARGETS						BRUINS_UVC_RESPONSE_LATE																								BENPORATH_SUZ12_TARGETS																														
129684	CNTNAP5	contactin associated protein-like 5										ZWANG_TRANSIENTLY_UP_BY_1ST_EGF_PULSE_ONLY																					BENPORATH_ES_WITH_H3K27ME3																																																																					
160335	TMTC2	transmembrane and tetratricopeptide repeat containing 2										ZWANG_TRANSIENTLY_UP_BY_1ST_EGF_PULSE_ONLY																						IVANOVA_HEMATOPOIESIS_STEM_CELL_AND_PROGENITOR			LEE_BMP2_TARGETS_UP		CHICAS_RB1_TARGETS_CONFLUENT	NUYTTEN_EZH2_TARGETS_UP					GOZGIT_ESR1_TARGETS_DN														CREIGHTON_ENDOCRINE_THERAPY_RESISTANCE_3			FOSTER_TOLERANT_MACROPHAGE_DN												GEORGES_TARGETS_OF_MIR192_AND_MIR215																												
57646	USP28	ubiquitin specific peptidase 28										ZWANG_TRANSIENTLY_UP_BY_1ST_EGF_PULSE_ONLY																						IVANOVA_HEMATOPOIESIS_STEM_CELL_AND_PROGENITOR												LASTOWSKA_NEUROBLASTOMA_COPY_NUMBER_DN																																																								
286343	C9orf150	chromosome 9 open reading frame 150										ZWANG_TRANSIENTLY_UP_BY_1ST_EGF_PULSE_ONLY																								MASSARWEH_TAMOXIFEN_RESISTANCE_UP									GOZGIT_ESR1_TARGETS_DN												BRUINS_UVC_RESPONSE_VIA_TP53_GROUP_A																																								KRIEG_HYPOXIA_NOT_VIA_KDM3A					
2052	EPHX1	epoxide hydrolase 1, microsomal (xenobiotic)										ZWANG_TRANSIENTLY_UP_BY_1ST_EGF_PULSE_ONLY																									LEE_BMP2_TARGETS_UP								GOZGIT_ESR1_TARGETS_DN					GRAESSMANN_APOPTOSIS_BY_DOXORUBICIN_UP				NUYTTEN_NIPP1_TARGETS_DN		MARTINEZ_RB1_TARGETS_UP								MARTINEZ_RB1_AND_TP53_TARGETS_DN																						MARTINEZ_TP53_TARGETS_DN	KOYAMA_SEMA3B_TARGETS_DN															
128553	TSHZ2	teashirt zinc finger homeobox 2										ZWANG_TRANSIENTLY_UP_BY_1ST_EGF_PULSE_ONLY																										LIM_MAMMARY_STEM_CELL_UP																														DODD_NASOPHARYNGEAL_CARCINOMA_UP																																		
2533	FYB	FYN binding protein										ZWANG_TRANSIENTLY_UP_BY_1ST_EGF_PULSE_ONLY																												NUYTTEN_EZH2_TARGETS_UP															ZHENG_BOUND_BY_FOXP3																																			MARSON_BOUND_BY_FOXP3_UNSTIMULATED						HAMAI_APOPTOSIS_VIA_TRAIL_UP				LINDGREN_BLADDER_CANCER_CLUSTER_2B		
200407	CREG2	cellular repressor of E1A-stimulated genes 2										ZWANG_TRANSIENTLY_UP_BY_1ST_EGF_PULSE_ONLY																														BENPORATH_EED_TARGETS																																																												
157657	C8orf37	chromosome 8 open reading frame 37										ZWANG_TRANSIENTLY_UP_BY_1ST_EGF_PULSE_ONLY																																SCHAEFFER_PROSTATE_DEVELOPMENT_48HR_DN																																																										
220074	LRTOMT	leucine rich transmembrane and 0-methyltransferase domain containing										ZWANG_TRANSIENTLY_UP_BY_1ST_EGF_PULSE_ONLY																																		LASTOWSKA_NEUROBLASTOMA_COPY_NUMBER_DN																						DODD_NASOPHARYNGEAL_CARCINOMA_UP																																		
6480	ST6GAL1	ST6 beta-galactosamide alpha-2,6-sialyltranferase 1										ZWANG_TRANSIENTLY_UP_BY_1ST_EGF_PULSE_ONLY																																				BRUINS_UVC_RESPONSE_LATE							ZHENG_BOUND_BY_FOXP3																				FORTSCHEGGER_PHF8_TARGETS_DN									BYSTRYKH_HEMATOPOIESIS_STEM_CELL_QTL_TRANS														RIGGI_EWING_SARCOMA_PROGENITOR_UP		LINDGREN_BLADDER_CANCER_CLUSTER_2B		
978	CDA	cytidine deaminase										ZWANG_TRANSIENTLY_UP_BY_1ST_EGF_PULSE_ONLY																																				BRUINS_UVC_RESPONSE_LATE																																																						
9780	PIEZO1	piezo-type mechanosensitive ion channel component 1										ZWANG_TRANSIENTLY_UP_BY_1ST_EGF_PULSE_ONLY																																									MILI_PSEUDOPODIA_HAPTOTAXIS_DN																LOPEZ_MBD_TARGETS	MOHANKUMAR_TLX1_TARGETS_UP																																
79722	ANKRD55	ankyrin repeat domain 55										ZWANG_TRANSIENTLY_UP_BY_1ST_EGF_PULSE_ONLY																																											ZHENG_BOUND_BY_FOXP3																								RAO_BOUND_BY_SALL4_ISOFORM_B																							
51000	SLC35B3	solute carrier family 35, member B3										ZWANG_TRANSIENTLY_UP_BY_1ST_EGF_PULSE_ONLY																																											ZHENG_BOUND_BY_FOXP3																																															
79831	JMJD5	jumonji domain containing 5										ZWANG_TRANSIENTLY_UP_BY_1ST_EGF_PULSE_ONLY																																												MARTINEZ_RB1_TARGETS_UP																																														
54502	RBM47	RNA binding motif protein 47										ZWANG_TRANSIENTLY_UP_BY_1ST_EGF_PULSE_ONLY																																													BRUINS_UVC_RESPONSE_VIA_TP53_GROUP_A													MOHANKUMAR_TLX1_TARGETS_UP										CHARAFE_BREAST_CANCER_LUMINAL_VS_MESENCHYMAL_UP									SMID_BREAST_CANCER_BASAL_DN	MARSON_BOUND_BY_FOXP3_UNSTIMULATED									CHEMNITZ_RESPONSE_TO_PROSTAGLANDIN_E2_DN			
53833	IL20RB	interleukin 20 receptor beta										ZWANG_TRANSIENTLY_UP_BY_1ST_EGF_PULSE_ONLY																																																								DODD_NASOPHARYNGEAL_CARCINOMA_UP																																		
126820	WDR63	WD repeat domain 63										ZWANG_TRANSIENTLY_UP_BY_1ST_EGF_PULSE_ONLY																																																								DODD_NASOPHARYNGEAL_CARCINOMA_UP																																		
64577	ALDH8A1	aldehyde dehydrogenase 8 family, member A1										ZWANG_TRANSIENTLY_UP_BY_1ST_EGF_PULSE_ONLY																																																											DODD_NASOPHARYNGEAL_CARCINOMA_DN																															
222194	RSBN1L	round spermatid basic protein 1-like										ZWANG_TRANSIENTLY_UP_BY_1ST_EGF_PULSE_ONLY																																																														GEORGES_TARGETS_OF_MIR192_AND_MIR215																												
147841	SPC24	SPC24, NDC80 kinetochore complex component, homolog (S. cerevisiae)										ZWANG_TRANSIENTLY_UP_BY_1ST_EGF_PULSE_ONLY																																																															FORTSCHEGGER_PHF8_TARGETS_DN	SENESE_HDAC3_TARGETS_DN																										
353497	POLN	polymerase (DNA directed) nu										ZWANG_TRANSIENTLY_UP_BY_1ST_EGF_PULSE_ONLY																																																																									WAKABAYASHI_ADIPOGENESIS_PPARG_RXRA_BOUND_8D					MARSON_BOUND_BY_FOXP3_UNSTIMULATED												
64599	GIGYF1	GRB10 interacting GYF protein 1										ZWANG_TRANSIENTLY_UP_BY_1ST_EGF_PULSE_ONLY																																																																												GRADE_COLON_CANCER_UP														
79820	CATSPERB	cation channel, sperm-associated, beta										ZWANG_TRANSIENTLY_UP_BY_1ST_EGF_PULSE_ONLY																																																																													SMID_BREAST_CANCER_BASAL_DN													
5608	MAP2K6	mitogen-activated protein kinase kinase 6										ZWANG_TRANSIENTLY_UP_BY_1ST_EGF_PULSE_ONLY																																																																														MARSON_BOUND_BY_FOXP3_UNSTIMULATED												
7482	WNT2B	wingless-type MMTV integration site family, member 2B										ZWANG_TRANSIENTLY_UP_BY_1ST_EGF_PULSE_ONLY																																																																														MARSON_BOUND_BY_FOXP3_UNSTIMULATED												
55304	SPTLC3	serine palmitoyltransferase, long chain base subunit 3										ZWANG_TRANSIENTLY_UP_BY_1ST_EGF_PULSE_ONLY																																																																																							CHEMNITZ_RESPONSE_TO_PROSTAGLANDIN_E2_DN			
9211	LGI1	leucine-rich, glioma inactivated 1										ZWANG_TRANSIENTLY_UP_BY_1ST_EGF_PULSE_ONLY																																																																																										
285220	EPHA6	EPH receptor A6										ZWANG_TRANSIENTLY_UP_BY_1ST_EGF_PULSE_ONLY																																																																																										
132321	C4orf33	chromosome 4 open reading frame 33										ZWANG_TRANSIENTLY_UP_BY_1ST_EGF_PULSE_ONLY																																																																																										
57113	TRPC7	transient receptor potential cation channel, subfamily C, member 7										ZWANG_TRANSIENTLY_UP_BY_1ST_EGF_PULSE_ONLY																																																																																										
613209	DEFB135	defensin, beta 135										ZWANG_TRANSIENTLY_UP_BY_1ST_EGF_PULSE_ONLY																																																																																										
81472	OR2C3	olfactory receptor, family 2, subfamily C, member 3										ZWANG_TRANSIENTLY_UP_BY_1ST_EGF_PULSE_ONLY																																																																																										
144715	RAD9B	RAD9 homolog B (S. pombe)										ZWANG_TRANSIENTLY_UP_BY_1ST_EGF_PULSE_ONLY																																																																																										
114599	SNORD15B	small nucleolar RNA, C/D box 15B										ZWANG_TRANSIENTLY_UP_BY_1ST_EGF_PULSE_ONLY																																																																																										
285555	C4orf37	chromosome 4 open reading frame 37										ZWANG_TRANSIENTLY_UP_BY_1ST_EGF_PULSE_ONLY																																																																																										
9733	SART3	squamous cell carcinoma antigen recognized by T cells 3											DAZARD_RESPONSE_TO_UV_NHEK_DN	DIAZ_CHRONIC_MEYLOGENOUS_LEUKEMIA_UP		BENPORATH_NANOG_TARGETS								PUJANA_BRCA1_PCC_NETWORK																							BAELDE_DIABETIC_NEPHROPATHY_DN		ENK_UV_RESPONSE_EPIDERMIS_DN																																			BYSTRYKH_HEMATOPOIESIS_STEM_CELL_QTL_TRANS						MARSON_BOUND_BY_FOXP3_UNSTIMULATED												
23266	LPHN2	latrophilin 2											DAZARD_RESPONSE_TO_UV_NHEK_DN		YOSHIMURA_MAPK8_TARGETS_UP											BLALOCK_ALZHEIMERS_DISEASE_DN																									DAZARD_UV_RESPONSE_CLUSTER_G6		MILI_PSEUDOPODIA_HAPTOTAXIS_DN						CREIGHTON_ENDOCRINE_THERAPY_RESISTANCE_3			FOSTER_TOLERANT_MACROPHAGE_DN															RODRIGUES_THYROID_CARCINOMA_ANAPLASTIC_DN																									
26053	AUTS2	autism susceptibility candidate 2											DAZARD_RESPONSE_TO_UV_NHEK_DN						SCHAEFFER_PROSTATE_DEVELOPMENT_6HR_DN				PEREZ_TP53_TARGETS							CHEN_METABOLIC_SYNDROM_NETWORK												BENPORATH_EED_TARGETS									DAZARD_UV_RESPONSE_CLUSTER_G6	FLECHNER_BIOPSY_KIDNEY_TRANSPLANT_OK_VS_DONOR_UP							CREIGHTON_ENDOCRINE_THERAPY_RESISTANCE_3																																											
55966	AJAP1	adherens junctions associated protein 1											DAZARD_RESPONSE_TO_UV_NHEK_DN								PUJANA_ATM_PCC_NETWORK				MARTENS_BOUND_BY_PML_RARA_FUSION																										DAZARD_UV_RESPONSE_CLUSTER_G6																																																			
23508	TTC9	tetratricopeptide repeat domain 9											DAZARD_RESPONSE_TO_UV_NHEK_DN									CREIGHTON_ENDOCRINE_THERAPY_RESISTANCE_5												IVANOVA_HEMATOPOIESIS_STEM_CELL_AND_PROGENITOR		MASSARWEH_TAMOXIFEN_RESISTANCE_UP									GOZGIT_ESR1_TARGETS_DN												BRUINS_UVC_RESPONSE_VIA_TP53_GROUP_A											DODD_NASOPHARYNGEAL_CARCINOMA_UP												CHARAFE_BREAST_CANCER_LUMINAL_VS_MESENCHYMAL_UP									SMID_BREAST_CANCER_BASAL_DN													
476	ATP1A1	ATPase, Na+/K+ transporting, alpha 1 polypeptide												DIAZ_CHRONIC_MEYLOGENOUS_LEUKEMIA_UP	YOSHIMURA_MAPK8_TARGETS_UP			RODRIGUES_THYROID_CARCINOMA_POORLY_DIFFERENTIATED_DN																																			MILI_PSEUDOPODIA_HAPTOTAXIS_DN													MILI_PSEUDOPODIA_CHEMOTAXIS_DN																SCHAEFFER_PROSTATE_DEVELOPMENT_48HR_UP		BYSTRYKH_HEMATOPOIESIS_STEM_CELL_QTL_TRANS														RIGGI_EWING_SARCOMA_PROGENITOR_UP			MONNIER_POSTRADIATION_TUMOR_ESCAPE_UP	
3183	HNRNPC	heterogeneous nuclear ribonucleoprotein C (C1/C2)												DIAZ_CHRONIC_MEYLOGENOUS_LEUKEMIA_UP	YOSHIMURA_MAPK8_TARGETS_UP				SCHAEFFER_PROSTATE_DEVELOPMENT_6HR_DN		PUJANA_ATM_PCC_NETWORK			PUJANA_BRCA1_PCC_NETWORK		BLALOCK_ALZHEIMERS_DISEASE_DN					KINSEY_TARGETS_OF_EWSR1_FLII_FUSION_UP					MASSARWEH_TAMOXIFEN_RESISTANCE_UP							BENPORATH_SOX2_TARGETS				BAELDE_DIABETIC_NEPHROPATHY_DN					FLECHNER_BIOPSY_KIDNEY_TRANSPLANT_OK_VS_DONOR_UP																			DODD_NASOPHARYNGEAL_CARCINOMA_DN		CASORELLI_ACUTE_PROMYELOCYTIC_LEUKEMIA_DN																													
598	BCL2L1	BCL2-like 1												DIAZ_CHRONIC_MEYLOGENOUS_LEUKEMIA_UP	YOSHIMURA_MAPK8_TARGETS_UP				SCHAEFFER_PROSTATE_DEVELOPMENT_6HR_DN																																												ZWANG_CLASS_1_TRANSIENTLY_INDUCED_BY_EGF												FORTSCHEGGER_PHF8_TARGETS_DN							SCHAEFFER_PROSTATE_DEVELOPMENT_48HR_UP															KRIEG_HYPOXIA_NOT_VIA_KDM3A					
3682	ITGAE	integrin, alpha E (antigen CD103, human mucosal lymphocyte antigen 1; alpha polypeptide)												DIAZ_CHRONIC_MEYLOGENOUS_LEUKEMIA_UP	YOSHIMURA_MAPK8_TARGETS_UP												WONG_ADULT_TISSUE_STEM_MODULE																																																												KOYAMA_SEMA3B_TARGETS_DN					YAGI_AML_WITH_11Q23_REARRANGED										
25932	CLIC4	chloride intracellular channel 4												DIAZ_CHRONIC_MEYLOGENOUS_LEUKEMIA_UP		BENPORATH_NANOG_TARGETS	ONKEN_UVEAL_MELANOMA_UP		SCHAEFFER_PROSTATE_DEVELOPMENT_6HR_DN								WONG_ADULT_TISSUE_STEM_MODULE					SCHLOSSER_SERUM_RESPONSE_DN								NUYTTEN_EZH2_TARGETS_UP			BENPORATH_SOX2_TARGETS			LASTOWSKA_NEUROBLASTOMA_COPY_NUMBER_DN											BRUINS_UVC_RESPONSE_VIA_TP53_GROUP_A	LIU_PROSTATE_CANCER_DN							KRIGE_RESPONSE_TO_TOSEDOSTAT_6HR_UP		DOUGLAS_BMI1_TARGETS_UP									SENESE_HDAC3_TARGETS_DN		SWEET_LUNG_CANCER_KRAS_DN																					CHEMNITZ_RESPONSE_TO_PROSTAGLANDIN_E2_DN	LINDGREN_BLADDER_CANCER_CLUSTER_2B		
23528	ZNF281	zinc finger protein 281												DIAZ_CHRONIC_MEYLOGENOUS_LEUKEMIA_UP		BENPORATH_NANOG_TARGETS				DUTERTRE_ESTRADIOL_RESPONSE_24HR_DN																							BENPORATH_SOX2_TARGETS							GRAESSMANN_APOPTOSIS_BY_DOXORUBICIN_UP												FOSTER_TOLERANT_MACROPHAGE_DN	ZWANG_CLASS_1_TRANSIENTLY_INDUCED_BY_EGF								DODD_NASOPHARYNGEAL_CARCINOMA_DN																															
4077	NBR1	neighbor of BRCA1 gene 1												DIAZ_CHRONIC_MEYLOGENOUS_LEUKEMIA_UP		BENPORATH_NANOG_TARGETS					PUJANA_ATM_PCC_NETWORK				MARTENS_BOUND_BY_PML_RARA_FUSION										RAO_BOUND_BY_SALL4								BENPORATH_SOX2_TARGETS						ENK_UV_RESPONSE_EPIDERMIS_DN																KRIGE_RESPONSE_TO_TOSEDOSTAT_6HR_UP																																					
1785	DNM2	dynamin 2												DIAZ_CHRONIC_MEYLOGENOUS_LEUKEMIA_UP		BENPORATH_NANOG_TARGETS									MARTENS_BOUND_BY_PML_RARA_FUSION																		BENPORATH_SOX2_TARGETS							GRAESSMANN_APOPTOSIS_BY_DOXORUBICIN_UP						MARTINEZ_RB1_TARGETS_UP																																														
27430	MAT2B	methionine adenosyltransferase II, beta												DIAZ_CHRONIC_MEYLOGENOUS_LEUKEMIA_UP		BENPORATH_NANOG_TARGETS															KINSEY_TARGETS_OF_EWSR1_FLII_FUSION_UP									NUYTTEN_EZH2_TARGETS_UP			BENPORATH_SOX2_TARGETS																																				RAO_BOUND_BY_SALL4_ISOFORM_B											MARSON_BOUND_BY_FOXP3_UNSTIMULATED												
6637	SNRPG	small nuclear ribonucleoprotein polypeptide G												DIAZ_CHRONIC_MEYLOGENOUS_LEUKEMIA_UP			ONKEN_UVEAL_MELANOMA_UP							PUJANA_BRCA1_PCC_NETWORK								SCHLOSSER_SERUM_RESPONSE_DN																								MARTINEZ_RB1_TARGETS_UP					ENK_UV_RESPONSE_KERATINOCYTE_DN			MARTINEZ_RB1_AND_TP53_TARGETS_DN							DODD_NASOPHARYNGEAL_CARCINOMA_DN															MARTINEZ_TP53_TARGETS_DN	KOYAMA_SEMA3B_TARGETS_DN	GRADE_COLON_CANCER_UP														
6277	S100A6	S100 calcium binding protein A6												DIAZ_CHRONIC_MEYLOGENOUS_LEUKEMIA_UP			ONKEN_UVEAL_MELANOMA_UP										WONG_ADULT_TISSUE_STEM_MODULE			CHEN_METABOLIC_SYNDROM_NETWORK									CHICAS_RB1_TARGETS_CONFLUENT						GOZGIT_ESR1_TARGETS_DN													LIU_PROSTATE_CANCER_DN	CREIGHTON_ENDOCRINE_THERAPY_RESISTANCE_3									DODD_NASOPHARYNGEAL_CARCINOMA_UP							FORTSCHEGGER_PHF8_TARGETS_DN													GRADE_COLON_CANCER_UP							YAMAZAKI_TCEB3_TARGETS_DN							
2799	GNS	glucosamine (N-acetyl)-6-sulfatase												DIAZ_CHRONIC_MEYLOGENOUS_LEUKEMIA_UP			ONKEN_UVEAL_MELANOMA_UP													CHEN_METABOLIC_SYNDROM_NETWORK																				GRAESSMANN_APOPTOSIS_BY_DOXORUBICIN_UP			MILI_PSEUDOPODIA_HAPTOTAXIS_DN						CREIGHTON_ENDOCRINE_THERAPY_RESISTANCE_3						KRIGE_RESPONSE_TO_TOSEDOSTAT_6HR_UP	MILI_PSEUDOPODIA_CHEMOTAXIS_DN			LOPEZ_MBD_TARGETS																																	
91746	YTHDC1	YTH domain containing 1												DIAZ_CHRONIC_MEYLOGENOUS_LEUKEMIA_UP				RODRIGUES_THYROID_CARCINOMA_POORLY_DIFFERENTIATED_DN			PUJANA_ATM_PCC_NETWORK											SCHLOSSER_SERUM_RESPONSE_DN													GOZGIT_ESR1_TARGETS_DN																ENK_UV_RESPONSE_KERATINOCYTE_DN																																									
7343	UBTF	upstream binding transcription factor, RNA polymerase I												DIAZ_CHRONIC_MEYLOGENOUS_LEUKEMIA_UP				RODRIGUES_THYROID_CARCINOMA_POORLY_DIFFERENTIATED_DN						PUJANA_BRCA1_PCC_NETWORK																																											DOUGLAS_BMI1_TARGETS_UP	DODD_NASOPHARYNGEAL_CARCINOMA_UP																BYSTRYKH_HEMATOPOIESIS_STEM_CELL_QTL_TRANS																		
3156	HMGCR	3-hydroxy-3-methylglutaryl-CoA reductase												DIAZ_CHRONIC_MEYLOGENOUS_LEUKEMIA_UP					SCHAEFFER_PROSTATE_DEVELOPMENT_6HR_DN					PUJANA_BRCA1_PCC_NETWORK								SCHLOSSER_SERUM_RESPONSE_DN																					MILI_PSEUDOPODIA_HAPTOTAXIS_DN	NUYTTEN_NIPP1_TARGETS_DN					CREIGHTON_ENDOCRINE_THERAPY_RESISTANCE_3							MILI_PSEUDOPODIA_CHEMOTAXIS_DN							CASORELLI_ACUTE_PROMYELOCYTIC_LEUKEMIA_DN																				MARTORIATI_MDM4_TARGETS_FETAL_LIVER_DN	LEE_BMP2_TARGETS_DN								JAATINEN_HEMATOPOIETIC_STEM_CELL_UP
6624	FSCN1	fascin homolog 1, actin-bundling protein (Strongylocentrotus purpuratus)												DIAZ_CHRONIC_MEYLOGENOUS_LEUKEMIA_UP					SCHAEFFER_PROSTATE_DEVELOPMENT_6HR_DN											CHEN_METABOLIC_SYNDROM_NETWORK											CHARAFE_BREAST_CANCER_LUMINAL_VS_MESENCHYMAL_DN								ENK_UV_RESPONSE_EPIDERMIS_DN					NUYTTEN_NIPP1_TARGETS_DN		MARTINEZ_RB1_TARGETS_UP						FOSTER_TOLERANT_MACROPHAGE_DN									DODD_NASOPHARYNGEAL_CARCINOMA_DN																					YAGI_AML_WITH_11Q23_REARRANGED		LEE_BMP2_TARGETS_DN			KRIEG_HYPOXIA_NOT_VIA_KDM3A					
2108	ETFA	electron-transfer-flavoprotein, alpha polypeptide												DIAZ_CHRONIC_MEYLOGENOUS_LEUKEMIA_UP						DUTERTRE_ESTRADIOL_RESPONSE_24HR_DN				PUJANA_BRCA1_PCC_NETWORK		BLALOCK_ALZHEIMERS_DISEASE_DN																										FLECHNER_BIOPSY_KIDNEY_TRANSPLANT_OK_VS_DONOR_UP																				BENPORATH_SUZ12_TARGETS													WAKABAYASHI_ADIPOGENESIS_PPARG_RXRA_BOUND_8D																	
55973	BCAP29	B-cell receptor-associated protein 29												DIAZ_CHRONIC_MEYLOGENOUS_LEUKEMIA_UP						DUTERTRE_ESTRADIOL_RESPONSE_24HR_DN						BLALOCK_ALZHEIMERS_DISEASE_DN										MASSARWEH_TAMOXIFEN_RESISTANCE_UP																																																												HAMAI_APOPTOSIS_VIA_TRAIL_UP						
5494	PPM1A	protein phosphatase, Mg2+/Mn2+ dependent, 1A												DIAZ_CHRONIC_MEYLOGENOUS_LEUKEMIA_UP							PUJANA_ATM_PCC_NETWORK	CREIGHTON_ENDOCRINE_THERAPY_RESISTANCE_5		PUJANA_BRCA1_PCC_NETWORK								SCHLOSSER_SERUM_RESPONSE_DN																		GRAESSMANN_APOPTOSIS_BY_DOXORUBICIN_UP																								GEORGES_TARGETS_OF_MIR192_AND_MIR215																									CHEMNITZ_RESPONSE_TO_PROSTAGLANDIN_E2_DN			
7266	DNAJC7	DnaJ (Hsp40) homolog, subfamily C, member 7												DIAZ_CHRONIC_MEYLOGENOUS_LEUKEMIA_UP							PUJANA_ATM_PCC_NETWORK			PUJANA_BRCA1_PCC_NETWORK																								BRUINS_UVC_RESPONSE_LATE																			DOUGLAS_BMI1_TARGETS_UP																	BYSTRYKH_HEMATOPOIESIS_STEM_CELL_QTL_TRANS									MARTORIATI_MDM4_TARGETS_FETAL_LIVER_DN			HAMAI_APOPTOSIS_VIA_TRAIL_UP						
7334	UBE2N	ubiquitin-conjugating enzyme E2N												DIAZ_CHRONIC_MEYLOGENOUS_LEUKEMIA_UP								CREIGHTON_ENDOCRINE_THERAPY_RESISTANCE_5		PUJANA_BRCA1_PCC_NETWORK		BLALOCK_ALZHEIMERS_DISEASE_DN					KINSEY_TARGETS_OF_EWSR1_FLII_FUSION_UP					MASSARWEH_TAMOXIFEN_RESISTANCE_UP																FLECHNER_BIOPSY_KIDNEY_TRANSPLANT_OK_VS_DONOR_UP		NUYTTEN_NIPP1_TARGETS_DN							ENK_UV_RESPONSE_KERATINOCYTE_DN																											GRADE_COLON_CANCER_UP				YAGI_AML_WITH_11Q23_REARRANGED										
4172	MCM3	minichromosome maintenance complex component 3												DIAZ_CHRONIC_MEYLOGENOUS_LEUKEMIA_UP										PUJANA_BRCA1_PCC_NETWORK						CHEN_METABOLIC_SYNDROM_NETWORK	KINSEY_TARGETS_OF_EWSR1_FLII_FUSION_UP																	BRUINS_UVC_RESPONSE_LATE																					LOPEZ_MBD_TARGETS	MOHANKUMAR_TLX1_TARGETS_UP	DODD_NASOPHARYNGEAL_CARCINOMA_DN		CASORELLI_ACUTE_PROMYELOCYTIC_LEUKEMIA_DN	GEORGES_TARGETS_OF_MIR192_AND_MIR215														GRADE_COLON_CANCER_UP		MARSON_BOUND_BY_FOXP3_UNSTIMULATED				LEE_BMP2_TARGETS_DN								
5291	PIK3CB	phosphoinositide-3-kinase, catalytic, beta polypeptide												DIAZ_CHRONIC_MEYLOGENOUS_LEUKEMIA_UP										PUJANA_BRCA1_PCC_NETWORK																NUYTTEN_EZH2_TARGETS_UP									ENK_UV_RESPONSE_EPIDERMIS_DN																																																					
23435	TARDBP	TAR DNA binding protein												DIAZ_CHRONIC_MEYLOGENOUS_LEUKEMIA_UP										PUJANA_BRCA1_PCC_NETWORK																								BRUINS_UVC_RESPONSE_LATE				FLECHNER_BIOPSY_KIDNEY_TRANSPLANT_OK_VS_DONOR_UP												MARTINEZ_RB1_AND_TP53_TARGETS_DN									CASORELLI_ACUTE_PROMYELOCYTIC_LEUKEMIA_DN	GEORGES_TARGETS_OF_MIR192_AND_MIR215												MARTINEZ_TP53_TARGETS_DN								LEE_BMP2_TARGETS_DN							MONNIER_POSTRADIATION_TUMOR_ESCAPE_UP	
51433	ANAPC5	anaphase promoting complex subunit 5												DIAZ_CHRONIC_MEYLOGENOUS_LEUKEMIA_UP										PUJANA_BRCA1_PCC_NETWORK																																														MOHANKUMAR_TLX1_TARGETS_UP	DODD_NASOPHARYNGEAL_CARCINOMA_DN								RAO_BOUND_BY_SALL4_ISOFORM_B									GRADE_COLON_CANCER_UP		MARSON_BOUND_BY_FOXP3_UNSTIMULATED	ONKEN_UVEAL_MELANOMA_DN		MARTORIATI_MDM4_TARGETS_FETAL_LIVER_DN									
27069	GHITM	growth hormone inducible transmembrane protein												DIAZ_CHRONIC_MEYLOGENOUS_LEUKEMIA_UP												BLALOCK_ALZHEIMERS_DISEASE_DN					KINSEY_TARGETS_OF_EWSR1_FLII_FUSION_UP															LASTOWSKA_NEUROBLASTOMA_COPY_NUMBER_DN																							LOPEZ_MBD_TARGETS																WAKABAYASHI_ADIPOGENESIS_PPARG_RXRA_BOUND_8D																	
8543	LMO4	LIM domain only 4												DIAZ_CHRONIC_MEYLOGENOUS_LEUKEMIA_UP												BLALOCK_ALZHEIMERS_DISEASE_DN					KINSEY_TARGETS_OF_EWSR1_FLII_FUSION_UP																			GRAESSMANN_APOPTOSIS_BY_DOXORUBICIN_UP															KRIGE_RESPONSE_TO_TOSEDOSTAT_6HR_UP								CASORELLI_ACUTE_PROMYELOCYTIC_LEUKEMIA_DN						RAO_BOUND_BY_SALL4_ISOFORM_B			SCHAEFFER_PROSTATE_DEVELOPMENT_48HR_UP	DAVICIONI_MOLECULAR_ARMS_VS_ERMS_UP				KOYAMA_SEMA3B_TARGETS_DN						MARTORIATI_MDM4_TARGETS_FETAL_LIVER_DN					RIGGI_EWING_SARCOMA_PROGENITOR_UP				
58478	ENOPH1	enolase-phosphatase 1												DIAZ_CHRONIC_MEYLOGENOUS_LEUKEMIA_UP												BLALOCK_ALZHEIMERS_DISEASE_DN					KINSEY_TARGETS_OF_EWSR1_FLII_FUSION_UP																																							MOHANKUMAR_TLX1_TARGETS_UP	DODD_NASOPHARYNGEAL_CARCINOMA_DN																			MARSON_BOUND_BY_FOXP3_UNSTIMULATED				LEE_BMP2_TARGETS_DN								
2631	GBAS	glioblastoma amplified sequence												DIAZ_CHRONIC_MEYLOGENOUS_LEUKEMIA_UP												BLALOCK_ALZHEIMERS_DISEASE_DN						SCHLOSSER_SERUM_RESPONSE_DN								NUYTTEN_EZH2_TARGETS_UP												FLECHNER_BIOPSY_KIDNEY_TRANSPLANT_OK_VS_DONOR_UP									ENK_UV_RESPONSE_KERATINOCYTE_DN																																									
2739	GLO1	glyoxalase I												DIAZ_CHRONIC_MEYLOGENOUS_LEUKEMIA_UP												BLALOCK_ALZHEIMERS_DISEASE_DN						SCHLOSSER_SERUM_RESPONSE_DN																								MARTINEZ_RB1_TARGETS_UP								MARTINEZ_RB1_AND_TP53_TARGETS_DN			DOUGLAS_BMI1_TARGETS_UP		LOPEZ_MBD_TARGETS				CASORELLI_ACUTE_PROMYELOCYTIC_LEUKEMIA_DN											BYSTRYKH_HEMATOPOIESIS_STEM_CELL_QTL_TRANS	WAKABAYASHI_ADIPOGENESIS_PPARG_RXRA_BOUND_8D																	
8395	PIP5K1B	phosphatidylinositol-4-phosphate 5-kinase, type I, beta												DIAZ_CHRONIC_MEYLOGENOUS_LEUKEMIA_UP												BLALOCK_ALZHEIMERS_DISEASE_DN							BENPORATH_ES_WITH_H3K27ME3									BENPORATH_EED_TARGETS															BRUINS_UVC_RESPONSE_VIA_TP53_GROUP_A		CREIGHTON_ENDOCRINE_THERAPY_RESISTANCE_3													BENPORATH_SUZ12_TARGETS												BYSTRYKH_HEMATOPOIESIS_STEM_CELL_QTL_TRANS																		
27072	VPS41	vacuolar protein sorting 41 homolog (S. cerevisiae)												DIAZ_CHRONIC_MEYLOGENOUS_LEUKEMIA_UP												BLALOCK_ALZHEIMERS_DISEASE_DN																							ENK_UV_RESPONSE_EPIDERMIS_DN																																															HAMAI_APOPTOSIS_VIA_TRAIL_UP						
2806	GOT2	glutamic-oxaloacetic transaminase 2, mitochondrial (aspartate aminotransferase 2)												DIAZ_CHRONIC_MEYLOGENOUS_LEUKEMIA_UP												BLALOCK_ALZHEIMERS_DISEASE_DN																										FLECHNER_BIOPSY_KIDNEY_TRANSPLANT_OK_VS_DONOR_UP																															DAVICIONI_MOLECULAR_ARMS_VS_ERMS_UP																			
682	BSG	basigin (Ok blood group)												DIAZ_CHRONIC_MEYLOGENOUS_LEUKEMIA_UP												BLALOCK_ALZHEIMERS_DISEASE_DN																											MILI_PSEUDOPODIA_HAPTOTAXIS_DN																																WAKABAYASHI_ADIPOGENESIS_PPARG_RXRA_BOUND_8D						ONKEN_UVEAL_MELANOMA_DN											
518	ATP5G3	ATP synthase, H+ transporting, mitochondrial Fo complex, subunit C3 (subunit 9)												DIAZ_CHRONIC_MEYLOGENOUS_LEUKEMIA_UP												BLALOCK_ALZHEIMERS_DISEASE_DN																																													DODD_NASOPHARYNGEAL_CARCINOMA_DN														WAKABAYASHI_ADIPOGENESIS_PPARG_RXRA_BOUND_8D																	
3553	IL1B	interleukin 1, beta												DIAZ_CHRONIC_MEYLOGENOUS_LEUKEMIA_UP													WONG_ADULT_TISSUE_STEM_MODULE											LIM_MAMMARY_STEM_CELL_UP		NUYTTEN_EZH2_TARGETS_UP																						FOSTER_TOLERANT_MACROPHAGE_DN																SWEET_LUNG_CANCER_KRAS_DN			ZWANG_CLASS_3_TRANSIENTLY_INDUCED_BY_EGF																					
81031	SLC2A10	solute carrier family 2 (facilitated glucose transporter), member 10												DIAZ_CHRONIC_MEYLOGENOUS_LEUKEMIA_UP																CHEN_METABOLIC_SYNDROM_NETWORK															GOZGIT_ESR1_TARGETS_DN								MILI_PSEUDOPODIA_HAPTOTAXIS_DN													MILI_PSEUDOPODIA_CHEMOTAXIS_DN		DODD_NASOPHARYNGEAL_CARCINOMA_UP					CASORELLI_ACUTE_PROMYELOCYTIC_LEUKEMIA_DN			SENESE_HDAC3_TARGETS_DN													SMID_BREAST_CANCER_BASAL_DN													
10767	HBS1L	HBS1-like (S. cerevisiae)												DIAZ_CHRONIC_MEYLOGENOUS_LEUKEMIA_UP																CHEN_METABOLIC_SYNDROM_NETWORK																									ZHENG_BOUND_BY_FOXP3	MARTINEZ_RB1_TARGETS_UP																																														
51133	KCTD3	potassium channel tetramerisation domain containing 3												DIAZ_CHRONIC_MEYLOGENOUS_LEUKEMIA_UP																	KINSEY_TARGETS_OF_EWSR1_FLII_FUSION_UP																																							MOHANKUMAR_TLX1_TARGETS_UP	DODD_NASOPHARYNGEAL_CARCINOMA_DN	BENPORATH_SUZ12_TARGETS																	SMID_BREAST_CANCER_BASAL_DN								KRIEG_HYPOXIA_NOT_VIA_KDM3A					JAATINEN_HEMATOPOIETIC_STEM_CELL_UP
3098	HK1	hexokinase 1												DIAZ_CHRONIC_MEYLOGENOUS_LEUKEMIA_UP																							LEE_BMP2_TARGETS_UP								GOZGIT_ESR1_TARGETS_DN	LASTOWSKA_NEUROBLASTOMA_COPY_NUMBER_DN																													FORTSCHEGGER_PHF8_TARGETS_DN																						KRIEG_HYPOXIA_NOT_VIA_KDM3A					
5092	PCBD1	pterin-4 alpha-carbinolamine dehydratase/dimerization cofactor of hepatocyte nuclear factor 1 alpha												DIAZ_CHRONIC_MEYLOGENOUS_LEUKEMIA_UP																							LEE_BMP2_TARGETS_UP									LASTOWSKA_NEUROBLASTOMA_COPY_NUMBER_DN																																																								
10428	CFDP1	craniofacial development protein 1												DIAZ_CHRONIC_MEYLOGENOUS_LEUKEMIA_UP																																		BRUINS_UVC_RESPONSE_LATE				FLECHNER_BIOPSY_KIDNEY_TRANSPLANT_OK_VS_DONOR_UP																																																		
8775	NAPA	N-ethylmaleimide-sensitive factor attachment protein, alpha												DIAZ_CHRONIC_MEYLOGENOUS_LEUKEMIA_UP																																				GRAESSMANN_APOPTOSIS_BY_DOXORUBICIN_UP																																																				
81890	QTRT1	queuine tRNA-ribosyltransferase 1												DIAZ_CHRONIC_MEYLOGENOUS_LEUKEMIA_UP																																																			KRIGE_RESPONSE_TO_TOSEDOSTAT_6HR_UP								CASORELLI_ACUTE_PROMYELOCYTIC_LEUKEMIA_DN																													
6879	TAF7	TAF7 RNA polymerase II, TATA box binding protein (TBP)-associated factor, 55kDa												DIAZ_CHRONIC_MEYLOGENOUS_LEUKEMIA_UP																																																													FORTSCHEGGER_PHF8_TARGETS_DN																											
80321	CEP70	centrosomal protein 70kDa												DIAZ_CHRONIC_MEYLOGENOUS_LEUKEMIA_UP																																																																																		HAMAI_APOPTOSIS_VIA_TRAIL_UP						
6144	RPL21	ribosomal protein L21													YOSHIMURA_MAPK8_TARGETS_UP	BENPORATH_NANOG_TARGETS					PUJANA_ATM_PCC_NETWORK			PUJANA_BRCA1_PCC_NETWORK																																								MARTINEZ_RB1_AND_TP53_TARGETS_DN																						MARTINEZ_TP53_TARGETS_DN																
1938	EEF2	eukaryotic translation elongation factor 2													YOSHIMURA_MAPK8_TARGETS_UP	BENPORATH_NANOG_TARGETS							PEREZ_TP53_TARGETS	PUJANA_BRCA1_PCC_NETWORK																		BENPORATH_EED_TARGETS	BENPORATH_SOX2_TARGETS																										LOPEZ_MBD_TARGETS																WAKABAYASHI_ADIPOGENESIS_PPARG_RXRA_BOUND_8D			GRADE_COLON_CANCER_UP		MARSON_BOUND_BY_FOXP3_UNSTIMULATED												
10675	CSPG5	chondroitin sulfate proteoglycan 5 (neuroglycan C)													YOSHIMURA_MAPK8_TARGETS_UP				SCHAEFFER_PROSTATE_DEVELOPMENT_6HR_DN							BLALOCK_ALZHEIMERS_DISEASE_DN																																																								SCHAEFFER_PROSTATE_DEVELOPMENT_48HR_UP																RIGGI_EWING_SARCOMA_PROGENITOR_UP				
5499	PPP1CA	protein phosphatase 1, catalytic subunit, alpha isozyme													YOSHIMURA_MAPK8_TARGETS_UP				SCHAEFFER_PROSTATE_DEVELOPMENT_6HR_DN																											LASTOWSKA_NEUROBLASTOMA_COPY_NUMBER_DN																							LOPEZ_MBD_TARGETS					GEORGES_TARGETS_OF_MIR192_AND_MIR215																		YAGI_AML_WITH_11Q23_REARRANGED										
1501	CTNND2	catenin (cadherin-associated protein), delta 2 (neural plakophilin-related arm-repeat protein)													YOSHIMURA_MAPK8_TARGETS_UP					DUTERTRE_ESTRADIOL_RESPONSE_24HR_DN		CREIGHTON_ENDOCRINE_THERAPY_RESISTANCE_5											BENPORATH_ES_WITH_H3K27ME3									BENPORATH_EED_TARGETS			GOZGIT_ESR1_TARGETS_DN			BRUINS_UVC_RESPONSE_LATE																								BENPORATH_SUZ12_TARGETS								CHARAFE_BREAST_CANCER_LUMINAL_VS_MESENCHYMAL_UP																HAMAI_APOPTOSIS_VIA_TRAIL_UP						
79679	VTCN1	V-set domain containing T cell activation inhibitor 1													YOSHIMURA_MAPK8_TARGETS_UP					DUTERTRE_ESTRADIOL_RESPONSE_24HR_DN																																																DODD_NASOPHARYNGEAL_CARCINOMA_UP		MOHANKUMAR_TLX1_TARGETS_UP																				MARSON_BOUND_BY_FOXP3_UNSTIMULATED												
4193	MDM2	Mdm2 p53 binding protein homolog (mouse)													YOSHIMURA_MAPK8_TARGETS_UP						PUJANA_ATM_PCC_NETWORK		PEREZ_TP53_TARGETS	PUJANA_BRCA1_PCC_NETWORK				DELACROIX_RAR_BOUND_ES																						GRAESSMANN_APOPTOSIS_BY_DOXORUBICIN_UP					ZHENG_BOUND_BY_FOXP3																														WAKABAYASHI_ADIPOGENESIS_PPARG_RXRA_BOUND_8D																	
2890	GRIA1	glutamate receptor, ionotropic, AMPA 1													YOSHIMURA_MAPK8_TARGETS_UP						PUJANA_ATM_PCC_NETWORK					BLALOCK_ALZHEIMERS_DISEASE_DN																		SCHAEFFER_PROSTATE_DEVELOPMENT_48HR_DN																																								BYSTRYKH_HEMATOPOIESIS_STEM_CELL_QTL_TRANS																		
814	CAMK4	calcium/calmodulin-dependent protein kinase IV													YOSHIMURA_MAPK8_TARGETS_UP						PUJANA_ATM_PCC_NETWORK																																		ZHENG_BOUND_BY_FOXP3	MARTINEZ_RB1_TARGETS_UP																		GEORGES_TARGETS_OF_MIR192_AND_MIR215								SCHAEFFER_PROSTATE_DEVELOPMENT_48HR_UP																				
2691	GHRH	growth hormone releasing hormone													YOSHIMURA_MAPK8_TARGETS_UP						PUJANA_ATM_PCC_NETWORK																																																																																	
816	CAMK2B	calcium/calmodulin-dependent protein kinase II beta													YOSHIMURA_MAPK8_TARGETS_UP								PEREZ_TP53_TARGETS				WONG_ADULT_TISSUE_STEM_MODULE						BENPORATH_ES_WITH_H3K27ME3									BENPORATH_EED_TARGETS								GRAESSMANN_APOPTOSIS_BY_DOXORUBICIN_UP						MARTINEZ_RB1_TARGETS_UP								MARTINEZ_RB1_AND_TP53_TARGETS_DN						MOHANKUMAR_TLX1_TARGETS_UP																MARTINEZ_TP53_TARGETS_DN			SMID_BREAST_CANCER_BASAL_DN													
93	ACVR2B	activin A receptor, type IIB													YOSHIMURA_MAPK8_TARGETS_UP									PUJANA_BRCA1_PCC_NETWORK																						LASTOWSKA_NEUROBLASTOMA_COPY_NUMBER_DN											BRUINS_UVC_RESPONSE_VIA_TP53_GROUP_A							MARTINEZ_RB1_AND_TP53_TARGETS_DN										GEORGES_TARGETS_OF_MIR192_AND_MIR215												MARTINEZ_TP53_TARGETS_DN																
775	CACNA1C	calcium channel, voltage-dependent, L type, alpha 1C subunit													YOSHIMURA_MAPK8_TARGETS_UP										MARTENS_BOUND_BY_PML_RARA_FUSION																							BRUINS_UVC_RESPONSE_LATE
[truncated: 149,377 more chars]
